# Supplementary material for: Systematic assessment of prognostic molecular features across cancers
Source: Cell Genom. 2023 Feb 2;3(3):100262. doi: 10.1016/j.xgen.2023.100262 (PMC10025453; doi:10.1016/j.xgen.2023.100262)
Supplement: Data S2. Catalog of modules, related to STAR Methods and Figure S9 — List of modules and module names along with genes that constitute the module. Modules are identified by the ‘module_id’ and ‘module_name’ columns. [file mmc4.xlsx]

## Sheet: modules
module_id	module_name	genes_in_module
MSigDB_417	PID_FANCONI_PATHWAY	TEL1|ATD|ATDC|ATC|ATA|ATM|TELO1|SCKL1|ATR|FRP1|MEC1|SCKL|ATRIP|MGC20625|MGC26740|MGC21482|FLJ12343|BLM|RECQ2|RECQL3|BS|BRCA1|RNF53|FANCS|PPP1R53|BRCC1|XRCC11|FAD1|BRCA2|BRCC2|FACD|FANCD|FANCD1|FAD|BRIP1|BACH1|FANCJ|OF|CENP-S|MHF1|FAAP16|CENPS|APITD1|CHK1|CHEK1|C17orf70|FLJ22175|FAAP100|C19orf40|FLJ46828|MGC32020|FAAP24|FAN1|KIAA1018|MTMR15|FACA|FA-H|FAH|FANCA|FAA|FANCH|FAB|FAAP95|FANCB|FLJ34064|F…
MSigDB_418	PID_SMAD2_3NUCLEAR_PATHWAY	PKB|AKT1|PRKBA|RAC|AKT|NR3C4|HUMARA|AIS|SBMA|AR|SMAX1|DHTR|HB16|TREB7|CREB2|CRE-BP1|ATF2|ATF3|PEBP2B|CBFB|CDK2|PSK-J3|CDK4|CAP20|CIP1|CDKN1A|WAF1|SDI1|P21|p21CIP1|p21Cip1/Waf1|p21|CDKN1|CDKN2B|MTS2|TP15|P15|p15INK4b|CDK4I|INK4B|TCF5|CEBPB|C/EBP-beta|IL6DBP|NFIL6|CRP2|LAP|CITED1|MSG1|OI4|COL1A2|CREB1|KAT3A|CBP|RSTS|CREBBP|RTS|CTBP1|BARS|HSA275986|SMIF|DCP1A|SMAD4IP1|DLX1|E2F-4|E2F4|E2F5|KAT3B|EP30…
MSigDB_419	PID_FCER1_PATHWAY	PKB|AKT1|PRKBA|RAC|AKT|AGMX1|IMD1|PSCTK1|ATK|XLA|BTK|CBL2|c-Cbl|RNF55|CBL|CBLB|RNF56|Cbl-b|TCF16|IKK1|CHUK|IkBKA|IKK-alpha|NFKBIKA|IKKA|DOK1|p62dok|HVH1|PTPN10|DUSP1|CL100|MKP-1|FCER1A|FCE1A|FCER1G|FCG2|FCGR2B|FCGR2|CD32|CD32B|TYK3|FER|PPP1R74|AP-1|c-fos|FOS|FYN|SYN|MGC45350|SLK|GAB2|KIAA0571|GRB2|NCKAP2|HCLS1|HS1|CTTNL|HRAS|HRAS1|IGHE|IKBKB|NFKBIKB|IKK-beta|IKKB|IKK2|Fip3p|NEMO|ZC2HC9|IKK-gamma|…
MSigDB_420	PID_ENDOTHELIN_PATHWAY	AC1|DFNB44|ADCY1|AC2|KIAA1060|HBAC2|ADCY2|AC3|ADCY3|ADCY4|AC4|ADCY5|AC5|ADCY6|AC6|KIAA0037|ADCY7|AC7|AC8|ADCY8|HBAC1|ADCY3|AC9|ADCY9|PKB|AKT1|PRKBA|RAC|AKT|CAS|P130Cas|CASS1|Crkas|BCAR1|G25K|CDC42Hs|CDC42|OI4|COL1A2|COL3A1|EDS4A|CRK|CYSLT2R|CysLT(2)|CYSLTR2|EDN1|ET1|ET2|EDN2|ET3|EDN3|ETA-R|EDNRA|hET-AR|ET-A|HSCR|ETB|EDNRB|HSCR2|AP-1|c-fos|FOS|HHC2|FHH2|FBH2|FBH|GNA11|gep|GNA12|GNA14|GNA16|GNA15|G…
MSigDB_421	PID_BCR_5PATHWAY	PKB|AKT1|PRKBA|RAC|AKT|CIPER|c-E10|mE10|CARMEN|BCL10|CLAP|BCL2L5|GRS|BCL2A1|BFL1|ACC2|ACC-1|ACC-2|ACC1|HBPA1|BLNK-s|SLP65|bca|SLP-65|Ly57|BASH|BLNK|AGMX1|IMD1|PSCTK1|ATK|XLA|BTK|CAMK2G|CAMKG|CARD11|BIMP3|CARMA1|CD19|SIGLEC-2|CD22|SIGLEC2|LYB2|CD72|CD72b|TCF16|IKK1|CHUK|IkBKA|IKK-alpha|NFKBIKA|IKKA|CSK|Cka1|Cka2|CSNK2A1|DAPP1|BAM32|DOK1|p62dok|ELK1|ETS1|FLJ10768|ETS-1|EWSR2|FCG2|FCGR2B|FCGR2|CD32|…
MSigDB_423	PID_RHOA_PATHWAY	ACTA|ACTA1|NEM3|HB16|TREB7|CREB2|CRE-BP1|ATF2|G25K|CDC42Hs|CDC42|CDKN1B|KIP1|P27KIP1|CFL|CFL1|CITK|CRIK|STK21|KIAA0949|CIT|IGFBP10|GIG1|CYR61|CCN1|LFHL1|DIAPH1|hDIA1|DFNA1|VIL2|EZR|F2RL2|PAR3|AP-1|c-fos|FOS|ITGB1|CD29|MSK12|FNRB|GPIIA|MDF2|AP-1|JUN|c-Jun|LIMK|LIMK1|LIMK2|MAP2K3|MEK3|PRKMK3|MKK3|MAPKK3|MAP2K4|PRKMK4|MEK4|JNKK1|MKK4|SERK1|MAP2K6|PRKMK6|SAPKK3|MAPKK6|MEK6|MKK6|p38gamma|ERK6|MAPK12|S…
MSigDB_424	PID_ERBB4_PATHWAY	CD156B|cSVP|TACE|ADAM17|BTC|ZMYND4|ETO2|CBFA2T3|MTGR2|MTG16|RUNX1T3|SAP90|PSD95|SAP-90|DLG4|PSD-95|ERBB2|NGL|CD340|HER-2|HER2|NEU|ALS19|ERBB4|HER4|EREG|ER|FYN|SYN|MGC45350|SLK|GRB2|NCKAP2|GRIN2B|GluN2B|NMDAR2B|DTS|HBEGF|HEGFL|DTR|AIP4|ITCH|JAK2|JTK10|LIG-1|DKFZP586O1624|LRIG1|LIG1|ERK2|PRKM2|PRKM1|MAPK2|MAPK1|p41mapk|ERK|PRKM3|MAPK3|p44mapk|p44erk1|ERK1|MGC5370|MDM2|HDM2|MGC104216|hCIT529I10|N-Co…
MSigDB_425	PID_AURORA_B_PATHWAY	PPP1R47|AIK|BTAK|STK15|AurA|STK6|STK7|ARK1|AURKA|AURKB|STK12|Aik2|PPP1R48|AIM-1|IPL1|STK5|AurB|ARK2|STK13|AurC|ARK3|AURKC|API4|survivin|BIRC5|EPR-1|BUB1L|BUB1|hBUB1|BUB1A|CBX5|HP1|HP1Hs-alpha|HP1-ALPHA|CDCA8|BOR|FLJ12042|MESRGP|DasraB|CENP-A|CenH3|CENPA|CUL3|CSM2|DES|CSM1|CMD1I|NB4S|EVI5|FLJ31633|INCENP|RAB6KIFL|KIF20A|MKLP-1|KNSL5|MKLP1|KIF23|MCAK|KNSL6|KIF2C|CT139|BKLHD2|KLHL13|FLJ10262|KIAA130…
MSigDB_426	PID_LYSOPHOSPHOLIPID_PATHWAY	AC1|DFNB44|ADCY1|AC2|KIAA1060|HBAC2|ADCY2|AC3|ADCY3|ADCY4|AC4|ADCY5|AC5|ADCY6|AC6|KIAA0037|ADCY7|AC7|AC8|ADCY8|HBAC1|ADCY3|AC9|ADCY9|ADRA1B|PKB|AKT1|PRKBA|RAC|AKT|LBCL2|SUB1.5|P115-RHOGEF|ARHGEF1|CAS|P130Cas|CASS1|Crkas|BCAR1|CPP32B|CPP32|Yama|CASP3|apopain|CRK|LUCT|MDNCF|3-10C|IL-8|GCP-1|GCP1|AMCF-I|SCYB8|CXCL8|LYNAP|TSG-1|NAP-1|LECT|NAP1|b-ENAP|K60|NAF|MONAP|IL8|ERBB|ERBB1|EGFR|AP-1|c-fos|FOS|D…
MSigDB_427	PID_INSULIN_PATHWAY	PKB|AKT1|PRKBA|RAC|AKT|AKT2|PKBŒ≤|CAV|CAV1|CBL2|c-Cbl|RNF55|CBL|CRK|DOK1|p62dok|PHAS-I|EIF4EBP1|4E-BP1|EXOC1|SEC3|FLJ10893|Sec3p|BM-102|SEC3L1|EXOC2|SEC5L1|Sec5p|FLJ11026|SEC6L1|EXOC3|Sec6p|MGC27170|EXOC4|SEC8L1|KIAA1699|Sec8p|SEC8|SEC10|SEC10P|SEC10L1|EXOC5|MGC33397|EXOC6|Sec15p|SEC15L|SEC15L1|DKFZp761I2124|EXOC6A|FLJ1125|EXOC7|BLOM4|EXO70|Exo70p|YJL085W|KIAA1067|F2RL2|PAR3|FOXO3|FKHRL1|FOXO3A|A…
MSigDB_428	PID_NOTCH_PATHWAY	ADAM10|HsT18717|MADM|CD156C|kuz|ADAM12|MLTN|MCMPMltna|APH1A|APH-1A|CGI-78|APH1B|PSFL|DKFZp564D0372|APH-1B|CBL2|c-Cbl|RNF55|CBL|CCND1|PRAD1|BCL1|U21B31|D11S287E|CAP20|CIP1|CDKN1A|WAF1|SDI1|P21|p21CIP1|p21Cip1/Waf1|p21|CDKN1|CNTN1|GP135|F3|NB-3|CNTN6|CTBP1|BARS|CUL1|Delta1|ZOG|FA1|pG2|Pref-1|DLK1|DLL1|DLL3|SCDO1|DLL4|UNQ26|bet|DNER|DNM|DNM1|RNF140|DTX1|hDx-1|MPB1|ENO1|PPH|MBP-1|ENO1L1|KAT3B|EP300|p…
MSigDB_429	PID_INTEGRIN1_PATHWAY	CD14|CD81|TAPA1|TAPA-1|TSPAN28|COLL6|STL2|CO11A1|COL11A1|DFNA37|DFNA13|DFNB53|HKE5|COL11A2|COL18A1|KNO|KNO1|KS|OI4|COL1A1|OI4|COL1A2|STL1|AOM|COL2A1|SEDC|COL3A1|EDS4A|COL4A1|COL4A3|COL4A4|CA44|COL4A5|ATS|ASLN|COL4A6|COL5A1|COL5A2|COL6A1|COL6A3|EBR1|EBD1|COL7A1|EBDCT|HMW-MAA|MCSPG|CSPG4|MCSP|MSK16|NG2|MEL-CSPG|F13A1|F13A|MFS1|WMS|SGS|FBN1|MASS|OCTD|FBN|FGA|FGB|FGG|CIG|FN1|LETS|GFND2|MSF|FINC|CD316…
MSigDB_430	PID_P73PATHWAY	ABL1|JTK7|ABL|p150|c-ABL|ADA|FLJ12484|ISG20L1|FLJ12562|AEN|HPAFP|AFP|FETA|BAK|BCL2L7|CDN1|BAK1|BCL2L4|BAX|BBC3|PUMA|JFY1|BIM|BCL2L11|BimEL|BimL|BimS|BOD|SH3P9|AMPHL|BIN1|AMPH2|XRCC11|FAD1|BRCA2|BRCC2|FACD|FANCD|FANCD1|FAD|BUB1L|BUB1|hBUB1|BUB1A|BUB3|BUB3L|PPP1R57|NEDD2|CASP2|ICH1|MGC2181|CCNA2|CCNA|CCN1|CCNB1|CCNB|CCNE2|CYCE2|CDK1|CDC2|CDC28A|CDK2|PLSTIRE|CDK6|CAP20|CIP1|CDKN1A|WAF1|SDI1|P21|p21C…
MSigDB_431	PID_P38_MKK3_6PATHWAY	TEL1|ATD|ATDC|ATC|ATA|ATM|TELO1|CAMK2|CAM2|CAMKB|CaMKIIŒ≤|CAMK2B|MGC4607|OSM|C7orf22|CCM2|GADD45A|GADD45|DDIT1|GADD45B|DKFZP566B133|GADD45BETA|MYD118|GRP17|DDIT2|GADD45gamma|CR6|GADD45G|MAP2K3|MEK3|PRKMK3|MKK3|MAPKK3|MAP2K6|PRKMK6|SAPKK3|MAPKK6|MEK6|MKK6|MEKK1|MEKK|MAP3K1|MAPKKK1|MAP3K10|MLK2|MST|MEKK10|MAP3K3|MEKK3|MAPKKK3|KIAA0213|MAPKKK4|MTK1|MEKK4|MAP3K4|ASK1|MAPKKK5|MEKK5|MAP3K5|MAPKKK6|MEKK…
MSigDB_432	PID_GMCSF_PATHWAY	CCL2|MCP1|MCAF|MGC9434|HC11|GDCF-2|SMC-CF|SCYA2|MCP-1|CIS|CIS-1|SOCS|CISH|G18|GM-CSF|CSF2|GMCSF|CSF2RB|IL5RB|CD131|betaGMR|IL3RB|AP-1|c-fos|FOS|GAB2|KIAA0571|GRB2|NCKAP2|HRAS|HRAS1|IKBKB|NFKBIKB|IKK-beta|IKKB|IKK2|ICSBP|IRF-8|IRF8|ICSBP1|JAK2|JTK10|KRAS1|KRAS2|KRAS|LYN|JTK8|PRKMK1|MAP2K1|MAPKK1|MEK1|MAP2K2|PRKMK2|MEK2|ERK2|PRKM2|PRKM1|MAPK2|MAPK1|p41mapk|ERK|PRKM3|MAPK3|p44mapk|p44erk1|ERK1|N-ras…
MSigDB_433	PID_WNT_NONCANONICAL_PATHWAY	DKFZp686L0365|BARR2|ARRB2|ARR2|CAMKA|CaMKIIŒ±|CaMKIINalpha|CAMK2A|KIAA0968|G25K|CDC42Hs|CDC42|KIAA1416|FLJ20361|CRG|CHD7|FLJ20357|CK1a|CK1alpha|CSNK1A1|CKIa|CK1|CKIalpha|CTHRC1|KIAA0666|DAAM1|DVL1|DVL2|KIAA0208|DVL3|FZD2|DKFZP434E2135|HFZ5|FZD5|C2orf31|Hfz6|FZD6|FzE3|FZD7|TAK1|MAP3K7|MEKK7|p493F12|p54bSAPK|PRKM10|MAPK10|JNK3|JNK|MAPK8|PRKM8|JNK1|SAPK1|PRKM9|MAPK9|p54a|SAPK|JNK2|NF-ATP|NFATC2|NFAT…
MSigDB_435	PID_IL4_2PATHWAY	AID|CDA2|HIGM2|AICDA|ARP2|PKB|AKT1|PRKBA|RAC|AKT|ALOX15|15-LOX-1|ARG1|BCL2L1|PPP1R52|bcl-xS|Bcl-X|BCLX|bcl-xL|BCL2L|ZNF51|LAZ3|BCL5|BCL6A|BCL6|ZBTB27|CBL2|c-Cbl|RNF55|CBL|SCYA11|CCL11|eotaxin|MGC22554|TARC|ABCD-2|SCYA17|CCL17|TSC-1|SCYA26|IMAC|MIP-4a|MIP-4alpha|eotaxin-3|CCL26|CD40LG|IMD3|HIGM1|gp39|CD40L|CD154|TRAP|hCD40L|TNFSF5|TCF5|CEBPB|C/EBP-beta|IL6DBP|NFIL6|CRP2|LAP|OI4|COL1A1|OI4|COL1A2|D…
MSigDB_436	PID_HDAC_CLASSII_PATHWAY	ANKRA2|ZNF51|LAZ3|BCL5|BCL6A|BCL6|ZBTB27|KIAA1575|FLJ20285|BCOR|CaMK-GR|CAMK4|CaMKIV|ER-alpha|NR3A1|ESR|Era|ESR1|GATA-1|GF1|NF-E1|ERYF1|NFE1|GATA1|NFE1B|GATA2|GNB1|GNG2|GRK2|ADRBK1|BARK1|HDAC10|DKFZP761B039|HDAC11|HDAC3|HD3|RPD3|RPD3-2|KDAC3|KIAA0288|HDAC-4|HD4|HDAC4|HDAC-A|HDACA|BDMR|HA6116|FLJ90614|KIAA0600|HDAC5|NY-CO-9|HD6|KIAA0901|HDAC6|PPP1R90|FLJ16239|JM21|DKFZP586J0917|HDAC7A|HDAC7|HD7|HD…
MSigDB_438	PID_HDAC_CLASSIII_PATHWAY	MGC33843|dJ568C11.3|ACSS1|ACAS2L|AceCS2L|ACAS2|ACSS2|ACS|AceCS|dJ1161H23.1|ACSA|BCL2L4|BAX|CAP20|CIP1|CDKN1A|WAF1|SDI1|P21|p21CIP1|p21Cip1/Waf1|p21|CDKN1|KAT3A|CBP|RSTS|CREBBP|RTS|KAT3B|EP300|p300|FHL2|DRAL|SLIM3|FOXO1|FKH1|FOXO1A|FKHR|FOXO3|FKHRL1|FOXO3A|AF6q21|FOXO2|AFX1|MLLT7|FOXO4|KIAA0288|HDAC-4|HD4|HDAC4|HDAC-A|HDACA|BDMR|HA6116|H1F4|H1s-4|H1.4|H1-4|HIST1H1E|H1e|H4C9|H4/m|HIST1H4I|H4FM|HOX1…
MSigDB_439	PID_GLYPICAN_1PATHWAY	APP|AD1|MGC10442|BLK|FGF2|FGFB|H2|H3|CEK|H4|H5|N-SAM|KAL2|BFGFR|CD331|FLT2|FLG|FGFR1|SRC2|c-fgr|FGR|p55c-fgr|VEGFR1|FLT|FLT1|FYN|SYN|MGC45350|SLK|GPC1|glypican|HCK|JTK9|LAMA1|LAMA|LCK|LYN|JTK8|NRG1-IT2|NDF|HGL|GGF|NRG1|HRG|PLA2G2A|PLA2B|PLA2L|GSS|PRNP|CJD|CD230|PRP|PRIP|AltPrP|MGC22579|ATIII|AT3|SERPINC1|Slit-2|SLIL3|SLIT2|MADH2|JV18-1|SMAD2|MADR2|c-src|SRC|SRC1|ASV|CR|Cripto-1|TDGF1|CR-1|CRIPTO|…
MSigDB_440	PID_TCR_PATHWAY	PKB|AKT1|PRKBA|RAC|AKT|CIPER|c-E10|mE10|CARMEN|BCL10|CLAP|CARD11|BIMP3|CARMA1|CBL2|c-Cbl|RNF55|CBL|CD3H|CD3Q|CD3Z|CD247|CD28|T3D|CD3D|CD3E|CD3G|CD4|CD80|CD28LG|B7.1|CD28LG1|B7-1|CD28LG2|B7-2|B7.2|CD86|G25K|CDC42Hs|CDC42|TCF16|IKK1|CHUK|IkBKA|IKK-alpha|NFKBIKA|IKKA|CSK|HIP-55|ABP1|SH3P7|DBNL|FYB|SLAP-130|ADAP|FYB1|FYB-120/130|FYN|SYN|MGC45350|SLK|GAB2|KIAA0571|Mona|Grf40|GRAP2|GRBLG|GrbX|GADS|GRB2…
MSigDB_441	PID_IL27_PATHWAY	IL27B|IL35B|EBI3|GATA3|HDR|IFNG|CLMF|NFSK|IL12A|NKSF1|IL-12A|p35|CLMF|IL12B|NKSF|NKSF2|CLMF2|IL-12B|IL12RB2|IL-17A|IL-17|IL17|IL17A|CTLA8|IL18|IL-1g|IGIF|IL-18|IL1F4|IL1F2|IL1B|IL1-BETA|IL-1B|TCGF|IL2|IL-2|IL27|IL-27|MGC71873|IL27A|IL30|IL-27A|p28|IL27p28|zcytor1|CRL1|IL27RA|TCCR|IL-27R|WSX1|WSX-1|HSF|IL-6|IFNB2|IL6|HGF|BSF2|CD130|GP130|IL6ST|JTK3|JAK1A|JAK1B|JAK1|JAK2|JTK10|ISGF-3|STAT91|STAT1|S…
MSigDB_443	PID_E2F_PATHWAY	CED4|APAF-1|APAF1|TEL1|ATD|ATDC|ATC|ATA|ATM|TELO1|BRCA1|RNF53|FANCS|PPP1R53|BRCC1|CASP7|MCH3|ICE-LAP3|CMH-1|CBX5|HP1|HP1Hs-alpha|HP1-ALPHA|CCNA2|CCNA|CCN1|CCND3|CCNE|CCNE1|CCNE2|CYCE2|CDC25A|CDC6|CDC18L|CDK1|CDC2|CDC28A|CDK2|CAP20|CIP1|CDKN1A|WAF1|SDI1|P21|p21CIP1|p21Cip1/Waf1|p21|CDKN1|CDKN1B|KIP1|P27KIP1|p16INK4a|CDKN2A|ARF|CDKN2|MTS1|INK4|MLM|p14|CMM2|p16|p19|p14ARF|INK4a|p19Arf|CDK4I|p18|CDKN…
MSigDB_444	PID_ER_NONGENOMIC_PATHWAY	PKB|AKT1|PRKBA|RAC|AKT|CAS|P130Cas|CASS1|Crkas|BCAR1|ER-alpha|NR3A1|ESR|Era|ESR1|HHC2|FHH2|FBH2|FBH|GNA11|G13|GNA13|MGC46138|GNA14|GNA16|GNA15|GNAI1|GIP|GNAI2|GNAI2B|87U6|GNAI3|GNAL|GNAO1|G-ALPHA-o|G-ALPHA-q|GNAQ|GAQ|GNAZ|GNB1|GNG2|GRB2|NCKAP2|DTS|HBEGF|HEGFL|DTR|HRAS|HRAS1|IGFR|IGF1R|IGFIR|CD221|MGC18216|JTK13|KRAS1|KRAS2|KRAS|PRKM11|p38Beta|MAPK11|SAPK2|p38-2|CLG4|CLG4A|TBE-1|MMP2|CLG4B|MMP9|MS…
MSigDB_446	PID_HIF2PATHWAY	ABCG2|EST157481|MXR|CD338|BCRP|ABCP|RDC8|ADORA2A|ADORA2|APX|HAP1|APEX|APEX1|REF1|REF-1|APE-1|APEN|APE|SHARP2|BHLHE40|Clast5|BHLHB2|bHLHe40|STRA13|DEC1|CITED2|MRG1|KAT3A|CBP|RSTS|CREBBP|RTS|EPLG1|TNFAIP4|LERK1|EFNA1|ECKLG|EGLN1|ZMYND6|C1orf12|PHD2|SM-20|HIFPH2|HIFPH1|EGLN2|PHD1|EGLN3|HIFPH3|PHD3|EIF3S6|INT6|eIF3-p48|EIF3E|eIF3e|ELK1|KAT3B|EP300|p300|EPAS1|HIF2A|MOP2|bHLHe73|HLF|PASD2|EPO|EP|ETS1|F…
MSigDB_447	PID_CD40_PATHWAY	PKB|AKT1|PRKBA|RAC|AKT|BCL2L1|PPP1R52|bcl-xS|Bcl-X|BCLX|bcl-xL|BCL2L|MIHB|API1|RNF48|hiap-2|cIAP1|BIRC2|c-IAP1|MIHC|API2|RNF49|hiap-1|BIRC3|cIAP2|c-IAP2|MALT2|C4BPA|C4BP|CBLB|RNF56|Cbl-b|TNFRSF5|p50|CD40|Bp50|CD40LG|IMD3|HIGM1|gp39|CD40L|CD154|TRAP|hCD40L|TNFSF5|FCA/MR|FKSG87|FCAMR|CD351|IL-4|IL4|BCGF1|MGC79402|BCGF-1|BSF1|JAKL|LJAK|JAK3|L-JAK|JAK-3|JAK3_HUMAN|AP-1|JUN|c-Jun|MAP2K4|PRKMK4|MEK4|JN…
MSigDB_448	PID_ATR_PATHWAY	SCKL1|ATR|FRP1|MEC1|SCKL|ATRIP|MGC20625|MGC26740|MGC21482|FLJ12343|XRCC11|FAD1|BRCA2|BRCC2|FACD|FANCD|FANCD1|FAD|CCNA2|CCNA|CCN1|CDC25A|CDC25C|PPP1R60|CDC25|CDC6|CDC18L|CDK2|CEP164|KIAA1052|NPHP15|CHK1|CHEK1|CLSPN|FANCD|FA-D2|FACD|FANCD2|FAD|FBXW11|Fbw1b|FBXW1B|BTRCP2|Hos|Fbw11|KIAA0696|BTRC2|HUS1|CCNL1|BM28|cdc19|KIAA0030|CDCL1|MCM2|D3S3194|DFNA70|MCM7|CDC47|MCM2|PPP1R104|MGC5370|MDM2|HDM2|NBS|A…
MSigDB_449	PID_INTEGRIN_CS_PATHWAY	ITGA1|VLA1|CD49a|ITGA10|ITGA11|HsT18964|ITGA2|CD49b|CD49B|ITGA2B|PPP1R93|CD41B|CD41|GP2B|MSK18|CD49c|ITGA3|VLA3a|VCA-2|GAP-B3|CD49D|ITGA4|CD49d|CD49e|ITGA5|FNRA|ITGA7|ITGA8|ITGA9|ALPHA-RLC|RLC|ITGA4L|CD11d|ADB2|ITGAD|CD103|HUMINAE|ITGAE|LFA-1|ITGAL|CD11A|MAC-1|CD11b|CR3A|ITGAM|CD11B|MSK8|VTNR|CD51|ITGAV|VNRA|ITGAX|CD11c|CD11C|ITGB1|CD29|MSK12|FNRB|GPIIA|MDF2|MAC-1|ITGB2|LFA-1|MFI7|CD18|GP3A|ITGB3…
MSigDB_450	PID_MET_PATHWAY	PKB|AKT1|PRKBA|RAC|AKT|Lobe|AKT1S1|PRAS40|MGC2865|AKT2|PKBŒ≤|APC|PPP1R46|DP3|DP2|DP2.5|ARF6|ARHGEF4|STM6|KIAA1112|ASEF|BCL2L8|BAD|BBC2|CAS|P130Cas|CASS1|Crkas|BCAR1|CBL2|c-Cbl|RNF55|CBL|G25K|CDC42Hs|CDC42|CDH1|uvomorulin|CD324|UVO|CRK|CRKL|CTNNA1|CAP102|CTNNB1|CTNNB|armadillo|beta-catenin|DEPDC6|DEPTOR|FLJ12428|DEP.6|G0S30|KROX-24|ZIF-268|ZNF225|EGR1|AT225|TIS8|NGFI-A|EIF4E|EIF4E1|EIF4F|EIF4EL1|P…
MSigDB_451	PID_PTP1B_PATHWAY	PKB|AKT1|PRKBA|RAC|AKT|CAS|P130Cas|CASS1|Crkas|BCAR1|MGC10442|BLK|CANPL1|muCANP|CANP|CAPN1|muCL|CAV|CAV1|CD325|CDH2|NCAD|CDHN|CRK|MCSF|MGC31930|CSF1|M-CSF|CD115|CSF1R|FMS|CSFR|C-FMS|CSK|CSN2|CASB|DOK1|p62dok|EGF|ERBB|ERBB1|EGFR|FCG2|FCGR2A1|CD32A|FCGR2A|CD32|IGFR2|FCGR2|CDw32|TYK3|FER|PPP1R74|SRC2|c-fgr|FGR|p55c-fgr|FYN|SYN|MGC45350|SLK|GRB2|NCKAP2|HCK|JTK9|IDDM2|IDDM1|INS|INSR|CD220|HIRS-1|IRS1|…
MSigDB_452	PID_INTEGRIN3_PATHWAY	CD47|OA3|IAP|MER6|OI4|COL1A1|OI4|COL1A2|COL4A1|COL4A3|COL4A4|CA44|COL4A5|ATS|ASLN|COL4A6|IGFBP10|GIG1|CYR61|CCN1|DEL1|EDIL3|JAM-1|JAM1|CD321|JCAM|PAM-1|JAM-A|JAMA|F11R|MFS1|WMS|SGS|FBN1|MASS|OCTD|FBN|FGA|FGB|FGG|CIG|FN1|LETS|GFND2|MSF|FINC|HMGB1|DKFZp686A04236|HMG1|SBP-1|HMG3|BSP|IBSP|SP-II|BSP-II|ITGA2B|PPP1R93|CD41B|CD41|GP2B|MSK8|VTNR|CD51|ITGAV|VNRA|GP3A|ITGB3|CD61|GPIIIa|CD309|VEGFR2|FLK1|KD…
MSigDB_453	PID_IL12_2PATHWAY	HB16|TREB7|CREB2|CRE-BP1|ATF2|B2M|MIP-1-alpha|CCL3|SCYA3|G0S19-1|LD78ALPHA|Act-2|CCL4|LAG1|SCYA4|MIP-1-beta|AT744.1|CD195|CKR-5|CKR5|CC-CKR-5|IDDM22|CCR5|CMKBR5|CD3H|CD3Q|CD3Z|CD247|T3D|CD3D|CD3E|CD3G|CD4|CD8A|CD8|CD8B1|CD8B|EOMES|TBR2|APT1LG1|CD178|FASLG|TNFSF6|FasL|AP-1|c-fos|FOS|GADD45B|DKFZP566B133|GADD45BETA|MYD118|GRP17|DDIT2|GADD45gamma|CR6|GADD45G|GZMA|CTLA3|HFSP|CSP-B|CTLA1|GZMB|CCPI|CGL…
MSigDB_454	PID_S1P_S1P3_PATHWAY	PKB|AKT1|PRKBA|RAC|AKT|PKBG|AKT3|PRKBG|RAC-gamma|VEGFR1|FLT|FLT1|HHC2|FHH2|FBH2|FBH|GNA11|gep|GNA12|G13|GNA13|MGC46138|GNA14|GNA16|GNA15|GNAI1|GIP|GNAI2|GNAI2B|87U6|GNAI3|GNAO1|G-ALPHA-o|G-ALPHA-q|GNAQ|GAQ|GNAZ|MSK8|VTNR|CD51|ITGAV|VNRA|GP3A|ITGB3|CD61|GPIIIa|JAK2|JTK10|ERK2|PRKM2|PRKM1|MAPK2|MAPK1|p41mapk|ERK|PRKM3|MAPK3|p44mapk|p44erk1|ERK1|SIS|PDGFB|SSV|PDGFR1|PDGFRB|PDGFR|CD140b|JTK12|Rac-1|p…
MSigDB_456	PID_AR_PATHWAY	PKB|AKT1|PRKBA|RAC|AKT|APPL1|APPL|NR3C4|HUMARA|AIS|SBMA|AR|SMAX1|DHTR|BRCA1|RNF53|FANCS|PPP1R53|BRCC1|CARM1|PRMT4|FLICE|Casp-8|MCH5|CASP8|MACH|CCND1|PRAD1|BCL1|U21B31|D11S287E|CCND3|CDK11-p46|CDK11-p110|CDC2L1|CDK11B|CDK11-p58|PLSTIRE|CDK6|p16INK4a|CDKN2A|ARF|CDKN2|MTS1|INK4|MLM|p14|CMM2|p16|p19|p14ARF|INK4a|p19Arf|CDK4I|CMTM2|CKLFSF2|MGC39436|FLJ25732|NLIIF|CTDSP1|SCP1|SCP2|OS4|CTDSP2|PSR2|CTNNB…
MSigDB_457	PID_NFAT_TFPATHWAY	BATF3|JDP1|JUNDM1|SNFT|CPP32B|CPP32|Yama|CASP3|apopain|CBLB|RNF56|Cbl-b|CD40LG|IMD3|HIGM1|gp39|CD40L|CD154|TRAP|hCD40L|TNFSF5|PSK-J3|CDK4|GM-CSF|CSF2|GMCSF|CTLA4|CTLA-4|CELIAC3|CD|CD152|GSE|IDDM12|LUCT|MDNCF|3-10C|IL-8|GCP-1|GCP1|AMCF-I|SCYB8|CXCL8|LYNAP|TSG-1|NAP-1|LECT|NAP1|b-ENAP|K60|NAF|MONAP|IL8|DGKA|DGK-alpha|DAGK1|DAGK|RBBP3|RBP3|E2F1|G0S30|KROX-24|ZIF-268|ZNF225|EGR1|AT225|TIS8|NGFI-A|EGR…
MSigDB_458	PID_EPHB_FWD_PATHWAY	G25K|CDC42Hs|CDC42|CRK|DNM|DNM1|EFNA5|AF1|EPLG7|LERK7|Elk-L|EFNB1|EPLG2|CFNS|LERK2|EFNB2|HTKL|Htk-L|MGC126227|MGC126226|EPLG5|LERK5|MGC126228|EFNB3|LERK-8|EPLG8|EPHB1|Hek6|EPHT2|EPHB2|Hek5|DRT|EPHT3|Tyro5|ERK|ETK2|EPHB3|Hek2|Tyro6|Tyro11|HTK|EPHB4|GRB2|NCKAP2|GRB7|HRAS|HRAS1|ITSN|ITSN1|MGC134949|SH3D1A|SH3P17|MGC134948|TRAD|Hs.8004|duo|KALRN|Kalirin|ARHGEF24|DUET|HAPIP|KRAS1|KRAS2|KRAS|PRKMK1|MAP…
MSigDB_459	PID_AVB3_OPN_PATHWAY	CAS|P130Cas|CASS1|Crkas|BCAR1|MDU2|MDU3|CD44|Pgp1|MIC4|CD44R|HCELL|IN|MC56|CSPG8|G25K|CDC42Hs|CDC42|TCF16|IKK1|CHUK|IkBKA|IKK-alpha|NFKBIKA|IKKA|AP-1|c-fos|FOS|DKFZp313L0718|GSN|ILK|MSK8|VTNR|CD51|ITGAV|VNRA|GP3A|ITGB3|CD61|GPIIIa|AP-1|JUN|c-Jun|MEKK1|MEKK|MAP3K1|MAPKKK1|NIK|HSNIK|FTDCR1B|MAP3K14|HS|ERK2|PRKM2|PRKM1|MAPK2|MAPK1|p41mapk|ERK|PRKM3|MAPK3|p44mapk|p44erk1|ERK1|JNK|MAPK8|PRKM8|JNK1|SAP…
MSigDB_461	PID_FRA_PATHWAY	ATF4|TXREB|CREB-2|TAXREB67|BGLAP|OCN|CCL2|MCP1|MCAF|MGC9434|HC11|GDCF-2|SMC-CF|SCYA2|MCP-1|CCNA2|CCNA|CCN1|CCND1|PRAD1|BCL1|U21B31|D11S287E|p16INK4a|CDKN2A|ARF|CDKN2|MTS1|INK4|MLM|p14|CMM2|p16|p19|p14ARF|INK4a|p19Arf|CDK4I|OI4|COL1A2|LUCT|MDNCF|3-10C|IL-8|GCP-1|GCP1|AMCF-I|SCYB8|CXCL8|LYNAP|TSG-1|NAP-1|LECT|NAP1|b-ENAP|K60|NAF|MONAP|IL8|DCN|SLRR1B|DSPG2|hDMP1|DMP1|DMTF1|MRUL|DMTF|KAT3B|EP300|p300…
MSigDB_462	PID_MYC_ACTIV_PATHWAY	BAF53A|Actl6|Baf53a|ACTL6A|Arp4|INO80K|BCL2L4|BAX|BCT1|BCAT1|API4|survivin|BIRC5|EPR-1|RNF51|BMI1|PCGF4|GATD4|CAD|CCNB1|CCNB|CCND2|CDC25A|FLJ14736|JPO1|CDCA7|PSK-J3|CDK4|KAT3A|CBP|RSTS|CREBBP|RTS|Has1|DDX18|MrDb|E2F3|EIF2|EIF2S1|EIF-2alpha|EIF2A|EIF4A|DDX2A|EIF4A1|EIF-4A|EIF4E|EIF4E1|EIF4F|EIF4EL1|p220|EIF4G1|EIF4F|EIF4G|PARK18|MPB1|ENO1|PPH|MBP-1|ENO1L1|KAT3B|EP300|p300|FOSL1|fra-1|GAPD|GAPDH|KI…
MSigDB_463	PID_ARF6_TRAFFICKING_PATHWAY	KIAA0050|CENTB1|ACAP1|ADRB2R|ADRB2|BAR|ADRBR|B2AR|AT1B|AG2S|AT2R1|HAT1R|AT1|AT2R1B|AGTR1B|AGTR1|AT2R1A|AGTR1A|ARF6|PAP|CENTB3|DDEF2|KIAA0400|SHAG1|ASAP2|SH3P9|AMPHL|BIN1|AMPH2|CDH1|uvomorulin|CD324|UVO|Hc|CLTCL2|CLTC|CPE|CTNNA1|CAP102|CTNNB1|CTNNB|armadillo|beta-catenin|KIAA0384|p120|p120cas|CTNND|CTNND1|p120ctn|DYNII|CMTDIB|DYN2|CMT2M|CMTDI1|DI-CMTB|DNM2|HSCR|ETB|EDNRB|HSCR2|EXOC1|SEC3|FLJ10893|…
MSigDB_464	PID_RHOA_REG_PATHWAY	MDB|ABR|c-lbc|ARHGEF13|HA-3|BRX|PROTO-LB|Ht31|LBC|AKAP-Lbc|AKAP13|CENTD2|ARAP1|CENTD3|ARAP3|DRAG1|FLJ21065|p190ARhoGAP|GRF-1|KIAA1722|GRLF1|ARHGAP35|p190RhoGAP|P190A|p115|SrGAP4|RhoGAP4|ARHGAP4|C1|KIAA0131|p190BRhoGAP|ARHGAP5|RhoGAP5|GFI2|p190-B|ARHGAP6|rhoGAPX-1|BPGAP1|ARHGAP8|FLJ20185|10C|ARHGAP9|MGC1295|GDIA1|RHOGDI|ARHGDIA|RAP1GN1|RhoGDI2|Ly-GDI|ARHGDIB|GDIA2|GDID4|ARHGDIG|RHOGDI-3|LBCL2|SUB1…
MSigDB_465	PID_REELIN_PATHWAY	PKB|AKT1|PRKBA|RAC|AKT|Lfc|GEFH1|ARHGEF2|LFP40|GEF-H1|KIAA0651|P40|CBL2|c-Cbl|RNF55|CBL|PSSALRE|CDK5|p35nck5a|Nck5a|CDK5R1|p35|CRKL|DAB1|FYN|SYN|MGC45350|SLK|GRIN2B|GluN2B|NMDAR2B|GSK3B|MSK18|CD49c|ITGA3|VLA3a|VCA-2|GAP-B3|ITGB1|CD29|MSK12|FNRB|GPIIA|MDF2|APOER2|LRP8|LRP-8|MCI1|HSZ75190|LRPAP1|HBP44|A2MRAP|RAP|PPP1R102|MAP1B|MAP5|Jnkk2|MAP2K7|MKK7|PRKMK7|PTK1|MAP3K11|SPRK|MEKK11|MLK3|JNK|MAPK8|PR…
MSigDB_466	PID_PS1_PATHWAY	ADAM10|HsT18717|MADM|CD156C|kuz|AES|TLE5|GRG5|APC|PPP1R46|DP3|DP2|DP2.5|APH1A|APH-1A|CGI-78|APH1B|PSFL|DKFZp564D0372|APH-1B|PPP1R49|AXIN1|CCND1|PRAD1|BCL1|U21B31|D11S287E|KAT3A|CBP|RSTS|CREBBP|RTS|CK1a|CK1alpha|CSNK1A1|CKIa|CK1|CKIalpha|Cka1|Cka2|CSNK2A1|CTBP1|BARS|CTNNB1|CTNNB|armadillo|beta-catenin|SK|DKK-1|DKK1|DKK2|DLL1|RNF140|DTX1|hDx-1|DVL1|FBXW11|Fbw1b|FBXW1B|BTRCP2|Hos|Fbw11|KIAA0696|BTRC…
MSigDB_467	PID_ILK_PATHWAY	ACTN1|PKB|AKT1|PRKBA|RAC|AKT|Cool-2|Œ±Pix|KIAA0006|Cool2|ARHGEF6|MRX46|alpha-PIX|alphaPIX|P85COOL1|COOL1|P50BP|ARHGEF7|BETA-PIX|P85|DKFZp686C12170|P85SPR|P50|KIAA0142|Nbla10314|DKFZp761K1021|PAK3|PIXB|PPP1R47|AIK|BTAK|STK15|AurA|STK6|STK7|ARK1|AURKA|CCND1|PRAD1|BCL1|U21B31|D11S287E|P50CDC37|CDC37|G25K|CDC42Hs|CDC42|KIAA0097|TOGp|TOG|ch-TOG|CKAP5|CREB1|CTNNB1|CTNNB|armadillo|beta-catenin|LFHL1|DIA…
MSigDB_468	PID_NECTIN_PATHWAY	MLLT4|AF6|AFDN|AF-6|G25K|CDC42Hs|CDC42|CDH1|uvomorulin|CD324|UVO|CLDN1|ILVASC|SEMP1|CRK|CTNNA1|CAP102|CTNNB1|CTNNB|armadillo|beta-catenin|JAM-1|JAM1|CD321|JCAM|PAM-1|JAM-A|JAMA|F11R|FIR|KIAA0793|FRG|FARP2|PLEKHC3|KIAA0051|SAR1|IQGAP1|HUMORFA01|p195|MSK8|VTNR|CD51|ITGAV|VNRA|GP3A|ITGB3|CD61|GPIIIa|PVRR1|CLPED1|PRR1|HVEC|SK-12|CD111|PVRL1|NECTIN1|OFC7|ED4|PRR|HIgR|PVRR2|PRR2|HVEB|CD112|NECTIN2|PVRL…
MSigDB_469	PID_P38_ALPHA_BETA_PATHWAY	MGC10442|BLK|MGC4607|OSM|C7orf22|CCM2|G25K|CDC42Hs|CDC42|HVH1|PTPN10|DUSP1|CL100|MKP-1|MKP-5|DUSP10|MKP5|MKP-7|KIAA1700|DUSP16|MKP7|HB5|HVH-5|FLJ42958|DUSP8|C11orf81|SRC2|c-fgr|FGR|p55c-fgr|FYN|SYN|MGC45350|SLK|HCK|JTK9|LCK|LYN|JTK8|MAP2K3|MEK3|PRKMK3|MKK3|MAPKK3|MAP2K4|PRKMK4|MEK4|JNKK1|MKK4|SERK1|MAP2K6|PRKMK6|SAPKK3|MAPKK6|MEK6|MKK6|DLK|MEKK12|ZPK|MAP3K12|ZPKP1|MUK|MAP3K3|MEKK3|MAPKKK3|PRKM11|…
MSigDB_470	PID_WNT_SIGNALING_PATHWAY	ATP6IP2|M8-9|ATP6AP2|APT6M8-9|RENR|PRR|ATP6M8-9|CTHRC1|SK|DKK-1|DKK1|FZD1|DKFZp564G072|FZD10|CD350|FZD2|CD344|FZD4|EVR1|DKFZP434E2135|HFZ5|FZD5|C2orf31|Hfz6|FZD6|FzE3|FZD7|FZD8|FZD9|FZD3|CD349|IGFBP-4|IBP4|HT29-IGFBP|BP-4|IGFBP4|KREMEN2|KRM2|MGC10791|HBM|LRP7|LRP5|OPS|OPTA1|BMND1|LR3|VBCH2|OPPG|EVR4|EVR1|ADCAD2|LRP6|BDB1|BDB|ROR2|NTRKR2|RSPONDIN|RSPO1|FLJ40906|JTK5A|RYK1|RYK|JTK5|D3S3195|WIF1|WNT…
MSigDB_471	PID_TRAIL_PATHWAY	CASP10|MCH4|FLICE|Casp-8|MCH5|CASP8|MACH|cFLIP|CASP8AP1|I-FLICE|c-FLIP|CASH|FLIP|CFLAR|MRIT|FLAME|Casper|CLARP|TCF16|IKK1|CHUK|IkBKA|IKK-alpha|NFKBIKA|IKKA|MGC126058|MRPS29|MGC126059|bMRP-10|DAP3|DAP-3|DKFZp686G12159|MRP-S29|MORT1|GIG3|FADD|IKBKB|NFKBIKB|IKK-beta|IKKB|IKK2|Fip3p|NEMO|ZC2HC9|IKK-gamma|IP2|IP1|FIP3|IKBKG|FIP-3|MAP2K4|PRKMK4|MEK4|JNKK1|MKK4|SERK1|MEKK1|MEKK|MAP3K1|MAPKKK1|ERK2|PRKM2…
MSigDB_472	PID_CDC42_PATHWAY	ACTR2|ARP2|ACTR3|ARP3|APC|PPP1R46|DP3|DP2|DP2.5|GDIA1|RHOGDI|ARHGDIA|Cool-2|Œ±Pix|KIAA0006|Cool2|ARHGEF6|MRX46|alpha-PIX|alphaPIX|P85COOL1|COOL1|P50BP|ARHGEF7|BETA-PIX|P85|DKFZp686C12170|P85SPR|P50|KIAA0142|Nbla10314|DKFZp761K1021|PAK3|PIXB|ARC41|ARPC1B|p40-ARC|p41-ARC|ARC34|ARPC2|p34-Arc|ARPC3|ARC21|p21-Arc|ARC20|p20-Arc|ARPC4|ARC16|p16-Arc|dJ127C7.3|ARPC5|HB16|TREB7|CREB2|CRE-BP1|ATF2|BAIAP2|IR…
MSigDB_473	PID_RET_PATHWAY	CAS|P130Cas|CASS1|Crkas|BCAR1|CREB1|CRK|DOK1|p62dok|dJ805C22.1|C20orf180|DOK5|DOK5L|MGC20785|DOK6|HsT3226|FRS2A|FRS2alpha|SNT1|SNT-1|FRS2|DFNB26|GAB1|HFB1-GDNF|ATF1|GDNF|ATF2|GDNFR|GFR-ALPHA-1|RET1L|TRNR1|GFRA1|RETL1|GDNFRA|GRB10|GRB2|NCKAP2|GRB7|HRAS|HRAS1|HIRS-1|IRS1|IRS2|AP-1|JUN|c-Jun|ERK2|PRKM2|PRKM1|MAPK2|MAPK1|p41mapk|ERK|PRKM3|MAPK3|p44mapk|p44erk1|ERK1|JNK|MAPK8|PRKM8|JNK1|SAPK1|NCK|NCKa…
MSigDB_474	PID_CDC42_REG_PATHWAY	APC|PPP1R46|DP3|DP2|DP2.5|p50rhoGAP|Cdc42GAP|ARHGAP1|CDC42GAP|RhoGAP|RICH1|WBP15|ARHGAP17|NADRIN|FLJ13219|FLJ10308|GDIA1|RHOGDI|ARHGDIA|p63RhoGEF|GEFT|ARHGEF25|Cool-2|Œ±Pix|KIAA0006|Cool2|ARHGEF6|MRX46|alpha-PIX|alphaPIX|P85COOL1|COOL1|P50BP|ARHGEF7|BETA-PIX|P85|DKFZp686C12170|P85SPR|P50|KIAA0142|Nbla10314|DKFZp761K1021|PAK3|PIXB|KIAA0424|PEM-2|ARHGEF9|AND-34|SH2D3B|BCAR3|NSP2|G25K|CDC42Hs|CDC42|…
MSigDB_475	PID_ATM_PATHWAY	ABL1|JTK7|ABL|p150|c-ABL|TEL1|ATD|ATDC|ATC|ATA|ATM|TELO1|BLM|RECQ2|RECQL3|BS|BRCA1|RNF53|FANCS|PPP1R53|BRCC1|CDC25A|CDC25C|PPP1R60|CDC25|PP1425|CDS1|bA444G7|CHK2|RAD53|HuCds1|CHEK2|CTBP1|BARS|ARTEMIS|DCLRE1C|A-SCID|FLJ11360|SCIDA|SNM1C|ABRA1|CCDC98|FAM175A|ABRAXAS1|FLJ13614|ABRAXAS|FANCD|FA-D2|FACD|FANCD2|FAD|H2AX|H2AFX|ZC2HC5|PLIP|TIP60|ESA1|cPLA2|KAT5|HTATIP|HTATIP1|KIAA0170|MDC1|Em:AB023051.5|…
MSigDB_476	PID_ARF6_PATHWAY	KIAA0050|CENTB1|ACAP1|CENTB2|CNT-B2|ACAP2|KIAA0041|ADAP1|CENTA1|GCS1L|ADRB2R|ADRB2|BAR|ADRBR|B2AR|AT1B|AG2S|AT2R1|HAT1R|AT1|AT2R1B|AGTR1B|AGTR1|AT2R1A|AGTR1A|CENTD1|ARAP2|PARX|ARF6|ARR1|ARRB1|DKFZp686L0365|BARR2|ARRB2|ARR2|Sec7p-like|cytohesin-2|Sec7p-L|PSCD2|CYTH2|ARNO|PSCD2L|CTS18.1|PSCD3|CYTH3|GRP1|ARNO3|cytohesin-3|EPLG1|TNFAIP4|LERK1|EFNA1|ECKLG|EGF|ERBB|ERBB1|EGFR|ECK|EPHA2|FBXO8|FBS|FBX8|G…
MSigDB_477	PID_LKB1_PATHWAY	Lobe|AKT1S1|PRAS40|MGC2865|KIAA1811|BRSK1|PEN11B|C11orf7|BRSK2|STK29|CAB39|CGI-66|MO25|P50CDC37|CDC37|CREB1|TORC2|CRTC2|CPSD|CLN10|CTSD|ER-alpha|NR3A1|ESR|Era|ESR1|PEA3|E1AF|ETV4|E1A-F|VIL2|EZR|GSK3B|HSP90N|FLJ31884|Hsp90|HSPCA|HSP90AA1|HSPC1|Hsp89|MAP2|MAP2A|MAP2C|MAP2B|tau|TAU|PPND|DDPAC|FLJ31424|FTDP-17|MTBT2|MAPT|MSTD|PPP1R103|MTBT1|MGC138549|MAPTL|Par1b|EMK1|PAR-1|MARK2|PAR-1B|MARKL1|Nbla006…
MSigDB_478	PID_CD8_TCR_PATHWAY	PKB|AKT1|PRKBA|RAC|AKT|B2M|CIPER|c-E10|mE10|CARMEN|BCL10|CLAP|CARD11|BIMP3|CARMA1|CBL2|c-Cbl|RNF55|CBL|CD3H|CD3Q|CD3Z|CD247|CD28|T3D|CD3D|CD3E|CD3G|CD80|CD28LG|B7.1|CD28LG1|B7-1|CD28LG2|B7-2|B7.2|CD86|CD8A|CD8|CD8B1|CD8B|TCF16|IKK1|CHUK|IkBKA|IKK-alpha|NFKBIKA|IKKA|CSK|FYN|SYN|MGC45350|SLK|Mona|Grf40|GRAP2|GRBLG|GrbX|GADS|GRB2|NCKAP2|HLA-A|HRAS|HRAS1|IKBKB|NFKBIKB|IKK-beta|IKKB|IKK2|Fip3p|NEMO|ZC…
MSigDB_480	PID_TCPTP_PATHWAY	SCKL1|ATR|FRP1|MEC1|SCKL|KAT3A|CBP|RSTS|CREBBP|RTS|MCSF|MGC31930|CSF1|M-CSF|CD115|CSF1R|FMS|CSFR|C-FMS|EGF|ERBB|ERBB1|EGFR|PKR|PRKR|EIF2AK2|PPP1R83|EIF2AK1|DFNB26|GAB1|GRB2|NCKAP2|HPTA|F-TCF|DFNB39|HGFB|HGF|SF|IDDM2|IDDM1|INS|INSR|CD220|ITGA1|VLA1|CD49a|ITGB1|CD29|MSK12|FNRB|GPIIA|MDF2|JTK3|JAK1A|JAK1B|JAK1|JAKL|LJAK|JAK3|L-JAK|JAK-3|JAK3_HUMAN|CD309|VEGFR2|FLK1|KDR|VEGFR|RCH1|SRP1alpha|QIP2|KPNA…
MSigDB_481	PID_ANGIOPOIETIN_RECEPTOR_PATHWAY	AT1B|AG2S|AT2R1|HAT1R|AT1|AT2R1B|AGTR1B|AGTR1|AT2R1A|AGTR1A|PKB|AKT1|PRKBA|RAC|AKT|KIAA0003|ANGPT1|Ang1|ANGPT2|Ang2|ANGPT4|ETK|BMX|PSCTK3|CAP20|CIP1|CDKN1A|WAF1|SDI1|P21|p21CIP1|p21Cip1/Waf1|p21|CDKN1|CRK|DOK2|p56dok-2|Dok-2|ELF1|NERF-2|EU32|NERF-1A|NERF-1B|ELF2|NERF|ELK1|ETS1|FLJ10768|ETS-1|EWSR2|F2|FES|FPS|FGF2|FGFB|CIG|FN1|LETS|GFND2|MSF|FINC|FOXO1|FKH1|FOXO1A|FKHR|FYN|SYN|MGC45350|SLK|GRB14|G…
MSigDB_482	PID_FAS_PATHWAY	PKB|AKT1|PRKBA|RAC|AKT|MIHB|API1|RNF48|hiap-2|cIAP1|BIRC2|c-IAP1|MIHC|API2|RNF49|hiap-1|BIRC3|cIAP2|c-IAP2|MALT2|AGMX1|IMD1|PSCTK1|ATK|XLA|BTK|CASP10|MCH4|CPP32B|CPP32|Yama|CASP3|apopain|FLICE|Casp-8|MCH5|CASP8|MACH|cFLIP|CASP8AP1|I-FLICE|c-FLIP|CASH|FLIP|CFLAR|MRIT|FLAME|Casper|CLARP|TCF16|IKK1|CHUK|IkBKA|IKK-alpha|NFKBIKA|IKKA|Hc|CLTCL2|CLTC|VIL2|EZR|MORT1|GIG3|FADD|FAIM2|LIFEGUARD|LFG|NMP35|LF…
MSigDB_484	PID_TXA2PATHWAY	PKB|AKT1|PRKBA|RAC|AKT|LBCL2|SUB1.5|P115-RHOGEF|ARHGEF1|ARR3|ARRX|DKFZp686L0365|BARR2|ARRB2|ARR2|MGC10442|BLK|DNM|DNM1|EGF|ERBB|ERBB1|EGFR|SRC2|c-fgr|FGR|p55c-fgr|FYN|SYN|MGC45350|SLK|HHC2|FHH2|FBH2|FBH|GNA11|gep|GNA12|G13|GNA13|MGC46138|GNA14|GNA16|GNA15|GIP|GNAI2|GNAI2B|G-ALPHA-q|GNAQ|GAQ|GNB1|GNG2|GRK2|ADRBK1|BARK1|GRK3|ADRBK2|BARK2|HCK|JTK9|BB2|ICAM1|CD54|LCK|LYN|JTK8|PRKM11|p38Beta|MAPK11|SA…
MSigDB_485	PID_SHP2_PATHWAY	MLLT4|AF6|AFDN|AF-6|KIAA0003|ANGPT1|Ang1|p190ARhoGAP|GRF-1|KIAA1722|GRLF1|ARHGAP35|p190RhoGAP|P190A|BDNF|EGF|ERBB|ERBB1|EGFR|FRS2A|FRS2alpha|SNT1|SNT-1|FRS2|FRS2beta|FRS2B|SNT-2|FRS3|DFNB26|GAB1|GAB2|KIAA0571|GNAI1|87U6|GNAI3|GRB2|NCKAP2|HRAS|HRAS1|IFNG|IFNGR|IFNGR1|CD119|IGFR|IGF1R|IGFIR|CD221|MGC18216|JTK13|TCGF|IL2|IL-2|IL2RA|IL2R|CD25|IDDM10|CIDX|IMD4|CD132|SCIDX1|IL2RG|HSF|IL-6|IFNB2|IL6|HGF…
MSigDB_486	PID_HDAC_CLASSI_PATHWAY	Mi-2a|CHD3|ZFH|Mi2-ALPHA|Mi-2b|CHD4|Mi2-BETA|KAT3A|CBP|RSTS|CREBBP|RTS|KAT3B|EP300|p300|FKBP-25|FKBP25|FKBP3|GATA-1|GF1|NF-E1|ERYF1|NFE1|GATA1|NFE1B|GATA2|p66alpha|GATAD2A|GATAD2B|P66beta|HDAC1|RPD3L1|GON-10|HD1|KDAC1|HDAC10|DKFZP761B039|HDAC11|HDAC2|KDAC2|RPD3|YAF1|HDAC3|HD3|RPD3|RPD3-2|KDAC3|KIAA0288|HDAC-4|HD4|HDAC4|HDAC-A|HDACA|BDMR|HA6116|FLJ90614|KIAA0600|HDAC5|NY-CO-9|HD6|KIAA0901|HDAC6|PP…
MSigDB_488	PID_TELOMERASE_PATHWAY	ABL1|JTK7|ABL|p150|c-ABL|Tpp1|Pip1|Ptop|Tint1|ACD|PKB|AKT1|PRKBA|RAC|AKT|TEL1|ATD|ATDC|ATC|ATA|ATM|TELO1|BLM|RECQ2|RECQL3|BS|CCND1|PRAD1|BCL1|U21B31|D11S287E|CDKN1B|KIP1|P27KIP1|NAP57|dyskerin|Cbf5|NOLA4|DKC1|DKC|XAP101|RBBP3|RBP3|E2F1|EGF|ERBB|ERBB1|EGFR|ER-alpha|NR3A1|ESR|Era|ESR1|AP-1|c-fos|FOS|HDAC1|RPD3L1|GON-10|HD1|KDAC1|HDAC2|KDAC2|RPD3|YAF1|HNRNPC|HNRPC|hnRNPC|HSP90N|FLJ31884|Hsp90|HSPCA|…
MSigDB_489	PID_HNF3B_PATHWAY	HHF1|TNDM2|ABC36|HRINS|PHHI|MRP8|HI|ABCC8|SUR|SUR1|ACAD1|MCADH|ACADM|MCAD|ACADVL|LCACD|ACAD6|VLCAD|HPAFP|AFP|FETA|PKB|AKT1|PRKBA|RAC|AKT|ALAS|ALAS1|ALAS3|ALB|ALDOB|APOA1|SDR9C1|BDH|BDH1|C/EBP-alpha|CEBPA|CEBP|TCF5|CEBPB|C/EBP-beta|IL6DBP|NFIL6|CRP2|LAP|NF-IL6-beta|CELF|C/EBP-delta|CRP3|CEBPD|CPT1A|CPT1|L-CPT1|CPT1-L|CPT1-M|CPT1B|M-CPT1|CPT1P|CPT1C|CPTIC|FLJ23809|CREB1|Delta1|ZOG|FA1|pG2|Pref-1|DL…
MSigDB_490	PID_NETRIN_PATHWAY	AGAP2|CENTG1|CAS|P130Cas|CASS1|Crkas|BCAR1|CAMKA|CaMKIIŒ±|CaMKIINalpha|CAMK2A|KIAA0968|G25K|CDC42Hs|CDC42|DAPK|ROCO3|DAPK1|NTN1R1|IGDCC1|DCC|DOCK180|DOCK1|ced5|KIAA0281|ELMO-1|CED12|ELMO1|CED-12|FYN|SYN|MGC45350|SLK|PPP1R102|MAP1B|MAP5|PRKMK1|MAP2K1|MAPKK1|MEK1|MAP2K2|PRKMK2|MEK2|ERK2|PRKM2|PRKM1|MAPK2|MAPK1|p41mapk|ERK|PRKM3|MAPK3|p44mapk|p44erk1|ERK1|KIAA0799|MYO10|NCK|NCKalpha|NCK1|NTN1|NTN1L|…
MSigDB_491	PID_IL1_PATHWAY	IL1BC|ICE|CASP1|TCF16|IKK1|CHUK|IkBKA|IKK-alpha|NFKBIKA|IKKA|RAB6IP2|CAST2|ERC1|MGC12974|ELKS|KIAA1081|IKBKB|NFKBIKB|IKK-beta|IKKB|IKK2|Fip3p|NEMO|ZC2HC9|IKK-gamma|IP2|IP1|FIP3|IKBKG|FIP-3|IL1A|IL1F1|IL-1A|IL1-ALPHA|IL1|IL1F2|IL1B|IL1-BETA|IL-1B|IL1R|CD121A|IL1RA|IL1R1|D2S1473|CD121b|IL1R2|IL1RB|IL-1RAcP|IL1R3|C3orf13|IL1RAP|IL1RN|ICIL-1RA|MGC10430|IL1RA|IL-1RN|IL1F3|IRAP|IRAK|IRAK1|pelle|NY-REN-…
MSigDB_492	PID_NFAT_3PATHWAY	AKAP5|AKAP79|AKAP75|BCL2L8|BAD|BBC2|Bcl-2|PPP1R50|BCL2|BCL2L1|PPP1R52|bcl-xS|Bcl-X|BCLX|bcl-xL|BCL2L|KIAA0330|PPP3IN|CABIN1|CaMK-GR|CAMK4|CaMKIV|CPP32B|CPP32|Yama|CASP3|apopain|Sid470p|CHP1|CHP|p24|p22|SLC9A1BP|KAT3A|CBP|RSTS|CREBBP|RTS|CK1a|CK1alpha|CSNK1A1|CKIa|CK1|CKIalpha|Cka1|Cka2|CSNK2A1|KAT3B|EP300|p300|PKC12|FKBP12|FKBP-12|FKBP12C|PPIASE|FKBP1|FKBP1A|FKBP38|FKBPr38|FKBP8|GSK3B|RCH1|SRP1al…
MSigDB_493	PID_REG_GR_PATHWAY	HPAFP|AFP|FETA|PKB|AKT1|PRKBA|RAC|AKT|BCL2L4|BAX|BGLAP|OCN|PSSALRE|CDK5|p35nck5a|Nck5a|CDK5R1|p35|CAP20|CIP1|CDKN1A|WAF1|SDI1|P21|p21CIP1|p21Cip1/Waf1|p21|CDKN1|FSHA|LHA|CGA|TSHA|GPHa|GPHA1|HCG|GPA1|CREB1|KAT3A|CBP|RSTS|CREBBP|RTS|GM-CSF|CSF2|GMCSF|CSN2|CASB|LUCT|MDNCF|3-10C|IL-8|GCP-1|GCP1|AMCF-I|SCYB8|CXCL8|LYNAP|TSG-1|NAP-1|LECT|NAP1|b-ENAP|K60|NAF|MONAP|IL8|G0S30|KROX-24|ZIF-268|ZNF225|EGR1|A…
MSigDB_498	PID_MTOR_4PATHWAY	PKB|AKT1|PRKBA|RAC|AKT|Lobe|AKT1S1|PRAS40|MGC2865|KIAA0652|ATG13|Nip3|BNIP3|BRAF|BRAF1|CCNE|CCNE1|CDK2|CLIP170|RSN|CLIP|CLIP-170|CLIP1|CYLN1|DDIT4|FLJ20500|REDD-1|RTP801|Dig2|REDD1|DEPDC6|DEPTOR|FLJ12428|DEP.6|EEF-2|EF2|EEF2|EEF2K|eEF-2K|CaMKIII|EIF4A|DDX2A|EIF4A1|EIF-4A|EIF4B|EIF4E|EIF4E1|EIF4F|EIF4EL1|PHAS-I|EIF4EBP1|4E-BP1|FBXW11|Fbw1b|FBXW1B|BTRCP2|Hos|Fbw11|KIAA0696|BTRC2|HRAS|HRAS1|IKBKB|NF…
MSigDB_499	PID_IL2_1PATHWAY	Bcl-2|PPP1R50|BCL2|CDK2|CIS|CIS-1|SOCS|CISH|G18|DOK2|p56dok-2|Dok-2|AP-1|c-fos|FOS|FYN|SYN|MGC45350|SLK|GAB2|KIAA0571|GRB2|NCKAP2|HRAS|HRAS1|IFNG|Aiolos|ZNFN1A3|IKZF3|TCGF|IL2|IL-2|IL2RA|IL2R|CD25|IDDM10|CIDX|IMD4|CD132|SCIDX1|IL2RG|HIRS-1|IRS1|IRS2|JTK3|JAK1A|JAK1B|JAK1|JAKL|LJAK|JAK3|L-JAK|JAK-3|JAK3_HUMAN|AP-1|JUN|c-Jun|KRAS1|KRAS2|KRAS|LCK|PRKMK1|MAP2K1|MAPKK1|MEK1|MAP2K2|PRKMK2|MEK2|ERK2|PRK…
MSigDB_500	PID_CXCR4_PATHWAY	PKB|AKT1|PRKBA|RAC|AKT|ARR3|ARRX|DKFZp686L0365|BARR2|ARRB2|ARR2|BCL2L8|BAD|BBC2|CAS|P130Cas|CASS1|Crkas|BCAR1|MGC10442|BLK|CD3H|CD3Q|CD3Z|CD247|T3D|CD3D|CD3E|CD3G|CD4|G25K|CDC42Hs|CDC42|CFL|CFL1|CRK|CSK|SDF1B|SDF1A|TPAR1|TLSF-b|SDF1|SDF-1a|TLSF-a|PBSF|SCYB12|CXCL12|SDF-1b|DNM|DNM1|SRC2|c-fgr|FGR|p55c-fgr|FOXO1|FKH1|FOXO1A|FKHR|FYN|SYN|MGC45350|SLK|G13|GNA13|MGC46138|GNAI1|GIP|GNAI2|GNAI2B|87U6|GN…
MSigDB_501	PID_IGF1_PATHWAY	PKB|AKT1|PRKBA|RAC|AKT|BCL2L8|BAD|BBC2|CAS|P130Cas|CASS1|Crkas|BCAR1|CRK|CRKL|GRB10|GRB2|NCKAP2|HRAS|HRAS1|IGFR|IGF1R|IGFIR|CD221|MGC18216|JTK13|HIRS-1|IRS1|IRS2|NCKbeta|NCK2|PDK1|PDPK1|PIK3CA|PI3K|GRB1|p85-ALPHA|p85|PIK3R1|PRKCD|PKC2|PRKCZ|PKC-mu|PRKCM|PRKD1|PKD|PKCM|FADK|FAK|PPP1R71|PTK2|FAK1|PTP1B|PTPN1|BPTP3|SHP2|PTPN11|PTP2C|NS1|SHP-2|SH-PTP2|PXN|GNB2L1|H12.3|Gnb2-rs1|RACK1|Raf-1|c-Raf|RAF1|…
MSigDB_502	PID_ERBB1_RECEPTOR_PROXIMAL_PATHWAY	EGF|ERBB|ERBB1|EGFR|DFNB26|GAB1|GNAI1|87U6|GNAI3|GRB2|NCKAP2|DKFZp313L0718|GSN|HRAS|HRAS1|KRAS1|KRAS2|KRAS|ERK2|PRKM2|PRKM1|MAPK2|MAPK1|p41mapk|ERK|PRKM3|MAPK3|p44mapk|p44erk1|ERK1|NCK|NCKalpha|NCK1|NCKbeta|NCK2|N-ras|NRAS|PAK1|PIK3CA|PI3K|PIK3C1|PIK3CB|p110D|PIK3CD|GRB1|p85-ALPHA|p85|PIK3R1|P85B|PIK3R2|p85|p55|PIK3R3|PIP5K1C|PIP5Kgamma|LCCS3|KIAA0589|PLC148|PLC-II|PLCgamma1|PLC1|PLCG1|NCKAP3|FAD…
MSigDB_503	PID_TNF_PATHWAY	CD156B|cSVP|TACE|ADAM17|SODD|BAG4|MIHB|API1|RNF48|hiap-2|cIAP1|BIRC2|c-IAP1|MIHC|API2|RNF49|hiap-1|BIRC3|cIAP2|c-IAP2|MALT2|FLICE|Casp-8|MCH5|CASP8|MACH|CAV|CAV1|TCF16|IKK1|CHUK|IkBKA|IKK-alpha|NFKBIKA|IKKA|CYLD1|USPL2|CYLD|KIAA0849|MORT1|GIG3|FADD|IKBKB|NFKBIKB|IKK-beta|IKKB|IKK2|Fip3p|NEMO|ZC2HC9|IKK-gamma|IP2|IP1|FIP3|IKBKG|FIP-3|RAB3GEP|MADD|DENN|KIAA0358|MAP2K3|MEK3|PRKMK3|MKK3|MAPKK3|Jnkk2|…
MSigDB_504	PID_PLK1_PATHWAY	PPP1R47|AIK|BTAK|STK15|AurA|STK6|STK7|ARK1|AURKA|FLJ22624|BORA|C13orf34|BUB1L|BUB1|hBUB1|BUB1A|MAD3L|SSK1|Bub1A|BUBR1|BUB1B|CCNB1|CCNB|hCDC14B|CDC14B3|Cdc14B2|CDC14B|Cdc14B1|CDC20A|p55CDC|CDC20|CDC25B|CDC25C|PPP1R60|CDC25|CDK1|CDC2|CDC28A|PPP1R61|CENPE|KIF10|CENP-U|PBIP1|CENP-50|MLF1IP|CENPU|KLIP1|CLSPN|ECT2|ARHGEF31|ERCC6L|PICH|RAD26L|FLJ20105|EMI1|FBX5|FBXO5|Fbxo31|FBXW11|Fbw1b|FBXW1B|BTRCP2|Ho…
MSigDB_507	PID_FOXO_PATHWAY	PKB|AKT1|PRKBA|RAC|AKT|BIM|BCL2L11|BimEL|BimL|BimS|BOD|ZNF51|LAZ3|BCL5|BCL6A|BCL6|ZBTB27|CAT|CCNB1|CCNB|CDK2|CDKN1B|KIP1|P27KIP1|TCF16|IKK1|CHUK|IkBKA|IKK-alpha|NFKBIKA|IKKA|KAT3A|CBP|RSTS|CREBBP|RTS|CK1a|CK1alpha|CSNK1A1|CKIa|CK1|CKIalpha|CSNK1D|CKIdelta|HCKID|CKID|CSNK1E|CKIE|HCKIE|CKIepsilon|CK1gamma1|CSNK1G1|CSNK1G2|CK1g2|CSNK1G3|CTNNB1|CTNNB|armadillo|beta-catenin|KAT3B|EP300|p300|APT1LG1|CD…
MSigDB_512	PID_PI3KCI_PATHWAY	ADAP1|CENTA1|GCS1L|CENTD3|ARAP3|DRAG1|FLJ21065|ARF1|ARF5|ARF6|MGC10442|BLK|BLNK-s|SLP65|bca|SLP-65|Ly57|BASH|BLNK|AGMX1|IMD1|PSCTK1|ATK|XLA|BTK|CYTH1|D17S811E|PSCD1|cytohesin-1|B2-1|Sec7p-like|cytohesin-2|Sec7p-L|PSCD2|CYTH2|ARNO|PSCD2L|CTS18.1|PSCD3|CYTH3|GRP1|ARNO3|cytohesin-3|DAPP1|BAM32|SRC2|c-fgr|FGR|p55c-fgr|FOXO3|FKHRL1|FOXO3A|AF6q21|FOXO2|FYN|SYN|MGC45350|SLK|HCK|JTK9|HRAS|HRAS1|HSP90N|FL…
MSigDB_513	PID_AJDISS_2PATHWAY	ABL1|JTK7|ABL|p150|c-ABL|ADAM10|HsT18717|MADM|CD156C|kuz|ARF6|BDNF|CABLES1|FLJ35924|HsT2563|CPP32B|CPP32|Yama|CASP3|apopain|RNF188|FLJ23109|CBLL1|HAKAI|G25K|CDC42Hs|CDC42|CDH1|uvomorulin|CD324|UVO|CD325|CDH2|NCAD|CDHN|KAT3A|CBP|RSTS|CREBBP|RTS|CTNNA1|CAP102|CTNNB1|CTNNB|armadillo|beta-catenin|KIAA0384|p120|p120cas|CTNND|CTNND1|p120ctn|DYNII|CMTDIB|DYN2|CMT2M|CMTDI1|DI-CMTB|DNM2|KPPS2|DPII|DPI|DSP…
MSigDB_514	PID_IL2_PI3K_PATHWAY	PKB|AKT1|PRKBA|RAC|AKT|Bcl-2|PPP1R50|BCL2|BCL2L1|PPP1R52|bcl-xS|Bcl-X|BCLX|bcl-xL|BCL2L|RBBP3|RBP3|E2F1|EIF3S10|EIF3A|EIF3|eIF3a|eIF3-theta|KIAA0139|TIF32|eIF3-p170|FOXO3|FKHRL1|FOXO3A|AF6q21|FOXO2|GAB2|KIAA0571|GRB2|NCKAP2|HSP90N|FLJ31884|Hsp90|HSPCA|HSP90AA1|HSPC1|Hsp89|TCGF|IL2|IL-2|IL2RA|IL2R|CD25|IDDM10|CIDX|IMD4|CD132|SCIDX1|IL2RG|JTK3|JAK1A|JAK1B|JAK1|JAKL|LJAK|JAK3|L-JAK|JAK-3|JAK3_HUMAN|…
MSigDB_515	PID_CERAMIDE_PATHWAY	AUNX1|CMTX4|AIF|NAMSD|DFNX5|PDCD8|AIFM1|PKB|AKT1|PRKBA|RAC|AKT|AC|ASAH|ASAH1|PHP32|ACDase|FLJ21558|BCL2L8|BAD|BBC2|SODD|BAG4|BCL2L4|BAX|Bcl-2|PPP1R50|BCL2|MIHC|API2|RNF49|hiap-1|BIRC3|cIAP2|c-IAP2|MALT2|FLICE|Casp-8|MCH5|CASP8|MACH|RAIDD|CRADD|CPSD|CLN10|CTSD|EGF|PKR|PRKR|EIF2AK2|PPP1R83|EIF2AK1|MORT1|GIG3|FADD|RSU2|KSR1|KSR|RAB3GEP|MADD|DENN|KIAA0358|PRKMK1|MAP2K1|MAPKK1|MEK1|MAP2K2|PRKMK2|MEK2|…
MSigDB_516	PID_P53_DOWNSTREAM_PATHWAY	HPAFP|AFP|FETA|AIFM2|AMID|PRG3|FLJ14497|CED4|APAF-1|APAF1|APC|PPP1R46|DP3|DP2|DP2.5|ARID3A|BRIGHT|DRIL1|ATF3|BAK|BCL2L7|CDN1|BAK1|BCL2L4|BAX|BBC3|PUMA|JFY1|Bcl-2|PPP1R50|BCL2|BCL2L5|GRS|BCL2A1|BFL1|ACC2|ACC-1|ACC-2|ACC1|HBPA1|BCL2L1|PPP1R52|bcl-xS|Bcl-X|BCLX|bcl-xL|BCL2L|BCL2L14|BCLG|BCL-G|PPP1R51|BCL2L2|KIAA0271|BCL-W|ZNF51|LAZ3|BCL5|BCL6A|BCL6|ZBTB27|BK-2|BDKRB2|BNIP3a|Nix|BNIP3L|MGC126063|BTG2…
MSigDB_517	PID_AR_TF_PATHWAY	PAT1|APPBP2|KIAA0228|Hs.84084|NR3C4|HUMARA|AIS|SBMA|AR|SMAX1|DHTR|CARM1|PRMT4|C/EBP-alpha|CEBPA|CEBP|KAT3A|CBP|RSTS|CREBBP|RTS|DNAJA1|dj-2|HSPF4|NEDD7|hdj-2|HSJ2|G0S30|KROX-24|ZIF-268|ZNF225|EGR1|AT225|TIS8|NGFI-A|EHMT2|G9A|NG36/G9a|C6orf30|Em:AF134726.3|KMT1C|BAT8|KAT3B|EP300|p300|FOXO1|FKH1|FOXO1A|FKHR|NFE1B|GATA2|GSK3B|HDAC1|RPD3L1|GON-10|HD1|KDAC1|DKFZP586J0917|HDAC7A|HDAC7|HOXB13|HSP90N|FLJ3…
MSigDB_518	PID_P75_NTR_PATHWAY	CD156B|cSVP|TACE|ADAM17|PKB|AKT1|PRKBA|RAC|AKT|CED4|APAF-1|APAF1|APH1A|APH-1A|CGI-78|APH1B|PSFL|DKFZp564D0372|APH-1B|APP|AD1|GDIA1|RHOGDI|ARHGDIA|BCL2L8|BAD|BBC2|BIM|BCL2L11|BimEL|BimL|BimS|BOD|BDNF|BEX1|NGFRAP1|NADE|DXS6984E|Bex|BEX3|HGR74|MIHB|API1|RNF48|hiap-2|cIAP1|BIRC2|c-IAP1|MIHC|API2|RNF49|hiap-1|BIRC3|cIAP2|c-IAP2|MALT2|CPP32B|CPP32|Yama|CASP3|apopain|CASP6|MCH2|APAF-3|ICE-LAP6|PPP1R56|M…
MSigDB_520	PID_ECADHERIN_NASCENT_AJ_PATHWAY	ABI1|ABI-1|E3B1|SSH3BP1|MLLT4|AF6|AFDN|AF-6|PKB|AKT1|PRKBA|RAC|AKT|AP1M1|AP47|CLAPM2|ARF6|CCND1|PRAD1|BCL1|U21B31|D11S287E|G25K|CDC42Hs|CDC42|CDH1|uvomorulin|CD324|UVO|CRK|Cka1|Cka2|CSNK2A1|CK2alpha'|CSNK2A2|CSNK2A1|Ckb1|Ckb2|CSNK2B|CTNNA1|CAP102|CTNNB1|CTNNB|armadillo|beta-catenin|KIAA0384|p120|p120cas|CTNND|CTNND1|p120ctn|EMS1|CTTN|PIR121|CYFIP2|DLG1|SAP97|DLGH1|dJ1061C18.1.1|hdlg|SAP-97|ENAH|F…
MSigDB_522	PID_AMB2_NEUTROPHILS_PATHWAY	SCARJ1|AGER|RAGE|PKB|AKT1|PRKBA|RAC|AKT|APOB|MGC10442|BLK|CTGF|IGFBP8|CCN2|SRC2|c-fgr|FGR|p55c-fgr|FYN|SYN|MGC45350|SLK|HCK|JTK9|HMGB1|DKFZp686A04236|HMG1|SBP-1|HMG3|BB2|ICAM1|CD54|HSF|IL-6|IFNB2|IL6|HGF|BSF2|MAC-1|CD11b|CR3A|ITGAM|CD11B|MAC-1|ITGB2|LFA-1|MFI7|CD18|JAM2|JAM-B|C21orf43|JAMB|CD322|VE-JAM|JAM-C|JAMC|JAM3|LCK|Lp(a)|LP|LPA|IGFBP-3R|LRP1|LRP1A|APR|A2MR|APOER|CD91|LRP|IGFBP3R1|LYN|JTK8|…
MSigDB_523	PID_AVB3_INTEGRIN_PATHWAY	TEM5|KIAA1531|FLJ14390|DKFZp434J0911|GPR124|DKFZp434C211|ADGRA2|PKB|AKT1|PRKBA|RAC|AKT|ANGPTL3|ANGPT5|CAS|P130Cas|CASS1|Crkas|BCAR1|FLICE|Casp-8|MCH5|CASP8|MACH|CBL2|c-Cbl|RNF55|CBL|CDKN1B|KIP1|P27KIP1|COL10A1|COLL6|STL2|CO11A1|COL11A1|DFNA37|DFNA13|DFNB53|HKE5|COL11A2|COL12A1|COL12A1L|COL13A1|UND|COL14A1|COL15A1|COL16A1|BPAG2|BP180|COL17A1|OI4|COL1A1|OI4|COL1A2|STL1|AOM|COL2A1|SEDC|COL3A1|EDS4A|…
MSigDB_524	PID_IFNG_PATHWAY	PKB|AKT1|PRKBA|RAC|AKT|CAMKA|CaMKIIŒ±|CaMKIINalpha|CAMK2A|KIAA0968|CAMK2|CAM2|CAMKB|CaMKIIŒ≤|CAMK2B|CAMK2D|CAMKD|CAMK2G|CAMKG|IL1BC|ICE|CASP1|CBL2|c-Cbl|RNF55|CBL|TCF5|CEBPB|C/EBP-beta|IL6DBP|NFIL6|CRP2|LAP|KAT3A|CBP|RSTS|CREBBP|RTS|CRKL|DAPK|ROCO3|DAPK1|KAT3B|EP300|p300|IFNG|IFNGR|IFNGR1|CD119|IL1F2|IL1B|IL1-BETA|IL-1B|IRF1|MAR|IRF9|ISGF3G|JTK3|JAK1A|JAK1B|JAK1|JAK2|JTK10|PRKMK1|MAP2K1|MAPKK1|ME…
MSigDB_525	PID_RXR_VDR_PATHWAY	HDLDT1|ABC1|TGD|ABCA1|Bcl-2|PPP1R50|BCL2|FAM120B|CCPG|SAN1|KIAA1838|PGCC1|TRAP220|PBP|PPARGBP|DRIP230|MED1|CRSP1|CRSP200|RB18A|TRIP2|PPARBP|NCOA1|RIP160|bHLHe74|F-SRC-1|SRC1|NCoA-1|KAT13A|TNRC14|NCOR2|CTG26|TRAC-1|SMRT|SMRTE|UNR|NER|RIP15|LXRb|LXR-b|NER-I|NR1H2|LXR-a|LXRa|RLD-1|NR1H3|NR1H4|HRR1|RIP14|HRR-1|FXR|NR1C1|hPPAR|PPAR|PPARA|PPARD|NR1C2|NUCII|FAAR|NUC1|PPARG2|PPARG|PPARG1|NR1C3|PPARgamma|…
MSigDB_526	PID_LIS1_PATHWAY	ABL1|JTK7|ABL|p150|c-ABL|G25K|CDC42Hs|CDC42|PSSALRE|CDK5|p35nck5a|Nck5a|CDK5R1|p35|p39nck5ai|P39|NCK5AI|CDK5R2|CLIP170|RSN|CLIP|CLIP-170|CLIP1|CYLN1|Cka1|Cka2|CSNK2A1|DAB1|LISX|SCLH|DC|DBCN|DCX|XLIS|DNCH1|HL-3|DNCL|DYNC1H1|Dnchc1|DNECL|DHC1|CMT2O|p22|DYNLT1|TCTEL1|KIAA0051|SAR1|IQGAP1|HUMORFA01|p195|KATNA1|APOER2|LRP8|LRP-8|MCI1|HSZ75190|LRPAP1|HBP44|A2MRAP|RAP|PPP1R102|MAP1B|MAP5|NDE1L1|NDE2|NUD…
MSigDB_527	PID_ERBB1_DOWNSTREAM_PATHWAY	ABI1|ABI-1|E3B1|SSH3BP1|ACTR2|ARP2|ACTR3|ARP3|PKB|AKT1|PRKBA|RAC|AKT|ARF2|ARF4|ARC41|ARPC1B|p40-ARC|p41-ARC|ARC34|ARPC2|p34-Arc|ARPC3|ARC21|p21-Arc|ARC20|p20-Arc|ARPC4|ARC16|p16-Arc|dJ127C7.3|ARPC5|TREB36|ATF1|HB16|TREB7|CREB2|CRE-BP1|ATF2|BCL2L8|BAD|BBC2|BAIAP2|IRSp53|BAP2|BCL2L1|PPP1R52|bcl-xS|Bcl-X|BCLX|bcl-xL|BCL2L|BRAF|BRAF1|BRK1|MDS027|HSPC300|C3orf10|CANPL2|CANPml|CAPN2|mCANP|G25K|CDC42Hs|…
MSigDB_528	PID_SYNDECAN_4_PATHWAY	ACTN1|ADAM12|MLTN|MCMPMltna|CCL5|D17S136E|SISd|MGC17164|TCP228|RANTES|SCYA5|SDF1B|SDF1A|TPAR1|TLSF-b|SDF1|SDF-1a|TLSF-a|PBSF|SCYB12|CXCL12|SDF-1b|DYNII|CMTDIB|DYN2|CMT2M|CMTDI1|DI-CMTB|DNM2|F2|FGF2|FGFB|FGF6|H2|H3|CEK|H4|H5|N-SAM|KAL2|BFGFR|CD331|FLT2|FLG|FGFR1|CIG|FN1|LETS|GFND2|MSF|FINC|FzE3|FZD7|GLUT1CBP|RGS19IP1|C19orf3|GIPC|SEMCAP|TIP-2|GIPC1|NIP|Hs.6454|SYNECTIN|CD49e|ITGA5|FNRA|ITGB1|CD29|…
MSigDB_529	PID_ATF2_PATHWAY	ACHE|YT|ARG1|HB16|TREB7|CREB2|CRE-BP1|ATF2|ATF3|Bcl-2|PPP1R50|BCL2|BCL2L1|PPP1R52|bcl-xS|Bcl-X|BCLX|bcl-xL|BCL2L|BRCA1|RNF53|FANCS|PPP1R53|BRCC1|PEBP2B|CBFB|CCNA2|CCNA|CCN1|CCND1|PRAD1|BCL1|U21B31|D11S287E|PSK-J3|CDK4|COL24A1|CREB1|SmLIM|CSRP2|CRP2|LMO5|CUL3|LUCT|MDNCF|3-10C|IL-8|GCP-1|GCP1|AMCF-I|SCYB8|CXCL8|LYNAP|TSG-1|NAP-1|LECT|NAP1|b-ENAP|K60|NAF|MONAP|IL8|CHOP|CHOP10|GADD153|DDIT3|HVH1|PTPN…
MSigDB_530	PID_AP1_PATHWAY	ACTA|ACTA1|NEM3|SERPINA8|AGT|HB16|TREB7|CREB2|CRE-BP1|ATF2|ATF3|BAG1|BIM|BCL2L11|BimEL|BimL|BimS|BOD|PEBP2B|CBFB|CCL2|MCP1|MCAF|MGC9434|HC11|GDCF-2|SMC-CF|SCYA2|MCP-1|CCND1|PRAD1|BCL1|U21B31|D11S287E|CDK1|CDC2|CDC28A|CDKN1B|KIP1|P27KIP1|p16INK4a|CDKN2A|ARF|CDKN2|MTS1|INK4|MLM|p14|CMM2|p16|p19|p14ARF|INK4a|p19Arf|CDK4I|OI4|COL1A2|JAB1|MOV-34|CSN5|SGN5|COPS5|CREB1|CRTC1|KIAA0616|FLJ14027|MECT1|TORC…
MSigDB_531	PID_INTEGRIN2_PATHWAY	C3|CPAMD1|C3a|ARMD9|C3b|CD40LG|IMD3|HIGM1|gp39|CD40L|CD154|TRAP|hCD40L|TNFSF5|IGFBP10|GIG1|CYR61|CCN1|F10|JAM-1|JAM1|CD321|JCAM|PAM-1|JAM-A|JAMA|F11R|FCG2|FCGR2A1|CD32A|FCGR2A|CD32|IGFR2|FCGR2|CDw32|FGA|FGB|FGG|GP1B|GP1BA|GPIbalpha|CD42b|BB2|ICAM1|CD54|CD102|ICAM2|ICAM-R|CDW50|ICAM3|CD50|LW|ICAM4|CD242|CD11d|ADB2|ITGAD|LFA-1|ITGAL|CD11A|MAC-1|CD11b|CR3A|ITGAM|CD11B|ITGAX|CD11c|CD11C|MAC-1|ITGB2|L…
MSigDB_532	PID_UPA_UPAR_PATHWAY	CAS|P130Cas|CASS1|Crkas|BCAR1|CRK|CTRC|ELA4|CLCR|CG|CTSG|DOCK180|DOCK1|ced5|ERBB|ERBB1|EGFR|HLE|ELANE|HNE|NE|ELA2|FGA|FGB|FGG|CIG|FN1|LETS|GFND2|MSF|FINC|FPR1|FMLP|FPR|FPRL1|ALXR|FPR2|FPRH2|HM63|FPR2A|FMLPX|LXA4R|FMLP-R-II|FPRH1|RMLP-R-I|FPR3|FMLPY|FPRL2|GPLD1|HPTA|F-TCF|DFNB39|HGFB|HGF|SF|MSK18|CD49c|ITGA3|VLA3a|VCA-2|GAP-B3|CD49e|ITGA5|FNRA|MAC-1|CD11b|CR3A|ITGAM|CD11B|MSK8|VTNR|CD51|ITGAV|VNRA…
MSigDB_533	PID_ERBB2_ERBB3_PATHWAY	PKB|AKT1|PRKBA|RAC|AKT|BCL2L8|BAD|BBC2|G25K|CDC42Hs|CDC42|CHRNA|CHRNA1|ACHRE|CHRNE|KIAA1771|ZIR2|DOCK7|ERBB2|NGL|CD340|HER-2|HER2|NEU|HER3|ERBB3|LCCS2|AP-1|c-fos|FOS|GRB2|NCKAP2|HRAS|HRAS1|JAK2|JTK10|AP-1|JUN|c-Jun|KRAS1|KRAS2|KRAS|PRKMK1|MAP2K1|MAPKK1|MEK1|MAP2K2|PRKMK2|MEK2|ERK2|PRKM2|PRKM1|MAPK2|MAPK1|p41mapk|ERK|p493F12|p54bSAPK|PRKM10|MAPK10|JNK3|PRKM3|MAPK3|p44mapk|p44erk1|ERK1|JNK|MAPK8|PR…
MSigDB_534	PID_FOXM1_PATHWAY	AURKB|STK12|Aik2|PPP1R48|AIM-1|IPL1|STK5|AurB|ARK2|API4|survivin|BIRC5|EPR-1|XRCC11|FAD1|BRCA2|BRCC2|FACD|FANCD|FANCD1|FAD|CCNA2|CCNA|CCN1|CCNB1|CCNB|CCNB2|HsT17299|CCND1|PRAD1|BCL1|U21B31|D11S287E|CCNE|CCNE1|CDC25B|CDK1|CDC2|CDC28A|CDK2|PSK-J3|CDK4|p16INK4a|CDKN2A|ARF|CDKN2|MTS1|INK4|MLM|p14|CMM2|p16|p19|p14ARF|INK4a|p19Arf|CDK4I|CENP-A|CenH3|CENPA|CENPB|CENPF|hcp-1|PP1425|CDS1|bA444G7|CHK2|RAD5…
MSigDB_535	PID_EPHA_FWDPATHWAY	Vsm-RhoGEF|ARHGEF15|KIAA0915|ARGEF15|FLJ13791|MGC44868|MGC10442|BLK|CBL2|c-Cbl|RNF55|CBL|PSSALRE|CDK5|CRK|CRKL|EPLG1|TNFAIP4|LERK1|EFNA1|ECKLG|LERK6|ELF-1|EFNA2|EPLG6|EPLG3|EFNA3|Ehk1-L|LERK3|EFNA5|AF1|EPLG7|LERK7|EPH|EPHT1|EPHA1|EPHT|ECK|EPHA2|HEK4|EPHA3|TYRO4|ETK|ETK1|HEK|Hek8|EPHA4|TYRO1|TYRO4|EPHA5|EHK1|CEK7|Hek7|EPHA6|FLJ35246|EPHA7|Hek11|Hek3|EEK|EPHA8|SRC2|c-fgr|FGR|p55c-fgr|FYN|SYN|MGC453…
MSigDB_537	PID_BMP_PATHWAY	A2HS|AHSG|FETUA|HSGA|BAMBI|NMA|BMP2|BMP2A|BMP4|BMP2B|BMP6|VGR1|VGR|BMP7|OP-1|CD292|BMPR1A|ALK3|ACVRLK3|ALK6|CDw293|BMPR1B|T-ALK|BMPR-II|PPH1|BRK-3|BMPR2|BMPR3|DAND4|CER1|CHRD|CHL|MGC1|NRLN1|CHRDL1|NLIIF|CTDSP1|SCP1|SCP2|OS4|CTDSP2|PSR2|CTDSPL|C3orf8|PSR1|RBSP3|HYA22|SCP3|FS|FST|gremlin|GREM1|DAND2|CKTSF1B1|CRAC1|DRM|HMPS|GSK3B|HJV|HFE2A|HFE2|JH|haemojuvelin|hemojuvelin|RGMC|TAK1|MAP3K7|MEKK7|ERK2…
MSigDB_538	PID_IL3_PATHWAY	BCL2L1|PPP1R52|bcl-xS|Bcl-X|BCLX|bcl-xL|BCL2L|TCF5|CEBPB|C/EBP-beta|IL6DBP|NFIL6|CRP2|LAP|CIS|CIS-1|SOCS|CISH|G18|KSR|CNKSR1|CNK|CNK1|CSF2RB|IL5RB|CD131|betaGMR|IL3RB|GAB2|KIAA0571|GRB2|NCKAP2|HDAC1|RPD3L1|GON-10|HD1|KDAC1|dJ857M17.1.2|bHLHb24|ID1|MCGF|IL-3|MGC79399|MGC79398|MULTI-CSF|IL3|IL3RA|CD123|JAK2|JTK10|MGC20461|OSM|PIK3CA|PI3K|GRB1|p85-ALPHA|p85|PIK3R1|PIM|PIM1|PRKACA|PKACa|PKACb|PRKACB|…
MSigDB_539	PID_IL6_7_PATHWAY	CPAMD5|S863-7|FWP007|A2M|PKB|AKT1|PRKBA|RAC|AKT|BCL2L1|PPP1R52|bcl-xS|Bcl-X|BCLX|bcl-xL|BCL2L|TCF5|CEBPB|C/EBP-beta|IL6DBP|NFIL6|CRP2|LAP|NF-IL6-beta|CELF|C/EBP-delta|CRP3|CEBPD|PTX1|CRP|FGG|AP-1|c-fos|FOS|FOXO1|FKH1|FOXO1A|FKHR|DFNB26|GAB1|GAB2|KIAA0571|GRB2|NCKAP2|HCK|JTK9|GP96|GRP94|TRA1|HSP90B1|HSF|IL-6|IFNB2|IL6|HGF|BSF2|CD126|IL6R|CD130|GP130|IL6ST|IRF1|MAR|JTK3|JAK1A|JAK1B|JAK1|JAK2|JTK10|…
MSigDB_541	PID_ALK1_PATHWAY	ACVRLK2|SKR1|ALK2|ACVR1A|ACVR1|ACVR2A|ACTRII|ACVR2|ACVR2B|ActR-IIB|ACVRL1|ALK1|HHT|ORW2|ACVRLK1|HHT2|DKFZp686L0365|BARR2|ARRB2|ARR2|T-ALK|BMPR-II|PPH1|BRK-3|BMPR2|BMPR3|CAV|CAV1|Ckb1|Ckb2|CSNK2B|END|CD105|ENG|ORW|ORW1|HHT1|PKC12|FKBP12|FKBP-12|FKBP12C|PPIASE|FKBP1|FKBP1A|GDF2|BMP9|BMP-9|dJ857M17.1.2|bHLHb24|ID1|INHBA|ERK2|PRKM2|PRKM1|MAPK2|MAPK1|p41mapk|ERK|PRKM3|MAPK3|p44mapk|p44erk1|ERK1|PP1alp…
MSigDB_542	PID_PDGFRB_PATHWAY	ABI1|ABI-1|E3B1|SSH3BP1|ABL1|JTK7|ABL|p150|c-ABL|ACTA2|ACTSA|FSGS1|ACTN4|ACTR2|ARP2|ACTR3|ARP3|MLLT4|AF6|AFDN|AF-6|CENTD2|ARAP1|p190ARhoGAP|GRF-1|KIAA1722|GRLF1|ARHGAP35|p190RhoGAP|P190A|GDIA1|RHOGDI|ARHGDIA|ARC41|ARPC1B|p40-ARC|p41-ARC|ARC34|ARPC2|p34-Arc|ARPC3|ARC21|p21-Arc|ARC20|p20-Arc|ARPC4|ARC16|p16-Arc|dJ127C7.3|ARPC5|BAIAP2|IRSp53|BAP2|CAS|P130Cas|CASS1|Crkas|BCAR1|MGC10442|BLK|BRAF|BRAF1…
MSigDB_543	PID_TRKR_PATHWAY	ABL1|JTK7|ABL|p150|c-ABL|BDNF|CCND1|PRAD1|BCL1|U21B31|D11S287E|G25K|CDC42Hs|CDC42|CRK|CRKL|DNAJA3|hTid-1|TID1|DNM|DNM1|DOCK180|DOCK1|ced5|DYNLT1|TCTEL1|EHD4|PAST4|KIAA0281|ELMO-1|CED12|ELMO1|CED-12|FAIM|FAIM1|FLJ10582|FRS2A|FRS2alpha|SNT1|SNT-1|FRS2|FRS2beta|FRS2B|SNT-2|FRS3|DFNB26|GAB1|GAB2|KIAA0571|GLUT1CBP|RGS19IP1|C19orf3|GIPC|SEMCAP|TIP-2|GIPC1|NIP|Hs.6454|SYNECTIN|GRB2|NCKAP2|HRAS|HRAS1|KRA…
MSigDB_545	PID_NEPHRIN_NEPH1_PATHWAY	PKB|AKT1|PRKBA|RAC|AKT|DKFZp686L0365|BARR2|ARRB2|ARR2|BCL2L8|BAD|BBC2|CMS|CD2AP|F2RL2|PAR3|FYN|SYN|MGC45350|SLK|GRB2|NCKAP2|AP-1|JUN|c-Jun|KIRREL|KIRREL1|NEPH1|MAP2K4|PRKMK4|MEK4|JNKK1|MKK4|SERK1|p493F12|p54bSAPK|PRKM10|MAPK10|JNK3|JNK|MAPK8|PRKM8|JNK1|SAPK1|PRKM9|MAPK9|p54a|SAPK|JNK2|NCK|NCKalpha|NCK1|NCKbeta|NCK2|CNF|NPHN|NPHS1|SRN1|NPHS2|PDCN|TIP-40|PARD6A|PAR6alpha|PAR-6A|PAR-6|TAX40|PIK3CA|P…
MSigDB_546	PID_CMYB_PATHWAY	ADA|ADORA2B|PEPN|LAP1|ANPEP|p150|gp150|CD13|ATP2B1|PMCA1|Bcl-2|PPP1R50|BCL2|MIHC|API2|RNF49|hiap-1|BIRC3|cIAP2|c-IAP2|MALT2|CA1|Car1|CASP6|MCH2|PC2|NBP16|CBX4|hPC2|CT146|CCNA1|CCNB1|CCNB|CCND1|PRAD1|BCL1|U21B31|D11S287E|CD34|CD4|PLSTIRE|CDK6|CAP20|CIP1|CDKN1A|WAF1|SDI1|P21|p21CIP1|p21Cip1/Waf1|p21|CDKN1|CDKN1B|KIP1|P27KIP1|p16INK4a|CDKN2A|ARF|CDKN2|MTS1|INK4|MLM|p14|CMM2|p16|p19|p14ARF|INK4a|p19A…
MSigDB_547	PID_IL23_PATHWAY	12R-LOX|ALOX12B|CCL2|MCP1|MCAF|MGC9434|HC11|GDCF-2|SMC-CF|SCYA2|MCP-1|CD3E|CD4|CXCL1|SCYB1|MGSA-a|GROa|NAP-3|FSP|GRO1|MGSA|crg-10|CMK|Humig|CXCL9|SCYB9|MIG|IFNG|CLMF|IL12B|NKSF|NKSF2|CLMF2|IL-12B|IL-17A|IL-17|IL17|IL17A|CTLA8|ML-1|IL17F|ML1|IL-17F|IL18|IL-1g|IGIF|IL-18|IL1F4|CD218a|IL-1Rrp|IL18R1|IL1RRP|AcPL|CD218b|IL18RAP|IL19|IL-10C|ZMDA1|IL-19|MDA1|NG.1|IL1F2|IL1B|IL1-BETA|IL-1B|TCGF|IL2|IL-2|…
MSigDB_548	PID_HIV_NEF_PATHWAY	CED4|APAF-1|APAF1|SODD|BAG4|Bcl-2|PPP1R50|BCL2|MIHC|API2|RNF49|hiap-1|BIRC3|cIAP2|c-IAP2|MALT2|PPP1R57|NEDD2|CASP2|ICH1|MGC2181|CPP32B|CPP32|Yama|CASP3|apopain|CASP6|MCH2|CASP7|MCH3|ICE-LAP3|CMH-1|FLICE|Casp-8|MCH5|CASP8|MACH|APAF-3|ICE-LAP6|PPP1R56|MCH6|CASP9|CD3H|CD3Q|CD3Z|CD247|cFLIP|CASP8AP1|I-FLICE|c-FLIP|CASH|FLIP|CFLAR|MRIT|FLAME|Casper|CLARP|TCF16|IKK1|CHUK|IkBKA|IKK-alpha|NFKBIKA|IKKA|RA…
MSigDB_549	PID_SYNDECAN_1_PATHWAY	CD147|BSG|OK|EMPRIN|EMMPRIN|TNRC8|CAGH39|FGS4|LIN2|CASK|CCL5|D17S136E|SISd|MGC17164|TCP228|RANTES|SCYA5|COL10A1|COLL6|STL2|CO11A1|COL11A1|DFNA37|DFNA13|DFNB53|HKE5|COL11A2|COL12A1|COL12A1L|COL13A1|UND|COL14A1|COL15A1|COL16A1|BPAG2|BP180|COL17A1|OI4|COL1A1|OI4|COL1A2|STL1|AOM|COL2A1|SEDC|COL3A1|EDS4A|COL4A1|COL4A3|COL4A4|CA44|COL4A5|ATS|ASLN|COL4A6|COL5A1|COL5A2|COL6A1|COL6A3|EBR1|EBD1|COL7A1|EBDC…
MSigDB_551	PID_ERA_GENOMIC_PATHWAY	ABC-C|LBM180|ABCA3|EST111653|ABC3|mapmodulin|ANP32A|PHAPI|C15orf1|PP32|I1PP2A|LANP|MAPM|CLAPB2|BAM22|AP1B1|AP105A|ADTB1|Fe65|RIR|APBB1|ATP5PF|ATP5|ATP5J|ATPM|CF6|ATP5A|AXIN2|MGC126582|DKFZp781B0869|BRCA1|RNF53|FANCS|PPP1R53|BRCC1|C3|CPAMD1|C3a|ARMD9|C3b|Cocoa|CALCOCO1|calphoglin|KIAA1536|CCND1|PRAD1|BCL1|U21B31|D11S287E|R2|CD82|TSPAN27|KAI1|ST6|IA4|TCF5|CEBPB|C/EBP-beta|IL6DBP|NFIL6|CRP2|LAP|TCF1…
MSigDB_556	PID_RETINOIC_ACID_PATHWAY	PKB|AKT1|PRKBA|RAC|AKT|CCNH|p37|p34|CycH|CDK1|CDC2|CDC28A|CAK1|MO15|CDKN7|CAK|STK1|CDK7|KAT3A|CBP|RSTS|CREBBP|RTS|KAT3B|EP300|p300|HDAC1|RPD3L1|GON-10|HD1|KDAC1|HDAC3|HD3|RPD3|RPD3-2|KDAC3|P/CAF|PCAF|KAT2B|GCN5L|GCN5|ERK2|PRKM2|PRKM1|MAPK2|MAPK1|p41mapk|ERK|CSBP1|Mxi2|CSBP2|MAPK14|p38|CSPB1|PRKM15|PRKM14|PRKM3|MAPK3|p44mapk|p44erk1|ERK1|JNK|MAPK8|PRKM8|JNK1|SAPK1|MNAT1|RNF66|MAT1|NCOA1|RIP160|bHL…
MSigDB_558	PID_IL8_CXCR2_PATHWAY	PKB|AKT1|PRKBA|RAC|AKT|ARR1|ARRB1|DKFZp686L0365|BARR2|ARRB2|ARR2|CBL2|c-Cbl|RNF55|CBL|LUCT|MDNCF|3-10C|IL-8|GCP-1|GCP1|AMCF-I|SCYB8|CXCL8|LYNAP|TSG-1|NAP-1|LECT|NAP1|b-ENAP|K60|NAF|MONAP|IL8|IL8RB|CXCR2|CMKAR2|CD182|DNM|DNM1|DOCK2|KIAA0209|KIAA0281|ELMO-1|CED12|ELMO1|CED-12|SRC2|c-fgr|FGR|p55c-fgr|GNA14|GNA16|GNA15|GIP|GNAI2|GNAI2B|GNB1|GNG2|HCK|JTK9|LYN|JTK8|PDK1|PDPK1|PIK3CG|PIK3R6|FLJ34500|p87…
MSigDB_561	PID_AR_NONGENOMIC_PATHWAY	PKB|AKT1|PRKBA|RAC|AKT|NR3C4|HUMARA|AIS|SBMA|AR|SMAX1|DHTR|G25K|CDC42Hs|CDC42|CREB1|AP-1|c-fos|FOS|GNAI1|GIP|GNAI2|GNAI2B|87U6|GNAI3|GNAO1|G-ALPHA-o|GNAZ|GNB1|GNG2|LHRH|GNRH|GRH|GNRH1|HRAS|HRAS1|PRKMK1|MAP2K1|MAPKK1|MEK1|MAP2K2|PRKMK2|MEK2|ERK2|PRKM2|PRKM1|MAPK2|MAPK1|p41mapk|ERK|PRKM3|MAPK3|p44mapk|p44erk1|ERK1|MNAR|PELP1|PIK3CA|PI3K|GRB1|p85-ALPHA|p85|PIK3R1|PLCB1|PLC-I|KIAA0581|PLC154|PLCB2|FL…
MSigDB_562	PID_ERBB1_INTERNALIZATION_PATHWAY	AMPH|P85COOL1|COOL1|P50BP|ARHGEF7|BETA-PIX|P85|DKFZp686C12170|P85SPR|P50|KIAA0142|Nbla10314|DKFZp761K1021|PAK3|PIXB|CBL2|c-Cbl|RNF55|CBL|CBLB|RNF56|Cbl-b|G25K|CDC42Hs|CDC42|CHMP3|NEDF|VPS24|CGI-149|DNM|DNM1|EGF|ERBB|ERBB1|EGFR|EPN1|AF-1P|EPS15|MLLT5|GRB2|NCKAP2|ZFYVE8|HGS|Hrs|Vps27|HRAS|HRAS1|ITSN|ITSN1|MGC134949|SH3D1A|SH3P17|MGC134948|KRAS1|KRAS2|KRAS|LIG-1|DKFZP586O1624|LRIG1|LIG1|N-ras|NRAS|P…
MSigDB_563	PID_HEDGEHOG_GLI_PATHWAY	PKB|AKT1|PRKBA|RAC|AKT|DKFZp686L0365|BARR2|ARRB2|ARR2|KAT3A|CBP|RSTS|CREBBP|RTS|CK1a|CK1alpha|CSNK1A1|CKIa|CK1|CKIalpha|CSNK1D|CKIdelta|HCKID|CKID|CSNK1E|CKIE|HCKIE|CKIepsilon|CK1gamma1|CSNK1G1|CSNK1G2|CK1g2|CSNK1G3|FBXW11|Fbw1b|FBXW1B|BTRCP2|Hos|Fbw11|KIAA0696|BTRC2|HNF3B|FOXA2|GLI|GLI1|GLI2|THP1|THP2|HPE9|GCPS|PAP-A|PAPA|PAPA1|PAPB|GLI3|ACLS|PHS|PPDIV|GNAI1|GIP|GNAI2|GNAI2B|87U6|GNAI3|GNAO1|G-A…
MSigDB_564	PID_CASPASE_PATHWAY	ACTA|ACTA1|NEM3|CED4|APAF-1|APAF1|APP|AD1|RAP1GN1|RhoGDI2|Ly-GDI|ARHGDIB|GDIA2|GDID4|BCL2L4|BAX|Bcl-2|PPP1R50|BCL2|MIHB|API1|RNF48|hiap-2|cIAP1|BIRC2|c-IAP1|MIHC|API2|RNF49|hiap-1|BIRC3|cIAP2|c-IAP2|MALT2|IL1BC|ICE|CASP1|CASP10|MCH4|PPP1R57|NEDD2|CASP2|ICH1|MGC2181|CPP32B|CPP32|Yama|CASP3|apopain|ICH-2|ICE(rel)II|CASP4|TX|CASP6|MCH2|CASP7|MCH3|ICE-LAP3|CMH-1|FLICE|Casp-8|MCH5|CASP8|MACH|APAF-3|IC…
MSigDB_565	PID_CXCR3_PATHWAY	PKB|AKT1|PRKBA|RAC|AKT|ARR1|ARRB1|SCYA11|CCL11|eotaxin|MGC22554|gIP-10|INP10|IP-10|mob-1|IFI10|CXCL10|crg-2|C7|SCYB10|SCYB9B|b-R1|I-TAC|H174|CXCL11|IP-9|SCYB11|BCA-1|ANGIE2|BLR1L|SCYB13|CXCL13|ANGIE|BLC|crg-10|CMK|Humig|CXCL9|SCYB9|MIG|DNM|DNM1|GNAI1|GIP|GNAI2|GNAI2B|87U6|GNAI3|GNAO1|G-ALPHA-o|GNAZ|GNB1|GNG2|HRAS|HRAS1|LFA-1|ITGAL|CD11A|MAC-1|ITGB2|LFA-1|MFI7|CD18|KRAS1|KRAS2|KRAS|PRKMK1|MAP2K1|M…
MSigDB_566	PID_BETA_CATENIN_NUC_PATHWAY	KIAA0037|ADCY7|AC7|AES|TLE5|GRG5|APC|PPP1R46|DP3|DP2|DP2.5|NR3C4|HUMARA|AIS|SBMA|AR|SMAX1|DHTR|AXIN2|MGC126582|DKFZp781B0869|BCL9|Cav3.1|NBR13|CACNA1G|CaMK-GR|CAMK4|CaMKIV|C22orf2|Chibby1|PIGEA-14|CBY1|PIGEA14|PGEA1|Cby|Chibby|CCND1|PRAD1|BCL1|U21B31|D11S287E|CCND2|CDH1|uvomorulin|CD324|UVO|p16INK4a|CDKN2A|ARF|CDKN2|MTS1|INK4|MLM|p14|CMM2|p16|p19|p14ARF|INK4a|p19Arf|CDK4I|CDX1|CDX4|CHD8|DUPLIN|HE…
MSigDB_567	PID_VEGFR1_PATHWAY	PKB|AKT1|PRKBA|RAC|AKT|CAV|CAV1|CBL2|c-Cbl|RNF55|CBL|CMS|CD2AP|VEGFR1|FLT|FLT1|HIF1|MOP1|HIF1A|PASD8|HIF-1alpha|bHLHe78|HSP90N|FLJ31884|Hsp90|HSPCA|HSP90AA1|HSPC1|Hsp89|ERK2|PRKM2|PRKM1|MAPK2|MAPK1|p41mapk|ERK|PRKM3|MAPK3|p44mapk|p44erk1|ERK1|NCK|NCKalpha|NCK1|eNOS|NOS3|ECNOS|NRP|VEGF165R|NRP1|CD304|NRP2|VEGF165R2|PDK1|PDPK1|PGF|PGFL|PLGF|PlGF-2|PIGF|SHGC-10760|D12S1900|PlGF|PIK3CA|PI3K|GRB1|p85-…
MSigDB_569	PID_P38_ALPHA_BETA_DOWNSTREAM_PATHWAY	TREB36|ATF1|HB16|TREB7|CREB2|CRE-BP1|ATF2|ATF6A|ATF6|TCF5|CEBPB|C/EBP-beta|IL6DBP|NFIL6|CRP2|LAP|CREB1|Cka1|Cka2|CSNK2A1|CK2alpha'|CSNK2A2|CSNK2A1|Ckb1|Ckb2|CSNK2B|CHOP|CHOP10|GADD153|DDIT3|EIF4E|EIF4E1|EIF4F|EIF4EL1|PHAS-I|EIF4EBP1|4E-BP1|SAP1|ELK4|ER-alpha|NR3A1|ESR|Era|ESR1|GDI1|GDIL|OPHN2|FLJ41411|XAP-4|MRX41|RABGDIA|MRX48|HBP1|Hs.76067|HSPB1|CMT2F|HSP27|Hsp25|HSP28|AP-1|JUN|c-Jun|CK19|MGC153…
MSigDB_570	PID_KIT_PATHWAY	PKB|AKT1|PRKBA|RAC|AKT|BCL2L8|BAD|BBC2|Bcl-2|PPP1R50|BCL2|CBL2|c-Cbl|RNF55|CBL|KAT3A|CBP|RSTS|CREBBP|RTS|CRKL|DOK1|p62dok|EPO|EP|EPOR|TYK3|FER|PPP1R74|FOXO3|FKHRL1|FOXO3A|AF6q21|FOXO2|DFNB26|GAB1|Mona|Grf40|GRAP2|GRBLG|GrbX|GADS|GRB10|GRB2|NCKAP2|GSK3B|HRAS|HRAS1|JAK2|JTK10|PBT|CD117|C-Kit|SCFR|KIT|DFNA69|SCF|MGF|KL-1|Kitl|SLF|KITLG|FPH2|SF|LYN|JTK8|PRKMK1|MAP2K1|MAPKK1|MEK1|MAP2K2|PRKMK2|MEK2|MA…
MSigDB_571	PID_ECADHERIN_STABILIZATION_PATHWAY	ABI1|ABI-1|E3B1|SSH3BP1|ACTN1|MLLT4|AF6|AFDN|AF-6|GIL|AQP3|AQP5|ARF6|CAMSAP3|Nezha|PPP1R80|KIAA1543|CDH1|uvomorulin|CD324|UVO|CTNNA1|CAP102|CTNNB1|CTNNB|armadillo|beta-catenin|KIAA0384|p120|p120cas|CTNND|CTNND1|p120ctn|PIR121|CYFIP2|LFHL1|DIAPH1|hDIA1|DFNA1|EPLG1|TNFAIP4|LERK1|EFNA1|ECKLG|EGF|ERBB|ERBB1|EGFR|ENAH|FLJ10773|MENA|NDPP1|ECK|EPHA2|SEC6L1|EXOC3|Sec6p|MGC27170|EXOC4|SEC8L1|KIAA1699|Sec8…
MSigDB_572	PID_EPO_PATHWAY	Bcl-2|PPP1R50|BCL2|BCL2L1|PPP1R52|bcl-xS|Bcl-X|BCLX|bcl-xL|BCL2L|AGMX1|IMD1|PSCTK1|ATK|XLA|BTK|CBL2|c-Cbl|RNF55|CBL|CRKL|EPO|EP|EPOR|DFNB26|GAB1|GRB2|NCKAP2|HRAS|HRAS1|IRS2|JAK2|JTK10|LYN|JTK8|CSBP1|Mxi2|CSBP2|MAPK14|p38|CSPB1|PRKM15|PRKM14|JNK|MAPK8|PRKM8|JNK1|SAPK1|NF-kB1|NFkappaB|p105|NF-kappaB|NFKB-p50|KBF1|NFKB1|p50|GRB1|p85-ALPHA|p85|PIK3R1|PLC148|PLC-II|PLCgamma1|PLC1|PLCG1|NCKAP3|PLCG2|BP…
MSigDB_573	PID_IL2_STAT5_PATHWAY	Bcl-2|PPP1R50|BCL2|BCL2L1|PPP1R52|bcl-xS|Bcl-X|BCLX|bcl-xL|BCL2L|CCNA2|CCNA|CCN1|CCND2|CCND3|PLSTIRE|CDK6|ELF1|APT1LG1|CD178|FASLG|TNFSF6|FasL|FOXP3|XPID|AIID|JM2|IPEX|PIDX|SCURFIN|DIETER|GAB2|KIAA0571|GRB2|NCKAP2|TCGF|IL2|IL-2|IL2RA|IL2R|CD25|IDDM10|CIDX|IMD4|CD132|SCIDX1|IL2RG|IL-4|IL4|BCGF1|MGC79402|BCGF-1|BSF1|JTK3|JAK1A|JAK1B|JAK1|JAKL|LJAK|JAK3|L-JAK|JAK-3|JAK3_HUMAN|LCK|LTA|TNFSF1|TNFB|LT|…
MSigDB_574	PID_TCR_CALCIUM_PATHWAY	AKAP5|AKAP79|AKAP75|BATF3|JDP1|JUNDM1|SNFT|KIAA0330|PPP3IN|CABIN1|CD40LG|IMD3|HIGM1|gp39|CD40L|CD154|TRAP|hCD40L|TNFSF5|Sid470p|CHP1|CHP|p24|p22|SLC9A1BP|GM-CSF|CSF2|GMCSF|APT1LG1|CD178|FASLG|TNFSF6|FasL|PKC12|FKBP12|FKBP-12|FKBP12C|PPIASE|FKBP1|FKBP1A|AP-1|c-fos|FOS|FOSL1|fra-1|IFNG|TCGF|IL2|IL-2|IL2RA|IL2R|CD25|IDDM10|MCGF|IL-3|MGC79399|MGC79398|MULTI-CSF|IL3|IL-4|IL4|BCGF1|MGC79402|BCGF-1|BSF1…
MSigDB_575	PID_DELTA_NP63_PATHWAY	ADA|GP110|ARM1|ADRM1|Rpn13|TEL1|ATD|ATDC|ATC|ATA|ATM|TELO1|Tyro7|ARK|JTK11|AXL|UFO|BK-2|BDKRB2|XRCC11|FAD1|BRCA2|BRCC2|FACD|FANCD|FANCD1|FAD|CCNB2|HsT17299|p16INK4a|CDKN2A|ARF|CDKN2|MTS1|INK4|MLM|p14|CMM2|p16|p19|p14ARF|INK4a|p19Arf|CDK4I|NF-IL6-beta|CELF|C/EBP-delta|CRP3|CEBPD|COL5A1|DLX5|DLX6|FAS|FASN|SDR27X1|FLJ23306|FRA2|FOSL2|GSHPX-GI|GPX2|GSK3B|HBP1|HELLS|PASG|LSH|SMARCA6|Nbla10143|HRY|FLJ2…
MSigDB_576	PID_VEGFR1_2_PATHWAY	AKAP121|PPP1R43|AKAP149|S-AKAP84|AKAP1|PRKA1|AKAP84|D-AKAP1|SAKAP84|TDRD17|PKB|AKT1|PRKBA|RAC|AKT|ARF1|BRAF|BRAF1|CAMKK2|CAMKK|KIAA0787|MGC15254|CAMKKB|CAV|CAV1|CBL2|c-Cbl|RNF55|CBL|G25K|CDC42Hs|CDC42|7B4|CD144|CDH5|CTNNA1|CAP102|CTNNB1|CTNNB|armadillo|beta-catenin|DYNII|CMTDIB|DYN2|CMT2M|CMTDI1|DI-CMTB|DNM2|FBXW11|Fbw1b|FBXW1B|BTRCP2|Hos|Fbw11|KIAA0696|BTRC2|FES|FPS|VEGFR1|FLT|FLT1|FYN|SYN|MGC45…
MSigDB_577	PID_THROMBIN_PAR1_PATHWAY	c-lbc|ARHGEF13|HA-3|BRX|PROTO-LB|Ht31|LBC|AKAP-Lbc|AKAP13|GDIA1|RHOGDI|ARHGDIA|LBCL2|SUB1.5|P115-RHOGEF|ARHGEF1|ARR1|ARRB1|DNM|DNM1|DYNII|CMTDIB|DYN2|CMT2M|CMTDI1|DI-CMTB|DNM2|F2|F2R|CF2R|TR|PAR-1|PAR1|F2RL2|PAR3|HHC2|FHH2|FBH2|FBH|GNA11|gep|GNA12|G13|GNA13|MGC46138|GNA14|GNA16|GNA15|GNAI1|GIP|GNAI2|GNAI2B|87U6|GNAI3|GNAO1|G-ALPHA-o|G-ALPHA-q|GNAQ|GAQ|GNAZ|GNB1|GNG2|GRK3|ADRBK2|BARK2|CMH10|MYL2|e…
MSigDB_578	PID_A6B1_A6B4_INTEGRIN_PATHWAY	PKB|AKT1|PRKBA|RAC|AKT|CASP7|MCH3|ICE-LAP3|CMH-1|BA2|MIC3|P24|MRP-1|TSPAN29|CD9|CDH1|uvomorulin|CD324|UVO|BPAG2|BP180|COL17A1|EGF|ERBB|ERBB1|EGFR|ERBB2|NGL|CD340|HER-2|HER2|NEU|HER3|ERBB3|LCCS2|GRB2|NCKAP2|HRAS|HRAS1|IL1A|IL1F1|IL-1A|IL1-ALPHA|IL1|ITGB1|CD29|MSK12|FNRB|GPIIA|MDF2|ITGB4|CD104|LAMA1|LAMA|LAMA2|LAMM|LAMA3|BM600-150kDa|epiligrin|nicein-150kDa|kalinin-165kDa|LAMNA|LAMA3|LAMA4|LAMA5|LA…
MSigDB_579	PID_SYNDECAN_2_PATHWAY	BCL2L4|BAX|TNRC8|CAGH39|FGS4|LIN2|CASK|CPP32B|CPP32|Yama|CASP3|apopain|CAV2|CAV|GM-CSF|CSF2|GMCSF|LUCT|MDNCF|3-10C|IL-8|GCP-1|GCP1|AMCF-I|SCYB8|CXCL8|LYNAP|TSG-1|NAP-1|LECT|NAP1|b-ENAP|K60|NAF|MONAP|IL8|EL1|4.1R|EPB41|EPHB2|Hek5|DRT|EPHT3|Tyro5|ERK|VIL2|EZR|CIG|FN1|LETS|GFND2|MSF|FINC|HRAS|HRAS1|ITGA2|CD49b|CD49B|CD49e|ITGA5|FNRA|ITGB1|CD29|MSK12|FNRB|GPIIA|MDF2|KNG|KNG1|BDK|BK|LAMA1|LAMA|LAMA3|B…
MSigDB_580	PID_RAC1_REG_PATHWAY	ABI1|ABI-1|E3B1|SSH3BP1|MDB|ABR|p50rhoGAP|Cdc42GAP|ARHGAP1|CDC42GAP|RhoGAP|RICH1|WBP15|ARHGAP17|NADRIN|FLJ13219|FLJ10308|10C|ARHGAP9|MGC1295|GDIA1|RHOGDI|ARHGDIA|Lfc|GEFH1|ARHGEF2|LFP40|GEF-H1|KIAA0651|P40|p63RhoGEF|GEFT|ARHGEF25|Cool-2|Œ±Pix|KIAA0006|Cool2|ARHGEF6|MRX46|alpha-PIX|alphaPIX|P85COOL1|COOL1|P50BP|ARHGEF7|BETA-PIX|P85|DKFZp686C12170|P85SPR|P50|KIAA0142|Nbla10314|DKFZp761K1021|PAK3|PI…
MSigDB_581	PID_AURORA_A_PATHWAY	JUB|MGC15563|AJUBA|PKB|AKT1|PRKBA|RAC|AKT|P85COOL1|COOL1|P50BP|ARHGEF7|BETA-PIX|P85|DKFZp686C12170|P85SPR|P50|KIAA0142|Nbla10314|DKFZp761K1021|PAK3|PIXB|PPP1R47|AIK|BTAK|STK15|AurA|STK6|STK7|ARK1|AURKA|AURKAIP1|FLJ20608|AIP|AKIP|AURKB|STK12|Aik2|PPP1R48|AIM-1|IPL1|STK5|AurB|ARK2|API4|survivin|BIRC5|EPR-1|BRCA1|RNF53|FANCS|PPP1R53|BRCC1|CDC25B|CENP-A|CenH3|CENPA|KIAA0097|TOGp|TOG|ch-TOG|CKAP5|FLJ1…
MSigDB_583	PID_INSULIN_GLUCOSE_PATHWAY	PKB|AKT1|PRKBA|RAC|AKT|AKT2|PKBŒ≤|AGTIL|ASP|ASIP|GSK3B|GYS1|GSY|GYS|IDDM2|IDDM1|INS|INSR|CD220|LNPEP|IRAP|CAP|P-LAP|PLAP|PP1gamma|PP1C|PPP1CC|GM|PPP1R3|PPP1R3A|PRKCI|PKCI|DXS1179E|PKC2|PRKCZ|RASL7A|TC10|RHOQ|ARHQ|SFN|YWHAS|GLUT4|SLC2A4|p35-2|STX4|STX4A|Synip|STXBP4|MGC50337|DKFZp779C0666|AS160|TBC1D4|KIAA0603|TRIP10|STOT|CIP4|HSTP|STP|SYB2|VAMP2|VAMP-2|YWHAB|YWHAA|FLJ45465|YWHAE|14-3-3Œ≥|PPP1R170…
MSigDB_584	PID_PI3KCI_AKT_PATHWAY	PKB|AKT1|PRKBA|RAC|AKT|AKT2|PKBŒ≤|PKBG|AKT3|PRKBG|RAC-gamma|BCL2L8|BAD|BBC2|BCL2L1|PPP1R52|bcl-xS|Bcl-X|BCLX|bcl-xL|BCL2L|APAF-3|ICE-LAP6|PPP1R56|MCH6|CASP9|CAP20|CIP1|CDKN1A|WAF1|SDI1|P21|p21CIP1|p21Cip1/Waf1|p21|CDKN1|CDKN1B|KIP1|P27KIP1|TCF16|IKK1|CHUK|IkBKA|IKK-alpha|NFKBIKA|IKKA|FOXO1|FKH1|FOXO1A|FKHR|FOXO3|FKHRL1|FOXO3A|AF6q21|FOXO2|AFX1|MLLT7|FOXO4|GSK3A|GSK3B|HSP90N|FLJ31884|Hsp90|HSPCA|H…
MSigDB_586	PID_IL8_CXCR1_PATHWAY	PKB|AKT1|PRKBA|RAC|AKT|ARR1|ARRB1|DKFZp686L0365|BARR2|ARRB2|ARR2|CBL2|c-Cbl|RNF55|CBL|LUCT|MDNCF|3-10C|IL-8|GCP-1|GCP1|AMCF-I|SCYB8|CXCL8|LYNAP|TSG-1|NAP-1|LECT|NAP1|b-ENAP|K60|NAF|MONAP|IL8|CKR-1|CDw128a|IL8RA|CXCR1|CD181|CMKAR1|DNM|DNM1|SRC2|c-fgr|FGR|p55c-fgr|GNA14|GNA16|GNA15|GIP|GNAI2|GNAI2B|GNB1|GNG2|GRK2|ADRBK1|BARK1|HCK|JTK9|LYN|JTK8|PDK1|PDPK1|PIK3CG|PIK3R6|FLJ34500|p87PIKAP|HsT41028|C17…
MSigDB_587	PID_MYC_REPRESS_PATHWAY	ALDH4|ALDH7|ALDH9A1|E3|ALDH9|Bcl-2|PPP1R50|BCL2|BRCA1|RNF53|FANCS|PPP1R53|BRCC1|CCL5|D17S136E|SISd|MGC17164|TCP228|RANTES|SCYA5|CCND1|PRAD1|BCL1|U21B31|D11S287E|CAP20|CIP1|CDKN1A|WAF1|SDI1|P21|p21CIP1|p21Cip1/Waf1|p21|CDKN1|CDKN1B|KIP1|P27KIP1|CDKN2B|MTS2|TP15|P15|p15INK4b|CDK4I|INK4B|C/EBP-alpha|CEBPA|CEBP|NF-IL6-beta|CELF|C/EBP-delta|CRP3|CEBPD|cFLIP|CASP8AP1|I-FLICE|c-FLIP|CASH|FLIP|CFLAR|MRIT…
MSigDB_588	PID_HIF1_TFPATHWAY	PGY1|ABC20|MDR1|GP170|ABCB1|CLCS|CD243|P-gp|ABCG2|EST157481|MXR|CD338|BCRP|ABCP|ADM|AM|PKB|AKT1|PRKBA|RAC|AKT|ALDOA|SHARP2|BHLHE40|Clast5|BHLHB2|bHLHe40|STRA13|DEC1|SHARP1|bHLHe41|BHLHB3|BHLHE41|SHARP-1|DEC2|Nip3|BNIP3|CA9|MN|CAIX|CITED2|MRG1|JAB1|MOV-34|CSN5|SGN5|COPS5|CP|CREB1|KAT3A|CBP|RSTS|CREBBP|RTS|SDF1B|SDF1A|TPAR1|TLSF-b|SDF1|SDF-1a|TLSF-a|PBSF|SCYB12|CXCL12|SDF-1b|EDN1|ET1|EGLN1|ZMYND6|C…
MSigDB_589	PID_TAP63_PATHWAY	ABL1|JTK7|ABL|p150|c-ABL|ADA|FLJ12484|ISG20L1|FLJ12562|AEN|BCL2L4|BAX|BBC3|PUMA|JFY1|CABLES1|FLJ35924|HsT2563|CAP20|CIP1|CDKN1A|WAF1|SDI1|P21|p21CIP1|p21Cip1/Waf1|p21|CDKN1|p16INK4a|CDKN2A|ARF|CDKN2|MTS1|INK4|MLM|p14|CMM2|p16|p19|p14ARF|INK4a|p19Arf|CDK4I|TCF16|IKK1|CHUK|IkBKA|IKK-alpha|NFKBIKA|IKKA|CLCA2|CLCRG2|SDR16C1|DHRS3|Rsdr1|RDH17|retSDR1|SDR1|MNG1|DICER1|HERNA|KIAA0928|Dicer|K12H4.8-LIKE|…
MSigDB_590	PID_EPHRINB_REV_PATHWAY	MGC10442|BLK|DNM|DNM1|Elk-L|EFNB1|EPLG2|CFNS|LERK2|EFNB2|HTKL|Htk-L|MGC126227|MGC126226|EPLG5|LERK5|MGC126228|EPHB1|Hek6|EPHT2|EPHB2|Hek5|DRT|EPHT3|Tyro5|ERK|Tyro11|HTK|EPHB4|FGA|FGB|FGG|SRC2|c-fgr|FGR|p55c-fgr|FYN|SYN|MGC45350|SLK|HCK|JTK9|ITGA2B|PPP1R93|CD41B|CD41|GP2B|GP3A|ITGB3|CD61|GPIIIa|LCK|LYN|JTK8|MAP2K4|PRKMK4|MEK4|JNKK1|MKK4|SERK1|TAK1|MAP3K7|MEKK7|JNK|MAPK8|PRKM8|JNK1|SAPK1|NCKbeta|NC…
MSigDB_591	PID_BARD1_PATHWAY	TEL1|ATD|ATDC|ATC|ATA|ATM|TELO1|SCKL1|ATR|FRP1|MEC1|SCKL|BARD1|BRCA1|RNF53|FANCS|PPP1R53|BRCC1|CCNE|CCNE1|CDK2|CSTF1|EWS|EWSR1|FACA|FA-H|FAH|FANCA|FAA|FANCH|FACC|FA3|FANCC|FAC|FANCD|FA-D2|FACD|FANCD2|FAD|FANCE|FAE|FACE|FANCF|FAF|FANCG|XRCC9|FAG|FAAP43|FLJ10335|FANCL|Pog|PHF9|ATLD|MRE11|MRE11A|NBS|ATV|NBS1|NBN|AT-V2|AT-V1|NPM|B23|NPM1|PCNA|p350|DNAPK|HYRC1|DNA-PKcs|DNAPKc|DNA-PKC|DNPK1|HYRC|p460|P…
MSigDB_592	PID_P53_REGULATION_PATHWAY	ABL1|JTK7|ABL|p150|c-ABL|PKB|AKT1|PRKBA|RAC|AKT|TEL1|ATD|ATDC|ATC|ATA|ATM|TELO1|SCKL1|ATR|FRP1|MEC1|SCKL|CCNA2|CCNA|CCN1|CCNG1|CCNG|CDK2|p16INK4a|CDKN2A|ARF|CDKN2|MTS1|INK4|MLM|p14|CMM2|p16|p19|p14ARF|INK4a|p19Arf|CDK4I|CHK1|CHEK1|PP1425|CDS1|bA444G7|CHK2|RAD53|HuCds1|CHEK2|KAT3A|CBP|RSTS|CREBBP|RTS|CAS|CSE1L|XPO2|CSE1|CK1a|CK1alpha|CSNK1A1|CKIa|CK1|CKIalpha|CSNK1D|CKIdelta|HCKID|CKID|CSNK1E|CKIE…
MSigDB_594	PID_NCADHERIN_PATHWAY	PPP1R49|AXIN1|CAMK2G|CAMKG|G25K|CDC42Hs|CDC42|CD325|CDH2|NCAD|CDHN|CTNNA1|CAP102|CTNNB1|CTNNB|armadillo|beta-catenin|KIAA0384|p120|p120cas|CTNND|CTNND1|p120ctn|EMS1|CTTN|DAGLA|DAGLALPHA|KIAA0659|NSDDR|C11orf11|KCCR13L|DAGLBETA|DAGLB|DCTN1|TYK3|FER|PPP1R74|H2|H3|CEK|H4|H5|N-SAM|KAL2|BFGFR|CD331|FLT2|FLG|FGFR1|B-50|PP46|GAP43|GJA1|CX43|SDTY3|ODD|GJAL|ODOD|ODDD|GRIA2|GLURB|GluA2|GLUR2|DKFZp313L0718|…
MSigDB_597	PID_RAS_PATHWAY	CAMK2|CAM2|CAMKB|CaMKIIŒ≤|CAMK2B|AF9Q34|AIP1|DAB2IP|DIP1/2|KIAA1743|GRB2|NCKAP2|HRAS|HRAS1|KRAS1|KRAS2|KRAS|LGALS1|GBP|LGALS3|LGALS2|MAC-2|GALIG|NF1|N-ras|NRAS|PLCE|PLCE1|KIAA1516|NPHS3|PRKCA|PKCA|PKCŒ±|PKCB|PRKCB|PRKCB1|PRKCB2|PKCŒ≤|PRKCE|PKC2|PRKCZ|RABEX5|RABGEF1|rabex-5|CM-AVM|RASA|p120|GAP|p120GAP|p120RASGAP|RASA1|RASA2|GAP1M|RASA4|KIAA0538|GAPL|CAPRI|RASAL1|RASAL|RASGRF1|CDC25L|CDC25|GRF1|PP…
MSigDB_598	PID_MAPK_TRK_PATHWAY	BRAF|BRAF1|PSSALRE|CDK5|p35nck5a|Nck5a|CDK5R1|p35|CREB1|G0S30|KROX-24|ZIF-268|ZNF225|EGR1|AT225|TIS8|NGFI-A|EHD4|PAST4|ELK1|AP-1|c-fos|FOS|HRAS|HRAS1|KRAS1|KRAS2|KRAS|PRKMK1|MAP2K1|MAPKK1|MEK1|MAP2K3|MEK3|PRKMK3|MKK3|MAPKK3|HsT17454|PRKMK5|MEK5|MAP2K5|MAPKK5|MAP2K6|PRKMK6|SAPKK3|MAPKK6|MEK6|MKK6|MAP3K2|MEKK2|MEKK2B|ERK2|PRKM2|PRKM1|MAPK2|MAPK1|p41mapk|ERK|CSBP1|Mxi2|CSBP2|MAPK14|p38|CSPB1|PRKM15|…
MSigDB_599	PID_PI3K_PLC_TRK_PATHWAY	AGAP2|CENTG1|PKB|AKT1|PRKBA|RAC|AKT|BCL2L8|BAD|BBC2|CAMKA|CaMKIIŒ±|CaMKIINalpha|CAMK2A|KIAA0968|CaMK-GR|CAMK4|CaMKIV|CCND1|PRAD1|BCL1|U21B31|D11S287E|CREB1|G0S30|KROX-24|ZIF-268|ZNF225|EGR1|AT225|TIS8|NGFI-A|EPB41L1|KIAA0338|4.1N|FOXO3|FKHRL1|FOXO3A|AF6q21|FOXO2|DFNB26|GAB1|GRB2|NCKAP2|GSK3B|HRAS|HRAS1|KRAS1|KRAS2|KRAS|NGF|NGFB|N-ras|NRAS|MTC|TRK|NTRK1|TRKA|PDK1|PDPK1|PIK3CA|PI3K|GRB1|p85-ALPHA|p…
MSigDB_600	PID_CD8_TCR_DOWNSTREAM_PATHWAY	B2M|BRAF|BRAF1|CD3H|CD3Q|CD3Z|CD247|T3D|CD3D|CD3E|CD3G|CD8A|CD8|CD8B1|CD8B|G0S30|KROX-24|ZIF-268|ZNF225|EGR1|AT225|TIS8|NGFI-A|PAT133|NGFI-C|EGR4|ELK1|EOMES|TBR2|APT1LG1|CD178|FASLG|TNFSF6|FasL|AP-1|c-fos|FOS|FOSL1|fra-1|CSP-B|CTLA1|GZMB|CCPI|CGL-1|CGL1|HLP|CTSGL1|SECT|CSPB|HLA-A|HRAS|HRAS1|IFN-alphaD|IFN-ALPHA|IFNA1|IFNA13|IFL|IFN|IFNA@|IFNA10|IFN-alphaC|LEIF2H|IFN-alphaH|IFNA14|IFNA16|IFN-alpha…
MSigDB_603	PID_ALPHA_SYNUCLEIN_PATHWAY	BCL2L8|BAD|BBC2|MGC10442|BLK|Cka1|Cka2|CSNK2A1|SRC2|c-fgr|FGR|p55c-fgr|PKC12|FKBP12|FKBP-12|FKBP12C|PPIASE|FKBP1|FKBP1A|FYN|SYN|MGC45350|SLK|GRK5|GPRK5|HCK|JTK9|PRSS18|neurosin|Bssp|KLK6|Klk7|PRSS9|LCK|LYN|JTK8|MAOB|ERK2|PRKM2|PRKM1|MAPK2|MAPK1|p41mapk|ERK|PRKM3|MAPK3|p44mapk|p44erk1|ERK1|AR-JP|parkin|PRKN|PDJ|PARK2|DJ-1|DJ1|PARK7|GATD2|PLCB2|FLJ38135|PLD1|PLD2|PPP2R5D|B56delta|B56D|PRKCD|FAK2|PT…
MSigDB_604	PID_FGF_PATHWAY	PKB|AKT1|PRKBA|RAC|AKT|BGLAP|OCN|CAMKA|CaMKIIŒ±|CaMKIINalpha|CAMK2A|KIAA0968|CBL2|c-Cbl|RNF55|CBL|CDH1|uvomorulin|CD324|UVO|CD325|CDH2|NCAD|CDHN|KIAA0384|p120|p120cas|CTNND|CTNND1|p120ctn|EMS1|CTTN|HBGF1|FGF-alpha|GLIO703|ECGFA|ECGFB|ECGF|FGFA|AFGF|FGF1|ECGF-beta|FGF-13|FGF17|ZFGF5|FGF18|FGF-18|FGF19|FGF2|FGFB|FGF23|K-FGF|HST-1|KFGF|HST|FGF4|HBGF-4|HSTF1|FGF6|AIGF|FGF8|FGF9|H2|H3|CEK|H4|H5|N-SAM|…
MSigDB_605	PID_INTEGRIN_A4B1_PATHWAY	ABI1|ABI-1|E3B1|SSH3BP1|MDC-Ls|MDC-Lm|ADAM28|ADAM23|eMDCII|ARF6|CAS|P130Cas|CASS1|Crkas|BCAR1|CD14|CD81|TAPA1|TAPA-1|TSPAN28|CRK|DOCK180|DOCK1|ced5|CIG|FN1|LETS|GFND2|MSF|FINC|GIT1|CD316|CD81P3|IGSF8|EWI2|PGRL|CD49D|ITGA4|CD49d|ITGB1|CD29|MSK12|FNRB|GPIIA|MDF2|JAM2|JAM-B|C21orf43|JAMB|CD322|VE-JAM|JAML|AMICA1|AMICA|Gm638|MDK|FLJ27379|MK|NEGF2|MYH2|IBM3|MYH2A|MyHC-2A|MyHC-IIa|MYHas8|MYHSA2|PRKACA|…
MSigDB_606	PID_RAC1_PATHWAY	ABI1|ABI-1|E3B1|SSH3BP1|AIP-1|AblBP3|ABI2B|ABI2|ABI-2|argBPIA|SSH3BP2|ACTR2|ARP2|ACTR3|ARP3|p190BRhoGAP|ARHGAP5|RhoGAP5|GFI2|p190-B|GDIA1|RHOGDI|ARHGDIA|ARC41|ARPC1B|p40-ARC|p41-ARC|ARC34|ARPC2|p34-Arc|ARPC3|ARC21|p21-Arc|ARC20|p20-Arc|ARPC4|ARC16|p16-Arc|dJ127C7.3|ARPC5|HB16|TREB7|CREB2|CRE-BP1|ATF2|BAIAP2|IRSp53|BAP2|CAS|P130Cas|CASS1|Crkas|BCAR1|BRK1|MDS027|HSPC300|C3orf10|CDH1|uvomorulin|CD32…
MSigDB_607	PID_RB_1PATHWAY	BFR2|DED|CHE1|AATF|CHE-1|ABL1|JTK7|ABL|p150|c-ABL|HB16|TREB7|CREB2|CRE-BP1|ATF2|ATF7|ATFA|BGLAP|OCN|KIAA9001|BRD2-IT1|FSRG1|RING3|D6S113E|NAT|BRD2|PC2|NBP16|CBX4|hPC2|CCNA2|CCNA|CCN1|CCND1|PRAD1|BCL1|U21B31|D11S287E|CCND2|CCND3|CCNE|CCNE1|CDK2|PSK-J3|CDK4|PLSTIRE|CDK6|CAP20|CIP1|CDKN1A|WAF1|SDI1|P21|p21CIP1|p21Cip1/Waf1|p21|CDKN1|CDKN1B|KIP1|P27KIP1|p16INK4a|CDKN2A|ARF|CDKN2|MTS1|INK4|MLM|p14|CMM…
MSigDB_608	PID_FAK_PATHWAY	ACTA|ACTA1|NEM3|ACTN1|OPHN1L|KIAA0621|OPHN1L1|ARHGAP26|GRAF|p190ARhoGAP|GRF-1|KIAA1722|GRLF1|ARHGAP35|p190RhoGAP|P190A|ARHGEF11|PDZ-RHOGEF|GTRAP48|KIAA0380|ARHGEF28|RIP2|RGNEF|p190RhoGEF|P85COOL1|COOL1|P50BP|ARHGEF7|BETA-PIX|P85|DKFZp686C12170|P85SPR|P50|KIAA0142|Nbla10314|DKFZp761K1021|PAK3|PIXB|PAP|CENTB4|DDEF1|KIAA1249|ZG14P|ASAP1|CAS|P130Cas|CASS1|Crkas|BCAR1|ETK|BMX|PSCTK3|BRAF|BRAF1|CANPL2|…
MSigDB_609	PID_HNF3A_PATHWAY	CLAPB2|BAM22|AP1B1|AP105A|ADTB1|APOB|NR3C4|HUMARA|AIS|SBMA|AR|SMAX1|DHTR|ATP5PF|ATP5|ATP5J|ATPM|CF6|ATP5A|BRCA1|RNF53|FANCS|PPP1R53|BRCC1|C4BPB|C4BP|CDKN1B|KIP1|P27KIP1|TCF5|CEBPB|C/EBP-beta|IL6DBP|NFIL6|CRP2|LAP|COL18A1|KNO|KNO1|KS|KAT3A|CBP|RSTS|CREBBP|RTS|CYP2C|CYP2C17|CYP2C18|CPCI|P450IIC17|DSCAM|CHD2-52|CHD2-42|KAT3B|EP300|p300|ER-alpha|NR3A1|ESR|Era|ESR1|AP-1|c-fos|FOS|FOXA1|HNF3A|HNF3B|FOX…
MSigDB_610	PID_TGFBR_PATHWAY	DKFZp686L0365|BARR2|ARRB2|ARR2|PPP1R49|AXIN1|BAMBI|NMA|CAMKA|CaMKIIŒ±|CaMKIINalpha|CAMK2A|KIAA0968|CAV|CAV1|CTGF|IGFBP8|CCN2|CTNNB1|CTNNB|armadillo|beta-catenin|DAB2|DOC-2|DAPPER2|C6orf116|bA503C24.7|DACT2|DAXX|DAP6|DNLC2A|DYNLRB1|ROBLD1|DNCL2A|EIF-2A|EIF2A|PKC12|FKBP12|FKBP-12|FKBP12C|PPIASE|FKBP1|FKBP1A|GRB2|NCKAP2|AIP4|ITCH|TAK1|MAP3K7|MEKK7|NEDD4L|KIAA0439|RSP5|NEDD4-2|OCLN|PPP1R115|TIP-40|PA…
MSigDB_611	PID_HES_HEY_PATHWAY	NR3C4|HUMARA|AIS|SBMA|AR|SMAX1|DHTR|bHLHa46|ASCL1|HASH1|ASH1|BGLAP|OCN|CAMK2D|CAMKD|CD4|CDKN1B|KIP1|P27KIP1|KAT3A|CBP|RSTS|CREBBP|RTS|CTBP1|BARS|RBBP3|RBP3|E2F1|KAT3B|EP300|p300|GAA|GATA-1|GF1|NF-E1|ERYF1|NFE1|GATA1|GATA4|GATA6|GHBP|GHR|HDAC1|RPD3L1|GON-10|HD1|KDAC1|HRY|FLJ20408|HES-1|Hes1|HES1|bHLHb39|bHLHb41|HES6|HERP2|HRT-1|HESR1|CHF-2|HESR-1|bHLHb31|CHF2|HEY1|bHLHb32|HERP1|HEY2|HESR2|HIF1|MOP…
MSigDB_612	PID_IL12_STAT4_PATHWAY	CD3H|CD3Q|CD3Z|CD247|CD28|T3D|CD3D|CD3E|CD3G|CD4|CD80|CD28LG|B7.1|CD28LG1|B7-1|CD28LG2|B7-2|B7.2|CD86|KAT3A|CBP|RSTS|CREBBP|RTS|ERM|ETV5|AP-1|c-fos|FOS|HLA-DRA|HLA-DRA1|HLA-DRB1|HLA-DR1B|IFNG|IL13|IL-13|ALRH|P600|MGC116786|MGC116789|MGC116788|BHR1|IL18|IL-1g|IGIF|IL-18|IL1F4|CD218a|IL-1Rrp|IL18R1|IL1RRP|AcPL|CD218b|IL18RAP|TCGF|IL2|IL-2|IL2RA|IL2R|CD25|IDDM10|IRF1|MAR|AP-1|JUN|c-Jun|JNK|MAPK8|PRK…
MSigDB_614	REACTOME_TRANSLATION	AARS1|AARS|AlaRS|CMT2N|AARS2|AARSL|KIAA1270|bA444E17.1|p43|EMAP-2|SCYE1|EMAPII|AIMP1|p38|JTV-1|AIMP2|JTV1|PRO0992|APEH|D3F15S2|D3S48E|DNF15S2|AURKAIP1|FLJ20608|AIP|AKIP|CARS|CARS1|CARS2|FLJ12118|C10orf34|CHCHD1|FLJ25854|MGC126058|MRPS29|MGC126059|bMRP-10|DAP3|DAP-3|DKFZp686G12159|MRP-S29|DARS1|DARS|mtAspRS|DARS2|FLJ10514|GATD6|OST48|OST|DDOST|WBP1|KIAA0115|KIAA1970|MSE1|EARS2|mtGlnRS|EE1A1|EEF1A1…
MSigDB_617	REACTOME_PYRUVATE_METABOLISM_AND_CITRIC_ACID_TCA_CYCLE	ACONM|ACO2|FLJ32430|ADHFE1|ADHFe1|CD147|BSG|OK|EMPRIN|EMMPRIN|CS|D2HGD|D2HGDH|MGC25181|FLJ42195|DLTA|DLAT|PDC-E2|E2|LAD|DLDH|GCSL|E3|DLD|DLST|DLTS|FAHD1|DKFZP566J2046|C16orf36|FH|GLO1|GLOD1|MAAI|GSTZ1-1|GSTZ1|MAI|HAGH|HAGH1|GLO2|GLXII|IDH2|IDH3A|RP46|IDH3B|IDH3G|FLJ12618|L2HGDH|C14orf160|LDHA|MGC23940|LDH6A|LDHAL6A|LDHL|LDHAL6B|LDHAL6|LDH6B|LDHB|CT32|LDHC|MDH2|ME1|ME2|ME3|CGI-129|SLC54A1|dJ68L15.…
MSigDB_618	REACTOME_APOPTOTIC_CLEAVAGE_OF_CELLULAR_PROTEINS	KIAA0670|ACIN1|ACINUS|fSAP152|ADD1|APC|PPP1R46|DP3|DP2|DP2.5|BCAP31|DXS1357E|CDM|BAP31|6C6-Ag|MIHB|API1|RNF48|hiap-2|cIAP1|BIRC2|c-IAP1|ETK|BMX|PSCTK3|CPP32B|CPP32|Yama|CASP3|apopain|CASP6|MCH2|CASP7|MCH3|ICE-LAP3|CMH-1|FLICE|Casp-8|MCH5|CASP8|MACH|CDH1|uvomorulin|CD324|UVO|CLSPN|CTNNB1|CTNNB|armadillo|beta-catenin|HIP-55|ABP1|SH3P7|DBNL|CDHF4|DSG|DSG1|DSG2|CDHF5|DSG3|CDHF6|KPPS2|DPII|DPI|DSP|PPK…
MSigDB_619	REACTOME_ACTIVATION_OF_THE_PRE_REPLICATIVE_COMPLEX	CDC45|CDC45L2|CDC45L|CDC6|CDC18L|CDC7L1|huCdc7|Hsk1|HsCdc7|CDC7|CDK2|DUP|RIS2|CDT1|ASK|chif|ZDBF1|DBF4|DBF4A|GMNN|Gem|PRO2249|MCM10|DNA43|CNA43|CCNL1|BM28|cdc19|KIAA0030|CDCL1|MCM2|D3S3194|DFNA70|MCM3|P1-Cdc21|hCdc21|CDC21|MGC33310|MCM4|CDC54|MCM5|CDC46|MCM6|Mis5|MCM7|CDC47|MCM2|PPP1R104|MGC12866|MGC4816|dJ967N21.5|MGC119522|MGC119523|REC|C20orf154|MCM8|ORC1L|PARC1|HSORC1|ORC1|ORC2L|ORC2|IMAGE501…
MSigDB_622	REACTOME_BASE_EXCISION_REPAIR	Tpp1|Pip1|Ptop|Tint1|ACD|FLJ20446|ARH3|ADPRHL2|APX|HAP1|APEX|APEX1|REF1|REF-1|APE-1|APEN|APE|FEN-1|MF1|FEN1|RAD2|H2AB1|H2AFB1|MGC921|FLJ10903|H2AJ|H2AFJ|H2AZ2|MGC1947|MGC10170|H2AFV|H2AV|MGC10831|H2AX|H2AFX|H2AZ1|H2AZ|H2A.Z|H2AFZ|H2BFS|H2BS1|H2AFM|H2AC4|H2A/m|HIST1H2AB|H2AFL|H2AC6|HIST1H2AC|H2AC7|HIST1H2AD|H2AFG|H2A/g|H2A.3|HIST1H2AE|H2A/a|H2A.1|H2AFA|H2AC8|H2AFE|H2AC14|H2A/E|HIST1H2AJ|H2BFU|bA31…
MSigDB_623	REACTOME_BILE_ACID_AND_BILE_SALT_METABOLISM	ABC16|SPGP|PGY4|PFIC2|ABCB11|PFIC-2|BSEP|MLP2|EST90757|cMOAT2|MOAT-D|MRP3|ABCC3|hACTE-III|hTE|NAP1|PTE1|PTE-2|ACOT8|ACOX2|BRCACOX|BRCOX|THCCox|DDH1|DD1|MBAB|HAKRC|DDH|AKR1C1|DDH2|DD2|DD|TDD|BABP|MCDR2|HAKRD|AKR1C2|DDX|KIAA0119|HAKRB|HSD17B5|PGFS|AKR1C3|CHDR|DD4|HAKRA|3-alpha-HSD|CDR|AKR1C4|C11|MGC22581|SRD5B1|AKR1D1|ALB|AMACR|RACE|P504S|BAT|BAAT|CH25H|CYP27A1|CTX|CP27|CYP27|CYP39A1|CYP46A1|CYP46|…
MSigDB_626	REACTOME_SIGNALING_BY_RHO_GTPASES	CPAMD5|S863-7|FWP007|A2M|ABI1|ABI-1|E3B1|SSH3BP1|AIP-1|AblBP3|ABI2B|ABI2|ABI-2|argBPIA|SSH3BP2|ABL1|JTK7|ABL|p150|c-ABL|MDB|ABR|ACTB|DFNA26|ACTG1|DFNA20|ACTG|ACTR2|ARP2|ACTR3|ARP3|ELYS|AHCTF1|c-lbc|ARHGEF13|HA-3|BRX|PROTO-LB|Ht31|LBC|AKAP-Lbc|AKAP13|NR3C4|HUMARA|AIS|SBMA|AR|SMAX1|DHTR|CENTD2|ARAP1|CENTD1|ARAP2|PARX|CENTD3|ARAP3|DRAG1|FLJ21065|p50rhoGAP|Cdc42GAP|ARHGAP1|CDC42GAP|RhoGAP|GRAF2|FLJ41…
MSigDB_627	REACTOME_SIGNALING_BY_WNT	AES|TLE5|GRG5|EIF2C1|AGO1|hAGO1|EIF2C2|CASC7|Q10|hAGO2|LINC00980|AGO2|FLJ12765|EIF2C3|AGO3|hAGO3|hAGO4|AGO4|FLJ20033|KIAA1567|EIF2C4|PKB|AKT1|PRKBA|RAC|AKT|AKT2|PKBŒ≤|WTX|AMER1|RP11-403E24.2|FLJ39827|FAM123B|CLAPA1|AP2A1|ADTAA|ADTAB|AP2A2|HIP9|HYPJ|DKFZP564D1864|CLAPA2|KIAA0899|CLAPB1|ADTB2|AP2B1|AP2M1|AP50|CLAPM1|mu2|FBHOk|AP2S1|CLAPS2|HHC3|FBH3|APC|PPP1R46|DP3|DP2|DP2.5|DKFZp686L0365|BARR2|ARRB…
MSigDB_628	REACTOME_METABOLISM_OF_NON_CODING_RNA	AAAS|CLCI|CLNS1A|ICln|GEMIN3|DDX20|DP103|GEMIN2|SIP1|GEMIN4|p97|HHRF-1|HCAP1|DKFZP434B131|DKFZP434D174|HC56|GEMIN5|GEMIN6|FLJ23459|FLJ20514|GEMIN8|FAM51A1|Sto1|CBP80|NCBP1|NCBP|CBP20|Cbc2|NIP1|NCBP2|FLJ10407|NET3|TMEM48|NDC1|NUP84|NUP107|FLJ10814|NUP133|NUP153|HNUP153|KIAA0791|N155|NUP155|NUP160|FLJ22583|KIAA0197|NUP188|KIAA0169|KIAA0225|C7orf14|NUP205|POM210|NUP210|KIAA0906|FLJ22389|GP210|NUP214…
MSigDB_630	REACTOME_SYNTHESIS_OF_BILE_ACIDS_AND_BILE_SALTS	ABC16|SPGP|PGY4|PFIC2|ABCB11|PFIC-2|BSEP|hACTE-III|hTE|NAP1|PTE1|PTE-2|ACOT8|ACOX2|BRCACOX|BRCOX|THCCox|DDH1|DD1|MBAB|HAKRC|DDH|AKR1C1|DDH2|DD2|DD|TDD|BABP|MCDR2|HAKRD|AKR1C2|DDX|KIAA0119|HAKRB|HSD17B5|PGFS|AKR1C3|CHDR|DD4|HAKRA|3-alpha-HSD|CDR|AKR1C4|C11|MGC22581|SRD5B1|AKR1D1|AMACR|RACE|P504S|BAT|BAAT|CH25H|CYP27A1|CTX|CP27|CYP27|CYP39A1|CYP46A1|CYP46|CYP7A1|CYP7|CYP7B1|SPG5A|CYP8B1|CYP12|DBP|M…
MSigDB_632	REACTOME_INSULIN_RECEPTOR_RECYCLING	ATP6IP1|VATPS1|Ac45|ATP6AP1|16A|ATP6S1|XAP-3|XAP3|ORF|CF2|Stv1|VPP1|ATP6N1|ATP6N1A|Vph1|a1|ATP6V0A1|Stv1|ATP6N1D|TJ6s|Vph1|a2|TJ6M|ATP6V0A2|TJ6|ATP6a2|J6B7|VPP2|Stv1|RTA1C|ATP6N2|RDRTA2|ATP6V0A4|a4|Vph1|RTADR|ATP6N1B|ATP6V0B|ATP6F|VMA16|HATPL|ATP6V0C|ATP6L|Vma3|ATPL|ATP6C|VATL|VPATPD|VATX|ATP6DV|P39|Vma6|ATP6V0D1|ATP6D|ATP6V0D2|FLJ38708|VMA6|ATP6D2|ATP6V0E1|M9.2|ATP6H|ATP6V0E|ATP6V0E2|ATP6V0E2L|C…
MSigDB_634	REACTOME_SIGNALING_BY_SCF_KIT	CBL2|c-Cbl|RNF55|CBL|CHK1|CHEK1|CMA1|TYK3|FER|PPP1R74|FES|FPS|FYN|SYN|MGC45350|SLK|GAB2|KIAA0571|GRAP|Mona|Grf40|GRAP2|GRBLG|GrbX|GADS|GRB10|GRB2|NCKAP2|GRB7|HRAS|HRAS1|JAK2|JTK10|PBT|CD117|C-Kit|SCFR|KIT|DFNA69|SCF|MGF|KL-1|Kitl|SLF|KITLG|FPH2|SF|KRAS1|KRAS2|KRAS|LCK|LYN|JTK8|CLG4B|MMP9|N-ras|NRAS|PIK3CA|PI3K|GRB1|p85-ALPHA|p85|PIK3R1|P85B|PIK3R2|p85|p55|PIK3R3|PRKCA|PKCA|PKCŒ±|BPTP3|SHP2|PTPN11…
MSigDB_635	REACTOME_DEVELOPMENTAL_BIOLOGY	ABL1|JTK7|ABL|p150|c-ABL|ABL2|ABLL|ARG|ABLIM|LIMAB1|limatin|ABLIM1|abLIM|KIAA1808|ABLIM2|KIAA0843|ABLIM3|ACTB|DFNA26|ACTG1|DFNA20|ACTG|ACTR2|ARP2|ACTR3|ARP3|ALK4|ActRIB|SKR2|ACVRLK4|ACVR1B|ALK7|ACVRLK7|ACVR1C|ACVR2A|ACTRII|ACVR2|ACVR2B|ActR-IIB|ADAM10|HsT18717|MADM|CD156C|kuz|ADAM11|MDC|MDC2|ADAM22|MDC3|ADAM23|apM1|ADIPOQ|ACDC|adiponectin|ACRP30|GBP28|AdipoQ|ADIRF|APM2|C10orf116|AFRO|AGAP2|CENTG1…
MSigDB_636	REACTOME_CROSS_PRESENTATION_OF_SOLUBLE_EXOGENOUS_ANTIGENS_ENDOSOMES	Langerin|CLEC4K|CD207|CD64A|CD64|FCGR1A|CD64b|FCGR1B|CLEC13D|MRC1|CLEC13DL|MRC1L1|bA541I19.1|CD206|ENDO180|CLEC13E|MRC2|CD280|KIAA0709|HC2|MGC14575|MGC22853|MGC21459|MGC14751|PSMA1|MGC1667|PROS30|MGC23915|NU|MGC14542|PSMA2|MU|PMSA2|HC3|PSMA3|HC8|HC9|HsT17706|PSMA4|ZETA|PSMA5|MGC2333|PROS27|MGC22756|PSMA6|MGC23846|p27K|IOTA|HSPC|XAPC7|PSMA7|RC6-1|C6|PSMA8|PSMA7L|MGC26605|PMSB1|PSMB1|HC5|LMP10|beta…
MSigDB_638	REACTOME_DAG_AND_IP3_SIGNALING	AC1|DFNB44|ADCY1|AC2|KIAA1060|HBAC2|ADCY2|AC3|ADCY3|ADCY4|AC4|ADCY5|AC5|ADCY6|AC6|KIAA0037|ADCY7|AC7|AC8|ADCY8|HBAC1|ADCY3|AC9|ADCY9|XPVKONA|PPP1R78|AHCYL1|IRBIT|CALML2|CAMI|DD132|PHKD|CALM1|CAMKA|CaMKIIŒ±|CaMKIINalpha|CAMK2A|KIAA0968|CAMK2|CAM2|CAMKB|CaMKIIŒ≤|CAMK2B|CAMK2D|CAMKD|CAMK2G|CAMKG|CaMK-GR|CAMK4|CaMKIV|MGC34095|CAMKK1|DKFZp761M0423|CAMKKA|CAMKK2|CAMKK|KIAA0787|MGC15254|CAMKKB|CREB1|GRK…
MSigDB_640	REACTOME_ANTIGEN_PROCESSING_CROSS_PRESENTATION	B2M|AGMX1|IMD1|PSCTK1|ATK|XLA|BTK|cC1qR|CRT|FLJ26680|CALR|RO|SSA|CD14|Langerin|CLEC4K|CD207|GPIV|SCARB3|FAT|GP3B|CD36|GP4|TCF16|IKK1|CHUK|IkBKA|IKK-alpha|NFKBIKA|IKKA|CTSL1|CTSL|FLJ31037|CTSS|CTSU|CTSV|CTSL2|CYBA|p22-PHOX|CYBB|GP91-PHOX|NOX2|CGD|CD64A|CD64|FCGR1A|CD64b|FCGR1B|HLA-A|HLA-B|AS|HLA-C|HLA-JY3|PSORS1|D6S204|HLA-E|HLA-F|HLA-G|IKBKB|NFKBIKB|IKK-beta|IKKB|IKK2|Fip3p|NEMO|ZC2HC9|IKK-gamma|…
MSigDB_642	REACTOME_CELL_CELL_COMMUNICATION	ACTB|DFNA26|ACTG1|DFNA20|ACTG|ACTN1|ACTN2|ACTN3|FSGS1|ACTN4|MLLT4|AF6|AFDN|AF-6|RAA1|ANG|RNASE5|Cool-2|Œ±Pix|KIAA0006|Cool2|ARHGEF6|MRX46|alpha-PIX|alphaPIX|IGSF4A|NECL2|RA175|IGSF4|Necl-2|BL2|ST17|TSLC1|SYNCAM|SYNCAM1|CADM1|Necl-3|NECL3|SynCAM2|CADM2|IGSF4D|IGSF4B|NECL1|BIgR|Necl-1|FLJ10698|SynCAM3|TSLL1|CADM3|TNRC8|CAGH39|FGS4|LIN2|CASK|CD151|PETA-3|RAPH|TSPAN24|SFA-1|CMS|CD2AP|CD47|OA3|IAP|MER…
MSigDB_645	REACTOME_MEIOSIS	Tpp1|Pip1|Ptop|Tint1|ACD|TEL1|ATD|ATDC|ATC|ATA|ATM|TELO1|SCKL1|ATR|FRP1|MEC1|SCKL|BLM|RECQ2|RECQL3|BS|BRCA1|RNF53|FANCS|PPP1R53|BRCC1|XRCC11|FAD1|BRCA2|BRCC2|FACD|FANCD|FANCD1|FAD|CDK2|PSK-J3|CDK4|DATF1|FLJ11265|DIO1|C20orf158|DIO-1|KIAA0333|BYE1|DIDO1|dJ885L7.8|DMC1|LIM15|FKBP6|PPIase|FKBP36|H2AB1|H2AFB1|MGC921|FLJ10903|H2AJ|H2AFJ|H2AZ2|MGC1947|MGC10170|H2AFV|H2AV|MGC10831|H2AX|H2AFX|H2AZ1|H2AZ|…
MSigDB_646	REACTOME_G0_AND_EARLY_G1	CT146|CCNA1|CCNA2|CCNA|CCN1|CCNE|CCNE1|CCNE2|CYCE2|CDC25A|CDC6|CDC18L|CDK1|CDC2|CDC28A|CDK2|DYRK1A|DYRK1|DYRK|MNBH|RBBP3|RBP3|E2F1|E2F-4|E2F4|E2F5|HDAC1|RPD3L1|GON-10|HD1|KDAC1|ZK418.4|LIN37|lin-37|F25965|LIN52|C14orf46|LIN54|CXCDC1|DKFZp686L1814|JC8.6|MIP120|TCX1|TGS|LIN9|bHLHd8|MAX|bHLHd4|bHLHd5|bHLHd6|bHLHd7|B-MYB|MYBL2|BMYB|c-Myc|bHLHe39|MYC|MYCC|PCNA|lin-53|NURF55|RbAp48|RBBP4|cp107|PRB1|p10…
MSigDB_649	REACTOME_IMMUNOREGULATORY_INTERACTIONS_BETWEEN_A_LYMPHOID_AND_A_NON_LYMPHOID_CELL	B2M|C3|CPAMD1|C3a|ARMD9|C3b|NK1|CD160|NK28|BY55|CD19|CD1|CD1A|CD1B|CD1|CD1C|CD1|CD1D|CD200|OX-2|MOX1|MOX2|MRC|CD200R1|CD200R|HCRTR2|OX2R|MOX2R|SIGLEC-2|CD22|SIGLEC2|DNAM-1|DNAM1|PTA1|CD226|TLiSA1|CD3H|CD3Q|CD3Z|CD247|CMRF-35-H9|IGSF12|CMRF35H|Irp60|CD300A|IRC1|IRC2|CMRF35|CMRF35A|IGSF16|LIR|CD300C|CMRF-35A|CLM2|CD300LE|IREM2|CD300E|TREM5|CD300LB|CLM7|CD300LD|CD300D|CMRF35A4|IREM1|NKIR|IGSF13|CD30…
MSigDB_651	REACTOME_METABOLISM_OF_VITAMINS_AND_COFACTORS	AASD-PPT|CGI-80|ACPS|LYS5|AASDHPPT|MRP1|GS-X|MRP|ABCC1|P70R|EST352188|ABCD4|PXMP1L|PMP69|ACC|ACAC|ACACA|ACC1|HACC275|ACC2|ACCB|ACACB|ACP5|TRAP|HPAP|AGRN|AGRIN|AKR1B12|AKR1B11|AKR1B10|ARL-1|ARL1|HSI|ALDRLn|HIS|DDH1|DD1|MBAB|HAKRC|DDH|AKR1C1|DDX|KIAA0119|HAKRB|HSD17B5|PGFS|AKR1C3|CHDR|DD4|HAKRA|3-alpha-HSD|CDR|AKR1C4|C11|MGC22581|PKB|AKT1|PRKBA|RAC|AKT|FTHFD|ALDH1L1|10-fTHF|FDH|ALDH1L2|mtFDH|FLJ385…
MSigDB_652	REACTOME_TRANS_GOLGI_NETWORK_VESICLE_BUDDING	ACBD3|GOLPH1|PAP7|GCP60|GOCAP1|CLAPB2|BAM22|AP1B1|AP105A|ADTB1|ADTG|AP1G1|CLAPG1|AP1G2|G2AD|AP1M1|AP47|CLAPM2|AP1M2|HSMU1B|AP1-mu2|mu2|CLAPS1|AP19|SIGMA1A|AP1S1|EKV3|WUGSC:H_DJ0747G18.2|MRXS5|SIGMA1B|MRX59|PGS|AP1S2|AP1S3|AP3B1|HPS2|ADTB3A|CLAPS3|AP3S1|SPG47|AP4B1|BETA-4|AP-4-EPSILON|AP4E1|SPG51|MU-4|AP4M1|SPG50|MU-ARP2|AP4S1|SPG52|CLA20|AP47B|APP|AD1|ARF1|ARR1|ARRB1|GCN5L1|BLOS1|BORCS1|BLOC1S1|B…
MSigDB_655	REACTOME_CELL_CYCLE	AAAS|ABL1|JTK7|ABL|p150|c-ABL|Tpp1|Pip1|Ptop|Tint1|ACD|Arp1A|ARP1|ACTR1A|ELYS|AHCTF1|JUB|MGC15563|AJUBA|LQT11|CG-NAP|PPP1R45|KIAA0803|MU-RMS-40.16A|AKAP9|AKAP350|YOTIAO|PRKA9|AKAP450|HYPERION|PKB|AKT1|PRKBA|RAC|AKT|AKT2|PKBŒ≤|PKBG|AKT3|PRKBG|RAC-gamma|KIAA0328|ALMS1|ANAPC1|MCPR|APC1|TSG24|APC10|DKFZP564L0562|DOC1|ANAPC10|APC11|Apc11p|ANAPC11|MGC882|HSPC214|ANAPC15|HSPC020|C11orf51|APC15|DKFZP564M…
MSigDB_656	REACTOME_SIGNALING_BY_ERBB4	CD156B|cSVP|TACE|ADAM17|ADAP1|CENTA1|GCS1L|APH1A|APH-1A|CGI-78|APH1B|PSFL|DKFZp564D0372|APH-1B|APOE|AD2|BTC|CSN2|CASB|SDF1B|SDF1A|TPAR1|TLSF-b|SDF1|SDF-1a|TLSF-a|PBSF|SCYB12|CXCL12|SDF-1b|SAP90|PSD95|SAP-90|DLG4|PSD-95|EGF|ERBB|ERBB1|EGFR|HER3|ERBB3|LCCS2|ALS19|ERBB4|HER4|EREG|ER|ER-alpha|NR3A1|ESR|Era|ESR1|GABRA1|EJM5|GABRB1|GABRB3|GABRG3|THETA|GABRQ|FLJ45472|GFAP|GRB2|NCKAP2|DTS|HBEGF|HEGFL|DTR…
MSigDB_657	REACTOME_ORC1_REMOVAL_FROM_CHROMATIN	CT146|CCNA1|CCNA2|CCNA|CCN1|CDC6|CDC18L|CDK2|DUP|RIS2|CDT1|CUL1|CCNL1|BM28|cdc19|KIAA0030|CDCL1|MCM2|D3S3194|DFNA70|MCM3|P1-Cdc21|hCdc21|CDC21|MGC33310|MCM4|CDC54|MCM5|CDC46|MCM6|Mis5|MCM7|CDC47|MCM2|PPP1R104|MGC12866|MGC4816|dJ967N21.5|MGC119522|MGC119523|REC|C20orf154|MCM8|ORC1L|PARC1|HSORC1|ORC1|ORC2L|ORC2|IMAGE50150|ORC3L|LATHEO|ORC3|ORC4|ORC4L|HsORC4|Orc4p|Orc5p|ORC5T|PPP1R117|ORC5|ORC5L|ORC…
MSigDB_658	REACTOME_O_LINKED_GLYCOSYLATION_OF_MUCINS	A4GNT|alpha4GnT|B3GNT1|B3GNT2|B3GNT-2|BETA3GNT|B3GN-T1|B3GN-T2|B3GNT3|B3GNT-3|B3GN-T3|HP10328|beta3Gn-T3|TMEM3|B3GNT4|B3GN-T4|beta3Gn-T4|beta3Gn-T5|B3GNT5|B3GN-T5|B3GNT6|B3Gn-T6|beta3GnT7|B3GNT7|B3GALT7|B3GNT8|beta3Gn-T8|BGALT15|MGC4655|B3GNT9|B3GNT8|B3GNTL1|beta4GalT-V|B4GALT5|beta4GalT-VI|B4GALT6|T-synthase|C1GALT1|C1GALT|COSMC|C1GALT1C1|C1GALT2|HEC-GLCNAC-6-ST|LSST|CHST4|GALNT1|GalNAc-T1|GalNA…
MSigDB_659	REACTOME_SULFUR_AMINO_ACID_METABOLISM	ADI1|MTCBP-1|SIPL|APL1|mtnD|FLJ10913|ARD|HMFT1638|ADO|C10orf22|FLJ14547|AHCY|SAHH|Mmrp19|APIP|CGI-29|APIP2|BHMT|BHMT1|BHMT2|CBS|HIP4|CBSL|CDO1|CSD|PCAP|CSAD|CTH|mtnC|ENOPH1|E1|MASA|YF13H12|ETHE1|HSCO|GADL1|AST1|GOT1|GOT2|KAT4|mitAAT|KYAT4|KATIV|SAMS|MATA1|SAMS1|MAT1A|MAT|MPST|MST|TST2|TUM1|mtnA|Ypr118w|MRDI|MGC3207|MRI1|MSAP|MTAP|c86fus|MTR|cblG|cblE|MTRR|DIC|SLC25A10|SQR|CGI-44|SQOR|SQRDL|SUOX|T…
MSigDB_660	REACTOME_ANTIVIRAL_MECHANISM_BY_IFN_STIMULATED_GENES	AAAS|RLI1|RNS4I|RLI|OABP|RNASEL1|ABCE1|RNASELI|UBCH7BP|ARI|HARI|ARIH1|HHARI|DDX58|RIG-I|DKFZp434J1111|FLJ13599|RIG1|RIG-1|PKR|PRKR|EIF2AK2|PPP1R83|EIF2AK1|EIF4A|DDX2A|EIF4A1|EIF-4A|BM-010|DDX2B|EIF4F|EIF4A|EIF4A2|DDX48|Fal1|EIF4AIII|EIF4A3|KIAA0111|EIF4E|EIF4E1|EIF4F|EIF4EL1|IF4e|EIF4E2|EIF4EL3|4EHP|EIF4E3|MGC39820|p220|EIF4G1|EIF4F|EIF4G|PARK18|EIF4G2|NAT1|DAP5|p97|EIF4G3|eIF4GII|TAP|LRS1|ABP-27…
MSigDB_662	REACTOME_SIGNALING_BY_ERBB2	PKB|AKT1|PRKBA|RAC|AKT|AKT2|PKBŒ≤|PKBG|AKT3|PRKBG|RAC-gamma|BTC|CUL5|VACM-1|LFHL1|DIAPH1|hDIA1|DFNA1|EGF|ERBB|ERBB1|EGFR|ERBB2|NGL|CD340|HER-2|HER2|NEU|HER3|ERBB3|LCCS2|ALS19|ERBB4|HER4|ERBIN|LAP2|ERBB2IP|EREG|ER|FYN|SYN|MGC45350|SLK|DFNB26|GAB1|GRB2|NCKAP2|GRB7|DTS|HBEGF|HEGFL|DTR|HRAS|HRAS1|HSP90N|FLJ31884|Hsp90|HSPCA|HSP90AA1|HSPC1|Hsp89|KRAS1|KRAS2|KRAS|HYLTK|MGC2101|CHK|HYL|Lsk|DKFZp434N1212…
MSigDB_663	REACTOME_SPHINGOLIPID_DE_NOVO_BIOSYNTHESIS	ACER1|ASAH3|ACER2|ALKCDase2|ASAH3L|FLJ41587|ACER3|PHCA|FLJ11238|APHC|ALDH3A2|FALDH|ALDH10|SLS|ALDH3B1|ALDH7|ALDH3B2|ALDH8|FLJ10243|LASS2|CERS2|SP260|LASS3|MGC27091|CERS3|CERS4|Trh1|LASS4|FLJ12089|FLJ25304|CERS5|MGC45411|LASS5|Trh4|CERS6|LASS6|STARD11|CERT|GPBP|COL4A3BP|CERT1|CSNK1G2|CK1g2|DEGS1|MLD|Des-1|DES1|FADS7|DEGS-1|FADS8|DEGS2|DES2|C14orf66|SPG35|FLJ25287|FAAH|FA2H|FAXDC1|KDSR|DHSR|FVT1|SD…
MSigDB_665	REACTOME_DEFENSINS	ART1|CD296|ART2|CD192|CKR2|CMKBR2|CCR2|CC-CKR-2|MCP-1-R|FLJ78302|CD196|CKR-L3|GPR-CY4|BN-1|DCR2|GPR29|STRL22|CCR6|DRY-6|CMKBR6|CD4|HNP-1|DEF1|DEFA2|DEFA1|MRS|DEFA1B|DEF3|DEFA3|HNP-3|HP-4|DEFA4|DEF4|DEFA5|HD-5|DEF5|DEFA6|DEF6|HD-6|DEFB-1|DEFB1|HBD1|HBD-1|BD1|DEFB101|MGC51822|DEFB-3|DEFB3|HBP3|HBD-3|HBP-3|HBD3|DEFB103|DEFB103A|DEFB103B|DEFB-4|DEFB104|DEFB4|DEFB104A|DEFB104B|DEFB105A|DEFB105|DEFB-5|…
MSigDB_668	REACTOME_BETA_DEFENSINS	CD192|CKR2|CMKBR2|CCR2|CC-CKR-2|MCP-1-R|FLJ78302|CD196|CKR-L3|GPR-CY4|BN-1|DCR2|GPR29|STRL22|CCR6|DRY-6|CMKBR6|DEFB-1|DEFB1|HBD1|HBD-1|BD1|DEFB101|MGC51822|DEFB-3|DEFB3|HBP3|HBD-3|HBP-3|HBD3|DEFB103|DEFB103A|DEFB103B|DEFB-4|DEFB104|DEFB4|DEFB104A|DEFB104B|DEFB105A|DEFB105|DEFB-5|DEFB105B|DEFB106A|DEFB-6|DEFB106|DEFB106B|DEFB107A|DEFB107|DEFB-7|DEFB107B|HsT21816|DEFB108B|DEFB-10|DEFB-11|DEFB110|DE…
MSigDB_669	REACTOME_SRP_DEPENDENT_COTRANSLATIONAL_PROTEIN_TARGETING_TO_MEMBRANE	GATD6|OST48|OST|DDOST|WBP1|KIAA0115|MNSFbeta|RPS30|Fubi|S30|FAU|Fub1|asr1|FLJ22986|FLJ23544|DXS648E|L10|DXS648|RPL10|NOV|QM|L10A|Csa-19|RPL10A|NEDD6|RPL10L|uL5|RPL11|L11|L12|RPL12|BBC1|D16S444E|L13|RPL13|RPL13A|TSTA1|L13A|RPL14|L14|CTG-B33|hRL14|RL14|EC45|L15|RPL15|RPL10|RPYL10|RPLY10|RPL17|L17|rpL23|L18|RPL18|L18A|RPL18A|FLJ27452|DKFZp779D216|MGC71997|RPL19|L19|FLJ27458|DKFZp686C06101|RPL21|L21|…
MSigDB_673	REACTOME_NUCLEAR_SIGNALING_BY_ERBB4	CD156B|cSVP|TACE|ADAM17|ADAP1|CENTA1|GCS1L|APH1A|APH-1A|CGI-78|APH1B|PSFL|DKFZp564D0372|APH-1B|APOE|AD2|BTC|CSN2|CASB|SDF1B|SDF1A|TPAR1|TLSF-b|SDF1|SDF-1a|TLSF-a|PBSF|SCYB12|CXCL12|SDF-1b|ALS19|ERBB4|HER4|EREG|ER|ER-alpha|NR3A1|ESR|Era|ESR1|FLJ45472|GFAP|DTS|HBEGF|HEGFL|DTR|MAD4|MXD4|MSTP149|MST149|bHLHc12|MGC104216|hCIT529I10|N-CoR|TRAC1|PPP1R109|KIAA1047|hN-CoR|NCOR1|KIAA0253|APH2|NCSTN|NRG1-IT…
MSigDB_674	REACTOME_GLYCOSPHINGOLIPID_METABOLISM	ARSA|ARSB|ARSD|ARSL|CDPX|CDPX1|ARSE|ARSF|ARSG|KIAA1001|ARSH|FLJ16069|ARSI|SPG66|FLJ23548|ARSJ|TSULF|DKFZp313G1735|ARSK|AC|ASAH|ASAH1|PHP32|ACDase|FLJ21558|ASAH2|P1|B3GALNT1|B3GALT3|GLOB|beta3Gal-T3|galT3|SPG26|beta1-4GalNAc-T|GALGT|B4GALNT1|dA59H18.3|dA59H18.2|hCERK|CERK|FLJ23239|KIAA1646|DKFZp434E0211|FLJ21430|LK4|CPTP|MGC10334|GLTPD1|CTSA|PPGB|GSL|ENPP7|NPP7|alk-SMase|MBC2|FAM62A|ESYT1|KIAA0747…
MSigDB_675	REACTOME_DEGRADATION_OF_THE_EXTRACELLULAR_MATRIX	CPAMD5|S863-7|FWP007|A2M|AGC1|ACAN|CSPGCP|CSPG1|MSK16|ADAM10|HsT18717|MADM|CD156C|kuz|ADAM15|MDC15|CD156B|cSVP|TACE|ADAM17|CD156A|CD156|ADAM8|MS2|MDC9|KIAA0021|ADAM9|CORD9|Mltng|MCMP|KIAA1346|ADAMTS1|METH1|C3-C5|ADAMTS16s|ADAMTS16|ADAMTS18|ADAMTS21|ADMP-1|ADAMTS4|KIAA0688|ADAMTS-2|ADAMTS5|ADAMTS11|ADMP-2|FLJ41712|ADAM-TS8|ADAMTS8|METH2|KIAA1312|ADAMTS9|BCAN|BEHAB|MGC13038|CSPG7|PCOLC|BMP-1|BMP1|C…
MSigDB_676	REACTOME_MITOCHONDRIAL_PROTEIN_IMPORT	ACONM|ACO2|ATP5AL2|ATP5A1|ORM|ATP5F1A|OMR|hATP1|ATPM|ATP5A|ATP5B|ATPSB|ATP5F1B|ATP5MC1|ATP5G1|ATP5G|h-BCS|BCS|BJS|BCS1L|Hs.6719|CHCHD10|MIX17A|N27C7-4|C22orf16|CHCHD2|MIX17B|C7orf17|MNRR1|CHCHD3|Mic19|FLJ20420|MICOS19|PPP1R22|MINOS3|TIMM40|MIA40|FLJ31709|CHCHD4|MIC14|MIX14|C2orf9|MGC11104|CHCHD5|MGC2217|COX23|CHCHD7|DC13|CMC2|MGC45036|C16orf61|MTCP1NB|p8|P8MTCP1|CMC4|MTCP1|E2IG2|COA4|CHCHD8|CMC3|…
MSigDB_678	REACTOME_ACTIVATED_NOTCH1_TRANSMITS_SIGNAL_TO_THE_NUCLEUS	ADAM10|HsT18717|MADM|CD156C|kuz|CD156B|cSVP|TACE|ADAM17|APH1A|APH-1A|CGI-78|APH1B|PSFL|DKFZp564D0372|APH-1B|ARR1|ARRB1|DKFZp686L0365|BARR2|ARRB2|ARR2|CNTN1|GP135|F3|Delta1|ZOG|FA1|pG2|Pref-1|DLK1|DLL1|DLL4|UNQ26|bet|DNER|RNF140|DTX1|hDx-1|RNF58|KIAA1528|DTX2|DTX4|KIAA0937|RNF155|AIP4|ITCH|HJ1|AHD|AWS|CD339|JAGL1|JAG1|AGS|JAG2|ZZZ6|KIAA1323|DIP-1|MIB|MIB1|ZZANK2|FLJ39787|skeletrophin|ZZZ5|MIB2|ZZA…
MSigDB_680	REACTOME_SIGNALING_BY_NOTCH4	ACTA2|ACTSA|ADAM10|HsT18717|MADM|CD156C|kuz|PKB|AKT1|PRKBA|RAC|AKT|APH1A|APH-1A|CGI-78|APH1B|PSFL|DKFZp564D0372|APH-1B|KAT3A|CBP|RSTS|CREBBP|RTS|CUL1|DLL4|KAT3B|EP300|p300|FLT4|VEGFR3|PCL|HRY|FLJ20408|HES-1|Hes1|HES1|bHLHb39|bHLHb38|HES5|HERP2|HRT-1|HESR1|CHF-2|HESR-1|bHLHb31|CHF2|HEY1|bHLHb32|HERP1|HEY2|HESR2|HJ1|AHD|AWS|CD339|JAGL1|JAG1|AGS|GCN5L2|GCN5|KAT2A|PCAF-b|P/CAF|PCAF|KAT2B|GCN5L|GCN5|K…
MSigDB_681	REACTOME_DOWNSTREAM_SIGNALING_EVENTS_OF_B_CELL_RECEPTOR_BCR	CIPER|c-E10|mE10|CARMEN|BCL10|CLAP|bTrCP1|betaTrCP|beta-TrCP1|BTRC|FBXW1A|Fwd1|bTrCP|CALML2|CAMI|DD132|PHKD|CALM1|CARD11|BIMP3|CARMA1|TCF16|IKK1|CHUK|IkBKA|IKK-alpha|NFKBIKA|IKKA|CUL1|FBXW11|Fbw1b|FBXW1B|BTRCP2|Hos|Fbw11|KIAA0696|BTRC2|PKC12|FKBP12|FKBP-12|FKBP12C|PPIASE|FKBP1|FKBP1A|HRAS|HRAS1|IKBKB|NFKBIKB|IKK-beta|IKKB|IKK2|Fip3p|NEMO|ZC2HC9|IKK-gamma|IP2|IP1|FIP3|IKBKG|FIP-3|KRAS1|KRAS2|KRAS|…
MSigDB_682	REACTOME_ACTIVATION_OF_NF_KAPPAB_IN_B_CELLS	CIPER|c-E10|mE10|CARMEN|BCL10|CLAP|bTrCP1|betaTrCP|beta-TrCP1|BTRC|FBXW1A|Fwd1|bTrCP|CARD11|BIMP3|CARMA1|TCF16|IKK1|CHUK|IkBKA|IKK-alpha|NFKBIKA|IKKA|CUL1|FBXW11|Fbw1b|FBXW1B|BTRCP2|Hos|Fbw11|KIAA0696|BTRC2|IKBKB|NFKBIKB|IKK-beta|IKKB|IKK2|Fip3p|NEMO|ZC2HC9|IKK-gamma|IP2|IP1|FIP3|IKBKG|FIP-3|PCASP1|MLT|MALT1|TAK1|MAP3K7|MEKK7|NF-kB1|NFkappaB|p105|NF-kappaB|NFKB-p50|KBF1|NFKB1|p50|MAD-3|NFKBI|IKBA…
MSigDB_684	REACTOME_SIGNALING_BY_NOTCH2	ADAM10|HsT18717|MADM|CD156C|kuz|APH1A|APH-1A|CGI-78|APH1B|PSFL|DKFZp564D0372|APH-1B|CNTN1|GP135|F3|CREB1|DLL1|DLL4|KAT3B|EP300|p300|CD23A|CD23|FCE2|CLEC4J|FCER2|CSP-B|CTLA1|GZMB|CCPI|CGL-1|CGL1|HLP|CTSGL1|SECT|CSPB|HRY|FLJ20408|HES-1|Hes1|HES1|bHLHb39|bHLHb38|HES5|HJ1|AHD|AWS|CD339|JAGL1|JAG1|AGS|JAG2|KIAA0200|Mam-1|MAML1|MAM3|KIAA1819|MAML2|MAML3|CAGH3|MAM2|KIAA1816|TNRC3|GDN|CG1|MAMLD1|CXorf6|F…
MSigDB_685	REACTOME_PRE_NOTCH_EXPRESSION_AND_PROCESSING	EIF2C1|AGO1|hAGO1|EIF2C2|CASC7|Q10|hAGO2|LINC00980|AGO2|FLJ12765|EIF2C3|AGO3|hAGO3|hAGO4|AGO4|FLJ20033|KIAA1567|EIF2C4|SERCA1|ATP2A|ATP2A1|ATP2B|SERCA2|DAR|ATP2A2|SERCA3|ATP2A3|B4GALT1|beta4Gal-T1|GGTB2|CCND1|PRAD1|BCL1|U21B31|D11S287E|KAT3A|CBP|RSTS|CREBBP|RTS|RBBP3|RBP3|E2F1|E2F3|ERT|ELF3|EPR-1|ESE-1|ESX|KAT3B|EP300|p300|PACE|PCSK3|FUR|SPC1|FURIN|H2AB1|H2AFB1|MGC921|FLJ10903|H2AJ|H2AFJ|H2AZ2|MG…
MSigDB_686	REACTOME_SIGNALING_BY_THE_B_CELL_RECEPTOR_BCR	XPVKONA|PPP1R78|AHCYL1|IRBIT|CIPER|c-E10|mE10|CARMEN|BCL10|CLAP|MGC10442|BLK|BLNK-s|SLP65|bca|SLP-65|Ly57|BASH|BLNK|AGMX1|IMD1|PSCTK1|ATK|XLA|BTK|bTrCP1|betaTrCP|beta-TrCP1|BTRC|FBXW1A|Fwd1|bTrCP|CALML2|CAMI|DD132|PHKD|CALM1|CARD11|BIMP3|CARMA1|CD19|SIGLEC-2|CD22|SIGLEC2|TCF16|IKK1|CHUK|IkBKA|IKK-alpha|NFKBIKA|IKKA|CUL1|DAPP1|BAM32|FBXW11|Fbw1b|FBXW1B|BTRCP2|Hos|Fbw11|KIAA0696|BTRC2|PKC12|FKBP12|…
MSigDB_687	REACTOME_EXTRACELLULAR_MATRIX_ORGANIZATION	CPAMD5|S863-7|FWP007|A2M|AGC1|ACAN|CSPGCP|CSPG1|MSK16|ACTN1|ADAM10|HsT18717|MADM|CD156C|kuz|ADAM12|MLTN|MCMPMltna|ADAM15|MDC15|CD156B|cSVP|TACE|ADAM17|ADAM19|MLTNB|CD156A|CD156|ADAM8|MS2|MDC9|KIAA0021|ADAM9|CORD9|Mltng|MCMP|KIAA1346|ADAMTS1|METH1|C3-C5|ADAMTS14|ADAMTS16s|ADAMTS16|ADAMTS18|ADAMTS21|NPI|ADAMTS-3|ADAMTS2|hPCPNI|PCINP|ADAM-TS2|KIAA0366|ADAMTS3|ADAMTS-4|ADMP-1|ADAMTS4|KIAA0688|ADAMTS-…
MSigDB_688	REACTOME_NOTCH1_INTRACELLULAR_DOMAIN_REGULATES_TRANSCRIPTION	CycC|CCNC|CDK8|K35|KAT3A|CBP|RSTS|CREBBP|RTS|CUL1|KAT3B|EP300|p300|HDAC1|RPD3L1|GON-10|HD1|KDAC1|HDAC10|DKFZP761B039|HDAC11|HDAC2|KDAC2|RPD3|YAF1|HDAC3|HD3|RPD3|RPD3-2|KDAC3|KIAA0288|HDAC-4|HD4|HDAC4|HDAC-A|HDACA|BDMR|HA6116|FLJ90614|KIAA0600|HDAC5|NY-CO-9|HD6|KIAA0901|HDAC6|PPP1R90|FLJ16239|JM21|DKFZP586J0917|HDAC7A|HDAC7|MRXS6|WTS|KDAC8|HDAC8|RPD3|HDACL1|HD7|HDAC9|MITR|HDAC7B|KIAA0744|HDAC|HRY|…
MSigDB_690	REACTOME_SIGNALING_BY_NOTCH1	ADAM10|HsT18717|MADM|CD156C|kuz|CD156B|cSVP|TACE|ADAM17|APH1A|APH-1A|CGI-78|APH1B|PSFL|DKFZp564D0372|APH-1B|ARR1|ARRB1|DKFZp686L0365|BARR2|ARRB2|ARR2|CycC|CCNC|CDK8|K35|CNTN1|GP135|F3|KAT3A|CBP|RSTS|CREBBP|RTS|CUL1|Delta1|ZOG|FA1|pG2|Pref-1|DLK1|DLL1|DLL4|UNQ26|bet|DNER|RNF140|DTX1|hDx-1|RNF58|KIAA1528|DTX2|DTX4|KIAA0937|RNF155|KAT3B|EP300|p300|HDAC1|RPD3L1|GON-10|HD1|KDAC1|HDAC10|DKFZP761B039|HD…
MSigDB_691	REACTOME_SIGNALING_BY_NOTCH3	ADAM10|HsT18717|MADM|CD156C|kuz|APH1A|APH-1A|CGI-78|APH1B|PSFL|DKFZp564D0372|APH-1B|KAT3A|CBP|RSTS|CREBBP|RTS|DLG1|KIAA0008|HURP|DLG7|DLGAP5|DLL1|DLL4|EGF|ERBB|ERBB1|EGFR|KAT3B|EP300|p300|BLBP|FABP7|B-FABP|HRY|FLJ20408|HES-1|Hes1|HES1|bHLHb39|bHLHb38|HES5|HERP2|HRT-1|HESR1|CHF-2|HESR-1|bHLHb31|CHF2|HEY1|bHLHb32|HERP1|HEY2|HESR2|bHLHb33|HEYL|HESR3|HEY3|Hs.54452|IKZF1|PPP1R92|LyF-1|IKAROS|hIk-1|ZNF…
MSigDB_693	REACTOME_INSULIN_RECEPTOR_SIGNALLING_CASCADE	AKT2|PKBŒ≤|HBGF1|FGF-alpha|GLIO703|ECGFA|ECGFB|ECGF|FGFA|AFGF|FGF1|ECGF-beta|FGF10|MF4|FGF16|FGF-13|FGF17|ZFGF5|FGF18|FGF-18|FGF19|FGF2|FGFB|FGF20|FGF22|FGF23|HBGF-3|FGF3|INT2|K-FGF|HST-1|KFGF|HST|FGF4|HBGF-4|HSTF1|FGF5|FGF6|FGF7|KGF|AIGF|FGF8|FGF9|H2|H3|CEK|H4|H5|N-SAM|KAL2|BFGFR|CD331|FLT2|FLG|FGFR1|BEK|K-SAM|ECT1|KGFR|JWS|TK14|CFD1|TK25|CEK3|FGFR2|CD332|ACH|JTK4|FGFR3|CD333|CEK2|JTK2|FGFR4|CD3…
MSigDB_697	REACTOME_SIGNALING_BY_BMP	ACVR2A|ACTRII|ACVR2|ACVR2B|ActR-IIB|ACVRL1|ALK1|HHT|ORW2|ACVRLK1|HHT2|AMH|MIS|MISRII|AMHR2|MISR2|BMP10|BMP2|BMP2A|CD292|BMPR1A|ALK3|ACVRLK3|ALK6|CDw293|BMPR1B|T-ALK|BMPR-II|PPH1|BRK-3|BMPR2|BMPR3|DAND4|CER1|CHL|MGC1|NRLN1|CHRDL1|OCC1|FSTL1|tsc36|FRP|OCC-1|FSL1|GDF2|BMP9|BMP-9|GREM2|Prdc|FLJ21195|DAND3|CKTSF1B2|SYM1|NOG|SYNS1|SKI|MADH1|MADR1|SMAD1|JV4-1|SMAD4|DPC4|MADH4|SMAD5|Dwfc|JV5-1|MADH5|HsT1…
MSigDB_698	REACTOME_CELL_SURFACE_INTERACTIONS_AT_THE_VASCULAR_WALL	KIAA0003|ANGPT1|Ang1|ANGPT2|Ang2|ANGPT4|APOB|ATP1B|ATP1B1|AMOG|ATP1B2|FLJ29027|ATP1B3|CD298|CD147|BSG|OK|EMPRIN|EMMPRIN|CAV|CAV1|NB1|HNA2A|CD177|PRV1|SRBC|CD2|NAIL|2B4|CD244|NKR2B4|Nmrk|SLAMF4|MDU2|MDU3|CD44|Pgp1|MIC4|CD44R|HCELL|IN|MC56|CSPG8|CD47|OA3|IAP|MER6|CD48|BCM1|mCD48|BLAST|hCD48|SLAMF2|CD58|LFA3|CD74|DHLAG|mCD84|SLAMF5|hCD84|CD84|MIC2|CD99|MIC2L1|CD99L2|CD99B|CEACAM1|BGP|CD66a|BGP1|CGM1…
MSigDB_699	REACTOME_SIGNALLING_TO_ERKS	BRAF|BRAF1|CRK|CRKL|FRS2A|FRS2alpha|SNT1|SNT-1|FRS2|GRB2|NCKAP2|HRAS|HRAS1|KIDINS220|ARMS|KRAS1|KRAS2|KRAS|ERK2|PRKM2|PRKM1|MAPK2|MAPK1|p41mapk|ERK|PRKM11|p38Beta|MAPK11|SAPK2|p38-2|p38gamma|ERK6|MAPK12|SAPK-3|PRKM12|SAPK3|PRKM13|SAPK4|p38delta|MAPK13|CSBP1|Mxi2|CSBP2|MAPK14|p38|CSPB1|PRKM15|PRKM14|PRKM3|MAPK3|p44mapk|p44erk1|ERK1|MAPKAPK2|3PK|MAPKAP3|3pK|MAPKAPK3|NGF|NGFB|N-ras|NRAS|MTC|TRK|NTRK…
MSigDB_703	REACTOME_DOWNREGULATION_OF_TGF_BETA_RECEPTOR_SIGNALING	BAMBI|NMA|ZFYVE11|MTMR4|KIAA0647|NEDD4L|KIAA0439|RSP5|NEDD4-2|TMEPAI|STAG1|PMEPA1|PP1alpha|PPP1A|PP-1A|PP1A|PPP1CA|PP1beta|PPP1CB|PP1B|PP-1B|PP1gamma|PP1C|PPP1CC|PPP1R15A|GADD34|Uba80|RPS27A|UBCEP80|S27A|MADH2|JV18-1|SMAD2|MADR2|MADH3|JV15-2|HsT17436|SMAD3|MADH8|SMAD7|MADH7|SMURF1|KIAA1625|SMURF2|MAWD|UNRIP|pt-wd|STRAP|NY-CO-7|UBOX1|STUB1|SDCCAG7|CHIP|HSPABP2|CED|TGFB1|TGFbeta|TGFB|DPD1|ESS1|TGFB…
MSigDB_704	REACTOME_COLLAGEN_FORMATION	ADAMTS14|NPI|ADAMTS-3|ADAMTS2|hPCPNI|PCINP|ADAM-TS2|KIAA0366|ADAMTS3|ADAMTS-4|PCOLC|BMP-1|BMP1|CD151|PETA-3|RAPH|TSPAN24|SFA-1|COL10A1|COLL6|STL2|CO11A1|COL11A1|DFNA37|DFNA13|DFNB53|HKE5|COL11A2|COL12A1|COL12A1L|COL13A1|UND|COL14A1|COL15A1|COL16A1|BPAG2|BP180|COL17A1|COL18A1|KNO|KNO1|KS|COL19A1|OI4|COL1A1|OI4|COL1A2|KIAA1510|COL20A1|COL21A1|COL22A1|DKFZp434K0621|COL23A1|COL24A1|COL25A1|EMI6|Emu2|…
MSigDB_705	REACTOME_SIGNALING_BY_FGFR_IN_DISEASE	SODD|BAG4|BCR1|CML|PHL|D22S11|D22S662|ALL|BCR|CEP1|CNTRL|CEP110|CFIM68|CFIM|CFIM72|HPBRII-4|CPSF6|HPBRII-7|CDP1|CUT|Cux/CDP|GOLIM6|CUX|CUTL1|CUX1|CDP|CDP/Cut|CDP/Cux|Clox|CASP|ERLIN2|C8orf2|SPFH2|Erlin-2|SPG18|NET32|HBGF1|FGF-alpha|GLIO703|ECGFA|ECGFB|ECGF|FGFA|AFGF|FGF1|ECGF-beta|FGF10|MF4|FGF16|FGF-13|FGF17|ZFGF5|FGF18|FGF-18|FGF2|FGFB|FGF20|FGF22|FGF23|HBGF-3|FGF3|INT2|K-FGF|HST-1|KFGF|HST|FGF…
MSigDB_709	REACTOME_ACYL_CHAIN_REMODELLING_OF_PC	FLJ12443|AYTL2|AGPAT10|AGPAT9|LPCAT1|AYTL1|LPCAT2|LysoPAFAT|AGPAT11|FLJ20481|OACT5|C3F|LPCAT3|MBOAT5|nessy|AGPAT7|FLJ10257|LPEAT2|LPAAT-eta|AYTL3|LPCAT4|FLJ90298|MBOAT2|FLJ14415|OACT2|GXPLA2|PLA2G10|PLA2G12A|PLA2G12|PLAAT-3|PLA2G16|HREV107|AdPLA|H-REV107-1|HREV107-3|HRASLS3|MGC118754.|PLAAT3|PPLA2|PLA2|PLA2A|PLA2G1B|PLA2G2A|PLA2B|PLA2L|PLA2G2D|sPLA2S|PLA2G2E|PLA2G2F|PLA2G3|GIII-SPLA2|PLA2G4A|cPLA…
MSigDB_711	REACTOME_TGF_BETA_RECEPTOR_SIGNALING_ACTIVATES_SMADS	BAMBI|NMA|CBL2|c-Cbl|RNF55|CBL|PKC12|FKBP12|FKBP-12|FKBP12C|PPIASE|FKBP1|FKBP1A|PACE|PCSK3|FUR|SPC1|FURIN|ZFYVE11|MTMR4|KIAA0647|NEDD4L|KIAA0439|RSP5|NEDD4-2|NEDD8|Nedd-8|TMEPAI|STAG1|PMEPA1|PP1alpha|PPP1A|PP-1A|PP1A|PPP1CA|PP1beta|PPP1CB|PP1B|PP-1B|PP1gamma|PP1C|PPP1CC|PPP1R15A|GADD34|Uba80|RPS27A|UBCEP80|S27A|MADH2|JV18-1|SMAD2|MADR2|MADH3|JV15-2|HsT17436|SMAD3|SMAD4|DPC4|MADH4|MADH8|SMAD7|MADH…
MSigDB_712	REACTOME_PHOSPHOLIPID_METABOLISM	ABHD3|LABH3|FLJ12816|ABHD4|ACHE|YT|ACPL1|ACP6|LPAP|MULK|AGK|FLJ10842|LPAAT-alpha|AGPAT1|BSCL|AGPAT2|LPAAT-beta|AGPAT3|LPAAT-gamma|LPAAT3|LPAAT-delta|dJ473J16.2|AGPAT4|AGPAT5|LPAAT-e|LPAAT-epsilon|FLJ11210|ALPI|IAP|ARF1|ARF3|DGAT2L4|MFAT|AWAT2|CHE2|E1|BCHE|CHE1|ETK|BMX|PSCTK3|PIS|PIS1|CDIPT|CDS1|CDS2|CEPT1|CHAT|CHK|CKI|CHKA|CHKL|CHETK|CHKB|CPT1|CHPT1|CPNE1|CPN1|CPNE3|CPNE6|CPNE7|CRLS1|CLS1|C20orf1…
MSigDB_714	REACTOME_SYNTHESIS_OF_PA	ACPL1|ACP6|LPAP|LPAAT-alpha|AGPAT1|BSCL|AGPAT2|LPAAT-beta|AGPAT3|LPAAT-gamma|LPAAT3|LPAAT-delta|dJ473J16.2|AGPAT4|AGPAT5|LPAAT-e|LPAAT-epsilon|FLJ11210|ALPI|IAP|SAMWD1|KIAA0725|DDHD2|SPG54|DAP-AT|DAPAT|DHAPAT|GNPAT|KIAA1560|GPAM|GPAT1|MGC26846|GPAT2|CT123|HMFN0839|AGPAT10|MAG1|GPAT3|MGC11324|LPAAT-theta|AGPAT9|AGPAT6|GPAT4|TSARG7|LPAAT-zeta|DKFZp586M1819|GPD1|GPD1L|KIAA0089|GPD2|FLJ37965|LCLAT1|A…
MSigDB_720	REACTOME_SYNTHESIS_OF_PIPS_AT_THE_PLASMA_MEMBRANE	ARF1|ETK|BMX|PSCTK3|INPP4|INPP4A|INPP4B|SHIP|hp51CN|INPP5D|SHIP1|PIB5PA|INPP5J|PIPP|INPP5|SKIP|INPP5K|SHIP2|INPPL1|MTM1|MTMR1|MTMR14|FLJ22405|hJumpy|FLJ90311|hEDTP|C3orf29|CMT4B|KIAA1073|MTMR2|FYVE-DSP1|ZFYVE10|MTMR3|KIAA0371|MTMR6|FLJ20126|MTMR8|LIP-STYX|C8orf9|DKFZp434K171|MTMR9|MTMR8|OCRL|OCRL1|Dent-2|DKFZP761G1923|PIK42A|PI4KII|PI4K2A|FLJ11105|PI4K2B|PI4KIIB|PIK42B|PIK3C2A|PI3K-C2alpha|C2-PI3…
MSigDB_723	REACTOME_KERATAN_SULFATE_BIOSYNTHESIS	AGC1|ACAN|CSPGCP|CSPG1|MSK16|B3GNT1|B3GNT2|B3GNT-2|BETA3GNT|B3GN-T1|B3GN-T2|B3GNT3|B3GNT-3|B3GN-T3|HP10328|beta3Gn-T3|TMEM3|B3GNT4|B3GN-T4|beta3Gn-T4|beta3GnT7|B3GNT7|B4GALT1|beta4Gal-T1|GGTB2|beta4Gal-T2|B4GALT2|B4GALT3|beta4Gal-T3|beta4Gal-T4|B4GALT4|beta4GalT-V|B4GALT5|beta4GalT-VI|B4GALT6|B3GNT6|B3GNT1|BETA3GNTI|B3GN-T1|iGAT|B4GAT1|iGNT|iGnT|CHST1|C6ST|KSGal6ST|C6ST|CHST2|FLJ22167|I-GLCNAC-6-…
MSigDB_725	REACTOME_PI_METABOLISM	ARF1|ARF3|ETK|BMX|PSCTK3|ENPP6|MGC33971|KIAA0274|dJ249I4.1|FIG4|ALS11|SAC3|CMT4J|hSac3|MIR16|GDE1|GDE4|GDPD1|FLJ37451|GDPD3|MGC4171|PP1665|GDE2|GDPD5|INPP4|INPP4A|INPP4B|SHIP|hp51CN|INPP5D|SHIP1|CORS1|pharbin|PPI5PIV|INPP5E|JBTS1|KIAA0966|hSac2|INPP5F|SAC2|PIB5PA|INPP5J|PIPP|INPP5|SKIP|INPP5K|SHIP2|INPPL1|MTM1|MTMR1|FLJ20313|MTMR10|FLJ20476|PIP3AP|MTMR12|KIAA1682|3PAP|3-PAP|MTMR14|FLJ22405|hJumpy…
MSigDB_727	REACTOME_CHONDROITIN_SULFATE_DERMATAN_SULFATE_METABOLISM	AGRN|AGRIN|ARSB|B3GALT6|beta3GalT6|CD57|GlcAT-P|LEU7|HNK-1|B3GAT1|NK-1|B3GAT2|GlcAT-S|B3GAT3|GlcAT-I|XGALT-1|B4GALT7|beta4Gal-T7|BCAN|BEHAB|MGC13038|CSPG7|DSPG1|SLRR1A|BGN|CSS2|CHPF|CHSY2|CSGlcA-T|CHPF2|KIAA1402|ChSy-3|CHST11|C4St-1|C4ST|C4ST1|HSA269537|CHST12|C4S-2|C4ST2|CHST13|C4ST3|HD4ST|D4ST-1|D4ST1|CHST14|KIAA0598|GALNAC4S-6ST|CHST15|BRAG|CHST3|C6ST|C6ST1|C6ST-2|C6ST2|CHST7|CHST9|GALNAC4ST-2…
MSigDB_728	REACTOME_SYNTHESIS_OF_PC	ABHD3|LABH3|ACHE|YT|CHE2|E1|BCHE|CHE1|CEPT1|CHAT|CHK|CKI|CHKA|CHKL|CHETK|CHKB|CPT1|CHPT1|Cka1|Cka2|CSNK2A1|CK2alpha'|CSNK2A2|CSNK2A1|Ckb1|Ckb2|CSNK2B|FLJ12443|AYTL2|AGPAT10|AGPAT9|LPCAT1|KIAA0188|LPIN1|LPIN2|KIAA0249|SMP2|LIPN3L|LPIN3|MFSD2|MFSD2A|FLJ14490|STARD2|PCTP|PCYT1A|PCYT1|CTPCT|CT|CCT-beta|PCYT1B|CTB|PEMT2|PEMPT|PEMT|PHOSPHO1|SLC44A1|CTL1|CD92|CDW92|CDw92|CHTL1|SLC44A2|CTL2|SLC44A3|CTL3|…
MSigDB_729	REACTOME_HS_GAG_BIOSYNTHESIS	AGRN|AGRIN|LGCR|LGS|ttv|EXT1|SOTV|EXT2|HSEPI|GLCE|KIAA0836|GPC1|glypican|DKFZp547M109|GPC2|FLJ38962|cerebroglycan|SGBS1|DGSX|GPC3|SGB|OCI-5|SDYS|SGBS|GPC4|K-glypican|GPC5|GPC6|HS2ST1|KIAA0448|3OST1|HS3ST1|3OST2|HS3ST2|30ST3A1|HS3ST3A1|3OST3A1|30ST3B1|HS3ST3B1|3OST3B1|HS3ST4|3OST4|HS3ST5|3-OST-5|HS3ST6|HS3ST5|HS6ST|HS6ST1|HS6ST2|HS6ST3|PRCAN|perlecan|HSPG2|SJS1|NST1|NDST1|HSST|HSST2|NDST2|NST2|HSS…
MSigDB_730	REACTOME_KERATAN_SULFATE_KERATIN_METABOLISM	AGC1|ACAN|CSPGCP|CSPG1|MSK16|B3GNT1|B3GNT2|B3GNT-2|BETA3GNT|B3GN-T1|B3GN-T2|B3GNT3|B3GNT-3|B3GN-T3|HP10328|beta3Gn-T3|TMEM3|B3GNT4|B3GN-T4|beta3Gn-T4|beta3GnT7|B3GNT7|B4GALT1|beta4Gal-T1|GGTB2|beta4Gal-T2|B4GALT2|B4GALT3|beta4Gal-T3|beta4Gal-T4|B4GALT4|beta4GalT-V|B4GALT5|beta4GalT-VI|B4GALT6|B3GNT6|B3GNT1|BETA3GNTI|B3GN-T1|iGAT|B4GAT1|iGNT|iGnT|CHST1|C6ST|KSGal6ST|C6ST|CHST2|FLJ22167|I-GLCNAC-6-…
MSigDB_733	REACTOME_HEPARAN_SULFATE_HEPARIN_HS_GAG_METABOLISM	AGRN|AGRIN|B3GALT6|beta3GalT6|CD57|GlcAT-P|LEU7|HNK-1|B3GAT1|NK-1|B3GAT2|GlcAT-S|B3GAT3|GlcAT-I|XGALT-1|B4GALT7|beta4Gal-T7|BCAN|BEHAB|MGC13038|CSPG7|DSPG1|SLRR1A|BGN|HMW-MAA|MCSPG|CSPG4|MCSP|MSK16|NG2|MEL-CSPG|NGC|CSPG5|DCN|SLRR1B|DSPG2|LGCR|LGS|ttv|EXT1|SOTV|EXT2|ELNR1|EBP|GLB1|MGC10771|GLB1L|HSEPI|GLCE|KIAA0836|GPC1|glypican|DKFZp547M109|GPC2|FLJ38962|cerebroglycan|SGBS1|DGSX|GPC3|SGB|OCI-5|SD…
MSigDB_734	REACTOME_GLYCOSAMINOGLYCAN_METABOLISM	ABCC5|MRP5|EST277145|SMRP|MOAT-C|AGC1|ACAN|CSPGCP|CSPG1|MSK16|AGRN|AGRIN|ARSB|B3GALT6|beta3GalT6|CD57|GlcAT-P|LEU7|HNK-1|B3GAT1|NK-1|B3GAT2|GlcAT-S|B3GAT3|GlcAT-I|B3GNT1|B3GNT2|B3GNT-2|BETA3GNT|B3GN-T1|B3GN-T2|B3GNT3|B3GNT-3|B3GN-T3|HP10328|beta3Gn-T3|TMEM3|B3GNT4|B3GN-T4|beta3Gn-T4|beta3GnT7|B3GNT7|B4GALT1|beta4Gal-T1|GGTB2|beta4Gal-T2|B4GALT2|B4GALT3|beta4Gal-T3|beta4Gal-T4|B4GALT4|beta4GalT-V|…
MSigDB_736	REACTOME_ACYL_CHAIN_REMODELLING_OF_PE	FLJ12816|ABHD4|PLA/AT1|H-REV107|HRASLS|A-C1|PLAAT-1|HRASLS1|PLAAT1|PLAAT-2|HRASLS2|PLAAT2|FLJ20556|PLAAT5|HRLP5|PLAAT-5|iNAT|HRASLS5|OACT5|C3F|LPCAT3|MBOAT5|nessy|AGPAT7|FLJ10257|LPEAT2|LPAAT-eta|AYTL3|LPCAT4|MGC44669|LPEAT1|MBOAT1|dJ434O11.1|OACT1|FLJ90298|MBOAT2|FLJ14415|OACT2|GXPLA2|PLA2G10|PLA2G12A|PLA2G12|PLAAT-3|PLA2G16|HREV107|AdPLA|H-REV107-1|HREV107-3|HRASLS3|MGC118754.|PLAAT3|PPLA2|PLA2…
MSigDB_738	REACTOME_MHC_CLASS_II_ANTIGEN_PRESENTATION	HARP11|Arp11|Arp10|ACTR11|ACTR10|Arp1A|ARP1|ACTR1A|CTRN2|ACTR1B|Arp1B|CLAPB2|BAM22|AP1B1|AP105A|ADTB1|ADTG|AP1G1|CLAPG1|AP1M1|AP47|CLAPM2|AP1M2|HSMU1B|AP1-mu2|mu2|CLAPS1|AP19|SIGMA1A|AP1S1|EKV3|WUGSC:H_DJ0747G18.2|MRXS5|SIGMA1B|MRX59|PGS|AP1S2|AP1S3|CLAPA1|AP2A1|ADTAA|ADTAB|AP2A2|HIP9|HYPJ|DKFZP564D1864|CLAPA2|KIAA0899|CLAPB1|ADTB2|AP2B1|AP2M1|AP50|CLAPM1|mu2|FBHOk|AP2S1|CLAPS2|HHC3|FBH3|ARF1|P90…
MSigDB_739	REACTOME_GLYCEROPHOSPHOLIPID_BIOSYNTHESIS	ABHD3|LABH3|FLJ12816|ABHD4|ACHE|YT|ACPL1|ACP6|LPAP|MULK|AGK|FLJ10842|LPAAT-alpha|AGPAT1|BSCL|AGPAT2|LPAAT-beta|AGPAT3|LPAAT-gamma|LPAAT3|LPAAT-delta|dJ473J16.2|AGPAT4|AGPAT5|LPAAT-e|LPAAT-epsilon|FLJ11210|ALPI|IAP|DGAT2L4|MFAT|AWAT2|CHE2|E1|BCHE|CHE1|PIS|PIS1|CDIPT|CDS1|CDS2|CEPT1|CHAT|CHK|CKI|CHKA|CHKL|CHETK|CHKB|CPT1|CHPT1|CPNE1|CPN1|CPNE3|CPNE6|CPNE7|CRLS1|CLS1|C20orf155|GCD10|dJ967N21.6|Cka1|…
MSigDB_740	REACTOME_A_TETRASACCHARIDE_LINKER_SEQUENCE_IS_REQUIRED_FOR_GAG_SYNTHESIS	AGRN|AGRIN|B3GALT6|beta3GalT6|CD57|GlcAT-P|LEU7|HNK-1|B3GAT1|NK-1|B3GAT2|GlcAT-S|B3GAT3|GlcAT-I|XGALT-1|B4GALT7|beta4Gal-T7|BCAN|BEHAB|MGC13038|CSPG7|DSPG1|SLRR1A|BGN|HMW-MAA|MCSPG|CSPG4|MCSP|MSK16|NG2|MEL-CSPG|NGC|CSPG5|DCN|SLRR1B|DSPG2|GPC1|glypican|DKFZp547M109|GPC2|FLJ38962|cerebroglycan|SGBS1|DGSX|GPC3|SGB|OCI-5|SDYS|SGBS|GPC4|K-glypican|GPC5|GPC6|PRCAN|perlecan|HSPG2|SJS1|CSPG3|NCAN|SDC1|sy…
MSigDB_741	REACTOME_CDK_MEDIATED_PHOSPHORYLATION_AND_REMOVAL_OF_CDC6	ANAPC1|MCPR|APC1|TSG24|APC10|DKFZP564L0562|DOC1|ANAPC10|APC11|Apc11p|ANAPC11|MGC882|HSPC214|ANAPC15|HSPC020|C11orf51|APC15|DKFZP564M082|CENP-27|ANAPC16|APC16|bA570G20.3|FLJ33728|C10orf104|APC2|ANAPC2|KIAA1406|ANAPC4|APC4|ANAPC5|APC5|APC7|ANAPC7|CT146|CCNA1|CCNA2|CCNA|CCN1|CCNE|CCNE1|CCNE2|CYCE2|APC6|CDC16|CUT9|ANAPC6|CUT23|ANAPC8|APC8|CDC23|C9orf17|CDC26|APC12|ANAPC12|CDC27|NUC2|D0S1430E|APC3|D17…
MSigDB_748	REACTOME_NEGATIVE_REGULATION_OF_THE_PI3K_AKT_NETWORK	PKB|AKT1|PRKBA|RAC|AKT|AKT2|PKBŒ≤|PKBG|AKT3|PRKBG|RAC-gamma|AREGB|AREG|SDGF|BTC|CD19|CD28|CD80|CD28LG|B7.1|CD28LG1|B7-1|CD28LG2|B7-2|B7.2|CD86|EGF|ERBB|ERBB1|EGFR|epigen|EPGN|ALGV3072|PRO9904|EPG|ERBB2|NGL|CD340|HER-2|HER2|NEU|HER3|ERBB3|LCCS2|ALS19|ERBB4|HER4|EREG|ER|ER-alpha|NR3A1|ESR|Era|ESR1|HBGF1|FGF-alpha|GLIO703|ECGFA|ECGFB|ECGF|FGFA|AFGF|FGF1|ECGF-beta|FGF10|MF4|FGF16|FGF-13|FGF17|ZFGF5|F…
MSigDB_750	REACTOME_EGFR_DOWNREGULATION	AREGB|AREG|SDGF|P85COOL1|COOL1|P50BP|ARHGEF7|BETA-PIX|P85|DKFZp686C12170|P85SPR|P50|KIAA0142|Nbla10314|DKFZp761K1021|PAK3|PIXB|BTC|CBL2|c-Cbl|RNF55|CBL|G25K|CDC42Hs|CDC42|EGF|ERBB|ERBB1|EGFR|epigen|EPGN|ALGV3072|PRO9904|EPG|EPN1|AF-1P|EPS15|MLLT5|eps15R|EPS15L1|EREG|ER|GRB2|NCKAP2|DTS|HBEGF|HEGFL|DTR|ZFYVE8|HGS|Hrs|Vps27|R-PTP-kappa|PTPRK|Uba80|RPS27A|UBCEP80|S27A|SH3P8|CNSA1|EEN|MGC111371|SH3GL1…
MSigDB_751	REACTOME_PROCESSING_OF_CAPPED_INTRON_CONTAINING_PRE_MRNA	AAAS|BEF|ALY/REF|ALYREF|ALY|REF|THOC4|KIAA0560|IBP160|fSAP164|AQR|DAM1|BCAS2|SPF27|Snt309|EDG2|YCR063W|fSAP17|EDG-2|BUD31|Cwc14|G10|CASC3|MLN51|BTZ|CCAR1|CARP-1|CARP1|FLJ10590|CD2BP2|U5-52K|PPP1R59|LIN1|Snu40|EHB3|PRP17|CDC40|PRPF17|FLJ10564|hCDC5|CDC5L|CEF1|PCDC5RP|CDC5|CHERP|ERPROT213-21|DAN16|FOP|C1orf77|CHTOP|SRAG|DKFZP547E1010|CLP1|hClp1|HEAB|CPSF160|CPSF1|KIAA1367|CPSF100|CPSF2|CPSF-73|CPSF…
MSigDB_753	REACTOME_TCR_SIGNALING	CIPER|c-E10|mE10|CARMEN|BCL10|CLAP|bTrCP1|betaTrCP|beta-TrCP1|BTRC|FBXW1A|Fwd1|bTrCP|CARD11|BIMP3|CARMA1|CD101|IGSF2|V7|CD3H|CD3Q|CD3Z|CD247|T3D|CD3D|CD3E|CD3G|CD4|UBC3|E2-CDC34|CDC34|UBE2R1|TCF16|IKK1|CHUK|IkBKA|IKK-alpha|NFKBIKA|IKKA|CSK|CUL1|ENAH|FLJ10773|MENA|NDPP1|RNB6|EVL|FBXW11|Fbw1b|FBXW1B|BTRCP2|Hos|Fbw11|KIAA0696|BTRC2|FYB|SLAP-130|ADAP|FYB1|FYB-120/130|Mona|Grf40|GRAP2|GRBLG|GrbX|GADS|…
MSigDB_755	REACTOME_DOWNSTREAM_TCR_SIGNALING	CIPER|c-E10|mE10|CARMEN|BCL10|CLAP|bTrCP1|betaTrCP|beta-TrCP1|BTRC|FBXW1A|Fwd1|bTrCP|CARD11|BIMP3|CARMA1|CD3H|CD3Q|CD3Z|CD247|T3D|CD3D|CD3E|CD3G|CD4|UBC3|E2-CDC34|CDC34|UBE2R1|TCF16|IKK1|CHUK|IkBKA|IKK-alpha|NFKBIKA|IKKA|CUL1|FBXW11|Fbw1b|FBXW1B|BTRCP2|Hos|Fbw11|KIAA0696|BTRC2|HLA-DPA1|HLA-DP1A|HLA-DPB1|HLA-DP1B|CELIAC1|HLA-DQA|HLA-DQA1|HLA-DXA|HLA-DQA2|HLA-DXB|HLA-DQB2|HLA-DRA|HLA-DRA1|HLA-DRB1|…
MSigDB_760	REACTOME_ACTIVATION_OF_THE_MRNA_UPON_BINDING_OF_THE_CAP_BINDING_COMPLEX_AND_EIFS_AND_SUBSEQUENT_BINDING_TO_43S	eIF-4C|eIF-1A|EIF1A|EIF1AX|EIF4C|EIF2|EIF2S1|EIF-2alpha|EIF2A|EIF2beta|EIF2|PPP1R67|EIF2S2|EIF2G|EIF2gamma|EIF2|EIF2S3|EIF3S10|EIF3A|EIF3|eIF3a|eIF3-theta|KIAA0139|TIF32|eIF3-p170|EIF3B|PRT1|EIF3S9|eIF3b|EIF3C|EIF3S8|eIF3c|eIF3-p110|eIF3-p66|EIF3S7|EIF3D|eIF3d|eIF3-zeta|EIF3S6|INT6|eIF3-p48|EIF3E|eIF3e|EIF3S5|eIF3-epsilon|eIF3-p47|eIF3f|EIF3F|EIF3S4|eIF3-delta|eIF3g|eIF3-p44|EIF3G|EIF3H|eIF3-gamm…
MSigDB_761	REACTOME_PHOSPHORYLATION_OF_CD3_AND_TCR_ZETA_CHAINS	CD3H|CD3Q|CD3Z|CD247|T3D|CD3D|CD3E|CD3G|CD4|CSK|HLA-DPA1|HLA-DP1A|HLA-DPB1|HLA-DP1B|CELIAC1|HLA-DQA|HLA-DQA1|HLA-DXA|HLA-DQA2|HLA-DXB|HLA-DQB2|HLA-DRA|HLA-DRA1|HLA-DRB1|HLA-DR1B|HLA-DRB3|HLA-DR3B|HLA-DR4B|HLA-DRB4|HLA-DRB5|LCK|PAG1|CBP|PAG|PTPN22|Lyp1|PTPN8|Lyp|Lyp2|CD45|T200|GP180|PTPRC|LCA|HPTPeta|DEP1|PTPRJ|CD148|TCRAV12S1|TRAV19|TCRAV19S1|TRAV29/DV5|TRAV29DV5|TRAV8-4|TCRBV8S1|TCRBV12S3|TRBV12…
MSigDB_765	REACTOME_GENERATION_OF_SECOND_MESSENGER_MOLECULES	CD101|IGSF2|V7|CD3H|CD3Q|CD3Z|CD247|T3D|CD3D|CD3E|CD3G|CD4|ENAH|FLJ10773|MENA|NDPP1|RNB6|EVL|FYB|SLAP-130|ADAP|FYB1|FYB-120/130|Mona|Grf40|GRAP2|GRBLG|GrbX|GADS|HLA-DPA1|HLA-DP1A|HLA-DPB1|HLA-DP1B|CELIAC1|HLA-DQA|HLA-DQA1|HLA-DXA|HLA-DQA2|HLA-DXB|HLA-DQB2|HLA-DRA|HLA-DRA1|HLA-DRB1|HLA-DR1B|HLA-DRB3|HLA-DR3B|HLA-DR4B|HLA-DRB4|HLA-DRB5|EMT|PSCTK2|ITK|LYK|LCK|LCP2|SLP76|SLP-76|NCK|NCKalpha|NCK1|PAK1…
MSigDB_766	REACTOME_GENERIC_TRANSCRIPTION_PATHWAY	ABCA6|EST155051|ABL1|JTK7|ABL|p150|c-ABL|BAF53A|Actl6|Baf53a|ACTL6A|Arp4|INO80K|BAF53B|ACTL6|ACTL6B|EIF2C1|AGO1|hAGO1|EIF2C2|CASC7|Q10|hAGO2|LINC00980|AGO2|FLJ12765|EIF2C3|AGO3|hAGO3|hAGO4|AGO4|FLJ20033|KIAA1567|EIF2C4|Agrt|ART|ASIP2|AGRP|AIFM2|AMID|PRG3|FLJ14497|PKB|AKT1|PRKBA|RAC|AKT|AKT2|PKBŒ≤|PKBG|AKT3|PRKBG|RAC-gamma|CED4|APAF-1|APAF1|APOE|AD2|NR3C4|HUMARA|AIS|SBMA|AR|SMAX1|DHTR|BAF250a|P270…
MSigDB_767	REACTOME_TRANSPORT_OF_MATURE_TRANSCRIPT_TO_CYTOPLASM	AAAS|BEF|ALY/REF|ALYREF|ALY|REF|THOC4|CASC3|MLN51|BTZ|EHB3|PRP17|CDC40|PRPF17|FLJ10564|FOP|C1orf77|CHTOP|SRAG|DKFZP547E1010|CPSF160|CPSF1|KIAA1367|CPSF100|CPSF2|CPSF-73|CPSF3|CPSF73|YSH1|NAR|CPSF4|CPSF30|DDXL|URH49|BAT1L|DDX39|DDX39A|UAP56|DDX39B|BAT1|D6S81E|hPrp16|DDX38|PRPF16|PRP16|DHX38|KIAA0224|DDX48|Fal1|EIF4AIII|EIF4A3|KIAA0111|EIF4E|EIF4E1|EIF4F|EIF4EL1|FIP1L1|DKFZp586K0717|FIP1|FYTTD1|UIF…
MSigDB_768	REACTOME_METABOLISM_OF_AMINO_ACIDS_AND_DERIVATIVES	KAT2|KATII|AADAT|KYAT2|AANAT|SNAT|AASS|LORSDH|LKRSDH|ACAD8|SBCAD|ACADSB|ACAD7|ACAT1|ACAT|THIL|ACMSD|ADI1|MTCBP-1|SIPL|APL1|mtnD|FLJ10913|ARD|HMFT1638|ADO|C10orf22|FLJ14547|DKFZp686F03259|AFMID|KF|FLJ23384|AGMAT|AGXT|AGXT1|SPT|PH1|AGT|AGT1|SPAT|AGT2|AGXT2|AHCY|SAHH|p43|EMAP-2|SCYE1|EMAPII|AIMP1|p38|JTV-1|AIMP2|JTV1|PRO0992|SPG9|ALDH18A1|P5CS|GSAS|PYCS|ALDH4|ALDH4A1|P5CDh|ALDH6A1|MMSDH|ATQ1|EPD|PDE…
MSigDB_769	REACTOME_FATTY_ACYL_COA_BIOSYNTHESIS	ACC|ACAC|ACACA|ACC1|ACLY|ACL|ATPCL|CLATP|hsBG|KIAA0631|BGM|hBG1|BG1|ACSBG1|FLJ30320|MGC14352|DKFZp434K1635|BGR|ACSBG2|PRTD-NY3|ACSF3|LACS1|ACSL1|ACS1|FACL1|FACL2|LACS2|LACS|FACL3|ACSL3|PRO2194|ACS3|ACS4|ACSL4|LACS4|FACL4|MRX68|MRX63|ACS5|ACS2|FACL5|ACSL5|ACSL6|ACS2|KIAA0837|LACS2|LACS5|FACL6|CBR4|SDR45C1|FLJ14431|Ssc1|ELOVL1|Ssc2|ELOVL2|ELOVL3|CIG-30|SCA34|ELOVL4|STGD2|CT118|STGD3|ELOVL5|dJ483K16…
MSigDB_772	REACTOME_BIOLOGICAL_OXIDATIONS	AADAC|CES5A1|DAC|FLJ11342|ABHD10|MGC15429|CIB|ABHD14B|ACSM1|BUCS1|MACS1|MGC150530|ACSM2|ACSM2A|A-923A4.1|HXMA|ACSM2|HYST1046|ACSM2B|ACSM4|ACSM5|FLJ20581|MGC33843|dJ568C11.3|ACSS1|ACAS2L|AceCS2L|ACAS2|ACSS2|ACS|AceCS|dJ1161H23.1|ACSA|ACY1|ACY-3|MGC9740|ACY3|HCBP1|ADH1|ADH1A|ADH2|ADH1B|ADH3|ADH1C|ADH-2|ADH4|ADH-3|FDH|ADHX|GSNOR|ADH5|ADH6|ADH-5|ADH7|ADH-4|AHCY|SAHH|AHR|bHLHe76|AHH|bHLHe77|AHHR|KIAA1…
MSigDB_774	REACTOME_TRANSMISSION_ACROSS_CHEMICAL_SYNAPSES	GABAT|GABA-T|ABAT|ACHE|YT|ACTN2|AC1|DFNB44|ADCY1|AC2|KIAA1060|HBAC2|ADCY2|AC3|ADCY3|ADCY4|AC4|ADCY5|AC5|ADCY6|AC6|KIAA0037|ADCY7|AC7|AC8|ADCY8|HBAC1|ADCY3|AC9|ADCY9|AKAP5|AKAP79|AKAP75|ALDH2|ALDH5A1|SSDH|SSADH|CLAPA1|AP2A1|ADTAA|ADTAB|AP2A2|HIP9|HYPJ|DKFZP564D1864|CLAPA2|KIAA0899|CLAPB1|ADTB2|AP2B1|AP2M1|AP50|CLAPM1|mu2|FBHOk|AP2S1|CLAPS2|HHC3|FBH3|D9S411E|MINT1|APBA1|X11|P85COOL1|COOL1|P50BP|ARH…
MSigDB_777	REACTOME_INTEGRIN_CELL_SURFACE_INTERACTIONS	AGRN|AGRIN|CD147|BSG|OK|EMPRIN|EMMPRIN|MDU2|MDU3|CD44|Pgp1|MIC4|CD44R|HCELL|IN|MC56|CSPG8|CD47|OA3|IAP|MER6|CDH1|uvomorulin|CD324|UVO|COL10A1|COL13A1|COL16A1|COL18A1|KNO|KNO1|KS|OI4|COL1A1|OI4|COL1A2|DKFZp434K0621|COL23A1|STL1|AOM|COL2A1|SEDC|COL3A1|EDS4A|COL4A1|DKFZp686I14213|FLJ22259|COL4A2|COL4A3|COL4A4|CA44|COL4A5|ATS|ASLN|COL4A6|COL5A1|COL5A2|COL5A3|COL6A1|COL6A3|COL29A1|FLJ35880|VWA4|COL6A5…
MSigDB_778	REACTOME_CYTOCHROME_P450_ARRANGED_BY_SUBSTRATE_TYPE	AHR|bHLHe76|AHH|bHLHe77|AHHR|KIAA1234|AHRR|bHLHe1|KIAA0307|ARNT2|CYP11A|CYP11A1|P450SCC|CYP11B|P-450C18|CYP11BL|ALDOS|P450aldo|CYP11B2|CPN2|CYP1A1|CP11|P450DX|P450-C|CYP1|P1-450|CP12|P3-450|CYP1A2|CP1B|CYP1B1|GLC3A|CA21H|CYP21|CAH1|CYP21A2|P450c21B|CYP21B|CPS1|CYP24A1|CP24|P450-CC24|CYP24|CYP26B1|P450RAI-2|CYP26C1|CYP27A1|CTX|CP27|CYP27|P450c1|CYP1|CYP27B1|PDDR|VDD1|CYP2A13|CYP2A|CPAD|CYP2A3|CYP2…
MSigDB_780	REACTOME_NRAGE_SIGNALS_DEATH_THROUGH_JNK	BFR2|DED|CHE1|AATF|CHE-1|MDB|ABR|c-lbc|ARHGEF13|HA-3|BRX|PROTO-LB|Ht31|LBC|AKAP-Lbc|AKAP13|LBCL2|SUB1.5|P115-RHOGEF|ARHGEF1|ARHGEF10|Gef10|KIAA0294|FLJ10521|ARHGEF10L|KIAA1626|ARHGEF11|PDZ-RHOGEF|GTRAP48|KIAA0380|ARHGEF12|KIAA0382|LARG|Vsm-RhoGEF|ARHGEF15|KIAA0915|ARGEF15|FLJ13791|MGC44868|NBR|GEF16|ARHGEF16|TEM4|KIAA0337|p164-RhoGEF|ARHGEF17|ARHGEF18|P114-RhoGEF|MGC15913|KIAA0521|p114RhoGEF|ARHG…
MSigDB_783	REACTOME_REGULATION_OF_APOPTOSIS	GRAF2|FLJ41791|FLJ20896|ARHGAP10|ZMPOMA1|MPRP-1|FLJ33782|OMA1|YKR087C|NPG|FLJ12460|MGM1|NTG|OPA1|KIAA0567|PAK65|PAKgamma|PAK2|HC2|MGC14575|MGC22853|MGC21459|MGC14751|PSMA1|MGC1667|PROS30|MGC23915|NU|MGC14542|PSMA2|MU|PMSA2|HC3|PSMA3|HC8|HC9|HsT17706|PSMA4|ZETA|PSMA5|MGC2333|PROS27|MGC22756|PSMA6|MGC23846|p27K|IOTA|HSPC|XAPC7|PSMA7|RC6-1|C6|PSMA8|PSMA7L|MGC26605|PMSB1|PSMB1|HC5|LMP10|beta2i|MECL1|…
MSigDB_784	REACTOME_NEURONAL_SYSTEM	GABAT|GABA-T|ABAT|HHF1|TNDM2|ABC36|HRINS|PHHI|MRP8|HI|ABCC8|SUR|SUR1|CMD1O|SUR2|ABCC9|ACHE|YT|ACTN2|AC1|DFNB44|ADCY1|AC2|KIAA1060|HBAC2|ADCY2|AC3|ADCY3|ADCY4|AC4|ADCY5|AC5|ADCY6|AC6|KIAA0037|ADCY7|AC7|AC8|ADCY8|HBAC1|ADCY3|AC9|ADCY9|AKAP5|AKAP79|AKAP75|ALDH2|ALDH5A1|SSDH|SSADH|CLAPA1|AP2A1|ADTAA|ADTAB|AP2A2|HIP9|HYPJ|DKFZP564D1864|CLAPA2|KIAA0899|CLAPB1|ADTB2|AP2B1|AP2M1|AP50|CLAPM1|mu2|FBHOk|AP2…
MSigDB_785	REACTOME_REGULATION_OF_BETA_CELL_DEVELOPMENT	PKB|AKT1|PRKBA|RAC|AKT|AKT2|PKBŒ≤|PKBG|AKT3|PRKBG|RAC-gamma|KAT3A|CBP|RSTS|CREBBP|RTS|KAT3B|EP300|p300|FGF10|HNF3B|FOXA2|FOXA3|HNF3G|FOXO1|FKH1|FOXO1A|FKHR|MODY2|GCK|HK4|HRY|FLJ20408|HES-1|Hes1|HES1|bHLHb39|MODY3|HNF1A|TCF1|LFB1|HNF1|HNF1beta|TCF2|HNF1B|VHNF1|MODY5|LFB3|MODY|HNF4A|TCF14|MODY1|NR2A1|HNF4|HNF4G|NR2A2|AMYLIN|DAP|IAP|IAPP|IDDM2|IDDM1|INS|IA1|IA-1|INSM1|GCN5L2|GCN5|KAT2A|PCAF-b|P/CAF|…
MSigDB_786	REACTOME_CELL_DEATH_SIGNALLING_VIA_NRAGE_NRIF_AND_NADE	BFR2|DED|CHE1|AATF|CHE-1|MDB|ABR|c-lbc|ARHGEF13|HA-3|BRX|PROTO-LB|Ht31|LBC|AKAP-Lbc|AKAP13|APH1A|APH-1A|CGI-78|APH1B|PSFL|DKFZp564D0372|APH-1B|LBCL2|SUB1.5|P115-RHOGEF|ARHGEF1|ARHGEF10|Gef10|KIAA0294|FLJ10521|ARHGEF10L|KIAA1626|ARHGEF11|PDZ-RHOGEF|GTRAP48|KIAA0380|ARHGEF12|KIAA0382|LARG|Vsm-RhoGEF|ARHGEF15|KIAA0915|ARGEF15|FLJ13791|MGC44868|NBR|GEF16|ARHGEF16|TEM4|KIAA0337|p164-RhoGEF|ARHGEF17|AR…
MSigDB_787	REACTOME_NEUROTRANSMITTER_RELEASE_CYCLE	GABAT|GABA-T|ABAT|ALDH5A1|SSDH|SSADH|D9S411E|MINT1|APBA1|X11|GTRAP3-18|HSPC127|DERP11|ARL6IP5|PRAF3|JWA|Yip6b|TNRC8|CAGH39|FGS4|LIN2|CASK|CHAT|CPX-I|CPLX1|DNAJC5|CLN4|DNAJC5A|FLJ13070|FLJ00118|GAD|GAD1|GAD65|GAD2|GLS|GLS1|KIAA0838|GLS|hLGA|GA|GLS2|LGA|HSP73|HSPA8|HSC71|HSC70|HSPA10|LIN7A|LIN-7A|VELI1|TIP-33|MALS-1|VELI2|LIN7B|MALS-2|LIN-7B|LIN7C|FLJ11215|Lin7c|VELI3|LIN-7-C|MALS-3|LIN-7C|MAOA|ASA…
MSigDB_788	REACTOME_P75_NTR_RECEPTOR_MEDIATED_SIGNALLING	BFR2|DED|CHE1|AATF|CHE-1|MDB|ABR|CD156B|cSVP|TACE|ADAM17|c-lbc|ARHGEF13|HA-3|BRX|PROTO-LB|Ht31|LBC|AKAP-Lbc|AKAP13|APH1A|APH-1A|CGI-78|APH1B|PSFL|DKFZp564D0372|APH-1B|GDIA1|RHOGDI|ARHGDIA|LBCL2|SUB1.5|P115-RHOGEF|ARHGEF1|ARHGEF10|Gef10|KIAA0294|FLJ10521|ARHGEF10L|KIAA1626|ARHGEF11|PDZ-RHOGEF|GTRAP48|KIAA0380|ARHGEF12|KIAA0382|LARG|Vsm-RhoGEF|ARHGEF15|KIAA0915|ARGEF15|FLJ13791|MGC44868|NBR|GEF16|A…
MSigDB_789	REACTOME_AMINO_ACID_TRANSPORT_ACROSS_THE_PLASMA_MEMBRANE	TAT1|SLC16A10|MCT10|SLC1A4|ASCT1|SATT|ASCT2|SLC1A5|RDRC|AAAT|M7V1|C14orf69|SLC25A29|FLJ38975|LYAAT-1|PAT1|TRAMD3|SLC36A1|tramdorin|PAT2|SLC36A2|TRAMD1|SLC36A4|PAT4|FLJ38932|SAT1|ATA1|SLC38A1|NAT2|SAT2|SNAT2|KIAA1382|ATA2|SLC38A2|G17|SLC38A3|SN1|NAT3|SLC38A4|ATA3|PAAT|SLC38A5|JM24|SN2|SLC3A1|RBAT|CSNU1|ATR1|D2H|NBAT|MDU1|4T2HC|CD98|SLC3A2|CD98HC|4F2HC|NACAE|4F2|R00504|PB39|POV1|SLC43A1|MGC34680|SL…
MSigDB_790	REACTOME_ENDOGENOUS_STEROLS	AHR|bHLHe76|AHH|bHLHe77|AHHR|KIAA1234|AHRR|bHLHe1|KIAA0307|ARNT2|CYP11A|CYP11A1|P450SCC|CYP11B|P-450C18|CYP11BL|ALDOS|P450aldo|CYP11B2|CPN2|CP1B|CYP1B1|GLC3A|CA21H|CYP21|CAH1|CYP21A2|P450c21B|CYP21B|CPS1|CYP27A1|CTX|CP27|CYP27|CYP39A1|CYP46A1|CYP46|CYP4V2|CYP4AH1|P450L1|CYP51|LDM|CP51|CYPL1|CYP51A1|P450-14DM|CYP7A1|CYP7|CYP7B1|SPG5A|CYP8B1|CYP12|FDX|FDX1|ADX|FDX2|MGC19604|FDX1L|FDXR|ADXR|ADR|NCOA…
MSigDB_792	REACTOME_GLYCOLYSIS	AAAS|ADP-GK|ADPGK|DKFZp434B195|ALDOA|ALDOB|ALDOC|BPGM|MPB1|ENO1|PPH|MBP-1|ENO1L1|ENO2|ENO3|GAPD|GAPDH|GAPDH-2|GAPDHS|GAPDS|GAPD2|MODY2|GCK|HK4|GCKR|GPI|HLN|GNPDA1|GNPI|KIAA0060|GNPDA|GNPDA2|SB52|NLK|GPI|AMF|HK1|HK2|HK3|FLJ10407|NET3|TMEM48|NDC1|NUP84|NUP107|FLJ10814|NUP133|NUP153|HNUP153|KIAA0791|N155|NUP155|NUP160|FLJ22583|KIAA0197|NUP188|KIAA0169|KIAA0225|C7orf14|NUP205|POM210|NUP210|KIAA0906|F…
MSigDB_794	REACTOME_MRNA_CAPPING	CCNH|p37|p34|CycH|CAK1|MO15|CDKN7|CAK|STK1|CDK7|MGC126218|ERCC2|MGC102762|MGC126219|XPD|MAG|TFIIH|EM9|XPB|RAD25|ERCC3|BTF2|BTF4|RAP74|TF2F1|GTF2F1|TFIIF|BTF4|RAP30|TFIIF|GTF2F2|TFIIH|GTF2H1|P62|BTF2|BTF2|T-BTF2P44|GTF2H2|BTF2P44|TFIIH|p44|GTF2H3|TFIIH|P34|BTF2|TFIIH|TFB2|P52|GTF2H4|GTF2H5|TTD-A|TTDA|C6orf175|TFB5|FLJ30544|TFIIH|bA120J8.2|TTD|MNAT1|RNF66|MAT1|Sto1|CBP80|NCBP1|NCBP|CBP20|Cbc2|NIP1|…
MSigDB_795	REACTOME_MITOCHONDRIAL_FATTY_ACID_BETA_OXIDATION	ACAA2|DSAEC|ACAD10|MGC5601|FLJ12592|ACAD11|LCAD|ACADL|ACAD4|ACAD1|MCADH|ACADM|MCAD|ACADS|SCAD|ACAD3|ACADVL|LCACD|ACAD6|VLCAD|ACBD6|MGC2404|bA455B2.2|ACBD7|FLJ38219|LACH2|CTE-1|ACH2|ACOT1|STARD14|THEM1|KIAA0707|BFIT|THEA|BFIT1|ACOT11|STARD15|ACOT12|Cach|THEAL|HT012|ACOT13|THEM2|Mte1|ACOT2|ZAP128|CTE-II|hBACH|ACH1|BACH|LACH1|ACT|ACOT7|MGC1126|ACATE2|CGI-16|MT-ACT48|ACOT9|FLJ20920|ACSF2|ACSMW|ACSM3|…
MSigDB_796	REACTOME_SIGNALING_BY_GPCR	STGD|FFM|ARMD2|ABCA4|RP19|ABCR|STGD1|CORD3|C20orf22|DKFZP434P106|dJ965G21.2|ABHD12|BEM46L2|ABHD12A|ABHD6|MDB|ABR|Dfy|GPD|FY|ACKR1|CCBP1|CD234|DARC|RDC1|CMKOR1|CXCR7|GPR159|ACKR3|PPR1|CCX-CKR|ACKR4|CCR11|CCRL1|VSHK1|CCBP2|AC1|DFNB44|ADCY1|AC2|KIAA1060|HBAC2|ADCY2|AC3|ADCY3|ADCY4|AC4|ADCY5|AC5|ADCY6|AC6|KIAA0037|ADCY7|AC7|AC8|ADCY8|HBAC1|ADCY3|AC9|ADCY9|PACAP|ADCYAP1|ADCYAP1R1|PAC1R|PAC1|PACAPR|EMR…
MSigDB_797	REACTOME_PEPTIDE_LIGAND_BINDING_RECEPTORS	Dfy|GPD|FY|ACKR1|CCBP1|CD234|DARC|RDC1|CMKOR1|CXCR7|GPR159|ACKR3|PPR1|CCX-CKR|ACKR4|CCR11|CCRL1|VSHK1|CCBP2|SERPINA8|AGT|AT1B|AG2S|AT2R1|HAT1R|AT1|AT2R1B|AGTR1B|AGTR1|AT2R1A|AGTR1A|AGTR2|MRX88|AT2|ANXA1|ANX1|LPC1|apelin|APLN|XNPEP2|APJ|AGTRL1|APLNR|FLJ90771|APJR|APP|AD1|ARVP|AVP|ADH|AVPR1|AVPR1A|AVPR1B|AVPR3|BDKRB1|bradyb1|BKR1|B1BKR|BK-2|BDKRB2|BRS3|BB3R|BB3|BBR3|C3|CPAMD1|C3a|ARMD9|C3b|C3AR1|C3…
MSigDB_798	REACTOME_METABOLISM_OF_POLYAMINES	FLJ23384|AGMAT|SAMDC|AMD1|OAZIN|AZIN1|ODC1L|OAZI|ODC1L|KIAA1945|AZIN2|ADC|ODC-p|ODCp|NMOR1|DHQU|DTD|QR1|DIA4|NQO1|MGC138338|AZI|AZ1|OAZ|OAZ1|OAZ2|OAZ3|ODC|ODC1|PAOX|PAO|HC2|MGC14575|MGC22853|MGC21459|MGC14751|PSMA1|MGC1667|PROS30|MGC23915|NU|MGC14542|PSMA2|MU|PMSA2|HC3|PSMA3|HC8|HC9|HsT17706|PSMA4|ZETA|PSMA5|MGC2333|PROS27|MGC22756|PSMA6|MGC23846|p27K|IOTA|HSPC|XAPC7|PSMA7|RC6-1|C6|PSMA8|PSMA7L|M…
MSigDB_799	REACTOME_NOTCH_HLH_TRANSCRIPTION_PATHWAY	KAT3A|CBP|RSTS|CREBBP|RTS|HDAC1|RPD3L1|GON-10|HD1|KDAC1|HDAC10|DKFZP761B039|HDAC11|HDAC2|KDAC2|RPD3|YAF1|HDAC3|HD3|RPD3|RPD3-2|KDAC3|KIAA0288|HDAC-4|HD4|HDAC4|HDAC-A|HDACA|BDMR|HA6116|FLJ90614|KIAA0600|HDAC5|NY-CO-9|HD6|KIAA0901|HDAC6|PPP1R90|FLJ16239|JM21|DKFZP586J0917|HDAC7A|HDAC7|MRXS6|WTS|KDAC8|HDAC8|RPD3|HDACL1|HD7|HDAC9|MITR|HDAC7B|KIAA0744|HDAC|GCN5L2|GCN5|KAT2A|PCAF-b|P/CAF|PCAF|KAT2B|GCN…
MSigDB_800	REACTOME_INTEGRATION_OF_ENERGY_METABOLISM	HHF1|TNDM2|ABC36|HRINS|PHHI|MRP8|HI|ABCC8|SUR|SUR1|ACC|ACAC|ACACA|ACC1|HACC275|ACC2|ACCB|ACACB|ACLY|ACL|ATPCL|CLATP|FACL3|ACSL3|PRO2194|ACS3|ACS4|ACSL4|LACS4|FACL4|MRX68|MRX63|AC1|DFNB44|ADCY1|AC2|KIAA1060|HBAC2|ADCY2|AC3|ADCY3|ADCY4|AC4|ADCY5|AC5|ADCY6|AC6|KIAA0037|ADCY7|AC7|AC8|ADCY8|HBAC1|ADCY3|AC9|ADCY9|apM1|ADIPOQ|ACDC|adiponectin|ACRP30|GBP28|AdipoQ|PAQR1|ACDCR1|ADIPOR1|ACDCR2|PAQR2|ADIPOR2…
MSigDB_801	REACTOME_CELL_CYCLE_MITOTIC	AAAS|ABL1|JTK7|ABL|p150|c-ABL|Arp1A|ARP1|ACTR1A|ELYS|AHCTF1|JUB|MGC15563|AJUBA|LQT11|CG-NAP|PPP1R45|KIAA0803|MU-RMS-40.16A|AKAP9|AKAP350|YOTIAO|PRKA9|AKAP450|HYPERION|PKB|AKT1|PRKBA|RAC|AKT|AKT2|PKBŒ≤|PKBG|AKT3|PRKBG|RAC-gamma|KIAA0328|ALMS1|ANAPC1|MCPR|APC1|TSG24|APC10|DKFZP564L0562|DOC1|ANAPC10|APC11|Apc11p|ANAPC11|MGC882|HSPC214|ANAPC15|HSPC020|C11orf51|APC15|DKFZP564M082|CENP-27|ANAPC16|APC16…
MSigDB_802	REACTOME_GLUCONEOGENESIS	ALDOA|ALDOB|ALDOC|MPB1|ENO1|PPH|MBP-1|ENO1L1|ENO2|ENO3|FBP|FBP1|FBP2|G6PC1|G6PT|G6PC|GSD1a|IGRP|G6PC2|UGRP|G6PC3|GAPD|GAPDH|GAPDH-2|GAPDHS|GAPDS|GAPD2|AST1|GOT1|GOT2|KAT4|mitAAT|KYAT4|KATIV|NLK|GPI|AMF|MDH1|MDH2|PCB|PC|PCK1|PEPCK-C|PCK2|PEPCK|PEPCK2|PGAMA|PGAM-B|PGAM1|PGAM-M|PGAM2|PGK1|PGKPS|PGK-2|PGK2|SLC20A3|SLC25A1|CTP|DIC|SLC25A10|OGC|SLC20A4|SLC25A11|Aralar|SLC25A12|ARALAR2|CITRIN|CTLN2|SLC2…
MSigDB_804	REACTOME_OPIOID_SIGNALLING	AC1|DFNB44|ADCY1|AC2|KIAA1060|HBAC2|ADCY2|AC3|ADCY3|ADCY4|AC4|ADCY5|AC5|ADCY6|AC6|KIAA0037|ADCY7|AC7|AC8|ADCY8|HBAC1|ADCY3|AC9|ADCY9|XPVKONA|PPP1R78|AHCYL1|IRBIT|CALML2|CAMI|DD132|PHKD|CALM1|CAMKA|CaMKIIŒ±|CaMKIINalpha|CAMK2A|KIAA0968|CAMK2|CAM2|CAMKB|CaMKIIŒ≤|CAMK2B|CAMK2D|CAMKD|CAMK2G|CAMKG|CaMK-GR|CAMK4|CaMKIV|MGC34095|CAMKK1|DKFZp761M0423|CAMKKA|CAMKK2|CAMKK|KIAA0787|MGC15254|CAMKKB|PSSALRE|C…
MSigDB_807	REACTOME_CA_DEPENDENT_EVENTS	AC1|DFNB44|ADCY1|AC2|KIAA1060|HBAC2|ADCY2|AC3|ADCY3|ADCY4|AC4|ADCY5|AC5|ADCY6|AC6|KIAA0037|ADCY7|AC7|AC8|ADCY8|HBAC1|ADCY3|AC9|ADCY9|CALML2|CAMI|DD132|PHKD|CALM1|CAMKA|CaMKIIŒ±|CaMKIINalpha|CAMK2A|KIAA0968|CAMK2|CAM2|CAMKB|CaMKIIŒ≤|CAMK2B|CAMK2D|CAMKD|CAMK2G|CAMKG|CaMK-GR|CAMK4|CaMKIV|MGC34095|CAMKK1|DKFZp761M0423|CAMKKA|CAMKK2|CAMKK|KIAA0787|MGC15254|CAMKKB|CREB1|GRK2|ADRBK1|BARK1|RCH1|SRP1alpha…
MSigDB_812	REACTOME_CHEMOKINE_RECEPTORS_BIND_CHEMOKINES	RDC1|CMKOR1|CXCR7|GPR159|ACKR3|PPR1|CCX-CKR|ACKR4|CCR11|CCRL1|VSHK1|CCBP2|TCA3|SISe|P500|CCL1|I-309|SCYA1|SCYA13|CCL13|CKb10|SCYL1|MGC17134|MCP-4|NCC-1|HCC-4|CKb12|LEC|CCL16|SCYA16|SCYL4|Mtn-1|LCC-1|LMC|NCC-4|CKb11|SCYA19|CCL19|MIP-3b|ELC|exodus-3|ST38|MIP-3a|SCYA20|LARC|exodus-1|CCL20|CKb4|TCA4|ECL|SCYA21|CKb9|6Ckine|CCL21|exodus-2|SLC|SCYA25|Ckb15|CCL25|TECK|ILC|SCYA27|CTACK|CTAK|PESKY|skinkine…
MSigDB_813	REACTOME_CELL_CYCLE_CHECKPOINTS	ELYS|AHCTF1|ANAPC1|MCPR|APC1|TSG24|APC10|DKFZP564L0562|DOC1|ANAPC10|APC11|Apc11p|ANAPC11|MGC882|HSPC214|ANAPC15|HSPC020|C11orf51|APC15|DKFZP564M082|CENP-27|ANAPC16|APC16|bA570G20.3|FLJ33728|C10orf104|APC2|ANAPC2|KIAA1406|ANAPC4|APC4|ANAPC5|APC5|APC7|ANAPC7|TEL1|ATD|ATDC|ATC|ATA|ATM|TELO1|SCKL1|ATR|FRP1|MEC1|SCKL|ATRIP|MGC20625|MGC26740|MGC21482|FLJ12343|AURKB|STK12|Aik2|PPP1R48|AIM-1|IPL1|STK5|Au…
MSigDB_817	REACTOME_G_PROTEIN_ACTIVATION	GNAI1|GIP|GNAI2|GNAI2B|87U6|GNAI3|GNAO1|G-ALPHA-o|GNAT1|CSNBAD3|GNAT2|ACHM4|GNAT3|gustducin|GDCA|GNAZ|GNB1|GNB2|GNB3|GNB4|GNG10|GNG11|GNGT11|G(gamma)13|h2-35|GNG13|GNG2|GNG3|GNG4|GNG5|GNG7|FLJ00058|GNG8|GNGT1|GNG1|GNGT2|GNG9|OPRM1|MOR1|SCA23|PDYN|ADCA|PENKB|CLIP|LPH|POMC|POC|ACTH|MSH|NPP
MSigDB_819	REACTOME_ABC_FAMILY_PROTEINS_MEDIATED_TRANSPORT	ABCA10|EST698739|ABCA12|ICR2B|DKFZP434G232|LI2|ABCA2|ABC2|ABC-C|LBM180|ABCA3|EST111653|ABC3|STGD|FFM|ARMD2|ABCA4|RP19|ABCR|STGD1|CORD3|EST90625|ABCA5|ABCA6|EST155051|ABCA7|ABCX|KIAA0822|ABCA8|EST640918|ABCA9|PGY1|ABC20|MDR1|GP170|ABCB1|CLCS|CD243|P-gp|MTABC2|ABCB10|M-ABC2|EST20237|PGY3|MDR3|MDR2|PFIC-3|GBD1|ABCB4|EST422562|ABCB5beta|ABCB5|ABCB5alpha|MTABC3|ABCB6|EST45597|umat|ASAT|ABC7|ABCB7|EST1…
MSigDB_820	REACTOME_TRNA_AMINOACYLATION	AARS1|AARS|AlaRS|CMT2N|AARS2|AARSL|KIAA1270|bA444E17.1|p43|EMAP-2|SCYE1|EMAPII|AIMP1|p38|JTV-1|AIMP2|JTV1|PRO0992|CARS|CARS1|CARS2|FLJ12118|DARS1|DARS|mtAspRS|DARS2|FLJ10514|KIAA1970|MSE1|EARS2|mtGlnRS|P18|EEF1E1|AIMP3|GLUPRORS|QPRS|EPRS1|PARS|EPRS|QARS|EARS|FARS2|FARS1|mtPheRS|dJ236A3.1|FARSLA|FARSA|CML33|FARSL|FARSB|FARSLB|PheHB|FRSB|DSMAV|SMAD1|CMT2D|GlyRS|GARS|GARS1|HisRS|HARS|USH3B|HARS1|HAR…
MSigDB_821	REACTOME_OLFACTORY_SIGNALING_PATHWAY	GNAL|GNB1|GNGT1|GNG1|OR10A2P|OST363|OR10A2|HTPCRX12|OR10A3|HSHTPCRX12|OR10A4|OR10A4P|OR10A1|OR11-403|JCG6|OR10A5|OR10A6|OR10A7|OR10AD1P|OR10AD1|OR10AG1|OR10C2|OR10C1|OR10C1P|hs6M1-17|HTPCRX09|OR10D3|OR10D3P|OR10G2|OR10G3|OR10G4|OR10G6|OR10G6P|OR10G6Q|OR10G7|OR10G8|OR10G10P|OR10G9|OR10H1|OR10H2|OR10H3|OR10H4|OR10H5|HGMP07J|OR10J1|HSHGMP07J|OR10J3P|OR10J3|OR10J5|OR10K1|OR10K2|OR10P1P|OR10P3P|OR10P1…
MSigDB_823	REACTOME_RECRUITMENT_OF_NUMA_TO_MITOTIC_CENTROSOMES	Arp1A|ARP1|ACTR1A|LQT11|CG-NAP|PPP1R45|KIAA0803|MU-RMS-40.16A|AKAP9|AKAP350|YOTIAO|PRKA9|AKAP450|HYPERION|KIAA0328|ALMS1|KIAA0419|CP110|CCP110|CDK1|CDC2|CDC28A|CDK5RAP2|FLJ10867|MCPH3|C48|CEP215|CENPJ|MCPH6|CPAP|SASS4|LIP1|BM032|SCKL4|LAP|Sas-4|KIAA1118|AZI1|CEP131|AZ1|KIAA0635|FLJ13621|CEP4|CEP135|MCPH9|SCKL5|CEP152|KIAA0912|CEP164|KIAA1052|NPHP15|PPP1R62|KIAA1569|FLJ10352|CEP192|C-NAP1|CEP2|CEP…
MSigDB_824	REACTOME_NUCLEAR_RECEPTOR_TRANSCRIPTION_PATHWAY	NR3C4|HUMARA|AIS|SBMA|AR|SMAX1|DHTR|ER-alpha|NR3A1|ESR|Era|ESR1|ERRalpha|ESRRA|ERRa|NR3B1|ESRL1|ERR1|ESRRB|ERRb|ESRL2|NR3B2|ERRbeta|ERR2|DFNB35|ERR-gamma|ESRRG|ERRg|NR3B3|MODY|HNF4A|TCF14|MODY1|NR2A1|HNF4|HNF4G|NR2A2|TRAP220|PBP|PPARGBP|DRIP230|MED1|CRSP1|CRSP200|RB18A|TRIP2|PPARBP|MGC104216|hCIT529I10|N-CoR|TRAC1|PPP1R109|KIAA1047|hN-CoR|NCOR1|TNRC14|NCOR2|CTG26|TRAC-1|SMRT|SMRTE|DAX1|AHC|NR0B1|…
MSigDB_825	REACTOME_G1_PHASE	ABL1|JTK7|ABL|p150|c-ABL|CCND1|PRAD1|BCL1|U21B31|D11S287E|CCND2|CCND3|CCNH|p37|p34|CycH|PSK-J3|CDK4|PLSTIRE|CDK6|CAK1|MO15|CDKN7|CAK|STK1|CDK7|CAP20|CIP1|CDKN1A|WAF1|SDI1|P21|p21CIP1|p21Cip1/Waf1|p21|CDKN1|CDKN1B|KIP1|P27KIP1|CDKN1C|KIP2|BWS|P57|BWCR|p16INK4a|CDKN2A|ARF|CDKN2|MTS1|INK4|MLM|p14|CMM2|p16|p19|p14ARF|INK4a|p19Arf|CDK4I|CDKN2B|MTS2|TP15|P15|p15INK4b|CDK4I|INK4B|p18|CDKN2C|INK4C|INK4D|…
MSigDB_826	REACTOME_GLUCAGON_SIGNALING_IN_METABOLIC_REGULATION	AC1|DFNB44|ADCY1|AC2|KIAA1060|HBAC2|ADCY2|AC3|ADCY3|ADCY4|AC4|ADCY5|AC5|ADCY6|AC6|KIAA0037|ADCY7|AC7|AC8|ADCY8|HBAC1|ADCY3|AC9|ADCY9|GLP-1|GRPP|GLP1|GCG|GLP2|GCGR|GGR|GNAS|SCG6|NESP|GPSA|NESP55|SgVI|GNASXL|GNAS1|GNB1|GNB2|GNB3|GNB4|GNG10|GNG11|GNGT11|G(gamma)13|h2-35|GNG13|GNG2|GNG3|GNG4|GNG5|GNG7|FLJ00058|GNG8|PRKACA|PKACa|PKACb|PRKACB|PRKACG|PKACg|TSE1|CNC1|PRKAR1A|PRKAR1|PRKAR1B|PRKAR2A|PRKAR2…
MSigDB_827	REACTOME_SIGNALING_BY_PDGF	CAS|P130Cas|CASS1|Crkas|BCAR1|STL1|AOM|COL2A1|SEDC|COL3A1|EDS4A|COL4A1|DKFZp686I14213|FLJ22259|COL4A2|COL4A3|COL4A4|CA44|COL4A5|ATS|ASLN|COL5A1|COL5A2|COL5A3|COL6A1|COL6A3|COL29A1|FLJ35880|VWA4|COL6A5|COL6A6|COL9A1|MED|EDM2|COL9A2|MED|COL9A3|EDM3|FLJ90759|IDD|DJ885L7.4.1|CRK|CRKL|PACE|PCSK3|FUR|SPC1|FURIN|GRB2|NCKAP2|GRB7|HRAS|HRAS1|KRAS1|KRAS2|KRAS|NCK|NCKalpha|NCK1|NCKbeta|NCK2|N-ras|NRAS|PDGFA…
MSigDB_828	REACTOME_ASSOCIATION_OF_TRIC_CCT_WITH_TARGET_PROTEINS_DURING_BIOSYNTHESIS	AP3M1|BIG2|ARFGEF2|CCNE|CCNE1|CCNE2|CYCE2|CCT2|Cctb|CCT3|Cctg|TRIC5|Cctd|CCT4|KIAA0098|CCT5|Cctz|TTCP20|TCP20|CCT6|HTR3|TCPZ|CCT6A|TSA303|Cctz2|CCT6B|Ccth|Nip7-1|CCT7|C21orf112|CCT8|Cctq|PRED71|WDR68|DCAF7|HAN11|SWAN-1|FBL3A|FBXL3|FBL3|FBXL3A|FBL4|FBXL5|FBL5|FLR1|FBX4|FBXO4|FBX6|FBG2|Fbx6b|FBXO6|FBS2|FBXW10|C17orf1A|HREP|C17orf1|Fbw10|SM2SH2|SHFM3|dactylin|FBXW4|Fbw4|MGC20962|DKFZP434B205|Fbw5|FB…
MSigDB_829	REACTOME_PREFOLDIN_MEDIATED_TRANSFER_OF_SUBSTRATE_TO_CCT_TRIC	ACTB|CCT2|Cctb|CCT3|Cctg|TRIC5|Cctd|CCT4|KIAA0098|CCT5|Cctz|TTCP20|TCP20|CCT6|HTR3|TCPZ|CCT6A|TSA303|Cctz2|CCT6B|Ccth|Nip7-1|CCT7|C21orf112|CCT8|Cctq|PRED71|PFDN1|PFD1|PFDN2|PFD4|C1|PFDN4|C-1|MM-1|PFD5|PFDN5|PFD6|HKE2|H2-KE2|KE-2|PFDN6|TCP1|CCT1|Ccta|D6S230E|TUBA3|FLJ25113|TUBA1A|B-ALPHA-1|TUBA1C|MGC14580|TUBA6|MGC10851|bcm948|TUBA2|TUBA3C|bA408E5.3|TUBA3D|H2-ALPHA|TUBA4A|TUBA1|H2-ALPHA|FLJ30169|…
MSigDB_831	REACTOME_GPVI_MEDIATED_ACTIVATION_CASCADE	G6b|MPIG6B|G6b-B|C6orf25|NG31|G25K|CDC42Hs|CDC42|CLEC2|CLEC1B|OI4|COL1A1|OI4|COL1A2|FCER1G|FYN|SYN|MGC45350|SLK|GP6|GPVI|LCK|LCP2|SLP76|SLP-76|LYN|JTK8|PDK1|PDPK1|GP40|Gp38|T1A-2|PDPN|PA2.26|aggrus|PIK3CA|PI3K|PIK3C1|PIK3CB|PIK3CG|GRB1|p85-ALPHA|p85|PIK3R1|P85B|PIK3R2|p85|p55|PIK3R3|PIK3R5|p101|P101-PI3K|PIK3R6|FLJ34500|p87PIKAP|HsT41028|C17orf38|PLCG2|PKC2|PRKCZ|BPTP3|SHP2|PTPN11|PTP2C|NS1|SHP-2…
MSigDB_832	REACTOME_PROTEIN_FOLDING	ACTB|AP3M1|BIG2|ARFGEF2|ARL2|ARFL2|CCNE|CCNE1|CCNE2|CYCE2|CCT2|Cctb|CCT3|Cctg|TRIC5|Cctd|CCT4|KIAA0098|CCT5|Cctz|TTCP20|TCP20|CCT6|HTR3|TCPZ|CCT6A|TSA303|Cctz2|CCT6B|Ccth|Nip7-1|CCT7|C21orf112|CCT8|Cctq|PRED71|Cka1|Cka2|CSNK2A1|CK2alpha'|CSNK2A2|CSNK2A1|Ckb1|Ckb2|CSNK2B|WDR68|DCAF7|HAN11|SWAN-1|FBL3A|FBXL3|FBL3|FBXL3A|FBL4|FBXL5|FBL5|FLR1|FBX4|FBXO4|FBX6|FBG2|Fbx6b|FBXO6|FBS2|FBXW10|C17orf1A|HREP…
MSigDB_833	REACTOME_FORMATION_OF_TUBULIN_FOLDING_INTERMEDIATES_BY_CCT_TRIC	CCT2|Cctb|CCT3|Cctg|TRIC5|Cctd|CCT4|KIAA0098|CCT5|Cctz|TTCP20|TCP20|CCT6|HTR3|TCPZ|CCT6A|TSA303|Cctz2|CCT6B|Ccth|Nip7-1|CCT7|C21orf112|CCT8|Cctq|PRED71|TCP1|CCT1|Ccta|D6S230E|TUBA3|FLJ25113|TUBA1A|B-ALPHA-1|TUBA1B|K-ALPHA-1|TUBA1C|MGC14580|TUBA6|MGC10851|bcm948|TUBA2|TUBA3C|bA408E5.3|TUBA3D|H2-ALPHA|TUBA3E|TUBA4A|TUBA1|H2-ALPHA|FLJ30169|TUBA4B|FLJ13940|TUBA4|TUBAL2|TUBA8|FLJ21665|TUBAL3|dJ543J19.…
MSigDB_834	REACTOME_PEROXISOMAL_LIPID_METABOLISM	ABCD1|adrenoleukodystrophy|ALD|ALDP|AMN|ACAA1|FLJ13322|ACBD4|DKFZp434A2417|KIAA1996|ACBD5|ACOT4|PTE2B|FLJ31235|PTE-Ib|ACOT6|C14orf42|hACTE-III|hTE|NAP1|PTE1|PTE-2|ACOT8|ACOX1|PALMCOX|ACOX2|BRCACOX|BRCOX|THCCox|ACOX3|FLJ11042|ACOXL|ALDH3A2|FALDH|ALDH10|SLS|AMACR|RACE|P504S|CRAT|CAT1|CROT|COT|DECR2|SDR17C1|PDCR|ECI2|ACBD2|HCA88|DRS1|PECI|ECHD|EHHADH|HACL1|HPCL|2-HPCL|PHYH2|HAO2|HAOX2|GIG16|DBP|MFE-…
MSigDB_836	REACTOME_STRIATED_MUSCLE_CONTRACTION	ACTA|ACTA1|NEM3|ACTC1|ACTC|CMD1R|ACTN2|ACTN3|CSM2|DES|CSM1|CMD1I|DMD|BMD|DXS270|DXS272|MRX85|DXS142|DXS239|DXS206|DXS164|DXS230|DXS269|DXS268|ssMyBP-C|MYBPC1|MGC163408|MYBPCF|MYBPC2|MYBPC|fsMyBP-C|CMH4|MYBP-C|MYBPC3|FHC|cMyBP-C|MYH3|HEMHC|SMHCE|MYHC-EMB|MYHSE1|MYH6|MYH8|MyHC-pn|MyHC-peri|MYL1|CMH10|MYL2|CMH8|MLC1V|MLC1SB|MYL3|VLC1|PRO1957|GT1|MYL4|AMLC|ALC1|NEB177D|NEB|NEM2|TCAP|CMD1N|T-cap|telet…
MSigDB_837	REACTOME_METABOLISM_OF_NUCLEOTIDES	ADA|ADAL|AK|ADK|MDS006|C17orf48|ADPRM|ADSL|ADSS2|ADSS|ADSSL1|FLJ38602|ADSS1|AGT2|AGXT2|AK1|AK2|AK3|AK3L1|AK4|AK5|CINAP|AK6|FLJ32864|AK7|FLJ32704|AK8|C9orf98|FLJ25791|AKD1|AK9|AKD2|C6orf199|dJ70A9.1|MGC26954|FLJ42177|C6orf224|AMPD1|MAD|MADA|SPG63|AMPD2|AMPD3|APRT|IMPCHASE|AICARFT|ATIC|PURH|GATD4|CAD|CDD|CDA|CMPK1|CMPK|UMP-CMPK|CTPS|GATD5|CTPS1|CTPS2|DCK|DCTD|CDA03|MGC5627|RS21C6|DCTPP1|XTP3TPA|dGK…
MSigDB_838	REACTOME_AMINE_LIGAND_BINDING_RECEPTORS	ADRA1A|ADRA1C|ADRA1L1|ADRA1B|ADRA1A|ADRA1|ADRA1R|ADRA1D|ADRAR|ADRA2|ADRA2A|ADRA2R|ADRARL1|ADRA2L1|ADRA2RL1|ADRA2B|ADRARL2|ADRA2L2|ADRA2RL2|ADRA2C|ADRB1R|ADRB1|ADRB2R|ADRB2|BAR|ADRBR|B2AR|ADRB3|CHRM1|CHRM2|CHRM3|CHRM4|DRD1|DRD2|DRD3|DRD4|OA1|GPR143|HRH1|GPCR97|HRH3|GPCR105|HRH4|AXOR35|H4R|GPRv53|HH4R|ADRB2RL1|HTR1A|5-HT1A|ADRBRL1|S12|5-HT1DB|HTR1D2|5-HT1B|HTR1B|HTR1D|HTRL|5-HT1D|HT1DA|RDC4|HTR1E|5…
MSigDB_839	REACTOME_DOWNSTREAM_SIGNAL_TRANSDUCTION	CAS|P130Cas|CASS1|Crkas|BCAR1|CRK|CRKL|GRB2|NCKAP2|GRB7|HRAS|HRAS1|KRAS1|KRAS2|KRAS|NCK|NCKalpha|NCK1|NCKbeta|NCK2|N-ras|NRAS|PDGFA|PDGF-A|PDGF1|SIS|PDGFB|SSV|GAS9|CD140a|PDGFRA|PDGFR2|PDGFR1|PDGFRB|PDGFR|CD140b|JTK12|PIK3CA|PI3K|PIK3C1|PIK3CB|GRB1|p85-ALPHA|p85|PIK3R1|P85B|PIK3R2|p85|PLC148|PLC-II|PLCgamma1|PLC1|PLCG1|NCKAP3|BPTP3|SHP2|PTPN11|PTP2C|NS1|SHP-2|SH-PTP2|C3G|RAPGEF1|GRF2|CM-AVM|RASA|…
MSigDB_840	REACTOME_MUSCLE_CONTRACTION	CMD1O|SUR2|ABCC9|ACTA|ACTA1|NEM3|ACTA2|ACTSA|ACTC1|ACTC|CMD1R|ACTA3|ACTL3|ACTG2|ACTSG|ACTN2|ACTN3|XPVKONA|PPP1R78|AHCYL1|IRBIT|LQT11|CG-NAP|PPP1R45|KIAA0803|MU-RMS-40.16A|AKAP9|AKAP350|YOTIAO|PRKA9|AKAP450|HYPERION|ANXA1|ANX1|LPC1|ANXA2|CAL1H|ANX2|LPC2D|ANX2L4|LIP2|ANX6|ANXA6|HAAH|JCTN|ASPH|CASQ2BP1|BAH|ATP1A1|MHP2|ATP1A2|FHM2|ATP1A3|DYT12|ATP1AL2|ATP1A4|ATP1B|ATP1B1|AMOG|ATP1B2|FLJ29027|ATP1B3|C…
MSigDB_842	REACTOME_MRNA_SPLICING	BEF|ALY/REF|ALYREF|ALY|REF|THOC4|KIAA0560|IBP160|fSAP164|AQR|DAM1|BCAS2|SPF27|Snt309|EDG2|YCR063W|fSAP17|EDG-2|BUD31|Cwc14|G10|CASC3|MLN51|BTZ|CCAR1|CARP-1|CARP1|FLJ10590|CD2BP2|U5-52K|PPP1R59|LIN1|Snu40|EHB3|PRP17|CDC40|PRPF17|FLJ10564|hCDC5|CDC5L|CEF1|PCDC5RP|CDC5|CHERP|ERPROT213-21|DAN16|CLP1|hClp1|HEAB|CPSF160|CPSF1|KIAA1367|CPSF100|CPSF2|CPSF-73|CPSF3|CPSF73|YSH1|NAR|CPSF4|CPSF30|CPSF7|FLJ12…
MSigDB_843	REACTOME_MRNA_SPLICING_MINOR_PATHWAY	DDX23|PRPF28|SNRNP100|U5-100K|prp28|SF3b125|DDX42|RNAHP|SF3B8|RHELP|EFTUD2|U5-116KD|SNRNP116|Snu114|Snrp116|BTF4|RAP74|TF2F1|GTF2F1|TFIIF|BTF4|RAP30|TFIIF|GTF2F2|YBL026W|C6orf28|LSM2|G7b|Sto1|CBP80|NCBP1|NCBP|CBP20|Cbc2|NIP1|NCBP2|PDCD7|HES18|ES18|POLR2|POLR2A|RPB1|POLRA|RPB2|POLR2B|POLR2C|RPB3|POLR2D|RBP4|RPB5|RPABC1|hRPB25|POLR2E|XAP4|hsRPB5|HRBP14.4|RPB6|POLR2F|POLR2G|RPB7|hRPB19|hsRPB7|RPB8|P…
MSigDB_844	REACTOME_PROCESSING_OF_CAPPED_INTRONLESS_PRE_MRNA	CLP1|hClp1|HEAB|CPSF160|CPSF1|KIAA1367|CPSF100|CPSF2|CPSF-73|CPSF3|CPSF73|YSH1|NAR|CPSF4|CPSF30|CPSF7|FLJ12529|CFIM59|CSTF1|CstF-64|CSTF2|CstF-64T|tauCstF-64|CSTF2T|KIAA0689|DKFZp434C1013|CstF-77|CSTF3|FIP1L1|DKFZp586K0717|FIP1|MGC15749|LSM10|FLJ38273|LSM11|Sto1|CBP80|NCBP1|NCBP|CBP20|Cbc2|NIP1|NCBP2|CFIM25|NUDT21|CPSF5|PABPN1|PABP2|OPMD|PAB2|PAP|PAPOLA|PCF11|KIAA0824|SLBP|HBP|SNRPB1|Sm-B/B'|SmB/…
MSigDB_847	REACTOME_NUCLEOTIDE_EXCISION_REPAIR	ACTB|BAF53A|Actl6|Baf53a|ACTL6A|Arp4|INO80K|Arp5|FLJ12785|ACTR5|INO80M|INO80N|ARP8|ACTR8|KIAA0560|IBP160|fSAP164|AQR|CCNH|p37|p34|CycH|CAK1|MO15|CDKN7|CAK|STK1|CDK7|CEN2|CALT|CETN2|CHD1L|ALC1|COPS2|ALIEN|TRIP15|CSN2|COPS3|SGN3|CSN3|CSN4|COPS4|JAB1|MOV-34|CSN5|SGN5|COPS5|MOV34-34KD|COPS6|CSN6|CSN7A|COPS7A|CSN7B|COPS7B|SGN8|COPS8|COP9|CSN8|MGC1297|CUL4A|CUL4B|DDB1|DDB2|DDBB|FLJ34321|UV-DDB2|XPE|C19…
MSigDB_848	REACTOME_AXON_GUIDANCE	ABL1|JTK7|ABL|p150|c-ABL|ABL2|ABLL|ARG|ABLIM|LIMAB1|limatin|ABLIM1|abLIM|KIAA1808|ABLIM2|KIAA0843|ABLIM3|ACTB|DFNA26|ACTG1|DFNA20|ACTG|ACTR2|ARP2|ACTR3|ARP3|ADAM10|HsT18717|MADM|CD156C|kuz|AGAP2|CENTG1|AGRN|AGRIN|AKAP5|AKAP79|AKAP75|ALCAM|MEMD|CD166|ANK1|SPH1|ANK|LQT4|ANK2|ANK3|CLAPA1|AP2A1|ADTAA|ADTAB|AP2A2|HIP9|HYPJ|DKFZP564D1864|CLAPA2|KIAA0899|CLAPB1|ADTB2|AP2B1|AP2M1|AP50|CLAPM1|mu2|FBHOk|AP…
MSigDB_849	REACTOME_G_ALPHA_Q_SIGNALLING_EVENTS	C20orf22|DKFZP434P106|dJ965G21.2|ABHD12|BEM46L2|ABHD12A|ABHD6|ADRA1A|ADRA1C|ADRA1L1|ADRA1B|ADRA1A|ADRA1|ADRA1R|ADRA1D|SERPINA8|AGT|AT1B|AG2S|AT2R1|HAT1R|AT1|AT2R1B|AGTR1B|AGTR1|AT2R1A|AGTR1A|ANXA1|ANX1|LPC1|APP|AD1|p63RhoGEF|GEFT|ARHGEF25|ARVP|AVP|ADH|AVPR1|AVPR1A|AVPR1B|AVPR3|BDKRB1|bradyb1|BKR1|B1BKR|BK-2|BDKRB2|BRS3|BB3R|BB3|BBR3|AGMX1|IMD1|PSCTK1|ATK|XLA|BTK|FHH|HHC1|GPRC2A|HHC|CASR|NSHPT|CCK…
MSigDB_851	REACTOME_NCAM1_INTERACTIONS	AGRN|AGRIN|ENOVIN|NBN|EVN|ARTN|CCHL1A1|Cav1.2|CACN2|CACNA1C|CACNL1A1|TS|CACH2|LQT8|CCHL1A2|Cav1.3|CACNA1D|CACN4|CACNL1A2|CACH3|Cav3.1|NBR13|CACNA1G|CACNA1H|Cav3.2|CACNA1I|Cav3.3|hypoPP|HOKPP|Cav1.1|MHS5|CACNL1A3|CACNA1S|CACNB1|CACNLB1|CACNB2|MYSB|CACNLB2|CACNB3|CACNLB3|EJM4|CACNB4|CNTN2|TAX1|TAG-1|TAX|AXT|STL1|AOM|COL2A1|SEDC|COL3A1|EDS4A|COL4A1|DKFZp686I14213|FLJ22259|COL4A2|COL4A3|COL4A4|CA44|C…
MSigDB_852	REACTOME_CLASS_C_3_METABOTROPIC_GLUTAMATE_PHEROMONE_RECEPTORS	FHH|HHC1|GPRC2A|HHC|CASR|NSHPT|HG20|GABBR2|GABABR2|GPR51|GPRC3B|GPRC6A|bA86F4.3|GPRC1A|PPP1R85|MGLUR1|GRM1|mGlu1|GPRC1B|mGlu2|GRM2|MGLUR2|GRM4|MGLUR4|mGlu4|GPRC1D|MGLUR5|GRM5|mGlu5|GPRC1E|PPP1R86|mGlu6|CSNB1B|GRM6|MGLUR6|GPRC1F|mGlu7|GPRC1G|GLUR7|PPP1R87|MGLUR7|GRM7|TAS1R1|TR1|T1R1|GPR70|T1R2|TAS1R2|GPR71|TR2|T1R3|TAS1R3|TRB7|T2R1|TAS2R1|TAS2R10|TRB2|T2R10|TRB3|T2R13|TAS2R13|TAS2R14|T2R14|TRB1|T2…
MSigDB_853	REACTOME_REGULATION_OF_INSULIN_SECRETION	HHF1|TNDM2|ABC36|HRINS|PHHI|MRP8|HI|ABCC8|SUR|SUR1|FACL3|ACSL3|PRO2194|ACS3|ACS4|ACSL4|LACS4|FACL4|MRX68|MRX63|ADCY5|AC5|ADCY6|AC6|AC8|ADCY8|HBAC1|ADCY3|ADRAR|ADRA2|ADRA2A|ADRA2R|ADRARL2|ADRA2L2|ADRA2RL2|ADRA2C|XPVKONA|PPP1R78|AHCYL1|IRBIT|AKAP5|AKAP79|AKAP75|FHM|MHP1|Cav2.1|CACNA1A|APCA|HPCA|CACNL1A4|EA2|MHP|SCA6|CCHL1A1|Cav1.2|CACN2|CACNA1C|CACNL1A1|TS|CACH2|LQT8|CCHL1A2|Cav1.3|CACNA1D|CACN4|CA…
MSigDB_854	REACTOME_NCAM_SIGNALING_FOR_NEURITE_OUT_GROWTH	AGRN|AGRIN|ENOVIN|NBN|EVN|ARTN|CCHL1A1|Cav1.2|CACN2|CACNA1C|CACNL1A1|TS|CACH2|LQT8|CCHL1A2|Cav1.3|CACNA1D|CACN4|CACNL1A2|CACH3|Cav3.1|NBR13|CACNA1G|CACNA1H|Cav3.2|CACNA1I|Cav3.3|hypoPP|HOKPP|Cav1.1|MHS5|CACNL1A3|CACNA1S|CACNB1|CACNLB1|CACNB2|MYSB|CACNLB2|CACNB3|CACNLB3|EJM4|CACNB4|CNTN2|TAX1|TAG-1|TAX|AXT|STL1|AOM|COL2A1|SEDC|COL3A1|EDS4A|COL4A1|DKFZp686I14213|FLJ22259|COL4A2|COL4A3|COL4A4|CA44|C…
MSigDB_857	REACTOME_CLASS_B_2_SECRETIN_FAMILY_RECEPTORS	PACAP|ADCYAP1|ADCYAP1R1|PAC1R|PAC1|PACAPR|EMR1|ADGRE1|TM7LN3|CD312|EMR2|ADGRE2|EMR3|ADGRE3|ADGRE5|CD97|TM7LN1|ADM|AM|FLJ21135|AM2|ADM2|CALCA|CALC1|CALCB|CGRP-II|CALC2|FLJ30166|CALCR|CTR|CRLR|CGRPR|CALCRL|CR|DAF|CROM|TC|CD55|CRH|CRF|CRH1|CRF-BP|CRFBP|CRHBP|CRF1|CRF-R|CRHR|CRHR1|CRF-RB|CRF2|CRHR2|HM-CRF|MGC35145|HHG-3|DHH|FZD1|DKFZp564G072|FZD10|CD350|FZD2|FZD3|CD344|FZD4|EVR1|DKFZP434E2135|HFZ5|FZ…
MSigDB_858	REACTOME_GLUCAGON_TYPE_LIGAND_RECEPTORS	PACAP|ADCYAP1|ADCYAP1R1|PAC1R|PAC1|PACAPR|GLP-1|GRPP|GLP1|GCG|GLP2|GCGR|GGR|GHRH|GHRF|GHRHR|GIP|GIPR|GLP-1R|GLP1R|GLP2R|GNAS|SCG6|NESP|GPSA|NESP55|SgVI|GNASXL|GNAS1|GNB1|GNB2|GNB3|GNB4|GNG10|GNG11|GNGT11|G(gamma)13|h2-35|GNG13|GNG2|GNG3|GNG4|GNG5|GNG7|FLJ00058|GNG8|GNGT1|GNG1|GNGT2|GNG9|SCT|SCTR|VIP|VPAC1R|RDC1|HVR1|VPAC1|VIPR1|VPAC2R|VIPR2|VPAC2
MSigDB_859	REACTOME_FANCONI_ANEMIA_PATHWAY	SCKL1|ATR|FRP1|MEC1|SCKL|ATRIP|MGC20625|MGC26740|MGC21482|FLJ12343|CENP-S|MHF1|FAAP16|CENPS|APITD1|CENPX|CENP-X|MGC14480|STRA13|MHF2|FAAP10|KIAA0086|hSNM1|PSO2|SNM1|DCLRE1A|FLJ12810|SNM1B|APOLLO|DCLRE1B|FLJ13998|MMS4L|FLJ31364|EME1|SLX2A|SLX2B|FLJ00151|EME2|ERCC1|RAD10|FANCQ|ERCC4|XPF|RAD1|C17orf70|FLJ22175|FAAP100|FAAP20|FLJ31031|C1orf86|C19orf40|FLJ46828|MGC32020|FAAP24|FAN1|KIAA1018|MTMR15|FAC…
MSigDB_863	REACTOME_SLC_MEDIATED_TRANSMEMBRANE_TRANSPORT	long-IRBIT|IRBIT2|KIAA0828|AHCYL2|ALB|APOD|ARL2|ARFL2|ARL2BP|BART|RP66|BART1|ARVP|AVP|ADH|CD147|BSG|OK|EMPRIN|EMMPRIN|CALML2|CAMI|DD132|PHKD|CALM1|CP|SLC66A4|CTNS-LSB|PQLC4|CTNS|MGC71745|EMB|FGF21|HEPH|CPL|KIAA0698|MGC71975|VEGP|LCN1|TP|TLC|PMFA|MGC48935|LCN12|LCN15|PRO6093|UNQ2541|LCN9|MFSD4B|MGC33953|KIAA1919|PDZK11|PDZD11|RHAG|RH50A|CD241|SLC42A1|SLC42A2|RHBG|RHCG|C15orf6|PDRC2|RHGK|SLC42A3|RS…
MSigDB_864	REACTOME_CD28_CO_STIMULATION	PKB|AKT1|PRKBA|RAC|AKT|AKT2|PKBŒ≤|PKBG|AKT3|PRKBG|RAC-gamma|CD28|CD80|CD28LG|B7.1|CD28LG1|B7-1|CD28LG2|B7-2|B7.2|CD86|G25K|CDC42Hs|CDC42|FYN|SYN|MGC45350|SLK|Mona|Grf40|GRAP2|GRBLG|GrbX|GADS|GRB2|NCKAP2|LCK|LYN|JTK8|NIK|HSNIK|FTDCR1B|MAP3K14|HS|MAP3K8|EST|COT|Tpl-2|ESTF|c-COT|MEKK8|MAPKAP1|MGC2745|MIP1|SIN1|Pop3|GBL|MLST8|GbetaL|Lst8|RAFT1|FRAP1|FRAP2|FLJ44809|MTOR|RAPT1|FRAP|PAK1|PAK65|PAKgamma|…
MSigDB_866	REACTOME_ADHERENS_JUNCTIONS_INTERACTIONS	ACTB|DFNA26|ACTG1|DFNA20|ACTG|MLLT4|AF6|AFDN|AF-6|RAA1|ANG|RNASE5|IGSF4A|NECL2|RA175|IGSF4|Necl-2|BL2|ST17|TSLC1|SYNCAM|SYNCAM1|CADM1|Necl-3|NECL3|SynCAM2|CADM2|IGSF4D|IGSF4B|NECL1|BIgR|Necl-1|FLJ10698|SynCAM3|TSLL1|CADM3|CDH1|uvomorulin|CD324|UVO|CDH10|CDH11|CAD11|OB|Br-cadherin|CDH12|CDHB|CDHH|CDH13|CDH3|CDH15|CDH14|cadherin|CDH17|HPT-1|EY-CADHERIN|CDH18|CDH14|CD325|CDH2|NCAD|CDHN|CDH24|CDH11L|…
MSigDB_870	REACTOME_G_ALPHA_I_SIGNALLING_EVENTS	STGD|FFM|ARMD2|ABCA4|RP19|ABCR|STGD1|CORD3|RDC1|CMKOR1|CXCR7|GPR159|ACKR3|AC1|DFNB44|ADCY1|AC2|KIAA1060|HBAC2|ADCY2|AC3|ADCY3|ADCY4|AC4|ADCY5|AC5|ADCY6|AC6|KIAA0037|ADCY7|AC7|AC8|ADCY8|HBAC1|ADCY3|AC9|ADCY9|ADORA1|RDC7|ADORA3|AD026|ADRAR|ADRA2|ADRA2A|ADRA2R|ADRARL1|ADRA2L1|ADRA2RL1|ADRA2B|ADRARL2|ADRA2L2|ADRA2RL2|ADRA2C|AGRN|AGRIN|SERPINA8|AGT|AGTR2|MRX88|AT2|XPVKONA|PPP1R78|AHCYL1|IRBIT|AKR1B12|…
MSigDB_874	REACTOME_SEMAPHORIN_INTERACTIONS	p190ARhoGAP|GRF-1|KIAA1722|GRLF1|ARHGAP35|p190RhoGAP|P190A|ARHGEF11|PDZ-RHOGEF|GTRAP48|KIAA0380|ARHGEF12|KIAA0382|LARG|LYB2|CD72|CD72b|PSSALRE|CDK5|p35nck5a|Nck5a|CDK5R1|p35|CFL|CFL1|CRMP1|DRP-1|DPYSL1|DRP2|DHPRP2|CRMP2|DPYSL2|DRP-2|CRMP4|ULIP|DPYSL3|DRP-3|DRP-4|ULIP4|DPYSL4|CRMP3|DPYSL5|CV2|CRMP-5|Ulip6|CRAM|CRMP5|ERBB2|NGL|CD340|HER-2|HER2|NEU|FIR|KIAA0793|FRG|FARP2|PLEKHC3|FES|FPS|FYN|SYN|MGC4…
MSigDB_877	REACTOME_LYSOSOME_VESICLE_BIOGENESIS	CLAPB2|BAM22|AP1B1|AP105A|ADTB1|ADTG|AP1G1|CLAPG1|AP1G2|G2AD|AP1M1|AP47|CLAPM2|AP1M2|HSMU1B|AP1-mu2|mu2|CLAPS1|AP19|SIGMA1A|AP1S1|EKV3|WUGSC:H_DJ0747G18.2|MRXS5|SIGMA1B|MRX59|PGS|AP1S2|AP1S3|SPG47|AP4B1|BETA-4|AP-4-EPSILON|AP4E1|SPG51|MU-4|AP4M1|SPG50|MU-ARP2|AP4S1|SPG52|CLA20|AP47B|APP|AD1|ARF1|ARR1|ARRB1|GCN5L1|BLOS1|BORCS1|BLOC1S1|BC-2|CHMP2|CHMP2A|VPS2A|VPS2|CLTA|Lca|Lcb|CLTB|Hc|CLTCL2|CLTC|M…
MSigDB_878	REACTOME_SPHINGOLIPID_METABOLISM	ACER1|ASAH3|ACER2|ALKCDase2|ASAH3L|FLJ41587|ACER3|PHCA|FLJ11238|APHC|ALDH3A2|FALDH|ALDH10|SLS|ALDH3B1|ALDH7|ALDH3B2|ALDH8|ARSA|ARSB|ARSD|ARSL|CDPX|CDPX1|ARSE|ARSF|ARSG|KIAA1001|ARSH|FLJ16069|ARSI|SPG66|FLJ23548|ARSJ|TSULF|DKFZp313G1735|ARSK|AC|ASAH|ASAH1|PHP32|ACDase|FLJ21558|ASAH2|P1|B3GALNT1|B3GALT3|GLOB|beta3Gal-T3|galT3|SPG26|beta1-4GalNAc-T|GALGT|B4GALNT1|dA59H18.3|dA59H18.2|hCERK|CERK|FLJ23…
MSigDB_879	REACTOME_G_ALPHA_S_SIGNALLING_EVENTS	AC1|DFNB44|ADCY1|AC2|KIAA1060|HBAC2|ADCY2|AC3|ADCY3|ADCY4|AC4|ADCY5|AC5|ADCY6|AC6|KIAA0037|ADCY7|AC7|AC8|ADCY8|HBAC1|ADCY3|AC9|ADCY9|PACAP|ADCYAP1|ADCYAP1R1|PAC1R|PAC1|PACAPR|ADM|AM|FLJ21135|AM2|ADM2|RDC8|ADORA2A|ADORA2|ADORA2B|ADRB1R|ADRB1|ADRB2R|ADRB2|BAR|ADRBR|B2AR|ADRB3|ARR1|ARRB1|DKFZp686L0365|BARR2|ARRB2|ARR2|ARVP|AVP|ADH|CALCA|CALC1|CALCB|CGRP-II|CALC2|FLJ30166|CALCR|CTR|CRLR|CGRPR|CALCRL|…
MSigDB_880	REACTOME_CELL_CELL_JUNCTION_ORGANIZATION	ACTB|DFNA26|ACTG1|DFNA20|ACTG|MLLT4|AF6|AFDN|AF-6|RAA1|ANG|RNASE5|IGSF4A|NECL2|RA175|IGSF4|Necl-2|BL2|ST17|TSLC1|SYNCAM|SYNCAM1|CADM1|Necl-3|NECL3|SynCAM2|CADM2|IGSF4D|IGSF4B|NECL1|BIgR|Necl-1|FLJ10698|SynCAM3|TSLL1|CADM3|CDH1|uvomorulin|CD324|UVO|CDH10|CDH11|CAD11|OB|Br-cadherin|CDH12|CDHB|CDHH|CDH13|CDH3|CDH15|CDH14|cadherin|CDH17|HPT-1|EY-CADHERIN|CDH18|CDH14|CD325|CDH2|NCAD|CDHN|CDH24|CDH11L|…
MSigDB_881	REACTOME_G_ALPHA_Z_SIGNALLING_EVENTS	AC1|DFNB44|ADCY1|AC2|KIAA1060|HBAC2|ADCY2|AC3|ADCY3|ADCY4|AC4|ADCY5|AC5|ADCY6|AC6|KIAA0037|ADCY7|AC7|AC8|ADCY8|HBAC1|ADCY3|AC9|ADCY9|ADRAR|ADRA2|ADRA2A|ADRA2R|ADRARL1|ADRA2L1|ADRA2RL1|ADRA2B|ADRARL2|ADRA2L2|ADRA2RL2|ADRA2C|GNAI1|GIP|GNAI2|GNAI2B|87U6|GNAI3|GNAS|SCG6|NESP|GPSA|NESP55|SgVI|GNASXL|GNAS1|GNAT3|gustducin|GDCA|GNAZ|GNB1|GNB2|GNB3|GNB4|GNG10|GNG11|GNGT11|G(gamma)13|h2-35|GNG13|GNG2|GNG3…
MSigDB_882	REACTOME_COSTIMULATION_BY_THE_CD28_FAMILY	PKB|AKT1|PRKBA|RAC|AKT|AKT2|PKBŒ≤|PKBG|AKT3|PRKBG|RAC-gamma|BTLA1|BTLA|CD272|CD3H|CD3Q|CD3Z|CD247|B7-H1|B7H1|PDL1|CD274|B7-H|PD-L1|PDCD1LG1|CD28|T3D|CD3D|CD3E|CD3G|CD4|CD80|CD28LG|B7.1|CD28LG1|B7-1|CD28LG2|B7-2|B7.2|CD86|G25K|CDC42Hs|CDC42|CSK|CTLA4|CTLA-4|CELIAC3|CD|CD152|GSE|IDDM12|FYN|SYN|MGC45350|SLK|Mona|Grf40|GRAP2|GRBLG|GrbX|GADS|GRB2|NCKAP2|HLA-DPA1|HLA-DP1A|HLA-DPB1|HLA-DP1B|CELIAC1|HLA-…
MSigDB_884	REACTOME_TIGHT_JUNCTION_INTERACTIONS	CLDN1|ILVASC|SEMP1|OSP-L|CPETRL3|CLDN10|OSP|CLDN11|OTM|CLDN12|DFNB29|CLDN14|CLDN15|HOMG3|CLDN16|PCLN1|MGC126554|CLDN17|MGC126552|CLDN18|SFTPJ|CLDN19|CLDN2|CLDN20|CLDN22|CLDN21|CLDN23|CLDNL|CPE-R2|RVP1|HRVP1|CPETR2|C7orf1|CLDN3|CPE-R|hCPE-R|CPETR|CPETR1|CLDN4|WBSCR8|BEC1|CPETRL1|TMVCF|CLDN5|AWAL|CLDN6|Hs.84359|CPETRL2|CEPTRL2|CLDN7|CLDN8|CLDN9|MGC17303|CRB3|JAM-1|JAM1|CD321|JCAM|PAM-1|JAM-A|JAMA|F…
MSigDB_885	REACTOME_TRANSPORT_OF_INORGANIC_CATIONS_ANIONS_AND_AMINO_ACIDS_OLIGOPEPTIDES	long-IRBIT|IRBIT2|KIAA0828|AHCYL2|CALML2|CAMI|DD132|PHKD|CALM1|SLC66A4|CTNS-LSB|PQLC4|CTNS|SLC12A1|NKCC2|BSC2|BSC|NKCC1|PPP1R141|SLC12A2|SLC12A4|KCC1|SLC12A5|KCC2|KIAA1176|KCC3|ACCPN|SLC12A6|SLC12A7|DKFZP434F076|KCC4|HPEPT1|SLC15A1|HPECT1|PEPT1|SLC15A2|PEPT2|SLC15A3|PHT2|hPTR3|PHT1|PTR4|SLC15A4|TAT1|SLC16A10|MCT10|NPT1|SLC17A1|NAPI-1|ISSD|AST|SLC17A5|NSD|SIALIN|SIASD|SLD|SD|SLC17A6|VGLUT2|DNPI|SL…
MSigDB_886	REACTOME_GOLGI_ASSOCIATED_VESICLE_BIOGENESIS	ACBD3|GOLPH1|PAP7|GCP60|GOCAP1|CLAPB2|BAM22|AP1B1|AP105A|ADTB1|ADTG|AP1G1|CLAPG1|AP1M1|AP47|CLAPM2|AP1M2|HSMU1B|AP1-mu2|mu2|CLAPS1|AP19|SIGMA1A|AP1S1|EKV3|WUGSC:H_DJ0747G18.2|MRXS5|SIGMA1B|MRX59|PGS|AP1S2|AP1S3|AP3B1|HPS2|ADTB3A|CLAPS3|AP3S1|SPG47|AP4B1|BETA-4|AP-4-EPSILON|AP4E1|SPG51|ARF1|ARR1|ARRB1|GCN5L1|BLOS1|BORCS1|BLOC1S1|BLOC1S3|HPS8|BLOS3|CNO|BLOC1S4|FLJ11230|BCAS4L|BLOC1S6|PLDN|PA|HPS9|E…
MSigDB_889	REACTOME_FORMATION_OF_FIBRIN_CLOT_CLOTTING_CASCADE	CPAMD5|S863-7|FWP007|A2M|gC1Q-R|C1QBP|gC1qR|SF2p32|HABP1|p32|NB1|HNA2A|CD177|PRV1|F10|F11|FXI|F12|F13A1|F13A|F13B|FXIIIB|F2|F2R|CF2R|TR|PAR-1|PAR1|TF|F3|CD142|F5|F7|F8|HEMA|FVIII|F8C|DXS1253E|F9|FIX|FGA|FGB|FGG|GP1B|GP1BA|GPIbalpha|CD42b|CD42c|GPIbbeta|GP1BB|CD42d|GP5|GP9|GPIX|CD42a|KLK3|KLKB1|KNG|KNG1|BDK|BK|SCYB4|PF4|CXCL4|PF4V1|SCYB4V1|CXCL4L1|CXCL4V1|PCP|PRCP|HUMPCP|PROC|CD201|CCD41|EPCR|PROC…
MSigDB_892	REACTOME_SIGNAL_AMPLIFICATION	HHC2|FHH2|FBH2|FBH|GNA11|G13|GNA13|MGC46138|GNA14|GNA16|GNA15|GNAI1|GIP|GNAI2|GNAI2B|87U6|GNAI3|G-ALPHA-q|GNAQ|GAQ|GNAT3|gustducin|GDCA|GNB1|GNB2|GNB3|GNB4|GNG10|GNG11|GNGT11|G(gamma)13|h2-35|GNG13|GNG2|GNG3|GNG4|GNG5|GNG7|FLJ00058|GNG8|GNGT1|GNG1|GNGT2|GNG9|CSBP1|Mxi2|CSBP2|MAPK14|p38|CSPB1|PRKM15|PRKM14|P2Y1|SARCC|P2RY1|PLA2G4A|cPLA2-alpha|PLA2G4|c-src|SRC|SRC1|ASV
MSigDB_894	REACTOME_METAL_ION_SLC_TRANSPORTERS	CP|HEPH|CPL|KIAA0698|NRAMP1|NRAMP|LSH|SLC11A1|DMT1|NRAMP2|SLC11A2|DCT1|ZRC1|ZNT1|SLC30A1|ZnT-10|SLC30A10|ZRC1|ZNT8|DKFZp547M236|ZNT2|SLC30A2|ZNT3|SLC30A3|ZnT-5|ZNTL1|ZNT5|ZTL1|FLJ12756|SLC30A5|FLJ12496|MGC5499|FLJ31101|SLC30A6|ZNT6|SLC30A7|ZNT7|ZnTL2|ZNT8|SLC30A8|ZnT-8|SLC31A1|COPT1|hCTR1|CTR1|SLC39A1|ZIRTL|ZIP1|SLC39A10|KIAA1265|FLJ90515|DKFZp564L2123|NET34|KIAA0062|ZIP14|SLC39A14|ZIP2|SLC39A2|Z…
MSigDB_895	REACTOME_SMOOTH_MUSCLE_CONTRACTION	ACTA2|ACTSA|ACTA3|ACTL3|ACTG2|ACTSG|ANXA1|ANX1|LPC1|ANXA2|CAL1H|ANX2|LPC2D|ANX2L4|LIP2|ANX6|ANXA6|CDM|L-CAD|CALD1|H-CAD|CALML2|CAMI|DD132|PHKD|CALM1|VIP21|LQT9|CAV3|LGMD1C|VIP-21|LGMD2B|DYSF|FER1L1|GUCY1A2|GC-SA2|GUC1A2|GUCY1A1|GUCY1A3|GC-SA3|GUC1A3|GC-SB3|GUC1B3|GC-S-beta-1|GUCY1B1|GUCY1B3|ITGA1|VLA1|CD49a|ITGB5|64kD|LMOD1|1D|D1|MYH11|SMHC|SMMHC|PLRLC|MYLC2PL|MYL10|MGC3479|MLCB|MRLC3|MRCL3|MYL12…
MSigDB_897	REACTOME_DEADENYLATION_DEPENDENT_MRNA_DECAY	CDC39|NOT1|KIAA1007|NOT1H|CNOT1|AD-005|FLJ12890|FLJ13165|CNOT10|CNOT11|C40|C2orf29|CNOT2|NOT2H|CDC36|NOT2|CNOT3|NOT3H|KIAA0691|NOT3|LENG2|CLONE243|NOT4|NOT4H|CNOT4|Ccr4a|KIAA1194|CCR4|CNOT6|CNOT6L|DKFZp434K098|Ccr4b|CNOT7|CAF1|POP2|CNOT8|CALIF|hCAF1|CAF1|RCD1|RQCD1|RCD1+|CNOT9|CT129|CAF40|HSA275986|SMIF|DCP1A|SMAD4IP1|FLJ31638|DCP1B|DCP2|NUDT20|DCPS|HSPC015|HSL1|HINT5|HINT-5|DDX6|HLR2|RCK|dis3p|R…
MSigDB_900	REACTOME_CELL_JUNCTION_ORGANIZATION	ACTB|DFNA26|ACTG1|DFNA20|ACTG|ACTN1|MLLT4|AF6|AFDN|AF-6|RAA1|ANG|RNASE5|Cool-2|Œ±Pix|KIAA0006|Cool2|ARHGEF6|MRX46|alpha-PIX|alphaPIX|IGSF4A|NECL2|RA175|IGSF4|Necl-2|BL2|ST17|TSLC1|SYNCAM|SYNCAM1|CADM1|Necl-3|NECL3|SynCAM2|CADM2|IGSF4D|IGSF4B|NECL1|BIgR|Necl-1|FLJ10698|SynCAM3|TSLL1|CADM3|CD151|PETA-3|RAPH|TSPAN24|SFA-1|CDH1|uvomorulin|CD324|UVO|CDH10|CDH11|CAD11|OB|Br-cadherin|CDH12|CDHB|CDHH|CDH…
MSigDB_901	REACTOME_PYRUVATE_METABOLISM	CD147|BSG|OK|EMPRIN|EMMPRIN|DLTA|DLAT|PDC-E2|E2|LAD|DLDH|GCSL|E3|DLD|GLO1|GLOD1|MAAI|GSTZ1-1|GSTZ1|MAI|HAGH|HAGH1|GLO2|GLXII|LDHA|MGC23940|LDH6A|LDHAL6A|LDHL|LDHAL6B|LDHAL6|LDH6B|LDHB|CT32|LDHC|ME1|CGI-129|SLC54A1|dJ68L15.3|BRP44L|MPC1|BRP44|DKFZP564B167|MPC2|SLC54A2|PDHA|PDHA1|PDHA2|PDHAL|PDHB|PDHE1B|PDHX|OPDX|proX|E3BP|PDX1|DLDBP|PDK1|PDHK2|PDK2|PDK3|PDK4|PDP1|PDH|PDP|PPM2A|PPM2C|PPM2C2|PPM2B|P…
MSigDB_903	REACTOME_METABOLISM_OF_RNA	ASP|ACF|A1CF|APOBEC1CF|ACF65|ACF64|AAAS|G1P1|ADAR|IFI4|ADAR1|RED1|ADAR2g|ADAR2d|hRED1|ADAR2b|ADAR2c|DRADA2|ADARB1|ADAR2a-L3|ADAR2a-L2|ADAR2a-L1|ADAR2a|DRABA2|ADAR2|ADAT1|DEADC1|dJ20N2.1|TAD2|ADAT2|TAD3|ADAT3|PKB|AKT1|PRKBA|RAC|AKT|TRM9|TRMT9A|MGC10235|ALKBH8|BEF|ALY/REF|ALYREF|ALY|REF|THOC4|mapmodulin|ANP32A|PHAPI|C15orf1|PP32|I1PP2A|LANP|MAPM|APOBEC1|BEDP|CDAR1|APOBEC-1|HEPR|ARCD1|APOBEC2|ARP1|A…
MSigDB_904	REACTOME_MITOTIC_G1_G1_S_PHASES	ABL1|JTK7|ABL|p150|c-ABL|PKB|AKT1|PRKBA|RAC|AKT|AKT2|PKBŒ≤|PKBG|AKT3|PRKBG|RAC-gamma|CABLES1|FLJ35924|HsT2563|CT146|CCNA1|CCNA2|CCNA|CCN1|CCNB1|CCNB|CCND1|PRAD1|BCL1|U21B31|D11S287E|CCND2|CCND3|CCNE|CCNE1|CCNE2|CYCE2|CCNH|p37|p34|CycH|CDC25A|CDC45|CDC45L2|CDC45L|CDC6|CDC18L|CDC7L1|huCdc7|Hsk1|HsCdc7|CDC7|CDK1|CDC2|CDC28A|CDK2|PSK-J3|CDK4|PLSTIRE|CDK6|CAK1|MO15|CDKN7|CAK|STK1|CDK7|CAP20|CIP1|CDKN1…
MSigDB_905	REACTOME_REGULATION_OF_MITOTIC_CELL_CYCLE	ANAPC1|MCPR|APC1|TSG24|APC10|DKFZP564L0562|DOC1|ANAPC10|APC11|Apc11p|ANAPC11|MGC882|HSPC214|ANAPC15|HSPC020|C11orf51|APC15|DKFZP564M082|CENP-27|ANAPC16|APC16|bA570G20.3|FLJ33728|C10orf104|APC2|ANAPC2|KIAA1406|ANAPC4|APC4|ANAPC5|APC5|APC7|ANAPC7|PPP1R47|AIK|BTAK|STK15|AurA|STK6|STK7|ARK1|AURKA|AURKB|STK12|Aik2|PPP1R48|AIM-1|IPL1|STK5|AurB|ARK2|bTrCP1|betaTrCP|beta-TrCP1|BTRC|FBXW1A|Fwd1|bTrCP|MAD3…
MSigDB_906	REACTOME_TAK1_ACTIVATES_NFKB_BY_PHOSPHORYLATION_AND_ACTIVATION_OF_IKKS_COMPLEX	SCARJ1|AGER|RAGE|APP|AD1|TCF16|IKK1|CHUK|IkBKA|IKK-alpha|NFKBIKA|IKKA|HMGB1|DKFZp686A04236|HMG1|SBP-1|HMG3|IKBKB|NFKBIKB|IKK-beta|IKKB|IKK2|Fip3p|NEMO|ZC2HC9|IKK-gamma|IP2|IP1|FIP3|IKBKG|FIP-3|IRAK|IRAK1|pelle|IRAK2|TAK1|MAP3K7|MEKK7|NF-kB1|NFkappaB|p105|NF-kappaB|NFKB-p50|KBF1|NFKB1|p50|LYT-10|NF-kB2|p105|p49/p100|NFKB2|p52|MAD-3|NFKBI|IKBA|NFKBIA|IkappaBalpha|NFKBIB|IKBB|TRIP9|NKIRAS1|kappaB-Ra…
MSigDB_907	REACTOME_MYOGENESIS	ABL1|JTK7|ABL|p150|c-ABL|BNIP-2|Nip2|BNIP2|BOC|CDON2|G25K|CDC42Hs|CDC42|CDH3|CDH15|CDH14|CD325|CDH2|NCAD|CDHN|CDH4|ORCAM|CDON|CDO|CDON1|CTNNA1|CAP102|CAP-R|CT114|CTNNA2|CTNNB1|CTNNB|armadillo|beta-catenin|MAP2K6|PRKMK6|SAPKK3|MAPKK6|MEK6|MKK6|PRKM11|p38Beta|MAPK11|SAPK2|p38-2|p38gamma|ERK6|MAPK12|SAPK-3|PRKM12|SAPK3|CSBP1|Mxi2|CSBP2|MAPK14|p38|CSPB1|PRKM15|PRKM14|MEF2B|RSRFR2|MEF2C|MEF2D|bHLHc2|M…
MSigDB_908	REACTOME_ACTIVATION_OF_KAINATE_RECEPTORS_UPON_GLUTAMATE_BINDING	CALML2|CAMI|DD132|PHKD|CALM1|DLG1|SAP97|DLGH1|dJ1061C18.1.1|hdlg|SAP-97|NE-Dlg|DLG3|SAP102|NEDLG|SAP-102|KIAA1232|MRX90|PPP1R82|SAP90|PSD95|SAP-90|DLG4|PSD-95|GNB1|GNB2|GNB3|GNB4|GNG10|GNG11|GNGT11|G(gamma)13|h2-35|GNG13|GNG2|GNG3|GNG4|GNG5|GNG7|FLJ00058|GNG8|GNGT1|GNG1|GNGT2|GNG9|GLUR5|GRIK1|GluK1|MRT6|GRIK2|GLUR6|GluK2|GLUR7|GRIK3|GluK3|GluK4|GRIK|GRIK4|KA1|KA2|GRIK2|GluK5|GRIK5|NCALD|PLCB1|PLC…
MSigDB_910	REACTOME_MAPK_TARGETS_NUCLEAR_EVENTS_MEDIATED_BY_MAP_KINASES	TREB36|ATF1|HB16|TREB7|CREB2|CRE-BP1|ATF2|CREB1|DUSP3|VHR|HVH2|DUSP4|MKP-2|TYP|PYST1|DUSP6|MKP-3|DUSP7|PYST2|MKP-X|ELK1|AP-1|c-fos|FOS|AP-1|JUN|c-Jun|ERK2|PRKM2|PRKM1|MAPK2|MAPK1|p41mapk|ERK|p493F12|p54bSAPK|PRKM10|MAPK10|JNK3|PRKM11|p38Beta|MAPK11|SAPK2|p38-2|CSBP1|Mxi2|CSBP2|MAPK14|p38|CSPB1|PRKM15|PRKM14|PRKM3|MAPK3|p44mapk|p44erk1|ERK1|BMK1|PRKM7|MAPK7|ERK5|JNK|MAPK8|PRKM8|JNK1|SAPK1|PRKM9|MA…
MSigDB_911	REACTOME_GPCR_LIGAND_BINDING	Dfy|GPD|FY|ACKR1|CCBP1|CD234|DARC|RDC1|CMKOR1|CXCR7|GPR159|ACKR3|PPR1|CCX-CKR|ACKR4|CCR11|CCRL1|VSHK1|CCBP2|PACAP|ADCYAP1|ADCYAP1R1|PAC1R|PAC1|PACAPR|EMR1|ADGRE1|TM7LN3|CD312|EMR2|ADGRE2|EMR3|ADGRE3|ADGRE5|CD97|TM7LN1|ADM|AM|FLJ21135|AM2|ADM2|ADORA1|RDC7|RDC8|ADORA2A|ADORA2|ADORA2B|ADORA3|AD026|ADRA1A|ADRA1C|ADRA1L1|ADRA1B|ADRA1A|ADRA1|ADRA1R|ADRA1D|ADRAR|ADRA2|ADRA2A|ADRA2R|ADRARL1|ADRA2L1|ADRA2…
MSigDB_913	REACTOME_THROMBIN_SIGNALLING_THROUGH_PROTEINASE_ACTIVATED_RECEPTORS_PARS	ARR1|ARRB1|DKFZp686L0365|BARR2|ARRB2|ARR2|F2|F2R|CF2R|TR|PAR-1|PAR1|F2RL2|PAR3|F2RL3|PAR4|HHC2|FHH2|FBH2|FBH|GNA11|gep|GNA12|G13|GNA13|MGC46138|GNA14|GNA16|GNA15|G-ALPHA-q|GNAQ|GAQ|GNB1|GNB2|GNB3|GNB4|GNG10|GNG11|GNGT11|G(gamma)13|h2-35|GNG13|GNG2|GNG3|GNG4|GNG5|GNG7|FLJ00058|GNG8|GNGT1|GNG1|GNGT2|GNG9|ERK2|PRKM2|PRKM1|MAPK2|MAPK1|p41mapk|ERK|PRKM3|MAPK3|p44mapk|p44erk1|ERK1|c-src|SRC|SRC1|ASV
MSigDB_914	REACTOME_ENERGY_DEPENDENT_REGULATION_OF_MTOR_BY_LKB1_AMPK	CAB39|CGI-66|MO25|CAB39L|FLJ12577|MO2L|bA103J18.3|Pdro|Ragulator1|C11orf59|FLJ20625|p18|p27RF-Rho|LAMTOR1|MAPBPIP|MAPKSP1AP|ENDAP|Ragulator2|p14|ROBLD3|LAMTOR2|Ragulator3|MAPKSP1|MAP2K1IP1|MP1|MAPBP|LAMTOR3|LAMTOR4|C7orf59|XIP|LAMTOR5|HBXIP|MGC71071|Pop3|GBL|MLST8|GbetaL|Lst8|RAFT1|FRAP1|FRAP2|FLJ44809|MTOR|RAPT1|FRAP|PP2Calpha|PP2CA|MGC9201|PPM1A|AMPKa1|PRKAA1|AMPK|AMPKa2|PRKAA2|PRKAA|PRKAB1|PRK…
MSigDB_915	REACTOME_MITOTIC_G2_G2_M_PHASES	Arp1A|ARP1|ACTR1A|JUB|MGC15563|AJUBA|LQT11|CG-NAP|PPP1R45|KIAA0803|MU-RMS-40.16A|AKAP9|AKAP350|YOTIAO|PRKA9|AKAP450|HYPERION|KIAA0328|ALMS1|PPP1R47|AIK|BTAK|STK15|AurA|STK6|STK7|ARK1|AURKA|FLJ22624|BORA|C13orf34|bTrCP1|betaTrCP|beta-TrCP1|BTRC|FBXW1A|Fwd1|bTrCP|CT146|CCNA1|CCNA2|CCNA|CCN1|CCNB1|CCNB|CCNB2|HsT17299|CCNH|p37|p34|CycH|KIAA0419|CP110|CCP110|CDC25A|CDC25B|CDC25C|PPP1R60|CDC25|CDK1|CDC…
MSigDB_917	REACTOME_DNA_REPAIR	ABL1|JTK7|ABL|p150|c-ABL|Tpp1|Pip1|Ptop|Tint1|ACD|ACTB|BAF53A|Actl6|Baf53a|ACTL6A|Arp4|INO80K|Arp5|FLJ12785|ACTR5|INO80M|INO80N|ARP8|ACTR8|FLJ20446|ARH3|ADPRHL2|MGC90512|ALKBH2|ABH2|ALKBH3|DEPC-1|OFOXD1|ALKBH5|FLJ20308|Fe65|RIR|APBB1|APX|HAP1|APEX|APEX1|REF1|REF-1|APE-1|APEN|APE|KIAA0560|IBP160|fSAP164|AQR|ASC1p50|CGI-18|ASCC1|p50|Em:AC022392.3|FLJ21588|ASCC2|DKFZp586O0223|ASC1p100|dJ121G13.4|dJ4…
MSigDB_918	REACTOME_EFFECTS_OF_PIP2_HYDROLYSIS	C20orf22|DKFZP434P106|dJ965G21.2|ABHD12|BEM46L2|ABHD12A|ABHD6|DAGLA|DAGLALPHA|KIAA0659|NSDDR|C11orf11|KCCR13L|DAGLBETA|DAGLB|DGKA|DGK-alpha|DAGK1|DAGK|DGKB|DGK|KIAA0718|DAGK2|DGK-BETA|DGKdelta|KIAA0145|DGKD|DGK|DAGK6|DGKE|DGKG|DAGK3|DGKeta|DGKH|DGK-IOTA|DGKI|DGKK|DAGK4|DAGK7|DGKQ|DAGK|DGKZ|DAGK5|DAGK6|hDGKzeta|DGK-ZETA|SCA29|SCA15|SCA16|Insp3r1|PPP1R94|ACV|IP3R1|ITPR1|ITPR2|IP3R2|CFAP48|ITPR3|IP3…
MSigDB_919	REACTOME_POST_TRANSLATIONAL_PROTEIN_MODIFICATION	A4GNT|alpha4GnT|AAAS|ACTB|BAF53A|Actl6|Baf53a|ACTL6A|Arp4|INO80K|HARP11|Arp11|Arp10|ACTR11|ACTR10|Arp1A|ARP1|ACTR1A|Arp5|FLJ12785|ACTR5|INO80M|INO80N|ARP8|ACTR8|ADAM10|HsT18717|MADM|CD156C|kuz|KIAA1346|ADAMTS1|METH1|C3-C5|ADAMTS10|ADAM-TS10|ADAMTS12|TTP|vWF-CP|MGC118900|FLJ42993|VWFCP|DKFZp434C2322|ADAMTS13|MGC118899|C9orf8|ADAMTS14|ADAMTS15|ADAMTS16s|ADAMTS16|FLJ32769|ADAMTS17|FLJ16363|ADAMTS18|…
MSigDB_920	REACTOME_CHROMOSOME_MAINTENANCE	Tpp1|Pip1|Ptop|Tint1|ACD|CENP-A|CenH3|CENPA|CENP-C|CENPC1|MIF2|hcp-4|CENPC|CENPH|LRPR1|Mis6|CENP-I|CENPI|FSHPRH1|CENP-K|SOLT|CENPK|FKSG14|dJ383J4.3|FLJ31044|C1orf155|CENPL|MGC861|C22orf18|CENPM|Pane1|CENP-M|FLJ22660|CENPN|BM039|FLJ13607|C16orf60|CENPO|MGC11266|CENP-O|RP11-19J3.3|CENP-P|CENPP|CENP-Q|C6orf139|FLJ10545|CENPQ|CENP-S|MHF1|FAAP16|CENPS|APITD1|CENP-T|CENPT|C16orf56|FLJ13111|CENP-U|PBIP1…
MSigDB_921	REACTOME_L1CAM_INTERACTIONS	ACTB|DFNA26|ACTG1|DFNA20|ACTG|ALCAM|MEMD|CD166|ANK1|SPH1|ANK|LQT4|ANK2|ANK3|CLAPA1|AP2A1|ADTAA|ADTAB|AP2A2|HIP9|HYPJ|DKFZP564D1864|CLAPA2|KIAA0899|CLAPB1|ADTB2|AP2B1|AP2M1|AP50|CLAPM1|mu2|FBHOk|AP2S1|CLAPS2|HHC3|FBH3|CD24A|CD24|CHL1|FLJ44930|L1CAM2|CALL|MGC132578|CLTA|Lca|Hc|CLTCL2|CLTC|CNTN1|GP135|F3|CNTN2|TAX1|TAG-1|TAX|AXT|NB-3|CNTN6|CNTNAP1|CNTNAP|p190|NRXN4|Caspr|Cka1|Cka2|CSNK2A1|CK2alpha'|…
MSigDB_922	REACTOME_INTERACTION_BETWEEN_L1_AND_ANKYRINS	ACTB|DFNA26|ACTG1|DFNA20|ACTG|ANK1|SPH1|ANK|LQT4|ANK2|ANK3|EBN|KCNQ2|BFNC|EBN1|HNSPC|ENB1|KCNA11|Kv7.2|KCNQ3|Kv7.3|EBN2|SPG1|S10|MASA|MIC5|L1CAM|HSAS1|CD171|HSAS|KIAA0756|NFASC|NF|NRCAML|FLJ46866|NRCAM|Bravo|KIAA0343|Nav1.8|PN3|hPN3|SCN10A|SNS|SCN11A|SNS-2|NaN|SCN12A|Nav1.9|Nav1.1|FEB3|SMEI|HBSCI|NAC1|SCN1|SCN1A|GEFSP2|SCN1B|HBSCI|Nav1.2|SCN2A1|HBSCII|SCN2A2|SCN2A|SCN2B|Nav1.3|SCN3A|HSA243396|SCN…
MSigDB_924	REACTOME_TRANSPORT_OF_VITAMINS_NUCLEOSIDES_AND_RELATED_MOLECULES	ALB|APOD|ARL2|ARFL2|ARL2BP|BART|RP66|BART1|ARVP|AVP|ADH|MGC71975|VEGP|LCN1|TP|TLC|PMFA|MGC48935|LCN12|LCN15|PRO6093|UNQ2541|LCN9|PDZK11|PDZD11|MRX22|SLC16A2|DXS128|XPCT|MCT8|AHDS|MCT7|T1|PEO3|ANT1|PEO2|SLC25A4|2F1|T2|T3|SLC25A5|ANT2|ANT3Y|MGC17525|SLC25A6|ANT3|ACSVL5|MGC71751|FLJ00336|FATP1|FATP|SLC27A1|SLC27A4|FATP4|ACSVL4|FACVL2|VLCS-H1|SLC27A6|FATP6|ACSVL2|SLC28A1|CNT1|SLC28A2|HCNT2|CNT2|HsT17…
MSigDB_928	REACTOME_RECYCLING_PATHWAY_OF_L1	ACTB|DFNA26|ACTG1|DFNA20|ACTG|CLAPA1|AP2A1|ADTAA|ADTAB|AP2A2|HIP9|HYPJ|DKFZP564D1864|CLAPA2|KIAA0899|CLAPB1|ADTB2|AP2B1|AP2M1|AP50|CLAPM1|mu2|FBHOk|AP2S1|CLAPS2|HHC3|FBH3|CLTA|Lca|Hc|CLTCL2|CLTC|DNM|DNM1|DYNII|CMTDIB|DYN2|CMT2M|CMTDI1|DI-CMTB|DNM2|KIAA0820|DNM3|DRP2|DHPRP2|CRMP2|DPYSL2|DRP-2|VIL2|EZR|KIF4-G1|MRX100|FLJ14204|KIF4|HSA271784|KIF4A|FLJ12655|FLJ20631|FLJ12530|KIF4B|SPG1|S10|MASA|MIC5|…
MSigDB_929	REACTOME_SYNTHESIS_OF_SUBSTRATES_IN_N_GLYCAN_BIOSYTHESIS	bA421P11.2|ALG5|AMDHD2|CGI-14|CMAS|CTSA|PPGB|GSL|DHDDS|FLJ13102|HDS|RP59|hCIT|DS|DOLK|DK1|KIAA1094|TMEM15|DOLPP1|LSFR2|CDGIE|MPDS|DPM1|DPM2|MGC111193|MGC21559|MGC34275|DPM3|MGC125904|MGC125905|FPGT|GFPP|FLJ39408|FUK|FCSK|C10orf125|FucU|FLJ26016|FucM|FUOM|GFAT|GFPT1|GFPT|GFAT1|GFA|GFPT2|GFAT2|ELNR1|EBP|GLB1|GMDS|SDR3E1|GMD|GMPPA|KIAA1851|GMPPB|Uae1|IBM2|GNE|MPI|MPD|MVD|GNK|NAGK|HDHD4|NANP|dJ694B14…
MSigDB_930	REACTOME_RESPIRATORY_ELECTRON_TRANSPORT	ACAD9|NPD002|MGC14452|FLJ32452|COQ10A|FLJ13448|COQ10B|COX11|COX11P|C12orf62|COX14|MGC14288|C14orf112|HSPC203|COX16|COX18|FLJ38991|FLJ43269|COX20|FAM36A|COX4I1|COX4-1|COX4|COX5A|COX5B|COX6A|COX6A1|COX6B1|COXG|COX6B|COX6C|COX7AR|SIG81|EB1|COX7RP|COX7A2L|COX7B|COX7C|COX8|COX8-2|VIII-L|VIII|COX8A|COX|COX8L|UQCR4|CYC1|ECSIT|SITPEC|ETFA|MADD|EMA|GA2|ETFB|ETFQO|ETFDH|LRP130|LRPPRC|LSFC|GP130|COI|MT-CO1|…
MSigDB_931	REACTOME_ASPARAGINE_N_LINKED_GLYCOSYLATION	HARP11|Arp11|Arp10|ACTR11|ACTR10|Arp1A|ARP1|ACTR1A|HMT-1|Mat-1|ALG1|CDG1K|HMAT1|ALG10|FLJ14751|ALG10A|DIE2|KCR1|ALG10B|ALG11|KIAA0266|CDG1P|CDG1G|ALG12|ECM39|FLJ23018|CDG1S|GLT28D1|YGL047W|CXorf45|MDS031|TDRD13|ALG13|MGC19780|ALG14|ALG2|hALPG2|NET38|CDGIi|FLJ14511|CDG1I|CDGS4|ALG3|D16Ertd36e|NOT56L|Not56|bA421P11.2|ALG5|ALG6|ALG8|MGC2840|ALG9|DIBD1|AMDHD2|CGI-14|AMFR|gp78|RNF45|ANK1|SPH1|ANK|LQT4…
MSigDB_932	REACTOME_ASSEMBLY_OF_THE_PRE_REPLICATIVE_COMPLEX	CDC6|CDC18L|DUP|RIS2|CDT1|RBBP3|RBP3|E2F1|E2F2|E2F-2|E2F3|GMNN|Gem|CCNL1|BM28|cdc19|KIAA0030|CDCL1|MCM2|D3S3194|DFNA70|MCM3|P1-Cdc21|hCdc21|CDC21|MGC33310|MCM4|CDC54|MCM5|CDC46|MCM6|Mis5|MCM7|CDC47|MCM2|PPP1R104|MGC12866|MGC4816|dJ967N21.5|MGC119522|MGC119523|REC|C20orf154|MCM8|ORC1L|PARC1|HSORC1|ORC1|ORC2L|ORC2|IMAGE50150|ORC3L|LATHEO|ORC3|ORC4|ORC4L|HsORC4|Orc4p|Orc5p|ORC5T|PPP1R117|ORC5|ORC5L|…
MSigDB_933	REACTOME_BIOSYNTHESIS_OF_THE_N_GLYCAN_PRECURSOR_DOLICHOL_LIPID_LINKED_OLIGOSACCHARIDE_LLO_AND_TRANSFER_TO_A_NASCENT_PROTEIN	HMT-1|Mat-1|ALG1|CDG1K|HMAT1|ALG10|FLJ14751|ALG10A|DIE2|KCR1|ALG10B|ALG11|KIAA0266|CDG1P|CDG1G|ALG12|ECM39|FLJ23018|CDG1S|GLT28D1|YGL047W|CXorf45|MDS031|TDRD13|ALG13|MGC19780|ALG14|ALG2|hALPG2|NET38|CDGIi|FLJ14511|CDG1I|CDGS4|ALG3|D16Ertd36e|NOT56L|Not56|bA421P11.2|ALG5|ALG6|ALG8|MGC2840|ALG9|DIBD1|AMDHD2|CGI-14|CMAS|CTSA|PPGB|GSL|DHDDS|FLJ13102|HDS|RP59|hCIT|DS|DOLK|DK1|KIAA1094|TMEM15|DOLPP1|LS…
MSigDB_936	REACTOME_CALNEXIN_CALRETICULIN_CYCLE	AMFR|gp78|RNF45|cC1qR|CRT|FLJ26680|CALR|RO|SSA|P90|IP90|CNX|CANX|derlin-2|F-LANa|DERL2|CGI-101|FLANa|F-LAN-1|KIAA0212|EDEM|EDEM1|C20orf49|C20orf31|EDEM2|FLJ10783|bA4204.1|C1orf22|EDEM3|KIAA0088|GANAB|GIIA|GluII|G2AN|MAN1B1|MRT15|MANA-ER|ERManI|RNF176|MARCH6|TEB4|MARCH-VI|MARCHF6|OS9|OS-9|ERLEC2|GRP57|PDIA3|ERp57|GRP58|P58|PI-PLC|ERp60|ERp61|HsT17083|PLD1|VASAP-60|GIIB|PRKCSH|G19P1|PCLD|hkf-1|ZFP1…
MSigDB_939	REACTOME_PLATELET_HOMEOSTASIS	APOB|SERCA1|ATP2A|ATP2A1|ATP2B|SERCA2|DAR|ATP2A2|SERCA3|ATP2A3|ATP2B1|PMCA1|PMCA2|ATP2B2|PMCA3|ATP2B3|SCAX1|CLA2|CFAP39|MXRA1|ATP2B2|ATP2B4|PMCA4|CALML2|CAMI|DD132|PHKD|CALM1|SRC2|c-fgr|FGR|p55c-fgr|GNAS|SCG6|NESP|GPSA|NESP55|SgVI|GNASXL|GNAS1|GNB1|GNB2|GNB3|GNB4|GNG10|GNG11|GNGT11|G(gamma)13|h2-35|GNG13|GNG2|GNG3|GNG4|GNG5|GNG7|FLJ00058|GNG8|GNGT1|GNG1|GNGT2|GNG9|GUCY1A2|GC-SA2|GUC1A2|GUCY1A1|GU…
MSigDB_940	REACTOME_N_GLYCAN_TRIMMING_IN_THE_ER_AND_CALNEXIN_CALRETICULIN_CYCLE	AMFR|gp78|RNF45|cC1qR|CRT|FLJ26680|CALR|RO|SSA|P90|IP90|CNX|CANX|derlin-1|PRO2577|DER1|DERL1|MGC3067|DER-1|FLJ13784|derlin-2|F-LANa|DERL2|CGI-101|FLANa|F-LAN-1|KIAA0212|EDEM|EDEM1|C20orf49|C20orf31|EDEM2|FLJ10783|bA4204.1|C1orf22|EDEM3|FLJ21865|ENGASE|KIAA0088|GANAB|GIIA|GluII|G2AN|MAN1B1|MRT15|MANA-ER|ERManI|RNF176|MARCH6|TEB4|MARCH-VI|MARCHF6|MLEC|KIAA0152|DER7|MOGS|CWH41|GCS1|PNG1|FLJ11005|NGL…
MSigDB_942	REACTOME_AQUAPORIN_MEDIATED_TRANSPORT	AC1|DFNB44|ADCY1|AC2|KIAA1060|HBAC2|ADCY2|AC3|ADCY3|ADCY4|AC4|ADCY5|AC5|ADCY6|AC6|KIAA0037|ADCY7|AC7|AC8|ADCY8|HBAC1|ADCY3|AC9|ADCY9|CO|CHIP28|AQP1|AQP10|AQP11|AQP12|AQP12A|AQP2|GIL|AQP3|MIWC|AQP4|AQP5|AQP6|AQP2L|AQP7|AQPap|AQP7L|AQP9|AQP8|SSC1|HsT17287|AQP9|ARVP|AVP|ADH|GNAS|SCG6|NESP|GPSA|NESP55|SgVI|GNASXL|GNAS1|GNB1|GNB2|GNB3|GNB4|GNG10|GNG11|GNGT11|G(gamma)13|h2-35|GNG13|GNG2|GNG3|GNG4|GNG5|…
MSigDB_944	REACTOME_PLATELET_CALCIUM_HOMEOSTASIS	SERCA1|ATP2A|ATP2A1|ATP2B|SERCA2|DAR|ATP2A2|SERCA3|ATP2A3|ATP2B1|PMCA1|PMCA2|ATP2B2|PMCA3|ATP2B3|SCAX1|CLA2|CFAP39|MXRA1|ATP2B2|ATP2B4|PMCA4|CALML2|CAMI|DD132|PHKD|CALM1|SCA29|SCA15|SCA16|Insp3r1|PPP1R94|ACV|IP3R1|ITPR1|ITPR2|IP3R2|CFAP48|ITPR3|IP3R3|FLJ14466|CRACM1|ORAI1|TMEM142A|ORAI2|CBCIP2|C7orf19|H_NH0514P08.8|FLJ14733|FLJ12474|TMEM142B|P2RX1|P2X1|P2RX3|P2X3|P2X4|P2RX4|P2X5|P2RX5|LRH-1|P2XM|…
MSigDB_950	REACTOME_TRAF6_MEDIATED_IRF7_ACTIVATION	KAT3A|CBP|RSTS|CREBBP|RTS|DDX58|RIG-I|DKFZp434J1111|FLJ13599|RIG1|RIG-1|KAT3B|EP300|p300|MDA5|IFIH1|Hlcd|IDDM19|MDA-5|IFN-alphaD|IFN-ALPHA|IFNA1|IFNA13|IFL|IFN|IFNA@|IFNA10|IFN-alphaC|IFNA13|LEIF2H|IFN-alphaH|IFNA14|IFNA16|IFN-alphaO|LEIF2C1|IFNA17|IFN-alphaI|IFNA2|IFNA|IFN-alphaA|IFN-alphaI|IFNA21|IFN-alpha4a|MGC142200|IFNA4|IFNA5|IFN-alphaG|IFN-alphaK|IFNA6|IFN-alphaJ|IFNA7|IFNA-J|IFN-alphaB|IF…
MSigDB_951	REACTOME_CIRCADIAN_CLOCK	ARNTL|BMAL1|MOP3|JAP3|bHLHe5|PASD3|PASD9|MOP9|CLIF|bHLHe6|BMAL2|ARNTL2|HB16|TREB7|CREB2|CRE-BP1|ATF2|ARVP|AVP|ADH|SHARP2|BHLHE40|Clast5|BHLHB2|bHLHe40|STRA13|DEC1|SHARP1|bHLHe41|BHLHB3|BHLHE41|SHARP-1|DEC2|bTrCP1|betaTrCP|beta-TrCP1|BTRC|FBXW1A|Fwd1|bTrCP|CARM1|PRMT4|CHD9|KIAA0308|FLJ12178|BC022889|bHLHe8|KIAA0334|KAT13D|CLOCK|CPT1A|CPT1|L-CPT1|CPT1-L|CREB1|KAT3A|CBP|RSTS|CREBBP|RTS|CREM|hCREM-2|…
MSigDB_952	REACTOME_FACTORS_INVOLVED_IN_MEGAKARYOCYTE_DEVELOPMENT_AND_PLATELET_PRODUCTION	ABL1|JTK7|ABL|p150|c-ABL|ACTB|AK3|AK3L1|AKL3L1|AK6|AKAP121|PPP1R43|AKAP149|S-AKAP84|AKAP1|PRKA1|AKAP84|D-AKAP1|SAKAP84|TDRD17|D-AKAP2|MGC9414|AKAP10|PRKA10|CABLES1|FLJ35924|HsT2563|ik3-2|CABLES2|dJ908M14.2|C20orf150|CAPZA1|CAPZA2|CAPZ|CAPPA2|CAPZB|CARMIL1|LRRC16|LRRC16A|dJ501N12.1|FLJ20048|CARMIL|CBX5|HP1|HP1Hs-alpha|HP1-ALPHA|G25K|CDC42Hs|CDC42|CDK2|PSSALRE|CDK5|PPP1R61|CENPE|KIF10|DOCK180|DOCK1…
MSigDB_954	REACTOME_REGULATION_OF_MRNA_STABILITY_BY_PROTEINS_THAT_BIND_AU_RICH_ELEMENTS	PKB|AKT1|PRKBA|RAC|AKT|mapmodulin|ANP32A|PHAPI|C15orf1|PP32|I1PP2A|LANP|MAPM|HSA275986|SMIF|DCP1A|SMAD4IP1|DCP2|NUDT20|dis3p|RRP44|DIS3|KIAA1008|EXOSC11|p220|EIF4G1|EIF4F|EIF4G|PARK18|HuR|MelG|ELAVL1|HUR|Hua|Csl4p|hCsl4p|CGI-108|SKI4|Ski4p|p13|CSL4|EXOSC1|EXOSC2|RRP4|Rrp4p|hRrp4p|p7|CGI-102|hRrp-40|Rrp40p|hRrp40p|p10|RRP40|EXOSC3|Rrp41p|hRrp41p|FLJ20591|SKI6|RRP41A|p12A|Ski6p|RRP41|EXOSC4|MGC1290…
MSigDB_956	REACTOME_GABA_B_RECEPTOR_ACTIVATION	AC1|DFNB44|ADCY1|AC2|KIAA1060|HBAC2|ADCY2|AC3|ADCY3|ADCY4|AC4|ADCY5|AC5|ADCY6|AC6|KIAA0037|ADCY7|AC7|AC8|ADCY8|HBAC1|ADCY3|AC9|ADCY9|HG20|GABBR2|GABABR2|GPR51|GPRC3B|GNAI1|GIP|GNAI2|GNAI2B|87U6|GNAI3|GNAL|GNAT3|gustducin|GDCA|GNB1|GNB2|GNB3|GNG10|GNG2|GNG3|GNG4|GNG5|GNG7|FLJ00058|GNG8|GNGT1|GNG1|GNGT2|GNG9|KCNJ10|Kir1.2|Kir4.1|KCNJ12|IRK2|Kir2.2|hIRK1|Kir2.2v|KCNJN1|Kir1.3|Kir4.2|KCNJ15|IRKK|BIR9…
MSigDB_957	REACTOME_TRANSPORT_TO_THE_GOLGI_AND_SUBSEQUENT_MODIFICATION	HARP11|Arp11|Arp10|ACTR11|ACTR10|Arp1A|ARP1|ACTR1A|ANK1|SPH1|ANK|LQT4|ANK2|ANK3|PPP1R65|PITK|KIAA0379|PP6-ARS-A|ANKRD28|COPD|ARCN1|AREGB|AREG|SDGF|ARF1|ARF3|ARF2|ARF4|ARF5|FLJ10767|bA261N11.3|ARF1GAP|ARFGAP1|IRZ|FLJ14576|ARFGAP2|Zfp289|ZNF289|ARFGAP3|ARFGAP1|B4GALT1|beta4Gal-T1|GGTB2|beta4Gal-T2|B4GALT2|B4GALT3|beta4Gal-T3|beta4Gal-T4|B4GALT4|beta4GalT-V|B4GALT5|beta4GalT-VI|B4GALT6|BET1|hbet1|GS…
MSigDB_958	REACTOME_IRON_UPTAKE_AND_TRANSPORT	ABCG2|EST157481|MXR|CD338|BCRP|ABCP|ACO1|IRP1|IREB1|IREBP|ATP6IP1|VATPS1|Ac45|ATP6AP1|16A|ATP6S1|XAP-3|XAP3|ORF|CF2|Stv1|VPP1|ATP6N1|ATP6N1A|Vph1|a1|ATP6V0A1|Stv1|ATP6N1D|TJ6s|Vph1|a2|TJ6M|ATP6V0A2|TJ6|ATP6a2|J6B7|VPP2|Stv1|RTA1C|ATP6N2|RDRTA2|ATP6V0A4|a4|Vph1|RTADR|ATP6N1B|ATP6V0B|ATP6F|VMA16|HATPL|ATP6V0C|ATP6L|Vma3|ATPL|ATP6C|VATL|VPATPD|VATX|ATP6DV|P39|Vma6|ATP6V0D1|ATP6D|ATP6V0D2|FLJ38708|VM…
MSigDB_959	REACTOME_INTERFERON_GAMMA_SIGNALING	B2M|CAMKA|CaMKIIŒ±|CaMKIINalpha|CAMK2A|KIAA0968|CAMK2|CAM2|CAMKB|CaMKIIŒ≤|CAMK2B|CAMK2D|CAMKD|CAMK2G|CAMKG|MDU2|MDU3|CD44|Pgp1|MIC4|CD44R|HCELL|IN|MC56|CSPG8|CIITA|C2TA|MHC2TA|NLRA|CD64A|CD64|FCGR1A|CD64b|FCGR1B|GBP1|GBP2|GBP3|FLJ10961|Mpa2|GBP4|GBP5|DKFZp686G0786|GBP6|GBP4L|FLJ38822|GBP7|HLA-A|HLA-B|AS|HLA-C|HLA-JY3|PSORS1|D6S204|HLA-DPA1|HLA-DP1A|HLA-DPB1|HLA-DP1B|CELIAC1|HLA-DQA|HLA-DQA1|HLA-D…
MSigDB_963	REACTOME_ION_TRANSPORT_BY_P_TYPE_ATPASES	ATP10A|ATP10C|ATPVC|KIAA0566|ATPVA|ATP10B|FLJ21477|ATPVB|KIAA0715|ATPVD|ATP10D|KIAA1487|ATPIS|KIAA1021|ATP11A|ATPIH|ATPIF|KIAA0956|ATP11B|ATPIR|ATPIG|ATP11C|ATPIQ|HK|ATP1AL1|H-K-ATPase|ATP12A|ATP13A1|KIAA1825|CGI-152|ATP13A|FLJ31858|CLN12|ATP13A2|PARK9|HSA9947|DKFZp761I1011|FLJ37958|ATP13A4|FLJ16025|ATP13A5|ATP1A1|MHP2|ATP1A2|FHM2|ATP1A3|DYT12|ATP1AL2|ATP1A4|ATP1B|ATP1B1|AMOG|ATP1B2|FLJ29027|ATP1…
MSigDB_964	REACTOME_INTERFERON_ALPHA_BETA_SIGNALING	RLI1|RNS4I|RLI|OABP|RNASEL1|ABCE1|RNASELI|G1P1|ADAR|IFI4|ADAR1|tetherin|CD317|BST2|G0S30|KROX-24|ZIF-268|ZNF225|EGR1|AT225|TIS8|NGFI-A|GBP2|HLA-A|HLA-B|AS|HLA-C|HLA-JY3|PSORS1|D6S204|HLA-E|HLA-F|HLA-G|HLA-H|ISG12|IFI27|FAM14D|P27|IFP35|IFI35|G1P3|6-16|IFI6|IFI616|IFI-6-16|FAM14C|G10P1|IFNAI1|GARG-16|IFI56|IFIT1|IFI-54|ISG-54K|cig42|GARG-39|G10P2|IFI54|IFIT2|GARG-49|IRG2|RIG-G|CIG-49|IFI60|ISG60|I…
MSigDB_966	REACTOME_GABA_RECEPTOR_ACTIVATION	AC1|DFNB44|ADCY1|AC2|KIAA1060|HBAC2|ADCY2|AC3|ADCY3|ADCY4|AC4|ADCY5|AC5|ADCY6|AC6|KIAA0037|ADCY7|AC7|AC8|ADCY8|HBAC1|ADCY3|AC9|ADCY9|KIAA0424|PEM-2|ARHGEF9|HG20|GABBR2|GABABR2|GPR51|GPRC3B|GABRA1|EJM5|GABRA2|GABRA3|GABRA4|GABRA5|GABRA6|GABRB1|GABRB3|GABRG3|THETA|GABRQ|GABRR1|GABRR2|GABRR3|GNAI1|GIP|GNAI2|GNAI2B|87U6|GNAI3|GNAL|GNAT3|gustducin|GDCA|GNB1|GNB2|GNB3|GNG10|GNG2|GNG3|GNG4|GNG5|GNG7|FLJ…
MSigDB_967	REACTOME_KINESINS	PPP1R61|CENPE|KIF10|HKSP|TRIP5|KIF11|KNSL1|Eg5|KIF12|KIF13B|KIAA0639|GAKIN|KNSL7|KIF15|HKLP2|NY-BR-62|KIF16B|FLJ20135|dJ971B4.1|SNX23|C20orf23|PPP1R99|DKFZP434G2226|KIF18A|KIF18B|FLJ37300|KIF19|KIF19A|ATSV|SPG30|UNC104|KIF1A|C2orf20|KIF1B|HMSNII|KLP|KIAA0591|CMT2A|CMT2|SPG58|SPAX2|SAX2|KIF1C|RAB6KIFL|KIF20A|MPHOSPH1|KRMP1|MPP1|KIF20B|CT90|FLJ20052|KIF21A|FEOM1|KIAA0449|DKFZP434J212|KIF21B|OBP-2|O…
MSigDB_968	REACTOME_N_GLYCAN_ANTENNAE_ELONGATION_IN_THE_MEDIAL_TRANS_GOLGI	B4GALT1|beta4Gal-T1|GGTB2|beta4Gal-T2|B4GALT2|B4GALT3|beta4Gal-T3|beta4Gal-T4|B4GALT4|beta4GalT-V|B4GALT5|beta4GalT-VI|B4GALT6|FSHA|LHA|CGA|TSHA|GPHa|GPHA1|HCG|GPA1|CHST10|HNK-1ST|CHST8|GALNAC-4-ST1|FUCA1|LE|FUT3|CD174|FUT8|CGB4|LSH-B|hLHB|LHB|MANA2|GOLIM7|MAN2A1|MANA2X|HsT19662|MAN2A2|MGAT2|GNT-II|GNT-III|MGAT3|GnT-4a|MGAT4A|GnT-Iva|GnT-Ivb|MGAT4B|HGNT-IV-H|MGAT4C|MGAT5A|MGAT5|GNT-V|SAT3|SIAT4|S…
MSigDB_969	REACTOME_REGULATION_OF_IFNA_SIGNALING	IFN-alphaD|IFN-ALPHA|IFNA1|IFNA13|IFL|IFN|IFNA@|IFNA10|IFN-alphaC|IFNA13|LEIF2H|IFN-alphaH|IFNA14|IFNA16|IFN-alphaO|LEIF2C1|IFNA17|IFN-alphaI|IFNA2|IFNA|IFN-alphaA|IFN-alphaI|IFNA21|IFN-alpha4a|MGC142200|IFNA4|IFNA5|IFN-alphaG|IFN-alphaK|IFNA6|IFN-alphaJ|IFNA7|IFNA-J|IFN-alphaB|IFNA8|IFRC|IFNAR|IFNAR1|IFNAR2|IFNABR|IFF|IFNB|IFB|IFNB1|JTK3|JAK1A|JAK1B|JAK1|PTP1B|PTPN1|BPTP3|SHP2|PTPN11|PTP2C|NS1|S…
MSigDB_970	REACTOME_INTERFERON_SIGNALING	AAAS|RLI1|RNS4I|RLI|OABP|RNASEL1|ABCE1|RNASELI|G1P1|ADAR|IFI4|ADAR1|UBCH7BP|ARI|HARI|ARIH1|HHARI|B2M|tetherin|CD317|BST2|CAMKA|CaMKIIŒ±|CaMKIINalpha|CAMK2A|KIAA0968|CAMK2|CAM2|CAMKB|CaMKIIŒ≤|CAMK2B|CAMK2D|CAMKD|CAMK2G|CAMKG|MDU2|MDU3|CD44|Pgp1|MIC4|CD44R|HCELL|IN|MC56|CSPG8|CIITA|C2TA|MHC2TA|NLRA|DDX58|RIG-I|DKFZp434J1111|FLJ13599|RIG1|RIG-1|G0S30|KROX-24|ZIF-268|ZNF225|EGR1|AT225|TIS8|NGFI-A|PKR…
MSigDB_971	REACTOME_TRANSFERRIN_ENDOCYTOSIS_AND_RECYCLING	ATP6IP1|VATPS1|Ac45|ATP6AP1|16A|ATP6S1|XAP-3|XAP3|ORF|CF2|Stv1|VPP1|ATP6N1|ATP6N1A|Vph1|a1|ATP6V0A1|Stv1|ATP6N1D|TJ6s|Vph1|a2|TJ6M|ATP6V0A2|TJ6|ATP6a2|J6B7|VPP2|Stv1|RTA1C|ATP6N2|RDRTA2|ATP6V0A4|a4|Vph1|RTADR|ATP6N1B|ATP6V0B|ATP6F|VMA16|HATPL|ATP6V0C|ATP6L|Vma3|ATPL|ATP6C|VATL|VPATPD|VATX|ATP6DV|P39|Vma6|ATP6V0D1|ATP6D|ATP6V0D2|FLJ38708|VMA6|ATP6D2|ATP6V0E1|M9.2|ATP6H|ATP6V0E|ATP6V0E2|ATP6V0E2L|C…
MSigDB_973	REACTOME_ION_CHANNEL_TRANSPORT	TMEM16A|ORAOV2|TAOS2|ANO1|FLJ10261|DOG1|TMEM16K|MGC47890|FLJ10375|ANO10|SCAR10|C12orf3|TMEM16B|ANO2|TMEM16C|C11orf25|DYT23|GENX-3947|ANO3|ANO4|FLJ35277|FLJ34272|TMEM16D|FLJ34221|LGMD2L|ANO5|TMEM16E|GDD1|DKFZp313M0720|ANO6|TMEM16F|TMEM16G|PCANAP5|ANO7|PCANAP5L|NGEP|IPCA-5|TMEM16H|KIAA1623|ANO8|TP53I5|TMEM16J|ANO9|PIG5|hBNaC2|ACCN2|ASIC1|BNaC2|ACCN1|ACCN|BNC1|MDEG|BNaC1|ASIC2|hBNaC1|ASIC2a|DRASIC|A…
MSigDB_975	REACTOME_FORMATION_OF_INCISION_COMPLEX_IN_GG_NER	CCNH|p37|p34|CycH|CAK1|MO15|CDKN7|CAK|STK1|CDK7|CEN2|CALT|CETN2|CHD1L|ALC1|CUL4A|CUL4B|DDB1|DDB2|DDBB|FLJ34321|UV-DDB2|XPE|ERCC1|RAD10|MGC126218|ERCC2|MGC102762|MGC126219|XPD|MAG|TFIIH|EM9|XPB|RAD25|ERCC3|BTF2|FANCQ|ERCC4|XPF|RAD1|XPGC|ERCM2|ERCC5|TFIIH|GTF2H1|P62|BTF2|BTF2|T-BTF2P44|GTF2H2|BTF2P44|TFIIH|p44|GTF2H3|TFIIH|P34|BTF2|TFIIH|TFB2|P52|GTF2H4|GTF2H5|TTD-A|TTDA|C6orf175|TFB5|FLJ30544|TFII…
MSigDB_976	REACTOME_TRANSCRIPTIONAL_REGULATION_OF_WHITE_ADIPOCYTE_DIFFERENTIATION	apM1|ADIPOQ|ACDC|adiponectin|ACRP30|GBP28|AdipoQ|ADIRF|APM2|C10orf116|AFRO|NL2|pp1158|FIAF|ANGPTL4|ARP4|PGAR|HFARP|CARM1|PRMT4|CycC|CCNC|CCND3|GPIV|SCARB3|FAT|GP3B|CD36|GP4|bA346C16.3|CDC2L6|CDK19|CDK11|KIAA1028|PSK-J3|CDK4|CDK8|K35|C/EBP-alpha|CEBPA|CEBP|TCF5|CEBPB|C/EBP-beta|IL6DBP|NFIL6|CRP2|LAP|NF-IL6-beta|CELF|C/EBP-delta|CRP3|CEBPD|CHD9|KIAA0308|FLJ12178|BC022889|KAT3A|CBP|RSTS|CREBBP|RTS|C…
MSigDB_977	REACTOME_ENDOSOMAL_SORTING_COMPLEX_REQUIRED_FOR_TRANSPORT_ESCRT	BC-2|CHMP2|CHMP2A|VPS2A|VPS2|CHMP2B|VPS2B|CHMP2.5|DKFZP564O123|CHMP3|NEDF|VPS24|CGI-149|C14orf123|CHMP4A|HSPC134|VPS32A|dJ553F4.4|SNF7-2|CHMP4B|C20orf178|VPS32B|Shax1|CHMP4C|Shax3|MGC22825|VPS32C|HSPC177|CGI-34|CHMP5|SNF7DC2|Vps60|C9orf83|VPS20|FLJ11749|CHMP6|CHMP7|MGC29816|ZFYVE8|HGS|Hrs|Vps27|FAM125A|MVB12A|FLJ32495|MVB12B|FLJ00001|FAM125B|C9orf28|Uba80|RPS27A|UBCEP80|S27A|VPS22|Dot3|EAP30|SNF8…
MSigDB_978	REACTOME_MEIOTIC_RECOMBINATION	TEL1|ATD|ATDC|ATC|ATA|ATM|TELO1|BLM|RECQ2|RECQL3|BS|BRCA1|RNF53|FANCS|PPP1R53|BRCC1|XRCC11|FAD1|BRCA2|BRCC2|FACD|FANCD|FANCD1|FAD|CDK2|PSK-J3|CDK4|DMC1|LIM15|H2AB1|H2AFB1|MGC921|FLJ10903|H2AJ|H2AFJ|H2AZ2|MGC1947|MGC10170|H2AFV|H2AV|MGC10831|H2AX|H2AFX|H2AZ1|H2AZ|H2A.Z|H2AFZ|H2BFS|H2BS1|H3-3A|H3F3|H3.3A|H3F3A|H3-3B|H3F3B|H3.3B|H2AFM|H2AC4|H2A/m|HIST1H2AB|H2AFL|H2AC6|HIST1H2AC|H2AC7|HIST1H2AD|H2AFG…
MSigDB_979	REACTOME_PLATELET_AGGREGATION_PLUG_FORMATION	ADRAR|ADRA2|ADRA2A|ADRA2R|ADRARL1|ADRA2L1|ADRA2RL1|ADRA2B|ADRARL2|ADRA2L2|ADRA2RL2|ADRA2C|PKB|AKT1|PRKBA|RAC|AKT|INAG1|APBB1IP|RIAM|CAS|P130Cas|CASS1|Crkas|BCAR1|OI4|COL1A1|OI4|COL1A2|CRK|CSK|F2|FGA|FGB|FGG|CIG|FN1|LETS|GFND2|MSF|FINC|GP1B|GP1BA|GPIbalpha|CD42b|CD42c|GPIbbeta|GP1BB|CD42d|GP5|GP9|GPIX|CD42a|GRB2|NCKAP2|ITGA2B|PPP1R93|CD41B|CD41|GP2B|GP3A|ITGB3|CD61|GPIIIa|MPL|CD110|THPOR|TPOR|PDK1…
MSigDB_980	REACTOME_SIGNALING_BY_NOTCH	ACTA2|ACTSA|ADAM10|HsT18717|MADM|CD156C|kuz|CD156B|cSVP|TACE|ADAM17|EIF2C1|AGO1|hAGO1|EIF2C2|CASC7|Q10|hAGO2|LINC00980|AGO2|FLJ12765|EIF2C3|AGO3|hAGO3|hAGO4|AGO4|FLJ20033|KIAA1567|EIF2C4|PKB|AKT1|PRKBA|RAC|AKT|APH1A|APH-1A|CGI-78|APH1B|PSFL|DKFZp564D0372|APH-1B|ARR1|ARRB1|DKFZp686L0365|BARR2|ARRB2|ARR2|SERCA1|ATP2A|ATP2A1|ATP2B|SERCA2|DAR|ATP2A2|SERCA3|ATP2A3|B4GALT1|beta4Gal-T1|GGTB2|CycC|CCNC|C…
MSigDB_985	REACTOME_DNA_REPLICATION	ANAPC1|MCPR|APC1|TSG24|APC10|DKFZP564L0562|DOC1|ANAPC10|APC11|Apc11p|ANAPC11|MGC882|HSPC214|ANAPC15|HSPC020|C11orf51|APC15|DKFZP564M082|CENP-27|ANAPC16|APC16|bA570G20.3|FLJ33728|C10orf104|APC2|ANAPC2|KIAA1406|ANAPC4|APC4|ANAPC5|APC5|APC7|ANAPC7|CT146|CCNA1|CCNA2|CCNA|CCN1|CCNE|CCNE1|CCNE2|CYCE2|APC6|CDC16|CUT9|ANAPC6|CUT23|ANAPC8|APC8|CDC23|C9orf17|CDC26|APC12|ANAPC12|CDC27|NUC2|D0S1430E|APC3|D17…
MSigDB_987	REACTOME_METABOLISM_OF_CARBOHYDRATES	AAAS|ABCC5|MRP5|EST277145|SMRP|MOAT-C|AGC1|ACAN|CSPGCP|CSPG1|MSK16|ADP-GK|ADPGK|DKFZp434B195|AGL|AGRN|AGRIN|DD3|AKR1A1|ALR|AKR1B1|AR|ALDR1|PUMB1|RALDH1|ALDH1A1|ALDH1|ALDOA|ALDOB|ALDOC|ARSB|beta3Gal-T1|B3GALT1|beta3Gal-T2|B3GALT2|B3GALT4|GalT4|beta3Gal-T4|B3T5|B3GALT5|GLCT5|B3GalT-V|beta3Gal-T5|B3GALT6|beta3GalT6|CD57|GlcAT-P|LEU7|HNK-1|B3GAT1|NK-1|B3GAT2|GlcAT-S|B3GAT3|GlcAT-I|B3GNT1|B3GNT2|B3GNT…
MSigDB_988	REACTOME_SIGNALING_BY_INSULIN_RECEPTOR	AKT2|PKBŒ≤|ATP6IP1|VATPS1|Ac45|ATP6AP1|16A|ATP6S1|XAP-3|XAP3|ORF|CF2|Stv1|VPP1|ATP6N1|ATP6N1A|Vph1|a1|ATP6V0A1|Stv1|ATP6N1D|TJ6s|Vph1|a2|TJ6M|ATP6V0A2|TJ6|ATP6a2|J6B7|VPP2|Stv1|RTA1C|ATP6N2|RDRTA2|ATP6V0A4|a4|Vph1|RTADR|ATP6N1B|ATP6V0B|ATP6F|VMA16|HATPL|ATP6V0C|ATP6L|Vma3|ATPL|ATP6C|VATL|VPATPD|VATX|ATP6DV|P39|Vma6|ATP6V0D1|ATP6D|ATP6V0D2|FLJ38708|VMA6|ATP6D2|ATP6V0E1|M9.2|ATP6H|ATP6V0E|ATP6V0E2|…
MSigDB_991	REACTOME_HEMOSTASIS	A1BG|CPAMD5|S863-7|FWP007|A2M|ABCC4|MOATB|EST170205|MOAT-B|MRP4|C20orf22|DKFZP434P106|dJ965G21.2|ABHD12|BEM46L2|ABHD12A|ABHD6|ABL1|JTK7|ABL|p150|c-ABL|ACTB|ACTN1|ACTN2|FSGS1|ACTN4|ADRAR|ADRA2|ADRA2A|ADRA2R|ADRARL1|ADRA2L1|ADRA2RL1|ADRA2B|ADRARL2|ADRA2L2|ADRA2RL2|ADRA2C|A2HS|AHSG|FETUA|HSGA|AK3|AK3L1|AKL3L1|AK6|AKAP121|PPP1R43|AKAP149|S-AKAP84|AKAP1|PRKA1|AKAP84|D-AKAP1|SAKAP84|TDRD17|D-AKAP2|MGC9…
MSigDB_992	REACTOME_HIV_INFECTION	AAAS|CLAPB2|BAM22|AP1B1|AP105A|ADTB1|ADTG|AP1G1|CLAPG1|AP1M1|AP47|CLAPM2|AP1M2|HSMU1B|AP1-mu2|mu2|CLAPS1|AP19|SIGMA1A|AP1S1|EKV3|WUGSC:H_DJ0747G18.2|MRXS5|SIGMA1B|MRX59|PGS|AP1S2|AP1S3|CLAPA1|AP2A1|ADTAA|ADTAB|AP2A2|HIP9|HYPJ|DKFZP564D1864|CLAPA2|KIAA0899|CLAPB1|ADTB2|AP2B1|AP2M1|AP50|CLAPM1|mu2|FBHOk|AP2S1|CLAPS2|HHC3|FBH3|dJ494G10.1|APOBEC3G|CEM15|FLJ12740|bK150C2.7|MDS019|ARF1|CGI-11|SFDalpha|…
MSigDB_993	REACTOME_HIV_LIFE_CYCLE	AAAS|BAF|BANF1|CCNH|p37|p34|CycH|CPR4|CCNK|CCNT1|CCNT|HIVE1|CYCT1|CCNT2|CD195|CKR-5|CKR5|CC-CKR-5|IDDM22|CCR5|CMKBR5|CD4|CAK1|MO15|CDKN7|CAK|STK1|CDK7|CDC2L4|CDK9|PITALRE|C-2k|TAK|BC-2|CHMP2|CHMP2A|VPS2A|VPS2|CHMP2B|VPS2B|CHMP2.5|DKFZP564O123|CHMP3|NEDF|VPS24|CGI-149|C14orf123|CHMP4A|HSPC134|VPS32A|dJ553F4.4|SNF7-2|CHMP4B|C20orf178|VPS32B|Shax1|CHMP4C|Shax3|MGC22825|VPS32C|HSPC177|CGI-34|CHMP5|SN…
MSigDB_995	REACTOME_HOST_INTERACTIONS_OF_HIV_FACTORS	AAAS|CLAPB2|BAM22|AP1B1|AP105A|ADTB1|ADTG|AP1G1|CLAPG1|AP1M1|AP47|CLAPM2|AP1M2|HSMU1B|AP1-mu2|mu2|CLAPS1|AP19|SIGMA1A|AP1S1|EKV3|WUGSC:H_DJ0747G18.2|MRXS5|SIGMA1B|MRX59|PGS|AP1S2|AP1S3|CLAPA1|AP2A1|ADTAA|ADTAB|AP2A2|HIP9|HYPJ|DKFZP564D1864|CLAPA2|KIAA0899|CLAPB1|ADTB2|AP2B1|AP2M1|AP50|CLAPM1|mu2|FBHOk|AP2S1|CLAPS2|HHC3|FBH3|dJ494G10.1|APOBEC3G|CEM15|FLJ12740|bK150C2.7|MDS019|ARF1|CGI-11|SFDalpha|…
MSigDB_996	REACTOME_VIRAL_MESSENGER_RNA_SYNTHESIS	AAAS|BTF4|RAP74|TF2F1|GTF2F1|TFIIF|BTF4|RAP30|TFIIF|GTF2F2|FLJ10407|NET3|TMEM48|NDC1|NUP84|NUP107|FLJ10814|NUP133|NUP153|HNUP153|KIAA0791|N155|NUP155|NUP160|FLJ22583|KIAA0197|NUP188|KIAA0169|KIAA0225|C7orf14|NUP205|POM210|NUP210|KIAA0906|FLJ22389|GP210|NUP214|CAIN|N214|CAN|D9S46E|MP44|NUP35|MGC5585|FLJ22618|NUP37|bA350J20.1|FLJ13287|NUP43|NPAP60L|NUP50|NUP54|KIAA0410|NUP58|NUPL1|NUP45|DKFZp547L13…
MSigDB_997	REACTOME_INTERACTIONS_OF_VPR_WITH_HOST_CELLULAR_PROTEINS	AAAS|BAF|BANF1|HMGIY|HMGA1|IPOA5|RCH2|NPI-1|SRP1|KPNA1|FLJ10407|NET3|TMEM48|NDC1|NUP84|NUP107|FLJ10814|NUP133|NUP153|HNUP153|KIAA0791|N155|NUP155|NUP160|FLJ22583|KIAA0197|NUP188|KIAA0169|KIAA0225|C7orf14|NUP205|POM210|NUP210|KIAA0906|FLJ22389|GP210|NUP214|CAIN|N214|CAN|D9S46E|MP44|NUP35|MGC5585|FLJ22618|NUP37|bA350J20.1|FLJ13287|NUP43|NPAP60L|NUP50|NUP54|KIAA0410|NUP58|NUPL1|NUP45|DKFZp547L134|IB…
MSigDB_999	REACTOME_ACTIVATION_OF_ATR_IN_RESPONSE_TO_REPLICATION_STRESS	SCKL1|ATR|FRP1|MEC1|SCKL|ATRIP|MGC20625|MGC26740|MGC21482|FLJ12343|CDC25A|CDC25C|PPP1R60|CDC25|CDC45|CDC45L2|CDC45L|CDC6|CDC18L|CDC7L1|huCdc7|Hsk1|HsCdc7|CDC7|CDK2|CHK1|CHEK1|CLSPN|ASK|chif|ZDBF1|DBF4|DBF4A|HUS1|PRO2249|MCM10|DNA43|CNA43|CCNL1|BM28|cdc19|KIAA0030|CDCL1|MCM2|D3S3194|DFNA70|MCM3|P1-Cdc21|hCdc21|CDC21|MGC33310|MCM4|CDC54|MCM5|CDC46|MCM6|Mis5|MCM7|CDC47|MCM2|PPP1R104|MGC12866|MGC4816…
MSigDB_1002	REACTOME_INNATE_IMMUNE_SYSTEM	A1BG|FLJ33876|ABCA13|FLJ33951|ABI1|ABI-1|E3B1|SSH3BP1|AIP-1|AblBP3|ABI2B|ABI2|ABI-2|argBPIA|SSH3BP2|ABL1|JTK7|ABL|p150|c-ABL|ACAA1|ACLY|ACL|ATPCL|CLATP|PAP|ACP-3|TM-PAP|ACPP|ACP3|ACTB|DFNA26|ACTG1|DFNA20|ACTG|HARP11|Arp11|Arp10|ACTR11|ACTR10|CTRN2|ACTR1B|Arp1B|ACTR2|ARP2|ACTR3|ARP3|ADAM10|HsT18717|MADM|CD156C|kuz|CD156A|CD156|ADAM8|MS2|EMR3|ADGRE3|ADGRE5|CD97|TM7LN1|GPR97|Pb99|ADGRG3|PGR26|ASRG|A…
MSigDB_1003	REACTOME_MITOTIC_PROMETAPHASE	Arp1A|ARP1|ACTR1A|ELYS|AHCTF1|LQT11|CG-NAP|PPP1R45|KIAA0803|MU-RMS-40.16A|AKAP9|AKAP350|YOTIAO|PRKA9|AKAP450|HYPERION|KIAA0328|ALMS1|AURKB|STK12|Aik2|PPP1R48|AIM-1|IPL1|STK5|AurB|ARK2|MGC4093|MKS10|MKSR-2|B9D2|API4|survivin|BIRC5|EPR-1|BUB1L|BUB1|hBUB1|BUB1A|MAD3L|SSK1|Bub1A|BUBR1|BUB1B|BUB3|BUB3L|CCNB1|CCNB|CCNB2|HsT17299|KIAA0419|CP110|CCP110|CDC20A|p55CDC|CDC20|CDCA5|CDCA8|BOR|FLJ12042|MESRGP|…
MSigDB_1004	REACTOME_G1_S_SPECIFIC_TRANSCRIPTION	CT146|CCNA1|CCNE|CCNE1|CDC25A|CDC45|CDC45L2|CDC45L|CDC6|CDC18L|CDK1|CDC2|CDC28A|DUP|RIS2|CDT1|DHFR|RBBP3|RBP3|E2F1|E2F-4|E2F4|E2F5|E2F6|E2F-6|EMI1|FBX5|FBXO5|Fbxo31|HDAC1|RPD3L1|GON-10|HD1|KDAC1|ZK418.4|LIN37|lin-37|F25965|LIN52|C14orf46|LIN54|CXCDC1|DKFZp686L1814|JC8.6|MIP120|TCX1|TGS|LIN9|ORC1L|PARC1|HSORC1|ORC1|PCNA|NSX|POLA1|p180|POLA|lin-53|NURF55|RbAp48|RBBP4|cp107|PRB1|p107|RBL1|p130|Rb2|R…
MSigDB_1005	REACTOME_SIGNALING_BY_TGF_BETA_RECEPTOR_COMPLEX	ARHGEF18|P114-RhoGEF|MGC15913|KIAA0521|p114RhoGEF|ATP1B4|BAMBI|NMA|CBL2|c-Cbl|RNF55|CBL|CycC|CCNC|CPR4|CCNK|CCNT1|CCNT|HIVE1|CYCT1|CCNT2|CDK8|K35|CDC2L4|CDK9|PITALRE|C-2k|TAK|CDKN2B|MTS2|TP15|P15|p15INK4b|CDK4I|INK4B|KIAA1319|CGN|E2F-4|E2F4|E2F5|JAM-1|JAM1|CD321|JCAM|PAM-1|JAM-A|JAMA|F11R|PKC12|FKBP12|FKBP-12|FKBP12C|PPIASE|FKBP1|FKBP1A|PACE|PCSK3|FUR|SPC1|FURIN|HDAC1|RPD3L1|GON-10|HD1|KDAC1|JUNB…
MSigDB_1009	REACTOME_GLUTATHIONE_CONJUGATION	DD3|AKR1A1|ALR|MGC4504|CHAC1|CHAC2|GCG1|CN2|PEPA|CPGL|HsT2298|FLJ10830|CNDP2|ESD|GLCL|GCS|GLCLC|GCLC|GCLM|GLCLR|C7orf24|GCTG|GGCT|CRF21|Ggc|MGC3077|GGT|GGT1|CD224|D22S732|D22S672|GGTLA1|GGT-REL|GGT5|GGT6|FLJ90165|GGTL3|D20S101|GGT7|GGTL5|dJ18C9.2|GSS|GSTA1|GST2|GSTA2|GSTA3|GSTA4|GSTA5|GST13|GSTK1|MU|GSTM1|H-B|GST1|GSTM2|GST4|GSTM3|GST5|GSTM4|GSTM5|GSTO1|GSTTLp28|P28|GSTO2|GSTP1|FAEES3|GSTP|GST3|G…
MSigDB_1010	REACTOME_COMPLEMENT_CASCADE	C1QA|C1QB|C1QG|C1QC|C1R|C1S|C2|C3|CPAMD1|C3a|ARMD9|C3b|C3AR1|C3AR|AZ3B|C4A|CPAMD2|CO4|C4S|C4A6|C4A4|RG|C4A2|C4A3|C4B|C4|CPAMD3|CH|CO4|C4B3|C4B1|C4F|C4B|C4BPA|C4BP|C4BPB|C4BP|C5a|CPAMD4|C5|C5b|C5AR|C5AR1|CD88|C5A|C5R1|C5AR2|GPR77|C5L2|C6|C7|C8A|C8B|C8G|C9|CD19|MGC26544|TRA2.10|TLX|MIC10|CD46|MCP|CR|DAF|CROM|TC|CD55|16.3A5|EJ30|G344|p18-20|EJ16|MIC11|CD59|MSK21|EL32|MIN1|MIN2|MIN3|CD81|TAPA1|TAPA-1…
MSigDB_1012	REACTOME_ACTIVATION_OF_BH3_ONLY_PROTEINS	PKB|AKT1|PRKBA|RAC|AKT|AKT2|PKBŒ≤|PKBG|AKT3|PRKBG|RAC-gamma|BCL2L8|BAD|BBC2|BBC3|PUMA|JFY1|Bcl-2|PPP1R50|BCL2|BIM|BCL2L11|BimEL|BimL|BimS|BOD|BMF|FLJ00065|DYNLL1|PIN|LC8|hdlc1|DLC1|DNCL1|DLC8|RSPH22|MGC17810|Dlc2|DNCL1B|DYNLL2|RBBP3|RBP3|E2F1|JNK|MAPK8|PRKM8|JNK1|SAPK1|APR|NOXA|PMAIP1|KIAA0771|p53BP2-like|ASPP1|PPP1R13B|p85|CALNA3|PPP3CC|PP2Bgamma|CNB1|CALNB1|CNB|PPP3R1|SFN|YWHAS|DRTF1|DP1|DILC|D…
MSigDB_1013	REACTOME_GLUCOSE_METABOLISM	AAAS|ADP-GK|ADPGK|DKFZp434B195|ALDOA|ALDOB|ALDOC|BPGM|MPB1|ENO1|PPH|MBP-1|ENO1L1|ENO2|ENO3|FBP|FBP1|FBP2|G6PC1|G6PT|G6PC|GSD1a|IGRP|G6PC2|UGRP|G6PC3|GAPD|GAPDH|GAPDH-2|GAPDHS|GAPDS|GAPD2|MODY2|GCK|HK4|GCKR|GPI|HLN|GNPDA1|GNPI|KIAA0060|GNPDA|GNPDA2|SB52|AST1|GOT1|GOT2|KAT4|mitAAT|KYAT4|KATIV|NLK|GPI|AMF|HK1|HK2|HK3|MDH1|MDH2|FLJ10407|NET3|TMEM48|NDC1|NUP84|NUP107|FLJ10814|NUP133|NUP153|HNUP153|KIA…
MSigDB_1014	REACTOME_VOLTAGE_GATED_POTASSIUM_CHANNELS	Kv1.1|RBK1|HUK1|AEMK|MBK1|KCNA1|KCNA10|Kv1.8|Kv1.2|KCNA2|HK4|Kv1.3|HLK3|HPCN3|MK3|KCNA3|HK1|KCNA4|Kv1.4|HPCN2|KCNA4L|HK2|HPCN1|KCNA5|Kv1.5|KCNA6|HBK2|Kv1.6|PPP1R96|KCNA7|HAK6|Kv1.7|KCNA1B|KCNAB1|Kvb1.3|hKvBeta3|hKvb3|AKR6A3|AKR6A5|HKvbeta2.1|KCNA2B|HKvbeta2.2|KCNAB2|KCNA3B|AKR6A9|KCNAB3|KCNB1|Kv2.1|KCNB2|Kv2.2|Kv3.1|KCNC1|Kv3.2|KCNC2|SCA13|Kv3.3|KCNC3|KCNC4|C1orf30|Kv3.4|HKSHIIIC|KCND1|Kv4.1|Kv4.…
MSigDB_1015	REACTOME_ADAPTIVE_IMMUNE_SYSTEM	HARP11|Arp11|Arp10|ACTR11|ACTR10|Arp1A|ARP1|ACTR1A|CTRN2|ACTR1B|Arp1B|XPVKONA|PPP1R78|AHCYL1|IRBIT|PKB|AKT1|PRKBA|RAC|AKT|AKT2|PKBŒ≤|PKBG|AKT3|PRKBG|RAC-gamma|ANAPC1|MCPR|APC1|TSG24|APC10|DKFZP564L0562|DOC1|ANAPC10|APC11|Apc11p|ANAPC11|MGC882|HSPC214|SWM1|DKFZP566D193|APC13|ANAPC13|APC2|ANAPC2|KIAA1406|ANAPC4|APC4|ANAPC5|APC5|APC7|ANAPC7|CLAPB2|BAM22|AP1B1|AP105A|ADTB1|ADTG|AP1G1|CLAPG1|AP1M1|AP4…
MSigDB_1016	REACTOME_NOD1_2_SIGNALING_PATHWAY	MIHB|API1|RNF48|hiap-2|cIAP1|BIRC2|c-IAP1|MIHC|API2|RNF49|hiap-1|BIRC3|cIAP2|c-IAP2|MALT2|CARD9|IL1BC|ICE|CASP1|PPP1R57|NEDD2|CASP2|ICH1|MGC2181|ICH-2|ICE(rel)II|CASP4|TX|FLICE|Casp-8|MCH5|CASP8|MACH|APAF-3|ICE-LAP6|PPP1R56|MCH6|CASP9|TCF16|IKK1|CHUK|IkBKA|IKK-alpha|NFKBIKA|IKKA|CYLD1|USPL2|CYLD|KIAA0849|IKBKB|NFKBIKB|IKK-beta|IKKB|IKK2|Fip3p|NEMO|ZC2HC9|IKK-gamma|IP2|IP1|FIP3|IKBKG|FIP-3|IRAK|IR…
MSigDB_1017	REACTOME_CYTOKINE_SIGNALING_IN_IMMUNE_SYSTEM	AAAS|RLI1|RNS4I|RLI|OABP|RNASEL1|ABCE1|RNASELI|ACTB|DFNA26|ACTG1|DFNA20|ACTG|ACTN2|CD156B|cSVP|TACE|ADAM17|G1P1|ADAR|IFI4|ADAR1|SCARJ1|AGER|RAGE|FKBP16|ARA9|AIP|XAP2|PKB|AKT1|PRKBA|RAC|AKT|AKT2|PKBŒ≤|ALOX15|15-LOX-1|ALOX5|5-LOX|KIAA0003|ANGPT1|Ang1|ANXA1|ANX1|LPC1|ANXA2|CAL1H|ANX2|LPC2D|ANX2L4|LIP2|INAG1|APBB1IP|RIAM|APP|AD1|ARAF1|ARAF|AREGB|AREG|SDGF|ARF1|UBCH7BP|ARI|HARI|ARIH1|HHARI|ARR1|ARRB1|…
MSigDB_1018	REACTOME_MEIOTIC_SYNAPSIS	Tpp1|Pip1|Ptop|Tint1|ACD|SCKL1|ATR|FRP1|MEC1|SCKL|BRCA1|RNF53|FANCS|PPP1R53|BRCC1|DATF1|FLJ11265|DIO1|C20orf158|DIO-1|KIAA0333|BYE1|DIDO1|dJ885L7.8|FKBP6|PPIase|FKBP36|H2AB1|H2AFB1|MGC921|FLJ10903|H2AJ|H2AFJ|H2AZ2|MGC1947|MGC10170|H2AFV|H2AV|MGC10831|H2AX|H2AFX|H2AZ1|H2AZ|H2A.Z|H2AFZ|H2BFS|H2BS1|H2AFM|H2AC4|H2A/m|HIST1H2AB|H2AFL|H2AC6|HIST1H2AC|H2AC7|HIST1H2AD|H2AFG|H2A/g|H2A.3|HIST1H2AE|H2A/a|H2…
MSigDB_1020	REACTOME_CLASS_I_MHC_MEDIATED_ANTIGEN_PROCESSING_PRESENTATION	ANAPC1|MCPR|APC1|TSG24|APC10|DKFZP564L0562|DOC1|ANAPC10|APC11|Apc11p|ANAPC11|MGC882|HSPC214|SWM1|DKFZP566D193|APC13|ANAPC13|APC2|ANAPC2|KIAA1406|ANAPC4|APC4|ANAPC5|APC5|APC7|ANAPC7|KIAA0317|FIEL1|AREL1|TRIAD1|ARIH2|ASB1|ASB-1|ASB10|GLC1F|ASB12|FLJ39577|MGC19879|ASB13|FLJ13134|DKFZp313L0121|ASB14|ASB15|FLJ43370|FLJ30165|ASB16|ASB17|ASB18|ASB2|ASB-2|ASB3|ASB-3|ASB-4|ASB4|ASB5|ASB6|ASB7|ASB8|MGC5540…
MSigDB_1023	REACTOME_POTASSIUM_CHANNELS	HHF1|TNDM2|ABC36|HRINS|PHHI|MRP8|HI|ABCC8|SUR|SUR1|CMD1O|SUR2|ABCC9|HG20|GABBR2|GABABR2|GPR51|GPRC3B|GNB1|GNB2|GNB3|GNG10|GNG2|GNG3|GNG4|GNG5|GNG7|FLJ00058|GNG8|GNGT1|GNG1|GNGT2|GNG9|HCN1|BCNG1|BCNG-1|HAC-2|BCNG2|HCN2|HAC-1|BCNG-2|HCN3|KIAA1535|HCN4|Kv1.1|RBK1|HUK1|AEMK|MBK1|KCNA1|KCNA10|Kv1.8|Kv1.2|KCNA2|HK4|Kv1.3|HLK3|HPCN3|MK3|KCNA3|HK1|KCNA4|Kv1.4|HPCN2|KCNA4L|HK2|HPCN1|KCNA5|Kv1.5|KCNA6|HBK2…
MSigDB_1024	REACTOME_NUCLEOTIDE_BINDING_DOMAIN_LEUCINE_RICH_REPEAT_CONTAINING_RECEPTOR_NLR_SIGNALING_PATHWAYS	PYHIN4|AIM2|APP|AD1|Bcl-2|PPP1R50|BCL2|BCL2L1|PPP1R52|bcl-xS|Bcl-X|BCLX|bcl-xL|BCL2L|MIHB|API1|RNF48|hiap-2|cIAP1|BIRC2|c-IAP1|MIHC|API2|RNF49|hiap-1|BIRC3|cIAP2|c-IAP2|MALT2|CARD9|IL1BC|ICE|CASP1|PPP1R57|NEDD2|CASP2|ICH1|MGC2181|ICH-2|ICE(rel)II|CASP4|TX|FLICE|Casp-8|MCH5|CASP8|MACH|APAF-3|ICE-LAP6|PPP1R56|MCH6|CASP9|TCF16|IKK1|CHUK|IkBKA|IKK-alpha|NFKBIKA|IKKA|CYLD1|USPL2|CYLD|KIAA0849|HSP90AB1…
MSigDB_1025	REACTOME_TELOMERE_MAINTENANCE	Tpp1|Pip1|Ptop|Tint1|ACD|NAP57|dyskerin|Cbf5|NOLA4|DKC1|DKC|XAP101|KIAA0083|DNA2|DNA2L|FEN-1|MF1|FEN1|RAD2|H2AB1|H2AFB1|MGC921|FLJ10903|H2AJ|H2AFJ|H2AZ2|MGC1947|MGC10170|H2AFV|H2AV|MGC10831|H2AX|H2AFX|H2AZ1|H2AZ|H2A.Z|H2AFZ|H2BFS|H2BS1|H2AFM|H2AC4|H2A/m|HIST1H2AB|H2AFL|H2AC6|HIST1H2AC|H2AC7|HIST1H2AD|H2AFG|H2A/g|H2A.3|HIST1H2AE|H2A/a|H2A.1|H2AFA|H2AC8|H2AFE|H2AC14|H2A/E|HIST1H2AJ|H2BFU|bA317E16.3…
MSigDB_1026	REACTOME_PLATELET_ACTIVATION_SIGNALING_AND_AGGREGATION	A1BG|CPAMD5|S863-7|FWP007|A2M|ABCC4|MOATB|EST170205|MOAT-B|MRP4|C20orf22|DKFZP434P106|dJ965G21.2|ABHD12|BEM46L2|ABHD12A|ABHD6|ACTN1|ACTN2|FSGS1|ACTN4|ADRAR|ADRA2|ADRA2A|ADRA2R|ADRARL1|ADRA2L1|ADRA2RL1|ADRA2B|ADRARL2|ADRA2L2|ADRA2RL2|ADRA2C|A2HS|AHSG|FETUA|HSGA|PKB|AKT1|PRKBA|RAC|AKT|ALB|ALDOA|ANX5|ANXA5|ENX2|INAG1|APBB1IP|RIAM|APLP2|APPL2|APPH|APOA1|BG|B2G1|APOH|Mic27|FAM121A|MICOS27|APOOL|AAIR81…
MSigDB_1027	REACTOME_CREATION_OF_C4_AND_C2_ACTIVATORS	C1QA|C1QB|C1QG|C1QC|C1R|C1S|CL-L1|COLEC10|MGC3279|CL-K1|COLEC11|PTX1|CRP|FCN1|FCNM|EBP-37|FCN2|ficolin-2|FCNL|P35|FCN3|FCNH|HAKA1|IGHG1|IGHG2|IGHG4|IGHV1-2|V35|IGHV1-46|IGHV1-E|IGHV1-69|IGHV2-5|IGHV2-70|IGHV3-11|IGHV3-13|IGHV3-23|IGHV3-30|IGHV3-33|IGHV3-48|IGHV3-53|IGHV3-7|IGHV4-34|IGHV4-39|IGHV4-59|IGKV1-12|L19|IGKV112|IGKV116|IGKV1-16|L1|A30|IGKV117|IGKV1-17|O18|IGKV133|IGKV1-33|IGKV1-39|IGKV1-…
MSigDB_1029	REACTOME_INITIAL_TRIGGERING_OF_COMPLEMENT	C1QA|C1QB|C1QG|C1QC|C1R|C1S|C2|C3|CPAMD1|C3a|ARMD9|C3b|C4A|CPAMD2|CO4|C4S|C4A6|C4A4|RG|C4A2|C4A3|C4B|C4|CPAMD3|CH|CO4|C4B3|C4B1|C4F|C4B|BF|CFB|H2-Bf|BFD|DF|ADN|CFD|PFD|PFC|CFP|CL-L1|COLEC10|MGC3279|CL-K1|COLEC11|PTX1|CRP|FCN1|FCNM|EBP-37|FCN2|ficolin-2|FCNL|P35|FCN3|FCNH|HAKA1|GZMM|MET1|LMET1|IGHG1|IGHG2|IGHG4|IGHV1-2|V35|IGHV1-46|IGHV1-E|IGHV1-69|IGHV2-5|IGHV2-70|IGHV3-11|IGHV3-13|IGHV3-23|IGHV3…
MSigDB_1030	REACTOME_EXTENSION_OF_TELOMERES	NAP57|dyskerin|Cbf5|NOLA4|DKC1|DKC|XAP101|KIAA0083|DNA2|DNA2L|FEN-1|MF1|FEN1|RAD2|LIG1|NHP2|FLJ20479|NOLA2|PCNA|NSX|POLA1|p180|POLA|POLA2|FLJ21662|POLD1|CDC2|POLD|POLD2|P68|POLD3|PPP1R128|KIAA0039|P66|p12|POLDS|POLD4|POLE|POLE1|POLE2|DPE2|CHRAC2|Ybl1|POLE3|p17|CHARAC17|CHRAC17|p12|POLE4|PRIM1|PRIM2A|PRIM2|A1|PO-GA|RFC140|RFC1|MHCBFB|A1|RFC40|RFC2|RFC38|MGC5276|RFC3|A1|RFC4|RFC37|RFC5|RFC36|RPA1|H…
MSigDB_1031	REACTOME_G2_M_CHECKPOINTS	TEL1|ATD|ATDC|ATC|ATA|ATM|TELO1|SCKL1|ATR|FRP1|MEC1|SCKL|ATRIP|MGC20625|MGC26740|MGC21482|FLJ12343|C19orf62|MERIT40|FLJ20571|HSPC142|BABAM1|NBA1|BARD1|BLM|RECQ2|RECQL3|BS|BRCA1|RNF53|FANCS|PPP1R53|BRCC1|C6.1A|BRCC36|BRCC3|CXorf53|BRCC45|BRE|BRCC4|BABAM2|BRIP1|BACH1|FANCJ|OF|CCNB1|CCNB|CCNB2|HsT17299|CDC25A|CDC25C|PPP1R60|CDC25|CDC45|CDC45L2|CDC45L|CDC6|CDC18L|CDC7L1|huCdc7|Hsk1|HsCdc7|CDC7|CDK1|C…
MSigDB_1032	REACTOME_G2_M_DNA_DAMAGE_CHECKPOINT	TEL1|ATD|ATDC|ATC|ATA|ATM|TELO1|SCKL1|ATR|FRP1|MEC1|SCKL|ATRIP|MGC20625|MGC26740|MGC21482|FLJ12343|C19orf62|MERIT40|FLJ20571|HSPC142|BABAM1|NBA1|BARD1|BLM|RECQ2|RECQL3|BS|BRCA1|RNF53|FANCS|PPP1R53|BRCC1|C6.1A|BRCC36|BRCC3|CXorf53|BRCC45|BRE|BRCC4|BABAM2|BRIP1|BACH1|FANCJ|OF|CCNB1|CCNB|CDC25C|PPP1R60|CDC25|CDK1|CDC2|CDC28A|CHK1|CHEK1|PP1425|CDS1|bA444G7|CHK2|RAD53|HuCds1|CHEK2|KIAA0083|DNA2|DNA2L|…
MSigDB_1033	REACTOME_S_PHASE	PKB|AKT1|PRKBA|RAC|AKT|AKT2|PKBŒ≤|PKBG|AKT3|PRKBG|RAC-gamma|ANAPC1|MCPR|APC1|TSG24|APC10|DKFZP564L0562|DOC1|ANAPC10|APC11|Apc11p|ANAPC11|MGC882|HSPC214|ANAPC15|HSPC020|C11orf51|APC15|DKFZP564M082|CENP-27|ANAPC16|APC16|bA570G20.3|FLJ33728|C10orf104|APC2|ANAPC2|KIAA1406|ANAPC4|APC4|ANAPC5|APC5|APC7|ANAPC7|CABLES1|FLJ35924|HsT2563|CT146|CCNA1|CCNA2|CCNA|CCN1|CCND1|PRAD1|BCL1|U21B31|D11S287E|CCNE|CCN…
MSigDB_1035	REACTOME_DNA_STRAND_ELONGATION	CDC45|CDC45L2|CDC45L|KIAA0083|DNA2|DNA2L|FEN-1|MF1|FEN1|RAD2|PSF1|GINS1|KIAA0186|GINS2|PSF2|Pfs2|GINS3|PSF3|FLJ13912|SLD5|MGC14799|GINS4|LIG1|CCNL1|BM28|cdc19|KIAA0030|CDCL1|MCM2|D3S3194|DFNA70|MCM3|P1-Cdc21|hCdc21|CDC21|MGC33310|MCM4|CDC54|MCM5|CDC46|MCM6|Mis5|MCM7|CDC47|MCM2|PPP1R104|MGC12866|MGC4816|dJ967N21.5|MGC119522|MGC119523|REC|C20orf154|MCM8|PCNA|NSX|POLA1|p180|POLA|POLA2|FLJ21662|POLD1…
MSigDB_1039	REACTOME_VIF_MEDIATED_DEGRADATION_OF_APOBEC3G	dJ494G10.1|APOBEC3G|CEM15|FLJ12740|bK150C2.7|MDS019|CUL5|VACM-1|HC2|MGC14575|MGC22853|MGC21459|MGC14751|PSMA1|MGC1667|PROS30|MGC23915|NU|MGC14542|PSMA2|MU|PMSA2|HC3|PSMA3|HC8|HC9|HsT17706|PSMA4|ZETA|PSMA5|MGC2333|PROS27|MGC22756|PSMA6|MGC23846|p27K|IOTA|HSPC|XAPC7|PSMA7|RC6-1|C6|PSMA8|PSMA7L|MGC26605|PMSB1|PSMB1|HC5|LMP10|beta2i|MECL1|MGC1665|PSMB10|PSMB11|beta5t|HC7-I|PSMB2|HC10-II|MGC4147|PSMB3…
MSigDB_1040	REACTOME_SIGNALING_BY_FGFR	ADMLX|WFDC19|KALIG-1|KAL|KAL1|ANOS1|BRAF|BRAF1|CBL2|c-Cbl|RNF55|CBL|RBM35A|ESRP1|FLJ20171|ESRP2|RBM35B|FLJ21918|HBGF1|FGF-alpha|GLIO703|ECGFA|ECGFB|ECGF|FGFA|AFGF|FGF1|ECGF-beta|FGF10|MF4|FGF16|FGF-13|FGF17|ZFGF5|FGF18|FGF-18|FGF19|FGF2|FGFB|FGF20|FGF22|FGF23|HBGF-3|FGF3|INT2|K-FGF|HST-1|KFGF|HST|FGF4|HBGF-4|HSTF1|FGF5|FGF6|FGF7|KGF|AIGF|FGF8|FGF9|HBP17|FGFBP|FGFBP1|KSP37|FGFBP2|MGC39320|C10orf13…
MSigDB_1043	REACTOME_GAP_JUNCTION_ASSEMBLY	GJA1|CX43|SDTY3|ODD|GJAL|ODOD|ODDD|CX62|GJA10|GJA3|CZP3|CX46|CX37|GJA4|CX40|GJA5|GJA8|CAE1|CAE|CZP1|CX50|GJA9|GJA10|CX58|CX59|GJB1|CMTX|CMTX1|CX32|EKV|GJB3|DFNA2|CX31|GJB4|CX30.3|CX31.1|GJB5|GJA7|CX45|GJC1|GJA12|SPG44|GJC2|CX46.6|CX47|GJA9|CX36|GJD2|CX31.9|GJA11|GJD3|Cx30.2|GJC1|FLJ90023|GJD4|CX40.1|TUBA3|FLJ25113|TUBA1A|B-ALPHA-1|TUBA1B|K-ALPHA-1|TUBA1C|MGC14580|TUBA6|MGC10851|bcm948|TUBA2|TUBA3…
MSigDB_1045	REACTOME_INTRINSIC_PATHWAY_FOR_APOPTOSIS	PKB|AKT1|PRKBA|RAC|AKT|AKT2|PKBŒ≤|PKBG|AKT3|PRKBG|RAC-gamma|CED4|APAF-1|APAF1|Mmrp19|APIP|CGI-29|APIP2|PDCD12|AVEN|BCL2L8|BAD|BBC2|BAK|BCL2L7|CDN1|BAK1|BCL2L4|BAX|BBC3|PUMA|JFY1|Bcl-2|PPP1R50|BCL2|BCL2L1|PPP1R52|bcl-xS|Bcl-X|BCLX|bcl-xL|BCL2L|BIM|BCL2L11|BimEL|BimL|BimS|BOD|BMF|FLJ00065|TUCAN|CARD8|CARDINAL|Dakar|KIAA0955|NDPP|CPP32B|CPP32|Yama|CASP3|apopain|CASP7|MCH3|ICE-LAP3|CMH-1|FLICE|Casp-8…
MSigDB_1046	REACTOME_APOPTOTIC_EXECUTION_PHASE	KIAA0670|ACIN1|ACINUS|fSAP152|ADD1|APC|PPP1R46|DP3|DP2|DP2.5|BCAP31|DXS1357E|CDM|BAP31|6C6-Ag|MIHB|API1|RNF48|hiap-2|cIAP1|BIRC2|c-IAP1|ETK|BMX|PSCTK3|CPP32B|CPP32|Yama|CASP3|apopain|CASP6|MCH2|CASP7|MCH3|ICE-LAP3|CMH-1|FLICE|Casp-8|MCH5|CASP8|MACH|CDH1|uvomorulin|CD324|UVO|CLSPN|CTNNB1|CTNNB|armadillo|beta-catenin|HIP-55|ABP1|SH3P7|DBNL|DFF-45|ICAD|DFF45|DFFA|DFF1|DFF40|DFF-40|CPAN|DFFB|CAD|HDYN…
MSigDB_4432	REACTOME_TRANSLESION_SYNTHESIS_BY_Y_FAMILY_DNA_POLYMERASES_BYPASSES_LESIONS_ON_DNA_TEMPLATE	IFI15|G1P2|ISG15|UCRP|NS5ATP9|OEATC-1|p15(PAF)|PCLAF|KIAA0101|PAF15|MAD2L2|FANCV|POLZ2|REV7|MAD2B|NPLOC4|FLJ20657|NPL4|KIAA1499|PCNA|POLD1|CDC2|POLD|POLD2|P68|POLD3|PPP1R128|KIAA0039|P66|p12|POLDS|POLD4|POLE|POLE1|POLE2|DPE2|CHRAC2|Ybl1|POLE3|p17|CHARAC17|CHRAC17|p12|POLE4|RAD30A|XP-V|POLH|RAD3OB|RAD30B|POLI|DINP|POLK|POLQ|DINB1|RCHY1|RNF199|ZNF363|CHIMP|ARNIP|ZCHY|DKFZp586C1620|PIRH2|PRO1996|REV…
MSigDB_4433	REACTOME_RECOGNITION_OF_DNA_DAMAGE_BY_PCNA_CONTAINING_REPLICATION_COMPLEX	CUL4A|CUL4B|DDB1|DCAF2|L2DTL|RAMP|CDT2|DTL|PCNA|POLD1|CDC2|POLD|POLD2|P68|POLD3|PPP1R128|KIAA0039|P66|p12|POLDS|POLD4|POLE|POLE1|POLE2|DPE2|CHRAC2|Ybl1|POLE3|p17|CHARAC17|CHRAC17|p12|POLE4|RNF73|RAD18|RBX1|BA554C12.1|ROC1|RNF75|A1|PO-GA|RFC140|RFC1|MHCBFB|A1|RFC40|RFC2|RFC38|MGC5276|RFC3|A1|RFC4|RFC37|RFC5|RFC36|RPA1|HSSB|RF-A|RP-A|REPA1|RPA70|RPA2|REPA3|RPA3|Uba80|RPS27A|UBCEP80|S27A|MGC126881|L…
MSigDB_4446	REACTOME_G_PROTEIN_MEDIATED_EVENTS	AC1|DFNB44|ADCY1|AC2|KIAA1060|HBAC2|ADCY2|AC3|ADCY3|ADCY4|AC4|ADCY5|AC5|ADCY6|AC6|KIAA0037|ADCY7|AC7|AC8|ADCY8|HBAC1|ADCY3|AC9|ADCY9|XPVKONA|PPP1R78|AHCYL1|IRBIT|CALML2|CAMI|DD132|PHKD|CALM1|CAMKA|CaMKIIŒ±|CaMKIINalpha|CAMK2A|KIAA0968|CAMK2|CAM2|CAMKB|CaMKIIŒ≤|CAMK2B|CAMK2D|CAMKD|CAMK2G|CAMKG|CaMK-GR|CAMK4|CaMKIV|MGC34095|CAMKK1|DKFZp761M0423|CAMKKA|CAMKK2|CAMKK|KIAA0787|MGC15254|CAMKKB|CREB1|GNA…
MSigDB_4450	REACTOME_NEUROTRANSMITTER_RECEPTORS_AND_POSTSYNAPTIC_SIGNAL_TRANSMISSION	ACTN2|AC1|DFNB44|ADCY1|AC2|KIAA1060|HBAC2|ADCY2|AC3|ADCY3|ADCY4|AC4|ADCY5|AC5|ADCY6|AC6|KIAA0037|ADCY7|AC7|AC8|ADCY8|HBAC1|ADCY3|AC9|ADCY9|AKAP5|AKAP79|AKAP75|CLAPA1|AP2A1|ADTAA|ADTAB|AP2A2|HIP9|HYPJ|DKFZP564D1864|CLAPA2|KIAA0899|CLAPB1|ADTB2|AP2B1|AP2M1|AP50|CLAPM1|mu2|FBHOk|AP2S1|CLAPS2|HHC3|FBH3|D9S411E|MINT1|APBA1|X11|P85COOL1|COOL1|P50BP|ARHGEF7|BETA-PIX|P85|DKFZp686C12170|P85SPR|P50|KIAA014…
MSigDB_4451	REACTOME_IRS_MEDIATED_SIGNALLING	AKT2|PKBŒ≤|HBGF1|FGF-alpha|GLIO703|ECGFA|ECGFB|ECGF|FGFA|AFGF|FGF1|ECGF-beta|FGF10|MF4|FGF16|FGF-13|FGF17|ZFGF5|FGF18|FGF-18|FGF19|FGF2|FGFB|FGF20|FGF22|FGF23|HBGF-3|FGF3|INT2|K-FGF|HST-1|KFGF|HST|FGF4|HBGF-4|HSTF1|FGF5|FGF6|FGF7|KGF|AIGF|FGF8|FGF9|H2|H3|CEK|H4|H5|N-SAM|KAL2|BFGFR|CD331|FLT2|FLG|FGFR1|BEK|K-SAM|ECT1|KGFR|JWS|TK14|CFD1|TK25|CEK3|FGFR2|CD332|ACH|JTK4|FGFR3|CD333|CEK2|JTK2|FGFR4|CD3…
MSigDB_4454	REACTOME_FORMATION_OF_THE_EARLY_ELONGATION_COMPLEX	CCNH|p37|p34|CycH|CAK1|MO15|CDKN7|CAK|STK1|CDK7|FCP1|CTDP1|MGC126218|ERCC2|MGC102762|MGC126219|XPD|MAG|TFIIH|EM9|XPB|RAD25|ERCC3|BTF2|BTF4|RAP74|TF2F1|GTF2F1|TFIIF|BTF4|RAP30|TFIIF|GTF2F2|TFIIH|GTF2H1|P62|BTF2|BTF2|T-BTF2P44|GTF2H2|BTF2P44|TFIIH|p44|GTF2H3|TFIIH|P34|BTF2|TFIIH|TFB2|P52|GTF2H4|GTF2H5|TTD-A|TTDA|C6orf175|TFB5|FLJ30544|TFIIH|bA120J8.2|TTD|MNAT1|RNF66|MAT1|Sto1|CBP80|NCBP1|NCBP|CBP20…
MSigDB_4457	REACTOME_FERTILIZATION	ACR|PH-30b|FTNB|CT15|ADAM2|PH30|ADAM20|ADAM21|ADAM31|svph4|ADAM30|B4GALT1|beta4Gal-T1|GGTB2|CATSPER|CATSPER1|CATSPER2|CACRC|CATSPER3|CATSPER4|FLJ14298|C14orf161|CATSPERB|CATSPERD|TMEM146|MGC39581|DKFZp434A1022|C19orf15|CATSPERG|FLJ46353|BA2|MIC3|P24|MRP-1|TSPAN29|CD9|Hv1|VSOP|HVCN1|MGC15619|OBF|IZUMO1|MGC34799|IZUMO|C19orf41|IZUMO2|SCRL|MGC33947|bA20A20.1|IZUMO3|C9orf134|C19orf36|IZUMO4|KCNMC1|KC…
MSigDB_4458	REACTOME_ROS_AND_RNS_PRODUCTION_IN_PHAGOCYTES	Stv1|VPP1|ATP6N1|ATP6N1A|Vph1|a1|ATP6V0A1|Stv1|ATP6N1D|TJ6s|Vph1|a2|TJ6M|ATP6V0A2|TJ6|ATP6a2|J6B7|VPP2|Stv1|RTA1C|ATP6N2|RDRTA2|ATP6V0A4|a4|Vph1|RTADR|ATP6N1B|ATP6V0B|ATP6F|VMA16|HATPL|ATP6V0C|ATP6L|Vma3|ATPL|ATP6C|VATL|VPATPD|VATX|ATP6DV|P39|Vma6|ATP6V0D1|ATP6D|ATP6V0D2|FLJ38708|VMA6|ATP6D2|ATP6V0E1|M9.2|ATP6H|ATP6V0E|ATP6V0E2|ATP6V0E2L|C7orf32|VA68|VPP2|ATP6V1A1|Vma1|ATP6A1|ATP6V1A|VPP3|RTA1B|V…
MSigDB_4460	REACTOME_CELLULAR_RESPONSE_TO_HYPOXIA	JUB|MGC15563|AJUBA|CA9|MN|CAIX|CITED2|MRG1|KAT3A|CBP|RSTS|CREBBP|RTS|CUL2|EGLN1|ZMYND6|C1orf12|PHD2|SM-20|HIFPH2|HIFPH1|EGLN2|PHD1|EGLN3|HIFPH3|PHD3|KAT3B|EP300|p300|EPAS1|HIF2A|MOP2|bHLHe73|HLF|PASD2|EPO|EP|HIF1|MOP1|HIF1A|PASD8|HIF-1alpha|bHLHe78|FIH1|HIF1AN|FLJ20615|FLJ22027|DKFZp762F1811|HIF3A|bHLHe17|MOP7|PASD7|IPAS|HIG1|RCF1A|HIGD1A|DKFZP564K247|LIMD1|HC2|MGC14575|MGC22853|MGC21459|MGC14751…
MSigDB_4466	REACTOME_INTERLEUKIN_7_SIGNALING	FLJ11315|WDR9|C21orf107|N143|DCAF19|BRWD1|CIS|CIS-1|SOCS|CISH|G18|CRL2|CRLF2|TSLPR|HPTA|F-TCF|DFNB39|HGFB|HGF|SF|H3FA|H3C1|HIST1H3A|H3/A|H3FB|H3/b|HIST1H3D|H3C4|H3.1|H3/d|H3C6|H3FD|HIST1H3E|H3FI|HIST1H3F|H3C7|H3/i|H3FH|H3C8|HIST1H3G|H3/h|H3C10|H3FK|H3F1K|HIST1H3H|H3/k|H3/f|H3C11|HIST1H3I|H3.f|H3FF|HIST1H3J|H3C12|H3FJ|H3/j|H3/n|H3/o|H3C15|HIST2H3A|H3F2|H3/M|H3|H3/m|HIST2H3C|H3C14|H3.2|H3FM|MGC9629…
MSigDB_4469	REACTOME_INWARDLY_RECTIFYING_KPLUS_CHANNELS	HHF1|TNDM2|ABC36|HRINS|PHHI|MRP8|HI|ABCC8|SUR|SUR1|CMD1O|SUR2|ABCC9|HG20|GABBR2|GABABR2|GPR51|GPRC3B|GNB1|GNB2|GNB3|GNG10|GNG2|GNG3|GNG4|GNG5|GNG7|FLJ00058|GNG8|GNGT1|GNG1|GNGT2|GNG9|KCNJ1|Kir1.1|ROMK1|KCNJ10|Kir1.2|Kir4.1|KCNJ11|BIR|Kir6.2|KCNJ12|IRK2|Kir2.2|hIRK1|Kir2.2v|KCNJN1|IRK4|Kir2.4|KCNJ14|Kir1.3|Kir4.2|KCNJ15|IRKK|BIR9|Kir5.1|KCNJ16|KCNJ2|LQT7|IRK1|Kir2.1|KCNJ3|KGA|Kir3.1|GIRK1|HIR|KCNJ…
MSigDB_4478	REACTOME_BMAL1:CLOCK_NPAS2_ACTIVATES_CIRCADIAN_GENE_EXPRESSION	ARNTL|BMAL1|MOP3|JAP3|bHLHe5|PASD3|PASD9|MOP9|CLIF|bHLHe6|BMAL2|ARNTL2|ARVP|AVP|ADH|SHARP2|BHLHE40|Clast5|BHLHB2|bHLHe40|STRA13|DEC1|SHARP1|bHLHe41|BHLHB3|BHLHE41|SHARP-1|DEC2|CARM1|PRMT4|CHD9|KIAA0308|FLJ12178|BC022889|bHLHe8|KIAA0334|KAT13D|CLOCK|KAT3A|CBP|RSTS|CREBBP|RTS|DBP|DABP|F7|PDIP1|PRIC285|HELZ2|KIAA1769|KKLF|KLF15|TRAP220|PBP|PPARGBP|DRIP230|MED1|CRSP1|CRSP200|RB18A|TRIP2|PPARBP|PBEF1|…
MSigDB_4486	REACTOME_THE_CITRIC_ACID_TCA_CYCLE_AND_RESPIRATORY_ELECTRON_TRANSPORT	ACAD9|NPD002|MGC14452|ACONM|ACO2|FLJ32430|ADHFE1|ADHFe1|ATP5AL2|ATP5A1|ORM|ATP5F1A|OMR|hATP1|ATPM|ATP5A|ATP5B|ATPSB|ATP5F1B|ATP5C|ATP5C1|ATP5CL1|ATP5F1C|ATP5F1D|ATP5D|ATP5F1E|ATP5E|ATP5PB|ATP5F1|ATP5MC1|ATP5G1|ATP5G|ATP5MC2|ATP5G2|ATP5MC3|ATP5G3|ATP5PD|ATPQ|ATP5H|ATP5JD|ATP5ME|ATP5I|ATP5PF|ATP5|ATP5J|ATPM|CF6|ATP5A|ATP5J2|ATP5MF|ATP5JL|ATP5MG|ATP5JG|ATP5L|ATPO|ATP5PO|ATP5O|OSCP|ATP5S|HSU79253|ATP…
MSigDB_4488	REACTOME_COLLAGEN_DEGRADATION	ADAM10|HsT18717|MADM|CD156C|kuz|CD156B|cSVP|TACE|ADAM17|MDC9|KIAA0021|ADAM9|CORD9|Mltng|MCMP|COL10A1|COLL6|STL2|CO11A1|COL11A1|DFNA37|DFNA13|DFNB53|HKE5|COL11A2|COL12A1|COL12A1L|COL13A1|UND|COL14A1|COL15A1|COL16A1|BPAG2|BP180|COL17A1|COL18A1|KNO|KNO1|KS|COL19A1|OI4|COL1A1|OI4|COL1A2|DKFZp434K0621|COL23A1|COL25A1|EMI6|Emu2|EMID2|COL26A1|STL1|AOM|COL2A1|SEDC|COL3A1|EDS4A|COL4A1|DKFZp686I14213|FLJ22…
MSigDB_4489	REACTOME_TRANSLOCATION_OF_SLC2A4_GLUT4_TO_THE_PLASMA_MEMBRANE	ACTB|DFNA26|ACTG1|DFNA20|ACTG|PKB|AKT1|PRKBA|RAC|AKT|AKT2|PKBŒ≤|ASPSCR1|UBXD9|ASPL|UBXN9|ASPS|TUG|CDP138|KIAA0528|C2CD5|CALML2|CAMI|DD132|PHKD|CALM1|EXOC1|SEC3|FLJ10893|Sec3p|BM-102|SEC3L1|EXOC2|SEC5L1|Sec5p|FLJ11026|SEC6L1|EXOC3|Sec6p|MGC27170|EXOC4|SEC8L1|KIAA1699|Sec8p|SEC8|SEC10|SEC10P|SEC10L1|EXOC5|MGC33397|EXOC6|Sec15p|SEC15L|SEC15L1|DKFZp761I2124|EXOC6A|FLJ1125|EXOC7|BLOM4|EXO70|Exo70p|YJL…
MSigDB_4491	REACTOME_REPRODUCTION	Tpp1|Pip1|Ptop|Tint1|ACD|ACR|PH-30b|FTNB|CT15|ADAM2|PH30|ADAM20|ADAM21|ADAM31|svph4|ADAM30|TEL1|ATD|ATDC|ATC|ATA|ATM|TELO1|SCKL1|ATR|FRP1|MEC1|SCKL|B4GALT1|beta4Gal-T1|GGTB2|BLM|RECQ2|RECQL3|BS|BRCA1|RNF53|FANCS|PPP1R53|BRCC1|XRCC11|FAD1|BRCA2|BRCC2|FACD|FANCD|FANCD1|FAD|CATSPER|CATSPER1|CATSPER2|CACRC|CATSPER3|CATSPER4|FLJ14298|C14orf161|CATSPERB|CATSPERD|TMEM146|MGC39581|DKFZp434A1022|C19orf15|…
MSigDB_4499	REACTOME_INOSITOL_PHOSPHATE_METABOLISM	CALML2|CAMI|DD132|PHKD|CALM1|IMPA1|IMPA|IMPA2|INPP1|INPP4|INPP4A|INPP4B|INPP5A|5PTASE|INPP5B|SHIP|hp51CN|INPP5D|SHIP1|PIB5PA|INPP5J|PIPP|INPP5|SHIP2|INPPL1|KIAA0263|IHPK1|IP6K1|IP6K2|IHPK2|INSP6K3|IP6K3|IHPK3|IPMK|FLJ13163|C9orf12|IPK1|IP5K|IPPK|INSP5K2|IPS|INOS|ISYNA1|Ino1|ITPK1|ITPKA|IP3-3KA|IP3KA|IP3KB|IP3-3KB|ITPKB|IP3KC|ITPKC|IP3-3KC|MIPP|MINPP1|MIOX|ALDRL6|MTMR7|LIP-STYX|C8orf9|DKFZp434K171…
MSigDB_4501	REACTOME_PHASE_II_CONJUGATION_OF_COMPOUNDS	FLJ11342|ABHD10|MGC15429|CIB|ABHD14B|ACSM1|BUCS1|MACS1|MGC150530|ACSM2|ACSM2A|A-923A4.1|HXMA|ACSM2|HYST1046|ACSM2B|ACSM4|ACSM5|FLJ20581|AHCY|SAHH|DD3|AKR1A1|ALR|CYT19|AS3MT|BPNT1|MGC4504|CHAC1|CHAC2|GCG1|CN2|PEPA|CPGL|HsT2298|FLJ10830|CNDP2|COMT|CP12|P3-450|CYP1A2|ESD|GLCL|GCS|GLCLC|GCLC|GCLM|GLCLR|C7orf24|GCTG|GGCT|CRF21|Ggc|MGC3077|GGT|GGT1|CD224|D22S732|D22S672|GGTLA1|GGT-REL|GGT5|GGT6|FLJ9016…
MSigDB_4504	REACTOME_ELASTIC_FIBRE_FORMATION	BMP10|BMP2|BMP2A|BMP4|BMP2B|BMP7|OP-1|EFEMP1|MTLV|S1-5|FBNL|FBLN3|DHRD|UPH1|EFEMP2|FBLN4|WS|SVAS|ELN|WBS|gp115|DKFZp586M121|EMILIN1|FLJ33200|EMILIN2|FOAP-10|dJ620E11.4|EMILIN5|EMILIN3|C20orf130|FBLN1|FBLN|FBLN2|DANCE|ARMD3|UP50|EVEC|FBLN5|MFS1|WMS|SGS|FBN1|MASS|OCTD|FBN|CCA|FBN2|DA9|FBN3|KIAA1776|CIG|FN1|LETS|GFND2|MSF|FINC|PACE|PCSK3|FUR|SPC1|FURIN|CDMP1|GDF5|BMP14|CD49e|ITGA5|FNRA|ITGA8|MSK8|VT…
MSigDB_4507	REACTOME_GAP_JUNCTION_TRAFFICKING_AND_REGULATION	ACTB|DFNA26|ACTG1|DFNA20|ACTG|AP2M1|AP50|CLAPM1|mu2|CLTA|Lca|Lcb|CLTB|Hc|CLTCL2|CLTC|CLTD|CLTCL1|CLH22|CHC22|CLTCL|DAB2|DOC-2|DNM|DNM1|DYNII|CMTDIB|DYN2|CMT2M|CMTDI1|DI-CMTB|DNM2|GJA1|CX43|SDTY3|ODD|GJAL|ODOD|ODDD|CX62|GJA10|GJA3|CZP3|CX46|CX37|GJA4|CX40|GJA5|GJA8|CAE1|CAE|CZP1|CX50|GJA9|GJA10|CX58|CX59|GJB1|CMTX|CMTX1|CX32|EKV|GJB3|DFNA2|CX31|GJB4|CX30.3|CX31.1|GJB5|GJA7|CX45|GJC1|GJA12|SPG44|GJ…
MSigDB_4508	REACTOME_MITOCHONDRIAL_BIOGENESIS	ACAS2|ACSS2|ACS|AceCS|dJ1161H23.1|ACSA|ALAS|ALAS1|ALAS3|MIC26|APOO|MICOS26|Mic23|MGC4825|My025|FAM121B|Mic27|FAM121A|MICOS27|APOOL|AAIR8193|CXorf33|UNQ8193|HB16|TREB7|CREB2|CRE-BP1|ATF2|ATP5AL2|ATP5A1|ORM|ATP5F1A|OMR|hATP1|ATPM|ATP5A|ATP5B|ATPSB|ATP5F1B|ATP5C|ATP5C1|ATP5CL1|ATP5F1C|ATP5F1D|ATP5D|ATP5F1E|ATP5E|ATP5PB|ATP5F1|ATP5MC1|ATP5G1|ATP5G|ATP5MC2|ATP5G2|ATP5MC3|ATP5G3|ATP5PD|ATPQ|ATP5H|ATP5J…
MSigDB_4509	REACTOME_TRANSPORT_OF_THE_SLBP_DEPENDANT_MATURE_MRNA	AAAS|BEF|ALY/REF|ALYREF|ALY|REF|THOC4|EIF4E|EIF4E1|EIF4F|EIF4EL1|Sto1|CBP80|NCBP1|NCBP|CBP20|Cbc2|NIP1|NCBP2|FLJ10407|NET3|TMEM48|NDC1|NUP84|NUP107|FLJ10814|NUP133|NUP153|HNUP153|KIAA0791|N155|NUP155|NUP160|FLJ22583|KIAA0197|NUP188|KIAA0169|KIAA0225|C7orf14|NUP205|POM210|NUP210|KIAA0906|FLJ22389|GP210|NUP214|CAIN|N214|CAN|D9S46E|MP44|NUP35|MGC5585|FLJ22618|NUP37|bA350J20.1|FLJ13287|NUP43|NPAP60L|…
MSigDB_4510	REACTOME_TRANSPORT_OF_MATURE_MRNAS_DERIVED_FROM_INTRONLESS_TRANSCRIPTS	AAAS|BEF|ALY/REF|ALYREF|ALY|REF|THOC4|CPSF160|CPSF1|KIAA1367|CPSF100|CPSF2|CPSF-73|CPSF3|CPSF73|YSH1|NAR|CPSF4|CPSF30|EIF4E|EIF4E1|EIF4F|EIF4EL1|FIP1L1|DKFZp586K0717|FIP1|Sto1|CBP80|NCBP1|NCBP|CBP20|Cbc2|NIP1|NCBP2|FLJ10407|NET3|TMEM48|NDC1|NUP84|NUP107|FLJ10814|NUP133|NUP153|HNUP153|KIAA0791|N155|NUP155|NUP160|FLJ22583|KIAA0197|NUP188|KIAA0169|KIAA0225|C7orf14|NUP205|POM210|NUP210|KIAA0906|FLJ22…
MSigDB_4511	REACTOME_ACTIVATION_OF_MATRIX_METALLOPROTEINASES	CMA1|COL18A1|KNO|KNO1|KS|CTRB|CTRB1|CTRB2|CG|CTSG|PYCD|CTSK|PKND|CTSO2|CTSO|CTSU|CTSV|CTSL2|HLE|ELANE|HNE|NE|ELA2|PACE|PCSK3|FUR|SPC1|FURIN|KLK2|KLK3|KLKB1|CLG|MMP1|STMY2|MMP10|STMY3|MMP11|CLG3|MMP13|MMP14|MT1-MMP|MMP15|SMCP-2|MT2-MMP|MTMMP2|DKFZp761D112|MMP16|C8orf57|MT3-MMP|MT4-MMP|MMP17|CLG4|CLG4A|TBE-1|MMP2|MMP24|MT5-MMP|MMP25|MT6-MMP|MMP20|MMPL1|STMY1|STMY|MMP3|MMP7|PUMP-1|MPSL1|CLG1|MMP8|CL…
MSigDB_4517	REACTOME_BUDDING_AND_MATURATION_OF_HIV_VIRION	BC-2|CHMP2|CHMP2A|VPS2A|VPS2|CHMP2B|VPS2B|CHMP2.5|DKFZP564O123|CHMP3|NEDF|VPS24|CGI-149|C14orf123|CHMP4A|HSPC134|VPS32A|dJ553F4.4|SNF7-2|CHMP4B|C20orf178|VPS32B|Shax1|CHMP4C|Shax3|MGC22825|VPS32C|HSPC177|CGI-34|CHMP5|SNF7DC2|Vps60|C9orf83|VPS20|FLJ11749|CHMP6|CHMP7|MGC29816|FAM125A|MVB12A|FLJ32495|MVB12B|FLJ00001|FAM125B|C9orf28|NEDD4L|KIAA0439|RSP5|NEDD4-2|Alix|Hp95|PDCD6IP|AIP1|CYPA|PPIA|Uba80|…
MSigDB_4520	REACTOME_POST_TRANSLATIONAL_MODIFICATION:_SYNTHESIS_OF_GPI_ANCHORED_PROTEINS	ALPI|IAP|HOPS|TNAP|TNSALP|TNALP|ALPL|ALPG|GCAP|ALPPL2|ART3|CD297|DO|DOK1|ART4|BST1|CD157|DKFZp762L1111|CD109|FLJ38569|CPAMD7|CD52|CDW52|EDDM5|HE5|CEACAM5|CEA|CD66e|CGM2|CEA|CEACAM7|CNTN3|PANG|BIG-1|BIG-2|CNTN4|hNB-2|NB-2|CNTN5|CPM|CDGIE|MPDS|DPM1|DPM2|MGC111193|MGC21559|MGC34275|DPM3|MGC125904|MGC125905|CD16|FCG3|FCGR3|CD16b|FCGR3B|FRŒ≤|FOLR2|ZAP75|GP2|GAA1|hGAA1|GPAA1|GPI-HBP1|GPIHBP1|LOC338328|…
MSigDB_4521	REACTOME_RESPIRATORY_ELECTRON_TRANSPORT_ATP_SYNTHESIS_BY_CHEMIOSMOTIC_COUPLING_AND_HEAT_PRODUCTION_BY_UNCOUPLING_PROTEINS	ACAD9|NPD002|MGC14452|ATP5AL2|ATP5A1|ORM|ATP5F1A|OMR|hATP1|ATPM|ATP5A|ATP5B|ATPSB|ATP5F1B|ATP5C|ATP5C1|ATP5CL1|ATP5F1C|ATP5F1D|ATP5D|ATP5F1E|ATP5E|ATP5PB|ATP5F1|ATP5MC1|ATP5G1|ATP5G|ATP5MC2|ATP5G2|ATP5MC3|ATP5G3|ATP5PD|ATPQ|ATP5H|ATP5JD|ATP5ME|ATP5I|ATP5PF|ATP5|ATP5J|ATPM|CF6|ATP5A|ATP5J2|ATP5MF|ATP5JL|ATP5MG|ATP5JG|ATP5L|ATPO|ATP5PO|ATP5O|OSCP|ATP5S|HSU79253|ATPW|DMAC2L|FLJ32452|COQ10A|FLJ13448|…
MSigDB_4522	REACTOME_MACROAUTOPHAGY	DCAF3|KIAA1736|AMBRA1|WDR94|FLJ20294|ATG10|APG10L|FLJ13954|DKFZP586I0418|ATG101|C12orf44|FLJ11773|ATG12|APG12L|APG12|KIAA0652|ATG13|ATG14L|ATG14|KIAA0831|FLJ10035|ATG16L1|APG16L|ATG16L|WDR30|ATG16A|FLJ22125|MGC15201|DKFZp564M1178|PC3-96|ATG3|APG3L|ATG4A|AUTL2|APG4A|APG4B|Apg4B|ATG4B|DKFZp586D1822|KIAA0943|AUTL1|ATG4C|FLJ14867|APG4C|AUTL1|AUTL3|APG4-D|AUTL4|APG4D|ATG4D|hAPG5|ASP|APG5L|APG5|ATG5|GS…
MSigDB_4528	REACTOME_GAMMA_CARBOXYLATION_HYPUSINE_FORMATION_AND_ARYLSULFATASE_ACTIVATION	ARSA|ARSB|ARSD|ARSL|CDPX|CDPX1|ARSE|ARSF|ARSG|KIAA1001|ARSH|FLJ16069|ARSI|SPG66|FLJ23548|ARSJ|TSULF|DKFZp313G1735|ARSK|BGLAP|OCN|DHPS|MIG13|DNAJC24|DPH4|JJJ3|ZCSL3|HLRC1|MGC4293|DOHH|DPH1|DPH2L|DPH2L1|OVCA1|DPH2|DPH2L2|DELGIP1|DPH3|ZCSL2|DESR1|KTI11|DPH3A|MGC20197|DELGIP|CGI-30|DPH5|MGC14798|ATPBD4|DPH6|WDR85|C9orf112|RRT2|FLJ90634|DPH7|EEF-2|EF2|EEF2|MGC99547|EIF5A1|MGC104255|EIF-5A|EIF5A|EIF5A2…
MSigDB_4529	REACTOME_DISEASE	AAAS|HDLDT1|ABC1|TGD|ABCA1|ABCA12|ICR2B|DKFZP434G232|LI2|ABC-C|LBM180|ABCA3|EST111653|ABC3|STGD|FFM|ARMD2|ABCA4|RP19|ABCR|STGD1|CORD3|ABC16|SPGP|PGY4|PFIC2|ABCB11|PFIC-2|BSEP|PGY3|MDR3|MDR2|PFIC-3|GBD1|ABCB4|MTABC3|ABCB6|EST45597|umat|CMOAT|DJS|MRP2|cMRP|ABCC2|MLP1|ARA|URG7|PXE|ABCC6|EST349056|MRP6|HHF1|TNDM2|ABC36|HRINS|PHHI|MRP8|HI|ABCC8|SUR|SUR1|CMD1O|SUR2|ABCC9|ABCD1|adrenoleukodystrophy|ALD|…
MSigDB_4533	REACTOME_THE_ROLE_OF_NEF_IN_HIV_1_REPLICATION_AND_DISEASE_PATHOGENESIS	CLAPB2|BAM22|AP1B1|AP105A|ADTB1|ADTG|AP1G1|CLAPG1|AP1M1|AP47|CLAPM2|AP1M2|HSMU1B|AP1-mu2|mu2|CLAPS1|AP19|SIGMA1A|AP1S1|EKV3|WUGSC:H_DJ0747G18.2|MRXS5|SIGMA1B|MRX59|PGS|AP1S2|AP1S3|CLAPA1|AP2A1|ADTAA|ADTAB|AP2A2|HIP9|HYPJ|DKFZP564D1864|CLAPA2|KIAA0899|CLAPB1|ADTB2|AP2B1|AP2M1|AP50|CLAPM1|mu2|FBHOk|AP2S1|CLAPS2|HHC3|FBH3|ARF1|CGI-11|SFDalpha|VMA13|SFDbeta|ATP6V1H|SFD|B2M|CD3H|CD3Q|CD3Z|CD247|CD28|C…
MSigDB_4534	REACTOME_COLLAGEN_BIOSYNTHESIS_AND_MODIFYING_ENZYMES	ADAMTS14|NPI|ADAMTS-3|ADAMTS2|hPCPNI|PCINP|ADAM-TS2|KIAA0366|ADAMTS3|ADAMTS-4|PCOLC|BMP-1|BMP1|COL10A1|COLL6|STL2|CO11A1|COL11A1|DFNA37|DFNA13|DFNB53|HKE5|COL11A2|COL12A1|COL12A1L|COL13A1|UND|COL14A1|COL15A1|COL16A1|BPAG2|BP180|COL17A1|COL18A1|KNO|KNO1|KS|COL19A1|OI4|COL1A1|OI4|COL1A2|KIAA1510|COL20A1|COL21A1|COL22A1|DKFZp434K0621|COL23A1|COL24A1|COL25A1|EMI6|Emu2|EMID2|COL26A1|KIAA1870|COL27A1|F…
MSigDB_4535	REACTOME_MTOR_SIGNALLING	PKB|AKT1|PRKBA|RAC|AKT|Lobe|AKT1S1|PRAS40|MGC2865|AKT2|PKBŒ≤|CAB39|CGI-66|MO25|CAB39L|FLJ12577|MO2L|bA103J18.3|EEF2K|eEF-2K|CaMKIII|EIF4B|EIF4E|EIF4E1|EIF4F|EIF4EL1|PHAS-I|EIF4EBP1|4E-BP1|p220|EIF4G1|EIF4F|EIF4G|PARK18|Pdro|Ragulator1|C11orf59|FLJ20625|p18|p27RF-Rho|LAMTOR1|MAPBPIP|MAPKSP1AP|ENDAP|Ragulator2|p14|ROBLD3|LAMTOR2|Ragulator3|MAPKSP1|MAP2K1IP1|MP1|MAPBP|LAMTOR3|LAMTOR4|C7orf59|XIP|LAM…
MSigDB_4536	REACTOME_REGULATION_OF_CHOLESTEROL_BIOSYNTHESIS_BY_SREBP_SREBF	ACC|ACAC|ACACA|ACC1|HACC275|ACC2|ACCB|ACACB|CARM1|PRMT4|CHD9|KIAA0308|FLJ12178|BC022889|KAT3A|CBP|RSTS|CREBBP|RTS|P450L1|CYP51|LDM|CP51|CYPL1|CYP51A1|P450-14DM|SLOS|DHCR7|ELOVL6|FLJ23378|LCE|MGC5487|FAS|FASN|SDR27X1|FDFT1|FDPS|GGPPS1|GGPS1|KIAA1560|GPAM|GPAT1|MGC26846|PDIP1|PRIC285|HELZ2|KIAA1769|HMGCR|HMGCS1|HMGCS|IDI1|CL-6|MGC1405|INSIG1|INSIG2|IPO1|KPNB1|IPOB|MGC2155|MGC2156|MGC2157|NTF97|Impn…
MSigDB_4537	REACTOME_TOLL_LIKE_RECEPTOR_4_TLR4_CASCADE	SCARJ1|AGER|RAGE|APP|AD1|TREB36|ATF1|HB16|TREB7|CREB2|CRE-BP1|ATF2|MIHB|API1|RNF48|hiap-2|cIAP1|BIRC2|c-IAP1|MIHC|API2|RNF49|hiap-1|BIRC3|cIAP2|c-IAP2|MALT2|BPI|BPIFD1|AGMX1|IMD1|PSCTK1|ATK|XLA|BTK|bTrCP1|betaTrCP|beta-TrCP1|BTRC|FBXW1A|Fwd1|bTrCP|FLICE|Casp-8|MCH5|CASP8|MACH|CD14|LY64|CD180|Ly78|RP105|GPIV|SCARB3|FAT|GP3B|CD36|GP4|TCF16|IKK1|CHUK|IkBKA|IKK-alpha|NFKBIKA|IKKA|CREB1|CUL1|DNM|DNM1|…
MSigDB_4539	REACTOME_SIGNALING_BY_NTRKS	PACAP|ADCYAP1|ADCYAP1R1|PAC1R|PAC1|PACAPR|RDC8|ADORA2A|ADORA2|CLAPA1|AP2A1|ADTAA|ADTAB|AP2A2|HIP9|HYPJ|DKFZP564D1864|CLAPA2|KIAA0899|CLAPB1|ADTB2|AP2B1|AP2M1|AP50|CLAPM1|mu2|FBHOk|AP2S1|CLAPS2|HHC3|FBH3|TREB36|ATF1|BCL2L4|BAX|BDNF|BRAF|BRAF1|PSSALRE|CDK5|p35nck5a|Nck5a|CDK5R1|p35|CLTA|Lca|Hc|CLTCL2|CLTC|CREB1|CRK|CRKL|PIG27|DNAL4|dJ327J16|DNM|DNM1|DYNII|CMTDIB|DYN2|CMT2M|CMTDI1|DI-CMTB|DNM2|KIAA0…
MSigDB_4542	REACTOME_FORMATION_OF_HIV_ELONGATION_COMPLEX_IN_THE_ABSENCE_OF_HIV_TAT	CCNH|p37|p34|CycH|CPR4|CCNK|CCNT1|CCNT|HIVE1|CYCT1|CCNT2|CAK1|MO15|CDKN7|CAK|STK1|CDK7|CDC2L4|CDK9|PITALRE|C-2k|TAK|FCP1|CTDP1|C19orf17|PPP1R68|ELL1|Men|ELL|MGC126218|ERCC2|MGC102762|MGC126219|XPD|MAG|TFIIH|EM9|XPB|RAD25|ERCC3|BTF2|BTF4|RAP74|TF2F1|GTF2F1|TFIIF|BTF4|RAP30|TFIIF|GTF2F2|TFIIH|GTF2H1|P62|BTF2|BTF2|T-BTF2P44|GTF2H2|BTF2P44|TFIIH|p44|GTF2H3|TFIIH|P34|BTF2|TFIIH|TFB2|P52|GTF2H4|GTF2H5|…
MSigDB_4543	REACTOME_TRANSCRIPTION_OF_THE_HIV_GENOME	CCNH|p37|p34|CycH|CPR4|CCNK|CCNT1|CCNT|HIVE1|CYCT1|CCNT2|CAK1|MO15|CDKN7|CAK|STK1|CDK7|CDC2L4|CDK9|PITALRE|C-2k|TAK|FCP1|CTDP1|C19orf17|PPP1R68|ELL1|Men|ELL|MGC126218|ERCC2|MGC102762|MGC126219|XPD|MAG|TFIIH|EM9|XPB|RAD25|ERCC3|BTF2|TFIIA|GTF2A1|TFIIA|HsT18745|GTF2A2|GTF2B|TFIIB|GTF2E1|TFIIE-A|FE|GTF2E2|TF2E2|FE|TFIIE-B|BTF4|RAP74|TF2F1|GTF2F1|TFIIF|BTF4|RAP30|TFIIF|GTF2F2|TFIIH|GTF2H1|P62|BTF2|BT…
MSigDB_4545	REACTOME_HIV_ELONGATION_ARREST_AND_RECOVERY	CPR4|CCNK|CCNT1|CCNT|HIVE1|CYCT1|CCNT2|CDC2L4|CDK9|PITALRE|C-2k|TAK|FCP1|CTDP1|C19orf17|PPP1R68|ELL1|Men|ELL|BTF4|RAP74|TF2F1|GTF2F1|TFIIF|BTF4|RAP30|TFIIF|GTF2F2|NELF-A|WHSC2|NELFA|NELFB|COBRA1|NELF-B|KIAA1182|NELF-C|NELF-D|NELFCD|HSPC130|TH1|TH1L|NELF-E|RDBP|NELFE|RD|D6S45|RDP|POLR2|POLR2A|RPB1|POLRA|RPB2|POLR2B|POLR2C|RPB3|POLR2D|RBP4|RPB5|RPABC1|hRPB25|POLR2E|XAP4|hsRPB5|HRBP14.4|RPB6|POLR2F|…
MSigDB_4547	REACTOME_TOLL_LIKE_RECEPTOR_9_TLR9_CASCADE	SCARJ1|AGER|RAGE|APP|AD1|TREB36|ATF1|HB16|TREB7|CREB2|CRE-BP1|ATF2|bTrCP1|betaTrCP|beta-TrCP1|BTRC|FBXW1A|Fwd1|bTrCP|CD14|TCF16|IKK1|CHUK|IkBKA|IKK-alpha|NFKBIKA|IKKA|CREB1|CUL1|DUSP3|VHR|HVH2|DUSP4|MKP-2|TYP|PYST1|DUSP6|MKP-3|DUSP7|PYST2|MKP-X|ECSIT|SITPEC|EEA1|ZFYVE2|ELK1|FBXW11|Fbw1b|FBXW1B|BTRCP2|Hos|Fbw11|KIAA0696|BTRC2|AP-1|c-fos|FOS|HMGB1|DKFZp686A04236|HMG1|SBP-1|HMG3|IKBKB|NFKBIKB|IKK-be…
MSigDB_4548	REACTOME_TOLL_LIKE_RECEPTOR_TLR1:TLR2_CASCADE	SCARJ1|AGER|RAGE|APP|AD1|TREB36|ATF1|HB16|TREB7|CREB2|CRE-BP1|ATF2|AGMX1|IMD1|PSCTK1|ATK|XLA|BTK|bTrCP1|betaTrCP|beta-TrCP1|BTRC|FBXW1A|Fwd1|bTrCP|CD14|GPIV|SCARB3|FAT|GP3B|CD36|GP4|TCF16|IKK1|CHUK|IkBKA|IKK-alpha|NFKBIKA|IKKA|CREB1|CUL1|DUSP3|VHR|HVH2|DUSP4|MKP-2|TYP|PYST1|DUSP6|MKP-3|DUSP7|PYST2|MKP-X|ECSIT|SITPEC|ELK1|FBXW11|Fbw1b|FBXW1B|BTRCP2|Hos|Fbw11|KIAA0696|BTRC2|AP-1|c-fos|FOS|HMGB1|DKF…
MSigDB_4549	REACTOME_HOST_INTERACTIONS_WITH_INFLUENZA_FACTORS	AAAS|NAR|CPSF4|CPSF30|PKR|PRKR|EIF2AK2|PPP1R83|EIF2AK1|IFI15|G1P2|ISG15|UCRP|IPOA5|RCH2|NPI-1|SRP1|KPNA1|RCH1|SRP1alpha|QIP2|KPNA2|IPOA1|IPOA4|SRP1gamma|SRP4|KPNA3|hSRP1|SRP3|QIP1|MGC12217|KPNA4|IPOA3|MGC26703|SRP6|KPNA5|IPOA6|KPNA7|IPOA8|IPO1|KPNB1|IPOB|MGC2155|MGC2156|MGC2157|NTF97|Impnb|IMB1|FLJ10407|NET3|TMEM48|NDC1|NUP84|NUP107|FLJ10814|NUP133|NUP153|HNUP153|KIAA0791|N155|NUP155|NUP160|FLJ22…
MSigDB_4550	REACTOME_INFLUENZA_INFECTION	AAAS|cC1qR|CRT|FLJ26680|CALR|RO|SSA|P90|IP90|CNX|CANX|CLTA|Lca|Hc|CLTCL2|CLTC|NAR|CPSF4|CPSF30|ERdj6|p58(IPK)|DNAJC3|P58IPK|PRKRI|P58|HP58|PKR|PRKR|EIF2AK2|PPP1R83|EIF2AK1|MNSFbeta|RPS30|Fubi|S30|FAU|Fub1|asr1|FLJ22986|GRSF1|BTF4|RAP74|TF2F1|GTF2F1|TFIIF|BTF4|RAP30|TFIIF|GTF2F2|HSP90N|FLJ31884|Hsp90|HSPCA|HSP90AA1|HSPC1|Hsp89|HSPA1A|HSPA1|HSP70-1|MGC2068|KPNB3|Pse1|IMB3|RANBP5|IPO5|IFI15|G1P2|ISG…
MSigDB_4551	REACTOME_EXPORT_OF_VIRAL_RIBONUCLEOPROTEINS_FROM_NUCLEUS	AAAS|HSPA1A|HSPA1|HSP70-1|FLJ10407|NET3|TMEM48|NDC1|NUP84|NUP107|FLJ10814|NUP133|NUP153|HNUP153|KIAA0791|N155|NUP155|NUP160|FLJ22583|KIAA0197|NUP188|KIAA0169|KIAA0225|C7orf14|NUP205|POM210|NUP210|KIAA0906|FLJ22389|GP210|NUP214|CAIN|N214|CAN|D9S46E|MP44|NUP35|MGC5585|FLJ22618|NUP37|bA350J20.1|FLJ13287|NUP43|NPAP60L|NUP50|NUP54|KIAA0410|NUP58|NUPL1|NUP45|DKFZp547L134|IBSN|p62|NUP62|MGC841|SNDI|FLJ2…
MSigDB_4553	REACTOME_TOLL_LIKE_RECEPTOR_CASCADES	SCARJ1|AGER|RAGE|APOB|APP|AD1|TREB36|ATF1|HB16|TREB7|CREB2|CRE-BP1|ATF2|MIHB|API1|RNF48|hiap-2|cIAP1|BIRC2|c-IAP1|MIHC|API2|RNF49|hiap-1|BIRC3|cIAP2|c-IAP2|MALT2|BPI|BPIFD1|AGMX1|IMD1|PSCTK1|ATK|XLA|BTK|bTrCP1|betaTrCP|beta-TrCP1|BTRC|FBXW1A|Fwd1|bTrCP|FLICE|Casp-8|MCH5|CASP8|MACH|CD14|LY64|CD180|Ly78|RP105|GPIV|SCARB3|FAT|GP3B|CD36|GP4|TCF16|IKK1|CHUK|IkBKA|IKK-alpha|NFKBIKA|IKKA|CNPY3|TNRC5|CAG…
MSigDB_4555	REACTOME_DDX58_IFIH1_MEDIATED_INDUCTION_OF_INTERFERON_ALPHA_BETA	SCARJ1|AGER|RAGE|APP|AD1|ATG12|APG12L|APG12|hAPG5|ASP|APG5L|APG5|ATG5|CASP10|MCH4|FLICE|Casp-8|MCH5|CASP8|MACH|TCF16|IKK1|CHUK|IkBKA|IKK-alpha|NFKBIKA|IKKA|KAT3A|CBP|RSTS|CREBBP|RTS|CYLD1|USPL2|CYLD|KIAA0849|DDX58|RIG-I|DKFZp434J1111|FLJ13599|RIG1|RIG-1|D11LGP2|LGP2|DHX58|KAT3B|EP300|p300|MORT1|GIG3|FADD|HERC5|CEB1|HMGB1|DKFZp686A04236|HMG1|SBP-1|HMG3|MDA5|IFIH1|Hlcd|IDDM19|MDA-5|IFN-alphaD|IFN-A…
MSigDB_4560	REACTOME_APC_C:CDH1_MEDIATED_DEGRADATION_OF_CDC20_AND_OTHER_APC_C:CDH1_TARGETED_PROTEINS_IN_LATE_MITOSIS_EARLY_G1	ANAPC1|MCPR|APC1|TSG24|APC10|DKFZP564L0562|DOC1|ANAPC10|APC11|Apc11p|ANAPC11|MGC882|HSPC214|ANAPC15|HSPC020|C11orf51|APC15|DKFZP564M082|CENP-27|ANAPC16|APC16|bA570G20.3|FLJ33728|C10orf104|APC2|ANAPC2|KIAA1406|ANAPC4|APC4|ANAPC5|APC5|APC7|ANAPC7|PPP1R47|AIK|BTAK|STK15|AurA|STK6|STK7|ARK1|AURKA|AURKB|STK12|Aik2|PPP1R48|AIM-1|IPL1|STK5|AurB|ARK2|APC6|CDC16|CUT9|ANAPC6|CDC20A|p55CDC|CDC20|CUT23|ANAPC…
MSigDB_4566	REACTOME_PLASMA_LIPOPROTEIN_ASSEMBLY_REMODELING_AND_CLEARANCE	CPAMD5|S863-7|FWP007|A2M|HDLDT1|ABC1|TGD|ABCA1|ABCG1|ABC8|ALB|amnionless|AMN|ANGPTL3|ANGPT5|NL2|pp1158|FIAF|ANGPTL4|ARP4|PGAR|HFARP|TD26|C19orf80|RIFL|ANGPTL8|CLAPA1|AP2A1|ADTAA|ADTAB|AP2A2|HIP9|HYPJ|DKFZP564D1864|CLAPA2|KIAA0899|CLAPB1|ADTB2|AP2B1|AP2M1|AP50|CLAPM1|mu2|FBHOk|AP2S1|CLAPS2|HHC3|FBH3|APOA1|APOA2|APOA4|APOB|APOB48R|APOB100R|APOBR|APOC1|APOC2|APOC3|APOC4|APOE|AD2|APOF|PCOLC|BMP-1|BMP…
MSigDB_4570	REACTOME_ACTIVATION_OF_APC_C_AND_APC_C:CDC20_MEDIATED_DEGRADATION_OF_MITOTIC_PROTEINS	ANAPC1|MCPR|APC1|TSG24|APC10|DKFZP564L0562|DOC1|ANAPC10|APC11|Apc11p|ANAPC11|MGC882|HSPC214|ANAPC15|HSPC020|C11orf51|APC15|DKFZP564M082|CENP-27|ANAPC16|APC16|bA570G20.3|FLJ33728|C10orf104|APC2|ANAPC2|KIAA1406|ANAPC4|APC4|ANAPC5|APC5|APC7|ANAPC7|MAD3L|SSK1|Bub1A|BUBR1|BUB1B|BUB3|BUB3L|CT146|CCNA1|CCNA2|CCNA|CCN1|CCNB1|CCNB|APC6|CDC16|CUT9|ANAPC6|CDC20A|p55CDC|CDC20|CUT23|ANAPC8|APC8|CDC23|C9orf17|…
MSigDB_4572	REACTOME_INTERACTIONS_OF_REV_WITH_HOST_CELLULAR_PROTEINS	AAAS|IPO1|KPNB1|IPOB|MGC2155|MGC2156|MGC2157|NTF97|Impnb|IMB1|FLJ10407|NET3|TMEM48|NDC1|NPM|B23|NPM1|NUP84|NUP107|FLJ10814|NUP133|NUP153|HNUP153|KIAA0791|N155|NUP155|NUP160|FLJ22583|KIAA0197|NUP188|KIAA0169|KIAA0225|C7orf14|NUP205|POM210|NUP210|KIAA0906|FLJ22389|GP210|NUP214|CAIN|N214|CAN|D9S46E|MP44|NUP35|MGC5585|FLJ22618|NUP37|bA350J20.1|FLJ13287|NUP43|NPAP60L|NUP50|NUP54|KIAA0410|NUP58|NUPL1|N…
MSigDB_4573	REACTOME_SIGNALING_BY_EGFR	ADAM10|HsT18717|MADM|CD156C|kuz|ADAM12|MLTN|MCMPMltna|CD156B|cSVP|TACE|ADAM17|AREGB|AREG|SDGF|P85COOL1|COOL1|P50BP|ARHGEF7|BETA-PIX|P85|DKFZp686C12170|P85SPR|P50|KIAA0142|Nbla10314|DKFZp761K1021|PAK3|PIXB|BTC|CBL2|c-Cbl|RNF55|CBL|G25K|CDC42Hs|CDC42|CSK|EGF|ERBB|ERBB1|EGFR|epigen|EPGN|ALGV3072|PRO9904|EPG|EPN1|AF-1P|EPS15|MLLT5|eps15R|EPS15L1|EREG|ER|DFNB26|GAB1|GRB2|NCKAP2|DTS|HBEGF|HEGFL|DTR|ZFY…
MSigDB_4575	REACTOME_NUCLEAR_IMPORT_OF_REV_PROTEIN	AAAS|IPO1|KPNB1|IPOB|MGC2155|MGC2156|MGC2157|NTF97|Impnb|IMB1|FLJ10407|NET3|TMEM48|NDC1|NPM|B23|NPM1|NUP84|NUP107|FLJ10814|NUP133|NUP153|HNUP153|KIAA0791|N155|NUP155|NUP160|FLJ22583|KIAA0197|NUP188|KIAA0169|KIAA0225|C7orf14|NUP205|POM210|NUP210|KIAA0906|FLJ22389|GP210|NUP214|CAIN|N214|CAN|D9S46E|MP44|NUP35|MGC5585|FLJ22618|NUP37|bA350J20.1|FLJ13287|NUP43|NPAP60L|NUP50|NUP54|KIAA0410|NUP58|NUPL1|N…
MSigDB_4580	REACTOME_CYTOSOLIC_SENSORS_OF_PATHOGEN_ASSOCIATED_DNA	TCF16|IKK1|CHUK|IkBKA|IKK-alpha|NFKBIKA|IKKA|RCP9|RCP|CRCP|CGRP-RCP|KAT3A|CBP|RSTS|CREBBP|RTS|CTNNB1|CTNNB|armadillo|beta-catenin|DDX41|ABS|MGC8828|RHAU|KIAA1488|DDX36|MLEL1|DHX36|RHA|DHX9|DDX9|LKP|DTX4|KIAA0937|RNF155|KAT3B|EP300|p300|IFI16|IFNGIP1|PYHIN2|IKBKB|NFKBIKB|IKK-beta|IKKB|IKK2|Fip3p|NEMO|ZC2HC9|IKK-gamma|IP2|IP1|FIP3|IKBKG|FIP-3|IRF3|IRF7|LRRFIP1|HUFI-1|FLAP-1|GCF-2|TRIP|FLIIAP1|C6orf…
MSigDB_4582	REACTOME_FGFR1_MUTANT_RECEPTOR_ACTIVATION	SODD|BAG4|BCR1|CML|PHL|D22S11|D22S662|ALL|BCR|CEP1|CNTRL|CEP110|CFIM68|CFIM|CFIM72|HPBRII-4|CPSF6|HPBRII-7|CDP1|CUT|Cux/CDP|GOLIM6|CUX|CUTL1|CUX1|CDP|CDP/Cut|CDP/Cux|Clox|CASP|ERLIN2|C8orf2|SPFH2|Erlin-2|SPG18|NET32|HBGF1|FGF-alpha|GLIO703|ECGFA|ECGFB|ECGF|FGFA|AFGF|FGF1|ECGF-beta|FGF-13|FGF17|FGF2|FGFB|FGF20|FGF23|K-FGF|HST-1|KFGF|HST|FGF4|HBGF-4|HSTF1|FGF5|FGF6|AIGF|FGF8|FGF9|H2|H3|CEK|H4|H5|N-…
MSigDB_4583	REACTOME_FGFR2_MUTANT_RECEPTOR_ACTIVATION	HBGF1|FGF-alpha|GLIO703|ECGFA|ECGFB|ECGF|FGFA|AFGF|FGF1|ECGF-beta|FGF10|MF4|FGF16|FGF-13|FGF17|ZFGF5|FGF18|FGF-18|FGF2|FGFB|FGF20|FGF22|FGF23|HBGF-3|FGF3|INT2|K-FGF|HST-1|KFGF|HST|FGF4|HBGF-4|HSTF1|FGF5|FGF6|FGF7|KGF|AIGF|FGF8|FGF9|BEK|K-SAM|ECT1|KGFR|JWS|TK14|CFD1|TK25|CEK3|FGFR2|CD332|BTF4|RAP74|TF2F1|GTF2F1|TFIIF|BTF4|RAP30|TFIIF|GTF2F2|Sto1|CBP80|NCBP1|NCBP|CBP20|Cbc2|NIP1|NCBP2|POLR2|POLR2A|…
MSigDB_4584	REACTOME_ORGANELLE_BIOGENESIS_AND_MAINTENANCE	ACAS2|ACSS2|ACS|AceCS|dJ1161H23.1|ACSA|Arp1A|ARP1|ACTR1A|FLJ20069|ORF1|AHI1|JBTS3|LQT11|CG-NAP|PPP1R45|KIAA0803|MU-RMS-40.16A|AKAP9|AKAP350|YOTIAO|PRKA9|AKAP450|HYPERION|ALAS|ALAS1|ALAS3|KIAA0328|ALMS1|MIC26|APOO|MICOS26|Mic23|MGC4825|My025|FAM121B|Mic27|FAM121A|MICOS27|APOOL|AAIR8193|CXorf33|UNQ8193|ARF2|ARF4|ARL13B|JBTS8|DKFZp761H079|ARL2L1|ARL3|ARFL3|BBS3|RP55|ARL6|PAP|CENTB4|DDEF1|KIAA1249|ZG…
MSigDB_4587	REACTOME_SYNTHESIS_OF_IP3_AND_IP4_IN_THE_CYTOSOL	CALML2|CAMI|DD132|PHKD|CALM1|INPP5B|SHIP|hp51CN|INPP5D|SHIP1|PIB5PA|INPP5J|PIPP|INPP5|SHIP2|INPPL1|ITPK1|ITPKA|IP3-3KA|IP3KA|IP3KB|IP3-3KB|ITPKB|IP3KC|ITPKC|IP3-3KC|OCRL|OCRL1|Dent-2|PLCB1|PLC-I|KIAA0581|PLC154|PLCB2|FLJ38135|PLCB3|PLCB4|PLCD1|PLCD3|PLCD4|PLCE|PLCE1|KIAA1516|NPHS3|PLC148|PLC-II|PLCgamma1|PLC1|PLCG1|NCKAP3|PLCG2|PLCeta1|PLCL3|KIAA1069|PLCH1|MGC117152|DKFZp434C1372|PLC-eta2|PLCL4|P…
MSigDB_4590	REACTOME_SIGNALING_BY_NTRK1_TRKA	PACAP|ADCYAP1|ADCYAP1R1|PAC1R|PAC1|PACAPR|RDC8|ADORA2A|ADORA2|CLAPA1|AP2A1|ADTAA|ADTAB|AP2A2|HIP9|HYPJ|DKFZP564D1864|CLAPA2|KIAA0899|CLAPB1|ADTB2|AP2B1|AP2M1|AP50|CLAPM1|mu2|FBHOk|AP2S1|CLAPS2|HHC3|FBH3|TREB36|ATF1|BRAF|BRAF1|CLTA|Lca|Hc|CLTCL2|CLTC|CREB1|CRK|CRKL|PIG27|DNAL4|dJ327J16|DNM|DNM1|DYNII|CMTDIB|DYN2|CMT2M|CMTDI1|DI-CMTB|DNM2|KIAA0820|DNM3|DUSP3|VHR|HVH2|DUSP4|MKP-2|TYP|PYST1|DUSP6|MKP…
MSigDB_4591	REACTOME_SCF_SKP2_MEDIATED_DEGRADATION_OF_P27_P21	CT146|CCNA1|CCNA2|CCNA|CCN1|CCND1|PRAD1|BCL1|U21B31|D11S287E|CCNE|CCNE1|CCNE2|CYCE2|CDK2|PSK-J3|CDK4|CAP20|CIP1|CDKN1A|WAF1|SDI1|P21|p21CIP1|p21Cip1/Waf1|p21|CDKN1|CDKN1B|KIP1|P27KIP1|CKS1|CKS1B|ckshs1|CUL1|HC2|MGC14575|MGC22853|MGC21459|MGC14751|PSMA1|MGC1667|PROS30|MGC23915|NU|MGC14542|PSMA2|MU|PMSA2|HC3|PSMA3|HC8|HC9|HsT17706|PSMA4|ZETA|PSMA5|MGC2333|PROS27|MGC22756|PSMA6|MGC23846|p27K|IOTA|HS…
MSigDB_4611	REACTOME_SIGNALING_BY_VEGF	ABI1|ABI-1|E3B1|SSH3BP1|AIP-1|AblBP3|ABI2B|ABI2|ABI-2|argBPIA|SSH3BP2|ACTB|DFNA26|ACTG1|DFNA20|ACTG|XPVKONA|PPP1R78|AHCYL1|IRBIT|PKB|AKT1|PRKBA|RAC|AKT|AKT2|PKBŒ≤|PKBG|AKT3|PRKBG|RAC-gamma|Tyro7|ARK|JTK11|AXL|UFO|BAIAP2|IRSp53|BAP2|CAS|P130Cas|CASS1|Crkas|BCAR1|BRK1|MDS027|HSPC300|C3orf10|CALML2|CAMI|DD132|PHKD|CALM1|CAV|CAV1|G25K|CDC42Hs|CDC42|7B4|CD144|CDH5|CRK|CTNNA1|CAP102|CTNNB1|CTNNB|armadi…
MSigDB_4612	REACTOME_RHO_GTPASE_CYCLE	CPAMD5|S863-7|FWP007|A2M|MDB|ABR|c-lbc|ARHGEF13|HA-3|BRX|PROTO-LB|Ht31|LBC|AKAP-Lbc|AKAP13|CENTD2|ARAP1|CENTD1|ARAP2|PARX|CENTD3|ARAP3|DRAG1|FLJ21065|p50rhoGAP|Cdc42GAP|ARHGAP1|CDC42GAP|RhoGAP|GRAF2|FLJ41791|FLJ20896|ARHGAP10|ARHGAP11A|KIAA0013|FLJ10971|FLJ20737|ARHGAP12|FLJ21785|ARHGAP15|BM046|RICH1|WBP15|ARHGAP17|NADRIN|FLJ13219|FLJ10308|MacGAP|bA307O14.2|ARHGAP18|FLJ00194|MGC14258|ARHGAP19|KIA…
MSigDB_4613	REACTOME_DEGRADATION_OF_BETA_CATENIN_BY_THE_DESTRUCTION_COMPLEX	AES|TLE5|GRG5|WTX|AMER1|RP11-403E24.2|FLJ39827|FAM123B|APC|PPP1R46|DP3|DP2|DP2.5|PPP1R49|AXIN1|AXIN2|MGC126582|DKFZp781B0869|bTrCP1|betaTrCP|beta-TrCP1|BTRC|FBXW1A|Fwd1|bTrCP|CK1a|CK1alpha|CSNK1A1|CKIa|CK1|CKIalpha|CTBP1|BARS|ribeye|CTBP2|CTNNB1|CTNNB|armadillo|beta-catenin|CUL1|FRAT1|FRAT2|GSK3B|HDAC1|RPD3L1|GON-10|HD1|KDAC1|LEF1|TCF7L3|TCF1ALPHA|TCF10|c-Myc|bHLHe39|MYC|MYCC|PPP2CA|PP2Calpha|PP2…
MSigDB_4614	REACTOME_RHO_GTPASE_EFFECTORS	ABI1|ABI-1|E3B1|SSH3BP1|AIP-1|AblBP3|ABI2B|ABI2|ABI-2|argBPIA|SSH3BP2|ABL1|JTK7|ABL|p150|c-ABL|ACTB|DFNA26|ACTG1|DFNA20|ACTG|ACTR2|ARP2|ACTR3|ARP3|ELYS|AHCTF1|NR3C4|HUMARA|AIS|SBMA|AR|SMAX1|DHTR|SOP2Hs|ARPC1A|SOP2L|Arc40|ARC41|ARPC1B|p40-ARC|p41-ARC|ARC34|ARPC2|p34-Arc|ARPC3|ARC21|p21-Arc|ARC20|p20-Arc|ARPC4|ARC16|p16-Arc|dJ127C7.3|ARPC5|AURKB|STK12|Aik2|PPP1R48|AIM-1|IPL1|STK5|AurB|ARK2|MGC4093|…
MSigDB_4615	REACTOME_METABOLISM_OF_STEROID_HORMONES	AKR1B1|AR|ALDR1|AKR1B15|FSHA|LHA|CGA|TSHA|GPHa|GPHA1|HCG|GPA1|CYP11A|CYP11A1|P450SCC|CYP11B|P-450C18|CYP11BL|ALDOS|P450aldo|CYP11B2|CPN2|CYP17A1|S17AH|P450C17|CPT7|CYP17|CA21H|CYP21|CAH1|CYP21A2|P450c21B|CYP21B|CPS1|FDX|FDX1|ADX|FDX2|MGC19604|FDX1L|FDXR|ADXR|ADR|SDR26C1|HSD11B|HSD11|HSD11B1|HSD11B2|SDR9C3|MGC138140|HSD17|HSD17B1|SDR28C1|EDH17B2|EDHB17|SDR16C2|17-BETA-HSD11|HSD17B11|DHRS8|17-BETA-…
MSigDB_4623	REACTOME_NICOTINATE_METABOLISM	BST1|CD157|CD38|CYP8B1|CYP12|NADK|FLJ13052|MNADK|FLJ30596|NADK2|C5orf33|NADKD1|FLJ10631|NADSYN1|PBEF1|PBEF|NAMPT|PP3856|NAPRT|NAPRT1|LP3298|NAXD|FLJ10769|CARKD|AIBP|YJEFN1|APOA1BP|NAXE|MGC119143|MGC119144|MGC119145|LCA9|NMNAT1|PNAT1|NMNAT|NMNAT2|PNAT2|C1orf15|KIAA0479|NMNAT3|PNAT3|FLJ20559|C9orf95|NRK1|NMRK1|bA235O14.2|MIBP|NMRK2|ITGB1BP3|NRK2|NNMT|eN|CALJA|CD73|NT5E|NT5|eNT|NUDT12|DKFZP761I172|F…
MSigDB_4627	REACTOME_METABOLISM_OF_WATER_SOLUBLE_VITAMINS_AND_COFACTORS	AASD-PPT|CGI-80|ACPS|LYS5|AASDHPPT|MRP1|GS-X|MRP|ABCC1|P70R|EST352188|ABCD4|PXMP1L|PMP69|ACC|ACAC|ACACA|ACC1|HACC275|ACC2|ACCB|ACACB|ACP5|TRAP|HPAP|FTHFD|ALDH1L1|10-fTHF|FDH|ALDH1L2|mtFDH|FLJ38508|amnionless|AMN|AOX1|AO|AOH1|BST1|CD157|BTD|8D6|8D6A|CD320|CD38|PPAT|COASY|NBP|DPCK|CoASY|CTRB|CTRB1|CTRB2|CTRC|ELA4|CLCR|CUBN|gp280|IFCR|MGA1|CYB5A|CYB5|CYB5R3|DIA1|CYP8B1|CYP12|DHFR|FLJ16119|DHFR2|DHFR…
MSigDB_4631	REACTOME_ER_TO_GOLGI_ANTEROGRADE_TRANSPORT	HARP11|Arp11|Arp10|ACTR11|ACTR10|Arp1A|ARP1|ACTR1A|ANK1|SPH1|ANK|LQT4|ANK2|ANK3|PPP1R65|PITK|KIAA0379|PP6-ARS-A|ANKRD28|COPD|ARCN1|AREGB|AREG|SDGF|ARF1|ARF3|ARF2|ARF4|ARF5|FLJ10767|bA261N11.3|ARF1GAP|ARFGAP1|IRZ|FLJ14576|ARFGAP2|Zfp289|ZNF289|ARFGAP3|ARFGAP1|BET1|hbet1|GS15|BET1L|GOLIM3|CAPZA1|CAPZA2|CAPZ|CAPPA2|CAPZA3|Gsg3|CAPPA3|CAPZB|CR|DAF|CROM|TC|CD55|16.3A5|EJ30|G344|p18-20|EJ16|MIC11|CD59|…
MSigDB_4633	REACTOME_TCF_DEPENDENT_SIGNALING_IN_RESPONSE_TO_WNT	PKB|AKT1|PRKBA|RAC|AKT|AKT2|PKBŒ≤|WTX|AMER1|RP11-403E24.2|FLJ39827|FAM123B|APC|PPP1R46|DP3|DP2|DP2.5|ASH2L1|ASH2L2|Bre2|ASH2|ASH2L|PPP1R49|AXIN1|AXIN2|MGC126582|DKFZp781B0869|BCL9|BCL9L|B9L|Bcl9-2|DLNB11|bTrCP1|betaTrCP|beta-TrCP1|BTRC|FBXW1A|Fwd1|bTrCP|CAV|CAV1|C22orf2|Chibby1|PIGEA-14|CBY1|PIGEA14|PGEA1|Cby|Chibby|KIAA1509|CCDC88C|DAPLE|HkRP2|SCA40|CDC73|HRPT2|HRPT1|parafibromin|C1orf28|FIHP|CH…
MSigDB_4635	REACTOME_FORMATION_OF_THE_BETA_CATENIN:TCF_TRANSACTIVATING_COMPLEX	ASH2L1|ASH2L2|Bre2|ASH2|ASH2L|AXIN2|MGC126582|DKFZp781B0869|BCL9|BCL9L|B9L|Bcl9-2|DLNB11|CDC73|HRPT2|HRPT1|parafibromin|C1orf28|FIHP|KAT3A|CBP|RSTS|CREBBP|RTS|CTNNB1|CTNNB|armadillo|beta-catenin|KAT3B|EP300|p300|H2AB1|H2AFB1|MGC921|FLJ10903|H2AJ|H2AFJ|H2AZ2|MGC1947|MGC10170|H2AFV|H2AV|MGC10831|H2AX|H2AFX|H2AZ1|H2AZ|H2A.Z|H2AFZ|H2BFS|H2BS1|H3-3A|H3F3|H3.3A|H3F3A|H3-3B|H3F3B|H3.3B|HDAC1|RPD3L1|GON-…
MSigDB_4637	REACTOME_ASSEMBLY_OF_COLLAGEN_FIBRILS_AND_OTHER_MULTIMERIC_STRUCTURES	PCOLC|BMP-1|BMP1|CD151|PETA-3|RAPH|TSPAN24|SFA-1|COL10A1|COLL6|STL2|CO11A1|COL11A1|DFNA37|DFNA13|DFNB53|HKE5|COL11A2|COL12A1|COL12A1L|UND|COL14A1|COL15A1|BPAG2|BP180|COL17A1|COL18A1|KNO|KNO1|KS|OI4|COL1A1|OI4|COL1A2|COL24A1|KIAA1870|COL27A1|FLJ11895|MGC11337|STL1|AOM|COL2A1|SEDC|COL3A1|EDS4A|COL4A1|DKFZp686I14213|FLJ22259|COL4A2|COL4A3|COL4A4|CA44|COL4A5|ATS|ASLN|COL4A6|COL5A1|COL5A2|COL5A3|COL6A…
MSigDB_4641	REACTOME_FCGAMMA_RECEPTOR_FCGR_DEPENDENT_PHAGOCYTOSIS	ABI1|ABI-1|E3B1|SSH3BP1|AIP-1|AblBP3|ABI2B|ABI2|ABI-2|argBPIA|SSH3BP2|ABL1|JTK7|ABL|p150|c-ABL|ACTB|DFNA26|ACTG1|DFNA20|ACTG|ACTR2|ARP2|ACTR3|ARP3|XPVKONA|PPP1R78|AHCYL1|IRBIT|SOP2Hs|ARPC1A|SOP2L|Arc40|ARC41|ARPC1B|p40-ARC|p41-ARC|ARC34|ARPC2|p34-Arc|ARPC3|ARC21|p21-Arc|ARC20|p20-Arc|ARPC4|ARC16|p16-Arc|dJ127C7.3|ARPC5|BAIAP2|IRSp53|BAP2|BRK1|MDS027|HSPC300|C3orf10|AGMX1|IMD1|PSCTK1|ATK|XLA|BTK|C…
MSigDB_4642	REACTOME_FCGR_ACTIVATION	CD3H|CD3Q|CD3Z|CD247|CD3G|CD64A|CD64|FCGR1A|FCG2|FCGR2A1|CD32A|FCGR2A|CD32|IGFR2|FCGR2|CDw32|CD16|FCGR3|FCG3|FCGR3A|CD16a|SRC2|c-fgr|FGR|p55c-fgr|FYN|SYN|MGC45350|SLK|HCK|JTK9|IGHG1|IGHG2|IGHG4|IGHV1-2|V35|IGHV1-46|IGHV1-E|IGHV1-69|IGHV2-5|IGHV2-70|IGHV3-11|IGHV3-13|IGHV3-23|IGHV3-30|IGHV3-33|IGHV3-48|IGHV3-53|IGHV3-7|IGHV4-34|IGHV4-39|IGHV4-59|IGKV1-12|L19|IGKV112|IGKV116|IGKV1-16|L1|A30|IGKV117…
MSigDB_4643	REACTOME_REGULATION_OF_ACTIN_DYNAMICS_FOR_PHAGOCYTIC_CUP_FORMATION	ABI1|ABI-1|E3B1|SSH3BP1|AIP-1|AblBP3|ABI2B|ABI2|ABI-2|argBPIA|SSH3BP2|ABL1|JTK7|ABL|p150|c-ABL|ACTB|DFNA26|ACTG1|DFNA20|ACTG|ACTR2|ARP2|ACTR3|ARP3|SOP2Hs|ARPC1A|SOP2L|Arc40|ARC41|ARPC1B|p40-ARC|p41-ARC|ARC34|ARPC2|p34-Arc|ARPC3|ARC21|p21-Arc|ARC20|p20-Arc|ARPC4|ARC16|p16-Arc|dJ127C7.3|ARPC5|BAIAP2|IRSp53|BAP2|BRK1|MDS027|HSPC300|C3orf10|AGMX1|IMD1|PSCTK1|ATK|XLA|BTK|CD3H|CD3Q|CD3Z|CD247|CD3G|G25K…
MSigDB_4644	REACTOME_ROLE_OF_PHOSPHOLIPIDS_IN_PHAGOCYTOSIS	XPVKONA|PPP1R78|AHCYL1|IRBIT|CD3H|CD3Q|CD3Z|CD247|CD3G|CD64A|CD64|FCGR1A|FCG2|FCGR2A1|CD32A|FCGR2A|CD32|IGFR2|FCGR2|CDw32|CD16|FCGR3|FCG3|FCGR3A|CD16a|IGHG1|IGHG2|IGHG4|IGHV1-2|V35|IGHV1-46|IGHV1-E|IGHV1-69|IGHV2-5|IGHV2-70|IGHV3-11|IGHV3-13|IGHV3-23|IGHV3-30|IGHV3-33|IGHV3-48|IGHV3-53|IGHV3-7|IGHV4-34|IGHV4-39|IGHV4-59|IGKV1-12|L19|IGKV112|IGKV116|IGKV1-16|L1|A30|IGKV117|IGKV1-17|O18|IGKV133|IGK…
MSigDB_4647	REACTOME_COPII_MEDIATED_VESICLE_TRANSPORT	PPP1R65|PITK|KIAA0379|PP6-ARS-A|ANKRD28|AREGB|AREG|SDGF|BET1|hbet1|16.3A5|EJ30|G344|p18-20|EJ16|MIC11|CD59|MSK21|EL32|MIN1|MIN2|MIN3|CNIH1|CNIH|CNIL|TGAM77|MGC50896|CNIH2|Cnil|CNIH-2|CNIH3|CNIH-3|FLJ38993|EBR1|EBD1|COL7A1|EBDCT|CSNK1D|CKIdelta|HCKID|CKID|DPP1|PALS|CTSC|PLS|CTSX|CTSZ|F5|F8|HEMA|FVIII|F8C|DXS1253E|FRŒ±|FOLR1|FOLR|GOLGA2|GM130|golgin-95|GRASP65|GORASP1|P65|GOLPH5|FLJ23443|GOSR2|GS27…
MSigDB_4658	REACTOME_GENE_SILENCING_BY_RNA	AAAS|EIF2C1|AGO1|hAGO1|EIF2C2|CASC7|Q10|hAGO2|LINC00980|AGO2|FLJ12765|EIF2C3|AGO3|hAGO3|hAGO4|AGO4|FLJ20033|KIAA1567|EIF2C4|ALP1|Orf3|ASZ1|ANKL1|CT1.19|C7orf7|GASZ|BCDIN3D|DDX4|VASA|DGCR8|C22orf12|pasha|DGCRK6|Gy1|MNG1|DICER1|HERNA|KIAA0928|Dicer|K12H4.8-LIKE|DROSHA|RNASE3L|Etohi2|HSA242976|RN3|RNASEN|FKBP6|PPIase|FKBP36|H2AB1|H2AFB1|MGC921|FLJ10903|H2AJ|H2AFJ|H2AZ2|MGC1947|MGC10170|H2AFV|H2AV|MG…
MSigDB_4661	REACTOME_PHASE_I_FUNCTIONALIZATION_OF_COMPOUNDS	AADAC|CES5A1|DAC|MGC33843|dJ568C11.3|ACSS1|ACAS2L|AceCS2L|ACAS2|ACSS2|ACS|AceCS|dJ1161H23.1|ACSA|ADH1|ADH1A|ADH2|ADH1B|ADH3|ADH1C|ADH-2|ADH4|ADH-3|FDH|ADHX|GSNOR|ADH5|ADH6|ADH-5|ADH7|ADH-4|AHR|bHLHe76|AHH|bHLHe77|AHHR|KIAA1234|AHRR|FKBP16|ARA9|AIP|XAP2|PUMB1|RALDH1|ALDH1A1|ALDH1|ALDH1B1|ALDH5|ALDHX|ALDH2|ALDH3A1|ALDH3|AOC1|DAO|ABP1|RAO|AOC2|DAO2|HPAO|AOC3|VAP-1|VAP1|bHLHe1|KIAA0307|ARNT2|MCNAA|VA…
MSigDB_4665	REACTOME_EPIGENETIC_REGULATION_OF_GENE_EXPRESSION	ACTB|MGC17922|AEBP2|BRCAA1|ARID4B|SAP180|RBP1L1|BCAA|WSTF|WBSCR10|BAZ1B|WBSCR9|BAZ2A|KIAA0314|TIP5|WALp3|HP1Hs-gamma|CBX3|CCNH|p37|p34|CycH|CD3EAP|CAST|ASE-1|PAF49|CAK1|MO15|CDKN7|CAK|STK1|CDK7|Mi-2a|CHD3|ZFH|Mi2-ALPHA|Mi-2b|CHD4|Mi2-BETA|RH-II/GU|GURDB|DDX21|DEK|D6S231E|DNMT|CXXC9|DNMT1|MCMT|DNMT3A|DNMT3B|MGC1090|DNMT3L|EED|WAIT-1|HEED|EHMT2|G9A|NG36/G9a|C6orf30|Em:AF134726.3|KMT1C|BAT8|KAT3B|EP…
MSigDB_4666	REACTOME_PRC2_METHYLATES_HISTONES_AND_DNA	MGC17922|AEBP2|DNMT|CXXC9|DNMT1|MCMT|DNMT3A|DNMT3B|EED|WAIT-1|HEED|EZH1|ENX-1|KMT6|EZH2|KMT6A|H2AB1|H2AFB1|MGC921|FLJ10903|H2AJ|H2AFJ|H2AZ2|MGC1947|MGC10170|H2AFV|H2AV|MGC10831|H2AX|H2AFX|H2AZ1|H2AZ|H2A.Z|H2AFZ|H2BFS|H2BS1|H3-3A|H3F3|H3.3A|H3F3A|H3-3B|H3F3B|H3.3B|H2AFM|H2AC4|H2A/m|HIST1H2AB|H2AFL|H2AC6|HIST1H2AC|H2AC7|HIST1H2AD|H2AFG|H2A/g|H2A.3|HIST1H2AE|H2A/a|H2A.1|H2AFA|H2AC8|H2AFE|H2AC14|H2A/…
MSigDB_4668	REACTOME_MOLECULES_ASSOCIATED_WITH_ELASTIC_FIBRES	BMP10|BMP2|BMP2A|BMP4|BMP2B|BMP7|OP-1|EFEMP1|MTLV|S1-5|FBNL|FBLN3|DHRD|UPH1|EFEMP2|FBLN4|WS|SVAS|ELN|WBS|gp115|DKFZp586M121|EMILIN1|FLJ33200|EMILIN2|FOAP-10|dJ620E11.4|EMILIN5|EMILIN3|C20orf130|FBLN1|FBLN|FBLN2|DANCE|ARMD3|UP50|EVEC|FBLN5|MFS1|WMS|SGS|FBN1|MASS|OCTD|FBN|CCA|FBN2|DA9|FBN3|KIAA1776|CIG|FN1|LETS|GFND2|MSF|FINC|CDMP1|GDF5|BMP14|ITGA8|MSK8|VTNR|CD51|ITGAV|VNRA|ITGB1|CD29|MSK12|FNRB|GP…
MSigDB_4674	REACTOME_ARACHIDONIC_ACID_METABOLISM	MRP1|GS-X|MRP|ABCC1|DDX|KIAA0119|HAKRB|HSD17B5|PGFS|AKR1C3|ALOX12|12S-LOX|12R-LOX|ALOX12B|ALOX15|15-LOX-1|ALOX15B|15-LOX-2|ALOX5|5-LOX|ALOX5AP|FLAP|ALOXE3|eLOX3|E-LOX|AWAT1|DGAT2L3|CBR|CBR1|SDR21C1|CYP1A1|CP11|P450DX|P450-C|CYP1|P1-450|CP12|P3-450|CYP1A2|CP1B|CYP1B1|GLC3A|CYP2C|P450IIC19|CYP2C19|CPCJ|CYP2C8|CPC8|CYP2C9|P450IIC9|CYP2C10|CYP2J2|SPG56|SPG49|CYP2U1|CYP4AII|CYP4A2|CYP4A11|CYP4A22|CYP4…
MSigDB_4679	REACTOME_TRANSCRIPTIONAL_ACTIVATION_OF_MITOCHONDRIAL_BIOGENESIS	ACAS2|ACSS2|ACS|AceCS|dJ1161H23.1|ACSA|ALAS|ALAS1|ALAS3|HB16|TREB7|CREB2|CRE-BP1|ATF2|ATP5B|ATPSB|ATP5F1B|TWNK|PEO1|TWINKLE|TWINL|C10orf2|IOSCA|PEO|FLJ21832|CALML2|CAMI|DD132|PHKD|CALM1|CaMK-GR|CAMK4|CaMKIV|CARM1|PRMT4|CHD9|KIAA0308|FLJ12178|BC022889|CREB1|KAT3A|CBP|RSTS|CREBBP|RTS|CRTC1|KIAA0616|FLJ14027|MECT1|TORC1|TORC2|CRTC2|CRTC3|FLJ21868|ERRalpha|ESRRA|ERRa|NR3B1|ESRL1|ERR1|NFT2|NRF2A|E4TF1…
MSigDB_4684	REACTOME_SCAVENGING_OF_HEME_FROM_PLASMA	ALB|HCP|ITIL|ITILC|ITI|UTI|AMBP|EDC1|HI30|IATIL|APOA1|APOL|APOL1|SCARI1|CD163|MM130|M130|HBA1|HBA-T3|HBA-T2|HBA2|CD113t-C|beta-globin|HBB|HP|HPR|HPX|IGHA1|IGHA2|IGHV1-2|V35|IGHV1-46|IGHV1-E|IGHV1-69|IGHV2-5|IGHV2-70|IGHV3-11|IGHV3-13|IGHV3-23|IGHV3-30|IGHV3-33|IGHV3-48|IGHV3-53|IGHV3-7|IGHV4-34|IGHV4-39|IGHV4-59|IGKV1-12|L19|IGKV112|IGKV116|IGKV1-16|L1|A30|IGKV117|IGKV1-17|O18|IGKV133|IGKV1-33|IG…
MSigDB_4685	REACTOME_DAP12_INTERACTIONS	B2M|AGMX1|IMD1|PSCTK1|ATK|XLA|BTK|CLM2|CD300LE|IREM2|CD300E|TREM5|CD300LB|CLM7|CLEC5A|MDL-1|CLECSF5|FYN|SYN|MGC45350|SLK|Mona|Grf40|GRAP2|GRBLG|GrbX|GADS|GRB2|NCKAP2|HLA-B|AS|HLA-C|HLA-JY3|PSORS1|D6S204|HLA-E|HRAS|HRAS1|nkat9|KIR2DS5|CD158G|NKG2-C|CD159c|KLRC2|CD94|KLRD1|KLR|NKG2-D|KLRK1|CD314|D12S2489E|NKG2D|KRAS1|KRAS2|KRAS|LCK|LCP2|SLP76|SLP-76|LY95|NK-p44|NCR2|CD336|N-ras|NRAS|PIK3CA|PI3K|PIK…
MSigDB_4686	REACTOME_BINDING_AND_UPTAKE_OF_LIGANDS_BY_SCAVENGER_RECEPTORS	ALB|HCP|ITIL|ITILC|ITI|UTI|AMBP|EDC1|HI30|IATIL|APOA1|APOB|APOE|AD2|APOL|APOL1|cC1qR|CRT|FLJ26680|CALR|RO|SSA|SCARI1|CD163|MM130|M130|GPIV|SCARB3|FAT|GP3B|CD36|GP4|OI4|COL1A1|OI4|COL1A2|COL3A1|EDS4A|COL4A1|DKFZp686I14213|FLJ22259|COL4A2|MGC3279|CL-K1|COLEC11|COLEC12|CL-P1|SRCL|SCARA4|FHC|PIG15|FTHL6|FTH|FTH1|PLIF|NBIA3|FTL|MGC71996|HBA1|HBA-T3|HBA-T2|HBA2|CD113t-C|beta-globin|HBB|HP|HPR|HPX|HSP90…
MSigDB_4687	REACTOME_TRANSCRIPTIONAL_ACTIVITY_OF_SMAD2_SMAD3:SMAD4_HETEROTRIMER	ATP1B4|CycC|CCNC|CPR4|CCNK|CCNT1|CCNT|HIVE1|CYCT1|CCNT2|CDK8|K35|CDC2L4|CDK9|PITALRE|C-2k|TAK|CDKN2B|MTS2|TP15|P15|p15INK4b|CDK4I|INK4B|E2F-4|E2F4|E2F5|HDAC1|RPD3L1|GON-10|HD1|KDAC1|JUNB|c-Myc|bHLHe39|MYC|MYCC|MGC104216|hCIT529I10|N-CoR|TRAC1|PPP1R109|KIAA1047|hN-CoR|NCOR1|TNRC14|NCOR2|CTG26|TRAC-1|SMRT|SMRTE|NEDD4L|KIAA0439|RSP5|NEDD4-2|PARP|PARP1|ADPRT|PPOL|PP2Calpha|PP2CA|MGC9201|PPM1A|cp107|P…
MSigDB_4689	REACTOME_SMAD2_SMAD3:SMAD4_HETEROTRIMER_REGULATES_TRANSCRIPTION	ATP1B4|CycC|CCNC|CPR4|CCNK|CCNT1|CCNT|HIVE1|CYCT1|CCNT2|CDK8|K35|CDC2L4|CDK9|PITALRE|C-2k|TAK|CDKN2B|MTS2|TP15|P15|p15INK4b|CDK4I|INK4B|E2F-4|E2F4|E2F5|HDAC1|RPD3L1|GON-10|HD1|KDAC1|JUNB|c-Myc|bHLHe39|MYC|MYCC|cp107|PRB1|p107|RBL1|FLJ38008|Arkadia|ARK|DKFZP761D081|RNF111|Uba80|RPS27A|UBCEP80|S27A|PAI|PAI1|SERPINE1|PLANH1|MADH2|JV18-1|SMAD2|MADR2|MADH3|JV15-2|HsT17436|SMAD3|SMAD4|DPC4|MADH4|MADH8|…
MSigDB_4692	REACTOME_VISUAL_PHOTOTRANSDUCTION	STGD|FFM|ARMD2|ABCA4|RP19|ABCR|STGD1|CORD3|AGRN|AGRIN|AKR1B12|AKR1B11|AKR1B10|ARL-1|ARL1|HSI|ALDRLn|HIS|DDH1|DD1|MBAB|HAKRC|DDH|AKR1C1|DDX|KIAA0119|HAKRB|HSD17B5|PGFS|AKR1C3|CHDR|DD4|HAKRA|3-alpha-HSD|CDR|AKR1C4|C11|MGC22581|APOA1|APOA2|APOA4|APOB|APOC2|APOC3|APOE|AD2|G3a|ApoM|APOM|NG20|DGAT2L4|MFAT|AWAT2|BCDO|BCMO|BCMO1|FLJ10730|BCO1|BCDO1|FLJ34464|B-DIOX-II|BCDO2|BCO2|CALML2|CAMI|DD132|PHKD|CAL…
MSigDB_4696	REACTOME_PI3K_AKT_SIGNALING_IN_CANCER	PKB|AKT1|PRKBA|RAC|AKT|Lobe|AKT1S1|PRAS40|MGC2865|AKT2|PKBŒ≤|PKBG|AKT3|PRKBG|RAC-gamma|AREGB|AREG|SDGF|BCL2L8|BAD|BBC2|BTC|APAF-3|ICE-LAP6|PPP1R56|MCH6|CASP9|CD19|CD28|CD80|CD28LG|B7.1|CD28LG1|B7-1|CD28LG2|B7-2|B7.2|CD86|CAP20|CIP1|CDKN1A|WAF1|SDI1|P21|p21CIP1|p21Cip1/Waf1|p21|CDKN1|CDKN1B|KIP1|P27KIP1|TCF16|IKK1|CHUK|IkBKA|IKK-alpha|NFKBIKA|IKKA|CREB1|EGF|ERBB|ERBB1|EGFR|epigen|EPGN|ALGV3072|PRO…
MSigDB_4697	REACTOME_CONSTITUTIVE_SIGNALING_BY_ABERRANT_PI3K_IN_CANCER	AREGB|AREG|SDGF|BTC|CD19|CD28|CD80|CD28LG|B7.1|CD28LG1|B7-1|CD28LG2|B7-2|B7.2|CD86|EGF|ERBB|ERBB1|EGFR|epigen|EPGN|ALGV3072|PRO9904|EPG|ERBB2|NGL|CD340|HER-2|HER2|NEU|HER3|ERBB3|LCCS2|ALS19|ERBB4|HER4|EREG|ER|ER-alpha|NR3A1|ESR|Era|ESR1|HBGF1|FGF-alpha|GLIO703|ECGFA|ECGFB|ECGF|FGFA|AFGF|FGF1|ECGF-beta|FGF10|MF4|FGF16|FGF-13|FGF17|ZFGF5|FGF18|FGF-18|FGF19|FGF2|FGFB|FGF20|FGF22|FGF23|HBGF-3|FGF3|IN…
MSigDB_4699	REACTOME_CELLULAR_RESPONSES_TO_STRESS	AAAS|Tpp1|Pip1|Ptop|Tint1|ACD|HARP11|Arp11|Arp10|ACTR11|ACTR10|Arp1A|ARP1|ACTR1A|EIF2C1|AGO1|hAGO1|FLJ12765|EIF2C3|AGO3|hAGO3|hAGO4|AGO4|FLJ20033|KIAA1567|EIF2C4|JUB|MGC15563|AJUBA|Lobe|AKT1S1|PRAS40|MGC2865|ANAPC1|MCPR|APC1|TSG24|APC10|DKFZP564L0562|DOC1|ANAPC10|APC11|Apc11p|ANAPC11|MGC882|HSPC214|ANAPC15|HSPC020|C11orf51|APC15|DKFZP564M082|CENP-27|ANAPC16|APC16|bA570G20.3|FLJ33728|C10orf104|APC…
MSigDB_4700	REACTOME_CONDENSATION_OF_PROPHASE_CHROMOSOMES	CCNB1|CCNB|CDK1|CDC2|CDC28A|H2AB1|H2AFB1|MGC921|FLJ10903|H2AJ|H2AFJ|H2AZ2|MGC1947|MGC10170|H2AFV|H2AV|MGC10831|H2AX|H2AFX|H2AZ1|H2AZ|H2A.Z|H2AFZ|H2BFS|H2BS1|H3-3A|H3F3|H3.3A|H3F3A|H3-3B|H3F3B|H3.3B|H2AFM|H2AC4|H2A/m|HIST1H2AB|H2AFL|H2AC6|HIST1H2AC|H2AC7|HIST1H2AD|H2AFG|H2A/g|H2A.3|HIST1H2AE|H2A/a|H2A.1|H2AFA|H2AC8|H2AFE|H2AC14|H2A/E|HIST1H2AJ|H2BFU|bA317E16.3|TSH2B|H2BC1|HIST1H2BA|STBP|H2B/f|H2BC…
MSigDB_4702	REACTOME_SIGNALING_BY_TYPE_1_INSULIN_LIKE_GROWTH_FACTOR_1_RECEPTOR_IGF1R	AKT2|PKBŒ≤|CILP|HsT18872|HBGF1|FGF-alpha|GLIO703|ECGFA|ECGFB|ECGF|FGFA|AFGF|FGF1|ECGF-beta|FGF10|MF4|FGF16|FGF-13|FGF17|ZFGF5|FGF18|FGF-18|FGF19|FGF2|FGFB|FGF20|FGF22|FGF23|HBGF-3|FGF3|INT2|K-FGF|HST-1|KFGF|HST|FGF4|HBGF-4|HSTF1|FGF5|FGF6|FGF7|KGF|AIGF|FGF8|FGF9|H2|H3|CEK|H4|H5|N-SAM|KAL2|BFGFR|CD331|FLT2|FLG|FGFR1|BEK|K-SAM|ECT1|KGFR|JWS|TK14|CFD1|TK25|CEK3|FGFR2|CD332|ACH|JTK4|FGFR3|CD333|CEK2|…
MSigDB_4704	REACTOME_SELENOAMINO_ACID_METABOLISM	AHCY|SAHH|p43|EMAP-2|SCYE1|EMAPII|AIMP1|p38|JTV-1|AIMP2|JTV1|PRO0992|CBS|HIP4|CTH|DARS1|DARS|P18|EEF1E1|AIMP3|EEFSEC|eEFSec|SELB|EFSEC|GLUPRORS|QPRS|EPRS1|PARS|EPRS|QARS|EARS|MNSFbeta|RPS30|Fubi|S30|FAU|Fub1|asr1|FLJ22986|GNMT|GSR|HNMT|IARS1|ILRS|IARS|INMT|KARS2|KARS|KARS1|DFNB89|LARS|FLJ10595|LEUS|LARS1|FLJ21788|HSPC192|RNTLS|MetRS|SPG70|MARS1|CMT2U|MARS|SAMS|MATA1|SAMS1|MAT1A|MAT|NNMT|PAPSS1|PA…
MSigDB_4705	REACTOME_DAP12_SIGNALING	B2M|AGMX1|IMD1|PSCTK1|ATK|XLA|BTK|FYN|SYN|MGC45350|SLK|Mona|Grf40|GRAP2|GRBLG|GrbX|GADS|GRB2|NCKAP2|HLA-E|HRAS|HRAS1|NKG2-C|CD159c|KLRC2|CD94|KLRD1|KLR|NKG2-D|KLRK1|CD314|D12S2489E|NKG2D|KRAS1|KRAS2|KRAS|LCK|LCP2|SLP76|SLP-76|N-ras|NRAS|PIK3CA|PI3K|PIK3C1|PIK3CB|GRB1|p85-ALPHA|p85|PIK3R1|P85B|PIK3R2|p85|PLC148|PLC-II|PLCgamma1|PLC1|PLCG1|NCKAP3|PLCG2|Rac-1|p21-Rac1|TC-25|RAC1|ShcA|SHC|SHC1|p66|GI…
MSigDB_4706	REACTOME_ACTIVATION_OF_GENE_EXPRESSION_BY_SREBF_SREBP	ACC|ACAC|ACACA|ACC1|HACC275|ACC2|ACCB|ACACB|CARM1|PRMT4|CHD9|KIAA0308|FLJ12178|BC022889|KAT3A|CBP|RSTS|CREBBP|RTS|P450L1|CYP51|LDM|CP51|CYPL1|CYP51A1|P450-14DM|SLOS|DHCR7|ELOVL6|FLJ23378|LCE|MGC5487|FAS|FASN|SDR27X1|FDFT1|FDPS|GGPPS1|GGPS1|KIAA1560|GPAM|GPAT1|MGC26846|PDIP1|PRIC285|HELZ2|KIAA1769|HMGCR|HMGCS1|HMGCS|IDI1|OSC|LSS|TRAP220|PBP|PPARGBP|DRIP230|MED1|CRSP1|CRSP200|RB18A|TRIP2|PPARBP|MTF…
MSigDB_4709	REACTOME_FC_EPSILON_RECEPTOR_FCERI_SIGNALING	XPVKONA|PPP1R78|AHCYL1|IRBIT|CIPER|c-E10|mE10|CARMEN|BCL10|CLAP|AGMX1|IMD1|PSCTK1|ATK|XLA|BTK|bTrCP1|betaTrCP|beta-TrCP1|BTRC|FBXW1A|Fwd1|bTrCP|CALML2|CAMI|DD132|PHKD|CALM1|CARD11|BIMP3|CARMA1|UBC3|E2-CDC34|CDC34|UBE2R1|TCF16|IKK1|CHUK|IkBKA|IKK-alpha|NFKBIKA|IKKA|CUL1|FBXW11|Fbw1b|FBXW1B|BTRCP2|Hos|Fbw11|KIAA0696|BTRC2|FCER1A|FCE1A|FCER1G|AP-1|c-fos|FOS|FYN|SYN|MGC45350|SLK|GAB2|KIAA0571|Mona|Gr…
MSigDB_4715	REACTOME_RESOLUTION_OF_SISTER_CHROMATID_COHESION	ELYS|AHCTF1|AURKB|STK12|Aik2|PPP1R48|AIM-1|IPL1|STK5|AurB|ARK2|MGC4093|MKS10|MKSR-2|B9D2|API4|survivin|BIRC5|EPR-1|BUB1L|BUB1|hBUB1|BUB1A|MAD3L|SSK1|Bub1A|BUBR1|BUB1B|BUB3|BUB3L|CCNB1|CCNB|CCNB2|HsT17299|CDC20A|p55CDC|CDC20|CDCA5|CDCA8|BOR|FLJ12042|MESRGP|DasraB|CDK1|CDC2|CDC28A|CENP-A|CenH3|CENPA|CENP-C|CENPC1|MIF2|hcp-4|CENPC|PPP1R61|CENPE|KIF10|CENPF|hcp-1|CENPH|LRPR1|Mis6|CENP-I|CENPI|FSHPRH1…
MSigDB_4717	REACTOME_THE_PHOTOTRANSDUCTION_CASCADE	CALML2|CAMI|DD132|PHKD|CALM1|C2orf34|CAMKMT|CLNMT|CNCG|CNG1|RCNC1|RP49|CNGA1|RCNCa|CNCG1|CNGB1B|RCNC2|CNGB1|RP45|CNCG3L|RCNCb|CNCG2|GARP|GAR1|PTAR2|PGGT1A|FPTA|FNTA|FPTB|FNTB|GNAT1|CSNBAD3|GNB1|GNGT1|GNG1|RHOK|GPRK1|RK|GRK1|GPRK2L|GRK4|GPRK4|GRK7|GPRK7|dJ139D8.6|C6orf131|CORD14|GUCA1|GUCA|COD3|GUCA1A|GCAP|GCAP1|GCAP2|RP48|GUCA1B|GCAP3|GUCA1C|GUCY2D|CYGD|retGC|ROS-GC1|GUC1A4|GUC2D|LCA1|LCA|RETGC-1…
MSigDB_4719	REACTOME_MITOTIC_METAPHASE_AND_ANAPHASE	ELYS|AHCTF1|ANAPC1|MCPR|APC1|TSG24|APC10|DKFZP564L0562|DOC1|ANAPC10|APC11|Apc11p|ANAPC11|MGC882|HSPC214|ANAPC15|HSPC020|C11orf51|APC15|DKFZP564M082|CENP-27|ANAPC16|APC16|bA570G20.3|FLJ33728|C10orf104|APC2|ANAPC2|KIAA1406|ANAPC4|APC4|ANAPC5|APC5|APC7|ANAPC7|LEMD7|Lem4|ANKLE2|KIAA0692|AURKB|STK12|Aik2|PPP1R48|AIM-1|IPL1|STK5|AurB|ARK2|MGC4093|MKS10|MKSR-2|B9D2|BAF|BANF1|API4|survivin|BIRC5|EPR-1|BU…
MSigDB_4720	REACTOME_OXIDATIVE_STRESS_INDUCED_SENESCENCE	EIF2C1|AGO1|hAGO1|FLJ12765|EIF2C3|AGO3|hAGO3|hAGO4|AGO4|FLJ20033|KIAA1567|EIF2C4|RNF51|BMI1|PCGF4|MGC10561|CDCA6|CBX2|PC2|NBP16|CBX4|hPC2|CBX6|PC3|RC1|HPC3|CBX8|PSK-J3|CDK4|PLSTIRE|CDK6|p16INK4a|CDKN2A|ARF|CDKN2|MTS1|INK4|MLM|p14|CMM2|p16|p19|p14ARF|INK4a|p19Arf|CDK4I|CDKN2B|MTS2|TP15|P15|p15INK4b|CDK4I|INK4B|p18|CDKN2C|INK4C|INK4D|CDKN2D|p19|RBBP3|RBP3|E2F1|E2F2|E2F-2|E2F3|EED|WAIT-1|HEED|EZH1|E…
MSigDB_4721	REACTOME_SENESCENCE_ASSOCIATED_SECRETORY_PHENOTYPE_SASP	ANAPC1|MCPR|APC1|TSG24|APC10|DKFZP564L0562|DOC1|ANAPC10|APC11|Apc11p|ANAPC11|MGC882|HSPC214|ANAPC15|HSPC020|C11orf51|APC15|DKFZP564M082|CENP-27|ANAPC16|APC16|bA570G20.3|FLJ33728|C10orf104|APC2|ANAPC2|KIAA1406|ANAPC4|APC4|ANAPC5|APC5|APC7|ANAPC7|CT146|CCNA1|CCNA2|CCNA|CCN1|APC6|CDC16|CUT9|ANAPC6|CUT23|ANAPC8|APC8|CDC23|C9orf17|CDC26|APC12|ANAPC12|CDC27|NUC2|D0S1430E|APC3|D17S978E|ANAPC3|CDK2|PSK-J…
MSigDB_4722	REACTOME_CELLULAR_SENESCENCE	Tpp1|Pip1|Ptop|Tint1|ACD|EIF2C1|AGO1|hAGO1|FLJ12765|EIF2C3|AGO3|hAGO3|hAGO4|AGO4|FLJ20033|KIAA1567|EIF2C4|ANAPC1|MCPR|APC1|TSG24|APC10|DKFZP564L0562|DOC1|ANAPC10|APC11|Apc11p|ANAPC11|MGC882|HSPC214|ANAPC15|HSPC020|C11orf51|APC15|DKFZP564M082|CENP-27|ANAPC16|APC16|bA570G20.3|FLJ33728|C10orf104|APC2|ANAPC2|KIAA1406|ANAPC4|APC4|ANAPC5|APC5|APC7|ANAPC7|CIA|ASF1A|DKFZP547E2110|TEL1|ATD|ATDC|ATC|ATA|AT…
MSigDB_4724	REACTOME_ONCOGENE_INDUCED_SENESCENCE	EIF2C1|AGO1|hAGO1|FLJ12765|EIF2C3|AGO3|hAGO3|hAGO4|AGO4|FLJ20033|KIAA1567|EIF2C4|PSK-J3|CDK4|PLSTIRE|CDK6|p16INK4a|CDKN2A|ARF|CDKN2|MTS1|INK4|MLM|p14|CMM2|p16|p19|p14ARF|INK4a|p19Arf|CDK4I|CDKN2B|MTS2|TP15|P15|p15INK4b|CDK4I|INK4B|p18|CDKN2C|INK4C|INK4D|CDKN2D|p19|RBBP3|RBP3|E2F1|E2F2|E2F-2|E2F3|PE-2|ERF|PE2|ETS1|FLJ10768|ETS-1|EWSR2|ETS2|dJ857M17.1.2|bHLHb24|ID1|ERK2|PRKM2|PRKM1|MAPK2|MAPK1|p41m…
MSigDB_4725	REACTOME_DNA_DAMAGE_TELOMERE_STRESS_INDUCED_SENESCENCE	Tpp1|Pip1|Ptop|Tint1|ACD|CIA|ASF1A|DKFZP547E2110|TEL1|ATD|ATDC|ATC|ATA|ATM|TELO1|KIAA0330|PPP3IN|CABIN1|CT146|CCNA1|CCNA2|CCNA|CCN1|CCNE|CCNE1|CCNE2|CYCE2|CDK2|CAP20|CIP1|CDKN1A|WAF1|SDI1|P21|p21CIP1|p21Cip1/Waf1|p21|CDKN1|CDKN1B|KIP1|P27KIP1|TNRC12|P400|KIAA1498|DKFZP434I225|CAGH32|EP400|KIAA1818|H1F0|H1.0|H1FV|H1-0|H2AB1|H2AFB1|MGC921|FLJ10903|H2AJ|H2AFJ|H2AZ2|MGC1947|MGC10170|H2AFV|H2AV|MGC108…
MSigDB_4728	REACTOME_REGULATION_OF_PLK1_ACTIVITY_AT_G2_M_TRANSITION	Arp1A|ARP1|ACTR1A|JUB|MGC15563|AJUBA|LQT11|CG-NAP|PPP1R45|KIAA0803|MU-RMS-40.16A|AKAP9|AKAP350|YOTIAO|PRKA9|AKAP450|HYPERION|KIAA0328|ALMS1|PPP1R47|AIK|BTAK|STK15|AurA|STK6|STK7|ARK1|AURKA|FLJ22624|BORA|C13orf34|bTrCP1|betaTrCP|beta-TrCP1|BTRC|FBXW1A|Fwd1|bTrCP|CCNB1|CCNB|CCNB2|HsT17299|KIAA0419|CP110|CCP110|CDK1|CDC2|CDC28A|CDK5RAP2|FLJ10867|MCPH3|C48|CEP215|CENPJ|MCPH6|CPAP|SASS4|LIP1|BM032|SCK…
MSigDB_4730	REACTOME_SIGNALING_BY_NOTCH1_IN_CANCER	ADAM10|HsT18717|MADM|CD156C|kuz|CD156B|cSVP|TACE|ADAM17|APH1A|APH-1A|CGI-78|APH1B|PSFL|DKFZp564D0372|APH-1B|CycC|CCNC|CDK8|K35|KAT3A|CBP|RSTS|CREBBP|RTS|CUL1|DLL1|DLL4|KAT3B|EP300|p300|HDAC1|RPD3L1|GON-10|HD1|KDAC1|HDAC10|DKFZP761B039|HDAC11|HDAC2|KDAC2|RPD3|YAF1|HDAC3|HD3|RPD3|RPD3-2|KDAC3|KIAA0288|HDAC-4|HD4|HDAC4|HDAC-A|HDACA|BDMR|HA6116|FLJ90614|KIAA0600|HDAC5|NY-CO-9|HD6|KIAA0901|HDAC6|PPP1R…
MSigDB_4732	REACTOME_INSULIN_PROCESSING	CPE|ERO1L|ERO1-alpha|Ero1alpha|ERO1A|ERO1LB|Ero1beta|ERO1B|ERO1-L(beta)|EXOC1|SEC3|FLJ10893|Sec3p|BM-102|SEC3L1|EXOC2|SEC5L1|Sec5p|FLJ11026|SEC6L1|EXOC3|Sec6p|MGC27170|EXOC4|SEC8L1|KIAA1699|Sec8p|SEC8|SEC10|SEC10P|SEC10L1|EXOC5|MGC33397|EXOC6|Sec15p|SEC15L|SEC15L1|DKFZp761I2124|EXOC6A|FLJ1125|EXOC7|BLOM4|EXO70|Exo70p|YJL085W|KIAA1067|EXOC8|EXO84|Exo84p|SEC84|IDDM2|IDDM1|INS|KIF5A|SPG10|MY050|NKHC…
MSigDB_4734	REACTOME_STIMULI_SENSING_CHANNELS	TMEM16A|ORAOV2|TAOS2|ANO1|FLJ10261|DOG1|TMEM16K|MGC47890|FLJ10375|ANO10|SCAR10|C12orf3|TMEM16B|ANO2|TMEM16C|C11orf25|DYT23|GENX-3947|ANO3|ANO4|FLJ35277|FLJ34272|TMEM16D|FLJ34221|LGMD2L|ANO5|TMEM16E|GDD1|DKFZp313M0720|ANO6|TMEM16F|TMEM16G|PCANAP5|ANO7|PCANAP5L|NGEP|IPCA-5|TMEM16H|KIAA1623|ANO8|TP53I5|TMEM16J|ANO9|PIG5|hBNaC2|ACCN2|ASIC1|BNaC2|ACCN1|ACCN|BNC1|MDEG|BNaC1|ASIC2|hBNaC1|ASIC2a|DRASIC|A…
MSigDB_4735	REACTOME_EPH_EPHRIN_SIGNALING	ACTB|DFNA26|ACTG1|DFNA20|ACTG|ACTR2|ARP2|ACTR3|ARP3|ADAM10|HsT18717|MADM|CD156C|kuz|CLAPA1|AP2A1|ADTAA|ADTAB|AP2A2|HIP9|HYPJ|DKFZP564D1864|CLAPA2|KIAA0899|CLAPB1|ADTB2|AP2B1|AP2M1|AP50|CLAPM1|mu2|FBHOk|AP2S1|CLAPS2|HHC3|FBH3|APH1A|APH-1A|CGI-78|APH1B|PSFL|DKFZp564D0372|APH-1B|ARHGEF28|RIP2|RGNEF|p190RhoGEF|P85COOL1|COOL1|P50BP|ARHGEF7|BETA-PIX|P85|DKFZp686C12170|P85SPR|P50|KIAA0142|Nbla10314|DKFZ…
MSigDB_4737	REACTOME_ROLE_OF_LAT2_NTAL_LAB_ON_CALCIUM_MOBILIZATION	FCER1A|FCE1A|FCER1G|FYN|SYN|MGC45350|SLK|GAB2|KIAA0571|GRB2|NCKAP2|IGHE|IGHV1-2|V35|IGHV1-46|IGHV1-E|IGHV1-69|IGHV2-5|IGHV2-70|IGHV3-11|IGHV3-13|IGHV3-23|IGHV3-30|IGHV3-33|IGHV3-48|IGHV3-53|IGHV3-7|IGHV4-34|IGHV4-39|IGHV4-59|IGKV1-12|L19|IGKV112|IGKV116|IGKV1-16|L1|A30|IGKV117|IGKV1-17|O18|IGKV133|IGKV1-33|IGKV1-39|IGKV1-5|IGKV1D-12|IGKV1D-16|IGKV1D-33|IGKV1D-39|IGKV2-28|IGKV2-30|IGKV2D-28|IGKV2D…
MSigDB_4739	REACTOME_FCERI_MEDIATED_MAPK_ACTIVATION	FCER1A|FCE1A|FCER1G|AP-1|c-fos|FOS|Mona|Grf40|GRAP2|GRBLG|GrbX|GADS|GRB2|NCKAP2|HRAS|HRAS1|IGHE|IGHV1-2|V35|IGHV1-46|IGHV1-E|IGHV1-69|IGHV2-5|IGHV2-70|IGHV3-11|IGHV3-13|IGHV3-23|IGHV3-30|IGHV3-33|IGHV3-48|IGHV3-53|IGHV3-7|IGHV4-34|IGHV4-39|IGHV4-59|IGKV1-12|L19|IGKV112|IGKV116|IGKV1-16|L1|A30|IGKV117|IGKV1-17|O18|IGKV133|IGKV1-33|IGKV1-39|IGKV1-5|IGKV1D-12|IGKV1D-16|IGKV1D-33|IGKV1D-39|IGKV2-28|I…
MSigDB_4740	REACTOME_FCERI_MEDIATED_CAPLUS2_MOBILIZATION	XPVKONA|PPP1R78|AHCYL1|IRBIT|AGMX1|IMD1|PSCTK1|ATK|XLA|BTK|CALML2|CAMI|DD132|PHKD|CALM1|FCER1A|FCE1A|FCER1G|Mona|Grf40|GRAP2|GRBLG|GrbX|GADS|GRB2|NCKAP2|IGHE|IGHV1-2|V35|IGHV1-46|IGHV1-E|IGHV1-69|IGHV2-5|IGHV2-70|IGHV3-11|IGHV3-13|IGHV3-23|IGHV3-30|IGHV3-33|IGHV3-48|IGHV3-53|IGHV3-7|IGHV4-34|IGHV4-39|IGHV4-59|IGKV1-12|L19|IGKV112|IGKV116|IGKV1-16|L1|A30|IGKV117|IGKV1-17|O18|IGKV133|IGKV1-33|IGKV1…
MSigDB_4741	REACTOME_FCERI_MEDIATED_NF_KB_ACTIVATION	CIPER|c-E10|mE10|CARMEN|BCL10|CLAP|bTrCP1|betaTrCP|beta-TrCP1|BTRC|FBXW1A|Fwd1|bTrCP|CARD11|BIMP3|CARMA1|UBC3|E2-CDC34|CDC34|UBE2R1|TCF16|IKK1|CHUK|IkBKA|IKK-alpha|NFKBIKA|IKKA|CUL1|FBXW11|Fbw1b|FBXW1B|BTRCP2|Hos|Fbw11|KIAA0696|BTRC2|FCER1A|FCE1A|FCER1G|IGHE|IGHV1-2|V35|IGHV1-46|IGHV1-E|IGHV1-69|IGHV2-5|IGHV2-70|IGHV3-11|IGHV3-13|IGHV3-23|IGHV3-30|IGHV3-33|IGHV3-48|IGHV3-53|IGHV3-7|IGHV4-34|IGHV4…
MSigDB_4745	REACTOME_PEPTIDE_HORMONE_METABOLISM	DCP1|CD143|ACE1|ACE|ACE2|ACHE|YT|SERPINA8|AGT|PEPN|LAP1|ANPEP|p150|gp150|CD13|ATP6IP2|M8-9|ATP6AP2|APT6M8-9|RENR|PRR|ATP6M8-9|CHE2|E1|BCHE|CHE1|C90RF3|FLJ14675|C9orf3|APO|AP-O|AOPEP|CDX3|CDX2|SES1|CES1A1|CES1A2|HMSE|CEH|CES1|CES2|HMSE1|FSHA|LHA|CGA|TSHA|GPHa|GPHA1|HCG|GPA1|CGB|CGB3|CGB5|HCG|CGB8|CMA1|CPA3|CPB1|PCPB|CPB2|TAFI|CPU|CPE|CRF-RB|CRF2|CRHR2|HM-CRF|CTNNB1|CTNNB|armadillo|beta-catenin|CPS…
MSigDB_4746	REACTOME_NUCLEAR_ENVELOPE_BREAKDOWN	AAAS|BAF|BANF1|CCNB1|CCNB|CCNB2|HsT17299|CDK1|CDC2|CDC28A|FLJ38101|NEP1-R1|TMEM188|CNEP1R1|C16orf69|NET56|HSA011916|CTDNEP1|DULLARD|EMD|LEMD5|STA|NET25|LEM2|LEMD2|dJ482C21.1|MAN1|LEMD3|MADA|LMN1|LMNL1|PRO1|HGPS|LMNA|CMD1A|LGMD1B|LMNB1|KIAA0188|LPIN1|LPIN2|KIAA0249|SMP2|LIPN3L|LPIN3|FLJ10407|NET3|TMEM48|NDC1|NEK6|SID6-1512|NEK7|DKFZp434D0935|NERCC|MGC16714|Nek8|NEK9|NUP84|NUP107|FLJ10814|NUP133|NU…
MSigDB_4748	REACTOME_SUMOYLATION	AAAS|NR3C4|HUMARA|AIS|SBMA|AR|SMAX1|DHTR|PPP1R47|AIK|BTAK|STK15|AurA|STK6|STK7|ARK1|AURKA|AURKB|STK12|Aik2|PPP1R48|AIM-1|IPL1|STK5|AurB|ARK2|API4|survivin|BIRC5|EPR-1|BLM|RECQ2|RECQL3|BS|RNF51|BMI1|PCGF4|BRCA1|RNF53|FANCS|PPP1R53|BRCC1|MGC10561|CDCA6|CBX2|PC2|NBP16|CBX4|hPC2|CBX5|HP1|HP1Hs-alpha|HP1-ALPHA|PC3|RC1|HPC3|CBX8|CDCA8|BOR|FLJ12042|MESRGP|DasraB|p16INK4a|CDKN2A|ARF|CDKN2|MTS1|INK4|MLM|p…
MSigDB_4750	REACTOME_LAMININ_INTERACTIONS	COL18A1|KNO|KNO1|KS|COL4A1|DKFZp686I14213|FLJ22259|COL4A2|COL4A3|COL4A4|CA44|COL4A5|ATS|ASLN|COL4A6|EBR1|EBD1|COL7A1|EBDCT|PRCAN|perlecan|HSPG2|SJS1|ITGA1|VLA1|CD49a|ITGA2|CD49b|CD49B|MSK18|CD49c|ITGA3|VLA3a|VCA-2|GAP-B3|ITGA7|MSK8|VTNR|CD51|ITGAV|VNRA|ITGB1|CD29|MSK12|FNRB|GPIIA|MDF2|ITGB4|CD104|LAMA1|LAMA|LAMA2|LAMM|LAMA3|BM600-150kDa|epiligrin|nicein-150kDa|kalinin-165kDa|LAMNA|LAMA3|LAMA4|LAM…
MSigDB_4751	REACTOME_SYNDECAN_INTERACTIONS	ACTN1|TNRC8|CAGH39|FGS4|LIN2|CASK|OI4|COL1A1|OI4|COL1A2|COL3A1|EDS4A|COL5A1|COL5A2|COL5A3|FGF2|FGFB|CIG|FN1|LETS|GFND2|MSF|FINC|ITGA2|CD49b|CD49B|MSK8|VTNR|CD51|ITGAV|VNRA|ITGB1|CD29|MSK12|FNRB|GPIIA|MDF2|GP3A|ITGB3|CD61|GPIIIa|ITGB4|CD104|ITGB5|PRKCA|PKCA|PKCŒ±|SDC1|syndecan|SYND1|CD138|SDC|fibroglycan|HSPG1|CD362|SDC2|HSPG|SYND2|N-syndecan|SDC3|SYND3|amphiglycan|SYND4|SDC4|ryudocan|CED|TGFB1|TG…
MSigDB_4752	REACTOME_NON_INTEGRIN_MEMBRANE_ECM_INTERACTIONS	ACTN1|AGRN|AGRIN|TNRC8|CAGH39|FGS4|LIN2|CASK|COL10A1|COLL6|STL2|CO11A1|COL11A1|DFNA37|DFNA13|DFNB53|HKE5|COL11A2|OI4|COL1A1|OI4|COL1A2|STL1|AOM|COL2A1|SEDC|COL3A1|EDS4A|COL4A1|DKFZp686I14213|FLJ22259|COL4A2|COL4A3|COL4A4|CA44|COL4A5|ATS|ASLN|COL4A6|COL5A1|COL5A2|COL5A3|156DAG|DAG|A3a|AGRNR|DAG1|EDDR1|NTRK4|DDR1|CD167|CAK|RTK6|PTK3A|NEP|DDR2|TKT|NTRKR3|TYRO10|DMD|BMD|DXS270|DXS272|MRX85|DXS142|DXS…
MSigDB_4753	REACTOME_ECM_PROTEOGLYCANS	AGC1|ACAN|CSPGCP|CSPG1|MSK16|AGRN|AGRIN|APP|AD1|FLJ20129|ASPN|PLAP-1|SLRR1C|BCAN|BEHAB|MGC13038|CSPG7|DSPG1|SLRR1A|BGN|OI4|COL1A1|OI4|COL1A2|STL1|AOM|COL2A1|SEDC|COL3A1|EDS4A|COL4A1|DKFZp686I14213|FLJ22259|COL4A2|COL4A3|COL4A4|CA44|COL4A5|ATS|ASLN|COL4A6|COL5A1|COL5A2|COL5A3|COL6A1|COL6A3|COL29A1|FLJ35880|VWA4|COL6A5|COL6A6|COL9A1|MED|EDM2|COL9A2|MED|COL9A3|EDM3|FLJ90759|IDD|DJ885L7.4.1|MED|COMP|…
MSigDB_4760	REACTOME_SUMOYLATION_OF_DNA_DAMAGE_RESPONSE_AND_REPAIR_PROTEINS	AAAS|BLM|RECQ2|RECQL3|BS|RNF51|BMI1|PCGF4|BRCA1|RNF53|FANCS|PPP1R53|BRCC1|MGC10561|CDCA6|CBX2|PC2|NBP16|CBX4|hPC2|PC3|RC1|HPC3|CBX8|p16INK4a|CDKN2A|ARF|CDKN2|MTS1|INK4|MLM|p14|CMM2|p16|p19|p14ARF|INK4a|p19Arf|CDK4I|CEN2|CALT|CETN2|FLJ25832|NSE4B|EID3|NSMCE4B|DKFZP586J0917|HDAC7A|HDAC7|p528|HERC2|D15F37S1|jdf2|KIAA0170|MDC1|Em:AB023051.5|NFBD1|FLJ10407|NET3|TMEM48|NDC1|NSMCE1|NSE1|FLJ32440|MMS21|N…
MSigDB_4764	REACTOME_HDACS_DEACETYLATE_HISTONES	ARID4A|RBBP1|RBP-1|RBP1|BRCAA1|ARID4B|SAP180|RBP1L1|BCAA|DKFZP564A063|BRMS1|Mi-2a|CHD3|ZFH|Mi2-ALPHA|Mi-2b|CHD4|Mi2-BETA|p66alpha|GATAD2A|GATAD2B|P66beta|GPS2|HDAC1|RPD3L1|GON-10|HD1|KDAC1|HDAC10|DKFZP761B039|HDAC2|KDAC2|RPD3|YAF1|HDAC3|HD3|RPD3|RPD3-2|KDAC3|MRXS6|WTS|KDAC8|HDAC8|RPD3|HDACL1|bA317E16.2|HIST1H2AA|H2AFR|H2AC1|H2AFM|H2AC4|H2A/m|HIST1H2AB|H2AFL|H2AC6|HIST1H2AC|H2AC7|HIST1H2AD|H2AFG|H…
MSigDB_4765	REACTOME_PKMTS_METHYLATE_HISTONE_LYSINES	MGC17922|AEBP2|ASH1L|KMT2H|ASH1|huASH1|ASH1L1|ASH2L1|ASH2L2|Bre2|ASH2|ASH2L|FLJ10688|p621|ATF7IP|KMT4|DOT1|DOT1L|KIAA1814|HDPY-30|DPY30|Saf19|Cps25|EED|WAIT-1|HEED|EHMT1|KMT1D|KIAA1876|bA188C12.1|Eu-HMTase1|EHMT1-IT1|FLJ12879|FLJ40292|EHMT2|G9A|NG36/G9a|C6orf30|Em:AF134726.3|KMT1C|BAT8|EZH1|ENX-1|KMT6|EZH2|KMT6A|H3FA|H3C1|HIST1H3A|H3/A|H3FB|H3/b|HIST1H3D|H3C4|H3.1|H3/d|H3C6|H3FD|HIST1H3E|H3FI|HIS…
MSigDB_4766	REACTOME_HDMS_DEMETHYLATE_HISTONES	FLJ21150|ARID5B|MRF2|H3FA|H3C1|HIST1H3A|H3/A|H3FB|H3/b|HIST1H3D|H3C4|H3.1|H3/d|H3C6|H3FD|HIST1H3E|H3FI|HIST1H3F|H3C7|H3/i|H3FH|H3C8|HIST1H3G|H3/h|H3C10|H3FK|H3F1K|HIST1H3H|H3/k|H3/f|H3C11|HIST1H3I|H3.f|H3FF|HIST1H3J|H3C12|H3FJ|H3/j|H4C1|HIST1H4A|H4FA|HIST1H4B|H4FI|H4C2|H4/I|HIST1H4C|H4/g|H4C3|H4FG|dJ221C16.1|H4FB|H4/b|H4C4|HIST1H4D|H4FJ|H4C5|HIST1H4E|H4/j|H4FC|H4|HIST1H4F|H4/c|H4C6|H4C8|H4FH|HIST…
MSigDB_4767	REACTOME_HATS_ACETYLATE_HISTONES	ACTB|BAF53A|Actl6|Baf53a|ACTL6A|Arp4|INO80K|HB16|TREB7|CREB2|CRE-BP1|ATF2|ATXN7|ADCAII|SGF73|SCA7|OPCA3|DKFZp761G2113|ATXN7L3|BRPF2|BRL|BRD1|SMAP|BRD8|p120|BRPF1|BR140|BRPF3|KIAA1286|bHLHe8|KIAA0334|KAT13D|CLOCK|KAT3A|CBP|RSTS|CREBBP|RTS|DMAP1|DNMAP1|DNMTAP1|SWC4|FLJ11543|MEAF2|EAF2|KIAA1425|DR1|NC2-BETA|NC2B|NCB2|FLJ10879|ELP2|StIP|STATIP1|KAT9|ELP3|FLJ10422|ELP4|PAXNEB|C11orf19|ELP5|C17orf81|DE…
MSigDB_4768	REACTOME_RMTS_METHYLATE_HISTONE_ARGININES	BAF53A|Actl6|Baf53a|ACTL6A|Arp4|INO80K|BAF53B|ACTL6|ACTL6B|BAF250a|P270|ARID1A|C1orf4|SMARCF1|B120|BAF250|C10rf4|BAF250b|ARID1B|p250R|DAN15|ELD/OSA1|KIAA1235|6A3-5|KIAA1557|ARID2|FLJ30619|BAF200|DKFZp686G052|CARM1|PRMT4|CCND1|PRAD1|BCL1|U21B31|D11S287E|PSK-J3|CDK4|COPRS|HSA272196|COPR5|C17orf79|TTP1|DNMT3A|H2AB1|H2AFB1|MGC921|FLJ10903|H2AJ|H2AFJ|H2AZ2|MGC1947|MGC10170|H2AFV|H2AV|MGC10831|H2AX|H2A…
MSigDB_4772	REACTOME_SUMOYLATION_OF_UBIQUITINYLATION_PROTEINS	AAAS|MGC5370|MDM2|HDM2|FLJ10407|NET3|TMEM48|NDC1|NUP84|NUP107|FLJ10814|NUP133|NUP153|HNUP153|KIAA0791|N155|NUP155|NUP160|FLJ22583|KIAA0197|NUP188|KIAA0169|KIAA0225|C7orf14|NUP205|POM210|NUP210|KIAA0906|FLJ22389|GP210|NUP214|CAIN|N214|CAN|D9S46E|MP44|NUP35|MGC5585|FLJ22618|NUP37|bA350J20.1|FLJ13287|NUP43|NPAP60L|NUP50|NUP54|KIAA0410|NUP58|NUPL1|NUP45|DKFZp547L134|IBSN|p62|NUP62|MGC841|SNDI|FLJ2082…
MSigDB_4773	REACTOME_WNT_LIGAND_BIOGENESIS_AND_TRAFFICKING	PORCN|PORC|DHOF|por|PPN|MG61|SNX3|Grd19|p24gamma2|TMED5|p24g2|CGI-100|VPS26|Hbeta58|PEP8A|VPS26A|PEP11|DC7|VPS29|DC15|PARK17|VPS35|MEM3|FLJ10752|EVI|wls|FLJ23091|WLS|MRP|C1orf139|GPR177|mig-14|WNT1|INT1|WNT10A|WNT-12|WNT10B|SHFM6|WNT11|WNT16|IRP|WNT2|INT1L1|WNT2B|XWNT2|WNT13|WNT3|INT4|MGC131950|MGC138323|MGC138321|WNT3A|WNT-4|WNT4|hWNT5A|WNT5A|WNT5B|WNT6|Wnt-7a|WNT7A|WNT7B|WNT8A|WNT8D|WNT8B|WNT14…
MSigDB_4775	REACTOME_TRP_CHANNELS	ML4|MLIV|TRPM-L1|MCOLN1|MST080|MSTP080|TRPML1|FLJ36691|TRPML2|TRP-ML2|MCOLN2|FLJ11006|TRPML3|TRP-ML3|MCOLN3|FLJ34389|MLKL|RIPK1|RIP|RIP3|RIPK3|ANKTM1|TRPA1|TRPC1|HTRP-1|TRPC3|TRP4|TRPC4|HTRP4|TRRP4AP|PPP1R158|dJ756N5.2|DKFZP727M231|DKFZp586C1223|C20orf188|TRPC4AP|PPP1R159|TRPC5|TRP6|FSGS2|TRPC6|TRPC7|CSNB1C|LTRPC1|MLSN1|TRPM1|KNP3|NUDT9H|EREG1|TRPC7|NUDT9L1|LTRPC2|TRPM2|GON-2|LTRPC3|KIAA1616|TRPM…
MSigDB_4778	REACTOME_DETOXIFICATION_OF_REACTIVE_OXYGEN_SPECIES	AQP8|HAH1|ATOX1|MNK|ATP7A|CAT|CCS|CYBA|p22-PHOX|CYBB|GP91-PHOX|NOX2|CGD|ERO1L|ERO1-alpha|Ero1alpha|ERO1A|GPX1|GSHPX-GI|GPX2|GPX3|GPX5|GPXP3|GPX6|NPGPx|FLJ14777|GPX7|GPX6|GPX8|EPLA847|UNQ847|GSR|GSTP1|FAEES3|GSTP|GST3|NOXO2|NCF1|p47phox|NCF1A|SH3PXD1A|NCF2|NOXA2|p67phox|SH3PXD4|p40phox|NCF4|KOX|NOX4|KOX-1|NOX5A|NOX5|NOX5B|NUDT2|APAH1|GIT|P4HB|P4Hbeta|PDIA1|ERBA2L|PO4HB|PDI|DSI|PO4DB|PROHB|NKEFA|PA…
MSigDB_4779	REACTOME_NUCLEAR_PORE_COMPLEX_NPC_DISASSEMBLY	AAAS|CCNB1|CCNB|CCNB2|HsT17299|CDK1|CDC2|CDC28A|FLJ10407|NET3|TMEM48|NDC1|NEK6|SID6-1512|NEK7|DKFZp434D0935|NERCC|MGC16714|Nek8|NEK9|NUP84|NUP107|FLJ10814|NUP133|NUP153|HNUP153|KIAA0791|N155|NUP155|NUP160|FLJ22583|KIAA0197|NUP188|KIAA0169|KIAA0225|C7orf14|NUP205|POM210|NUP210|KIAA0906|FLJ22389|GP210|NUP214|CAIN|N214|CAN|D9S46E|MP44|NUP35|MGC5585|FLJ22618|NUP37|bA350J20.1|FLJ13287|NUP43|NPAP60L|NU…
MSigDB_4784	REACTOME_REGULATION_OF_HSF1_MEDIATED_HEAT_SHOCK_RESPONSE	AAAS|TEL1|ATD|ATDC|ATC|ATA|ATM|TELO1|SCKL1|ATR|FRP1|MEC1|SCKL|BAG1|BAG2|BAG3|SODD|BAG4|BAG5|NET35|KIAA1967|CCAR2|DBC1|DBC-1|COL4A6|CRYBA4|DEDD2|FLAME-3|Hsp40|RSPH16B|DNAJB1|HSPF1|Sis1|LGMD1D|DNAJB6|MRJ|zuotin|ZRF1|DNAJC2|ZUO1|MPHOSPH11|MPP11|DNAJC7|TPR2|TTC2|FKBP4|FKBP52|FKBP59|LY6DL|GML|GSK3B|HSPC179|HIKESHI|OPI10|C11orf73|HSPC138|HSF1|HSTF1|FLJ13874|HSPA12A|KIAA0417|HSPA12B|dJ1009E24.2|C20orf60…
MSigDB_4785	REACTOME_HSP90_CHAPERONE_CYCLE_FOR_STEROID_HORMONE_RECEPTORS_SHR	HARP11|Arp11|Arp10|ACTR11|ACTR10|Arp1A|ARP1|ACTR1A|NR3C4|HUMARA|AIS|SBMA|AR|SMAX1|DHTR|CAPZA1|CAPZA2|CAPZ|CAPPA2|CAPZA3|Gsg3|CAPPA3|CAPZB|DCTN1|DCTN2|DCTN-50|RBP50|DCTN3|DCTN-22|DCTN4|p25|MGC3248|DCTN5|WS-3|DCTN6|DNAJA1|dj-2|HSPF4|NEDD7|hdj-2|HSJ2|DNAJA2|HIRIP4|DNAJ|CPR3|DNJ3|PRO1472|DNAJA4|Hsp40|RSPH16B|DNAJB1|HSPF1|Sis1|DNCH1|HL-3|DNCL|DYNC1H1|Dnchc1|DNECL|DHC1|CMT2O|p22|DYNC1I1|DNCIC1|DNCI1|DI…
MSigDB_4786	REACTOME_HSF1_ACTIVATION	COL4A6|CRYBA4|DEDD2|FLAME-3|Hsp40|RSPH16B|DNAJB1|HSPF1|Sis1|LGMD1D|DNAJB6|MRJ|EE1A1|EEF1A1|LENG7|EF1A|EEF1A|FKBP4|FKBP52|FKBP59|LY6DL|GML|HD6|KIAA0901|HDAC6|PPP1R90|FLJ16239|JM21|HSBP1|HSF1|HSTF1|HSP90N|FLJ31884|Hsp90|HSPCA|HSP90AA1|HSPC1|Hsp89|HSP90AB1|HSPCB|HSPC2|HSPA1A|HSPA1|HSP70-1|HSPA1B|HSP70-2|hum70t|HSP70-HOM|HSPA1L|HSP70B'|HSPA6|Hs.76067|HSPB1|CMT2F|HSP27|Hsp25|HSP28|Hs.78846|HSPB2|MKBP|…
MSigDB_4787	REACTOME_CELLULAR_RESPONSE_TO_HEAT_STRESS	AAAS|Lobe|AKT1S1|PRAS40|MGC2865|TEL1|ATD|ATDC|ATC|ATA|ATM|TELO1|SCKL1|ATR|FRP1|MEC1|SCKL|BAG1|BAG2|BAG3|SODD|BAG4|BAG5|CAMKA|CaMKIIŒ±|CaMKIINalpha|CAMK2A|KIAA0968|CAMK2|CAM2|CAMKB|CaMKIIŒ≤|CAMK2B|CAMK2D|CAMKD|CAMK2G|CAMKG|NET35|KIAA1967|CCAR2|DBC1|DBC-1|COL4A6|KAT3A|CBP|RSTS|CREBBP|RTS|CRYA2|HSPB5|CRYAB|CRYBA4|DEDD2|FLAME-3|Hsp40|RSPH16B|DNAJB1|HSPF1|Sis1|LGMD1D|DNAJB6|MRJ|zuotin|ZRF1|DNAJC2|ZUO1…
MSigDB_4788	REACTOME_ATTENUATION_PHASE	COL4A6|KAT3A|CBP|RSTS|CREBBP|RTS|CRYBA4|DEDD2|FLAME-3|Hsp40|RSPH16B|DNAJB1|HSPF1|Sis1|LGMD1D|DNAJB6|MRJ|KAT3B|EP300|p300|FKBP4|FKBP52|FKBP59|LY6DL|GML|HSBP1|HSF1|HSTF1|HSP90N|FLJ31884|Hsp90|HSPCA|HSP90AA1|HSPC1|Hsp89|HSP90AB1|HSPCB|HSPC2|HSPA1A|HSPA1|HSP70-1|HSPA1B|HSP70-2|hum70t|HSP70-HOM|HSPA1L|HSPA2|HSP70B'|HSPA6|HSP73|HSPA8|HSC71|HSC70|HSPA10|Hs.76067|HSPB1|CMT2F|HSP27|Hsp25|HSP28|Hs.78846|HS…
MSigDB_4789	REACTOME_HSF1_DEPENDENT_TRANSACTIVATION	Lobe|AKT1S1|PRAS40|MGC2865|CAMKA|CaMKIIŒ±|CaMKIINalpha|CAMK2A|KIAA0968|CAMK2|CAM2|CAMKB|CaMKIIŒ≤|CAMK2B|CAMK2D|CAMKD|CAMK2G|CAMKG|COL4A6|KAT3A|CBP|RSTS|CREBBP|RTS|CRYA2|HSPB5|CRYAB|CRYBA4|DEDD2|FLAME-3|Hsp40|RSPH16B|DNAJB1|HSPF1|Sis1|LGMD1D|DNAJB6|MRJ|KAT3B|EP300|p300|FKBP4|FKBP52|FKBP59|LY6DL|GML|HSBP1|HSF1|HSTF1|HSP90N|FLJ31884|Hsp90|HSPCA|HSP90AA1|HSPC1|Hsp89|HSP90AB1|HSPCB|HSPC2|HSPA1A|HSPA1|…
MSigDB_4791	REACTOME_DISEASES_ASSOCIATED_WITH_GLYCOSAMINOGLYCAN_METABOLISM	AGC1|ACAN|CSPGCP|CSPG1|MSK16|AGRN|AGRIN|B3GALT6|beta3GalT6|B3GAT3|GlcAT-I|B4GALT1|beta4Gal-T1|GGTB2|XGALT-1|B4GALT7|beta4Gal-T7|BCAN|BEHAB|MGC13038|CSPG7|DSPG1|SLRR1A|BGN|HD4ST|D4ST-1|D4ST1|CHST14|CHST3|C6ST|C6ST1|MCDC1|CHST6|KIAA0990|CSS1|CHSY1|HMW-MAA|MCSPG|CSPG4|MCSP|MSK16|NG2|MEL-CSPG|NGC|CSPG5|DCN|SLRR1B|DSPG2|LGCR|LGS|ttv|EXT1|SOTV|EXT2|SLRR2E|FMOD|GPC1|glypican|DKFZp547M109|GPC2|FLJ38962|c…
MSigDB_4801	REACTOME_TRANSCRIPTIONAL_REGULATION_BY_TP53	EIF2C1|AGO1|hAGO1|EIF2C2|CASC7|Q10|hAGO2|LINC00980|AGO2|FLJ12765|EIF2C3|AGO3|hAGO3|hAGO4|AGO4|FLJ20033|KIAA1567|EIF2C4|AIFM2|AMID|PRG3|FLJ14497|PKB|AKT1|PRKBA|RAC|AKT|AKT2|PKBŒ≤|PKBG|AKT3|PRKBG|RAC-gamma|CED4|APAF-1|APAF1|ARID3A|BRIGHT|DRIL1|HB16|TREB7|CREB2|CRE-BP1|ATF2|TEL1|ATD|ATDC|ATC|ATA|ATM|TELO1|SCKL1|ATR|FRP1|MEC1|SCKL|ATRIP|MGC20625|MGC26740|MGC21482|FLJ12343|PPP1R47|AIK|BTAK|STK15|AurA|…
MSigDB_4802	REACTOME_CLASS_A_1_RHODOPSIN_LIKE_RECEPTORS	Dfy|GPD|FY|ACKR1|CCBP1|CD234|DARC|RDC1|CMKOR1|CXCR7|GPR159|ACKR3|PPR1|CCX-CKR|ACKR4|CCR11|CCRL1|VSHK1|CCBP2|ADORA1|RDC7|RDC8|ADORA2A|ADORA2|ADORA2B|ADORA3|AD026|ADRA1A|ADRA1C|ADRA1L1|ADRA1B|ADRA1A|ADRA1|ADRA1R|ADRA1D|ADRAR|ADRA2|ADRA2A|ADRA2R|ADRARL1|ADRA2L1|ADRA2RL1|ADRA2B|ADRARL2|ADRA2L2|ADRA2RL2|ADRA2C|ADRB1R|ADRB1|ADRB2R|ADRB2|BAR|ADRBR|B2AR|ADRB3|SERPINA8|AGT|AT1B|AG2S|AT2R1|HAT1R|AT1|AT2R1B…
MSigDB_4803	REACTOME_NETRIN_1_SIGNALING	ABLIM|LIMAB1|limatin|ABLIM1|abLIM|KIAA1808|ABLIM2|KIAA0843|ABLIM3|AGAP2|CENTG1|G25K|CDC42Hs|CDC42|NTN1R1|IGDCC1|DCC|DOCK180|DOCK1|ced5|DSCAM|CHD2-52|CHD2-42|DSCAML1|KIAA1132|VIL2|EZR|FYN|SYN|MGC45350|SLK|HJV|HFE2A|HFE2|JH|haemojuvelin|hemojuvelin|RGMC|PRKM11|p38Beta|MAPK11|SAPK2|p38-2|p38gamma|ERK6|MAPK12|SAPK-3|PRKM12|SAPK3|PRKM13|SAPK4|p38delta|MAPK13|CSBP1|Mxi2|CSBP2|MAPK14|p38|CSPB1|PRKM15|PR…
MSigDB_4805	REACTOME_SIGNALING_BY_ROBO_RECEPTORS	ABL1|JTK7|ABL|p150|c-ABL|ABL2|ABLL|ARG|AKAP5|AKAP79|AKAP75|ARHGAP39|KIAA1688|Vilse|CrGAP|CAP|CAP1|CAP2|CASC3|MLN51|BTZ|G25K|CDC42Hs|CDC42|KIAA0622|MAST1|CLASP1|CLASP2|KIAA0627|COL4A5|ATS|ASLN|CUL2|SDF1B|SDF1A|TPAR1|TLSF-b|SDF1|SDF-1a|TLSF-a|PBSF|SCYB12|CXCL12|SDF-1b|156DAG|DAG|A3a|AGRNR|DAG1|NTN1R1|IGDCC1|DCC|DDX48|Fal1|EIF4AIII|EIF4A3|KIAA0111|p220|EIF4G1|EIF4F|EIF4G|PARK18|ENAH|FLJ10773|MENA|ND…
MSigDB_4806	REACTOME_DEACTIVATION_OF_THE_BETA_CATENIN_TRANSACTIVATING_COMPLEX	PKB|AKT1|PRKBA|RAC|AKT|AKT2|PKBŒ≤|APC|PPP1R46|DP3|DP2|DP2.5|ASH2L1|ASH2L2|Bre2|ASH2|ASH2L|BCL9|BCL9L|B9L|Bcl9-2|DLNB11|bTrCP1|betaTrCP|beta-TrCP1|BTRC|FBXW1A|Fwd1|bTrCP|C22orf2|Chibby1|PIGEA-14|CBY1|PIGEA14|PGEA1|Cby|Chibby|CHD8|DUPLIN|HELSNF1|KIAA1564|CTBP1|BARS|CTNNB1|CTNNB|armadillo|beta-catenin|ICAT|MGC15093|CTNNBIP1|HDAC1|RPD3L1|GON-10|HD1|KDAC1|KMT2D|TNRC21|MLL2|CAGL114|MLL4|ALR|LEF1|TCF7L3…
MSigDB_4809	REACTOME_DISEASES_OF_GLYCOSYLATION	AGC1|ACAN|CSPGCP|CSPG1|MSK16|KIAA1346|ADAMTS1|METH1|C3-C5|ADAMTS10|ADAM-TS10|ADAMTS12|TTP|vWF-CP|MGC118900|FLJ42993|VWFCP|DKFZp434C2322|ADAMTS13|MGC118899|C9orf8|ADAMTS14|ADAMTS15|ADAMTS16s|ADAMTS16|FLJ32769|ADAMTS17|FLJ16363|ADAMTS18|ADAMTS21|ADAMTS19|NPI|ADAMTS-3|ADAMTS2|hPCPNI|PCINP|ADAM-TS2|ADAMTS20|GON-1|KIAA0366|ADAMTS3|ADAMTS-4|ADMP-1|ADAMTS4|KIAA0688|ADAMTS-2|ADAMTS5|ADAMTS11|ADMP-2|ADAMT…
MSigDB_4812	REACTOME_CENTROSOME_MATURATION	Arp1A|ARP1|ACTR1A|LQT11|CG-NAP|PPP1R45|KIAA0803|MU-RMS-40.16A|AKAP9|AKAP350|YOTIAO|PRKA9|AKAP450|HYPERION|KIAA0328|ALMS1|KIAA0419|CP110|CCP110|CDK1|CDC2|CDC28A|PITSLRE|CDK11A|CDK11-p46|p58GTA|CDC2L2|CDC2L3|CDK11-p110|CDK11-p58|CDK11-p46|CDK11-p110|CDC2L1|CDK11B|CDK11-p58|CDK5RAP2|FLJ10867|MCPH3|C48|CEP215|CENPJ|MCPH6|CPAP|SASS4|LIP1|BM032|SCKL4|LAP|Sas-4|KIAA1118|AZI1|CEP131|AZ1|KIAA0635|FLJ13621…
MSigDB_4813	REACTOME_ATF4_ACTIVATES_GENES_IN_RESPONSE_TO_ENDOPLASMIC_RETICULUM_STRESS	ASNS|ATF3|ATF4|TXREB|CREB-2|TAXREB67|ATF6A|ATF6|CCL2|MCP1|MCAF|MGC9434|HC11|GDCF-2|SMC-CF|SCYA2|MCP-1|IG/EBP-1|GPE1BP|CEBPG|LUCT|MDNCF|3-10C|IL-8|GCP-1|GCP1|AMCF-I|SCYB8|CXCL8|LYNAP|TSG-1|NAP-1|LECT|NAP1|b-ENAP|K60|NAF|MONAP|IL8|DCP2|NUDT20|CHOP|CHOP10|GADD153|DDIT3|dis3p|RRP44|DIS3|KIAA1008|EXOSC11|Csl4p|hCsl4p|CGI-108|SKI4|Ski4p|p13|CSL4|EXOSC1|EXOSC2|RRP4|Rrp4p|hRrp4p|p7|CGI-102|hRrp-40|Rrp40p…
MSigDB_4815	REACTOME_PERK_REGULATES_GENE_EXPRESSION	ASNS|ATF3|ATF4|TXREB|CREB-2|TAXREB67|ATF6A|ATF6|CCL2|MCP1|MCAF|MGC9434|HC11|GDCF-2|SMC-CF|SCYA2|MCP-1|IG/EBP-1|GPE1BP|CEBPG|LUCT|MDNCF|3-10C|IL-8|GCP-1|GCP1|AMCF-I|SCYB8|CXCL8|LYNAP|TSG-1|NAP-1|LECT|NAP1|b-ENAP|K60|NAF|MONAP|IL8|DCP2|NUDT20|CHOP|CHOP10|GADD153|DDIT3|dis3p|RRP44|DIS3|KIAA1008|EXOSC11|PERK|EIF2AK3|PEK|EIF2|EIF2S1|EIF-2alpha|EIF2A|EIF2beta|EIF2|PPP1R67|EIF2S2|EIF2G|EIF2gamma|EIF2|EI…
MSigDB_4816	REACTOME_IRE1ALPHA_ACTIVATES_CHAPERONES	ACADVL|LCACD|ACAD6|VLCAD|ADD1|FLJ10767|bA261N11.3|ARF1GAP|ARFGAP1|VPATPD|VATX|ATP6DV|P39|Vma6|ATP6V0D1|ATP6D|SCP2|OS4|CTDSP2|PSR2|dJ20C7.5|CUL7|KIAA0076|CFP1|HsT2645|PHF18|CGBP|ZCGPC1|CXXC1|SPP1|hCGBP|PCCX1|DCTN1|DDX11|CHLR1|KRG2|ChlR1|CHL1|WABS|EDJ|DNAJB11|ERdj3|HEDJ|DNAJB9|MDG1|ERdj6|p58(IPK)|DNAJC3|P58IPK|PRKRI|P58|HP58|KIAA0212|EDEM|EDEM1|IRE1P|ERN1|IRE1|EXTL1|MGC70794|EXTL|EXTL2|EXTL3|REGR|b…
MSigDB_4817	REACTOME_UNFOLDED_PROTEIN_RESPONSE_UPR	ACADVL|LCACD|ACAD6|VLCAD|ADD1|FLJ10767|bA261N11.3|ARF1GAP|ARFGAP1|ASNS|ATF3|ATF4|TXREB|CREB-2|TAXREB67|ATF6A|ATF6|VPATPD|VATX|ATP6DV|P39|Vma6|ATP6V0D1|ATP6D|cC1qR|CRT|FLJ26680|CALR|RO|SSA|CCL2|MCP1|MCAF|MGC9434|HC11|GDCF-2|SMC-CF|SCYA2|MCP-1|IG/EBP-1|GPE1BP|CEBPG|Luman|CREB3|LZIP|sLZIP|OASIS|CREB3L1|CREB3L2|BBF2H7|TCAG_1951439|CREB3L3|CREB-H|CREBH|CREB4|CREB3|hJAL|ATCE1|CREB3L4|AIbZIP|CREBRF|C5or…
MSigDB_4819	REACTOME_REGULATION_OF_INSULIN_LIKE_GROWTH_FACTOR_IGF_TRANSPORT_AND_UPTAKE_BY_INSULIN_LIKE_GROWTH_FACTOR_BINDING_PROTEINS_IGFBPS	ADAM10|HsT18717|MADM|CD156C|kuz|HPAFP|AFP|FETA|A2HS|AHSG|FETUA|HSGA|ALB|AMBN|AMG|AMELX|AIH1|AMTN|RSTI689|UNQ689|TMEM16H|KIAA1623|ANO8|APLP2|APPL2|APPH|APOA1|APOA2|APOB|APOE|AD2|APOL|APOL1|APP|AD1|GDF9B|BMP15|BMP4|BMP2B|C20orf184|BPIFB2|BPIL1|LPLUNC2|dJ726C3.2|C3|CPAMD1|C3a|ARMD9|C3b|C4A|CPAMD2|CO4|C4S|C4A6|C4A4|RG|C4A2|C4A3|C4B|C4|CALU|CD325|CDH2|NCAD|CDHN|SgI|CHGB|SCG1|CHL|MGC1|NRLN1|CHRDL1|ERGI…
MSigDB_4820	REACTOME_GLUCAGON_LIKE_PEPTIDE_1_GLP1_REGULATES_INSULIN_SECRETION	ADCY5|AC5|ADCY6|AC6|AC8|ADCY8|HBAC1|ADCY3|AKAP5|AKAP79|AKAP75|GLP-1|GRPP|GLP1|GCG|GLP2|GLP-1R|GLP1R|GNAS|SCG6|NESP|GPSA|NESP55|SgVI|GNASXL|GNAS1|GNB1|GNB2|GNB3|GNB4|GNG10|GNG11|GNGT11|G(gamma)13|h2-35|GNG13|GNG2|GNG3|GNG4|GNG5|GNG7|FLJ00058|GNG8|GNGT1|GNG1|GNGT2|GNG9|KIAA0051|SAR1|IQGAP1|HUMORFA01|p195|SCA29|SCA15|SCA16|Insp3r1|PPP1R94|ACV|IP3R1|ITPR1|ITPR2|IP3R2|CFAP48|ITPR3|IP3R3|KCNB1|Kv2.1|Kv…
MSigDB_4821	REACTOME_TRANSPORT_OF_SMALL_MOLECULES	CPAMD5|S863-7|FWP007|A2M|HDLDT1|ABC1|TGD|ABCA1|ABCA10|EST698739|ABCA12|ICR2B|DKFZP434G232|LI2|ABCA2|ABC2|ABC-C|LBM180|ABCA3|EST111653|ABC3|STGD|FFM|ARMD2|ABCA4|RP19|ABCR|STGD1|CORD3|EST90625|ABCA5|ABCA6|EST155051|ABCA7|ABCX|KIAA0822|ABCA8|EST640918|ABCA9|PGY1|ABC20|MDR1|GP170|ABCB1|CLCS|CD243|P-gp|MTABC2|ABCB10|M-ABC2|EST20237|PGY3|MDR3|MDR2|PFIC-3|GBD1|ABCB4|EST422562|ABCB5beta|ABCB5|ABCB5alpha|…
MSigDB_4822	REACTOME_BETA_CATENIN_INDEPENDENT_WNT_SIGNALING	EIF2C1|AGO1|hAGO1|EIF2C2|CASC7|Q10|hAGO2|LINC00980|AGO2|FLJ12765|EIF2C3|AGO3|hAGO3|hAGO4|AGO4|FLJ20033|KIAA1567|EIF2C4|CLAPA1|AP2A1|ADTAA|ADTAB|AP2A2|HIP9|HYPJ|DKFZP564D1864|CLAPA2|KIAA0899|CLAPB1|ADTB2|AP2B1|AP2M1|AP50|CLAPM1|mu2|FBHOk|AP2S1|CLAPS2|HHC3|FBH3|DKFZp686L0365|BARR2|ARRB2|ARR2|AXIN2|MGC126582|DKFZp781B0869|CALML2|CAMI|DD132|PHKD|CALM1|CAMKA|CaMKIIŒ±|CaMKIINalpha|CAMK2A|KIAA0968|CLTA|…
MSigDB_4827	REACTOME_GLYOXYLATE_METABOLISM_AND_GLYCINE_DEGRADATION	AGXT|AGXT1|SPT|PH1|AGT|AGT1|SPAT|AGT2|AGXT2|ALDH4|ALDH4A1|P5CDh|NKH|GCST|AMT|MSU|OVD1A|BCKDHA|BCKDHB|DAAO|DAO|DAMOX|DBT|DDO|DHTKD1|CMT2Q|DKFZP762M115|MGC3090|KIAA1630|DLTA|DLAT|PDC-E2|E2|LAD|DLDH|GCSL|E3|DLD|DLST|DLTS|GCSH|NKH|GLDC|GCSP|GNMT|GOT2|KAT4|mitAAT|KYAT4|KATIV|PH2|GRHPR|GLXR|HAO1|GOX|GOX1|HOGA1|DHDPSL|FLJ37472|C10orf65|NPL2|DHDPS2|LIAS|LAS|MGC12290|MGC13378|LIPT1|LIPT2|NDUFAB1|FASN2A|AC…
MSigDB_4829	REACTOME_SUMOYLATION_OF_TRANSCRIPTION_COFACTORS	RNF51|BMI1|PCGF4|MGC10561|CDCA6|CBX2|PC2|NBP16|CBX4|hPC2|PC3|RC1|HPC3|CBX8|KAT3A|CBP|RSTS|CREBBP|RTS|CTBP1|BARS|DAXX|DAP6|DDX17|P72|p68|DDX5|G17P1|HLR1|KAT3B|EP300|p300|HIPK2|ING1L|ING2|p33ING2|CXXC3|PCM1|MBD1|MKL|MKL1|MRTF-A|MRTFA|MAL|KIAA1438|BSAC|NCOA1|RIP160|bHLHe74|F-SRC-1|SRC1|NCoA-1|KAT13A|NCOA2|bHLHe75|GRIP1|KAT13C|NCoA-2|TIF2|TNRC14|NCOR2|CTG26|TRAC-1|SMRT|SMRTE|NPM|B23|NPM1|RIP140|NRIP1…
MSigDB_4830	REACTOME_PD_1_SIGNALING	CD3H|CD3Q|CD3Z|CD247|B7-H1|B7H1|PDL1|CD274|B7-H|PD-L1|PDCD1LG1|T3D|CD3D|CD3E|CD3G|CD4|CSK|HLA-DPA1|HLA-DP1A|HLA-DPB1|HLA-DP1B|CELIAC1|HLA-DQA|HLA-DQA1|HLA-DXA|HLA-DQA2|HLA-DXB|HLA-DQB2|HLA-DRA|HLA-DRA1|HLA-DRB1|HLA-DR1B|HLA-DRB3|HLA-DR3B|HLA-DR4B|HLA-DRB4|HLA-DRB5|LCK|CD279|PD-1|PD1|hSLE1|SLEB2|PDCD1|bA574F11.2|PDL2|PD-L2|CD273|Btdc|PDCD1LG2|B7-DC|BPTP3|SHP2|PTPN11|PTP2C|NS1|SHP-2|SH-PTP2|HCP|PTP…
MSigDB_4831	REACTOME_COOPERATION_OF_PREFOLDIN_AND_TRIC_CCT_IN_ACTIN_AND_TUBULIN_FOLDING	ACTB|CCT2|Cctb|CCT3|Cctg|TRIC5|Cctd|CCT4|KIAA0098|CCT5|Cctz|TTCP20|TCP20|CCT6|HTR3|TCPZ|CCT6A|TSA303|Cctz2|CCT6B|Ccth|Nip7-1|CCT7|C21orf112|CCT8|Cctq|PRED71|PFDN1|PFD1|PFDN2|PFD4|C1|PFDN4|C-1|MM-1|PFD5|PFDN5|PFD6|HKE2|H2-KE2|KE-2|PFDN6|TCP1|CCT1|Ccta|D6S230E|TUBA3|FLJ25113|TUBA1A|B-ALPHA-1|TUBA1B|K-ALPHA-1|TUBA1C|MGC14580|TUBA6|MGC10851|bcm948|TUBA2|TUBA3C|bA408E5.3|TUBA3D|H2-ALPHA|TUBA3E|TUBA4A|…
MSigDB_4837	REACTOME_DISEASES_ASSOCIATED_WITH_O_GLYCOSYLATION_OF_PROTEINS	KIAA1346|ADAMTS1|METH1|C3-C5|ADAMTS10|ADAM-TS10|ADAMTS12|TTP|vWF-CP|MGC118900|FLJ42993|VWFCP|DKFZp434C2322|ADAMTS13|MGC118899|C9orf8|ADAMTS14|ADAMTS15|ADAMTS16s|ADAMTS16|FLJ32769|ADAMTS17|FLJ16363|ADAMTS18|ADAMTS21|ADAMTS19|NPI|ADAMTS-3|ADAMTS2|hPCPNI|PCINP|ADAM-TS2|ADAMTS20|GON-1|KIAA0366|ADAMTS3|ADAMTS-4|ADMP-1|ADAMTS4|KIAA0688|ADAMTS-2|ADAMTS5|ADAMTS11|ADMP-2|ADAMTS6|ADAM-TS6|DKFZp434H204|ADAM…
MSigDB_4842	REACTOME_EPHB_MEDIATED_FORWARD_SIGNALING	ACTB|DFNA26|ACTG1|DFNA20|ACTG|ACTR2|ARP2|ACTR3|ARP3|ARHGEF28|RIP2|RGNEF|p190RhoGEF|SOP2Hs|ARPC1A|SOP2L|Arc40|ARC41|ARPC1B|p40-ARC|p41-ARC|ARC34|ARPC2|p34-Arc|ARPC3|ARC21|p21-Arc|ARC20|p20-Arc|ARPC4|ARC16|p16-Arc|dJ127C7.3|ARPC5|G25K|CDC42Hs|CDC42|CFL|CFL1|Elk-L|EFNB1|EPLG2|CFNS|LERK2|EFNB2|HTKL|Htk-L|MGC126227|MGC126226|EPLG5|LERK5|MGC126228|EFNB3|LERK-8|EPLG8|EPHB1|Hek6|EPHT2|EPHB2|Hek5|DRT|EPHT…
MSigDB_4843	REACTOME_EPHA_MEDIATED_GROWTH_CONE_COLLAPSE	EPLG1|TNFAIP4|LERK1|EFNA1|ECKLG|LERK6|ELF-1|EFNA2|EPLG6|EPLG3|EFNA3|Ehk1-L|LERK3|LERK4|EFNA4|EPLG4|EFNA5|AF1|EPLG7|LERK7|EPH|EPHT1|EPHA1|EPHT|FLJ33655|FLJ16103|EPHA10|ECK|EPHA2|HEK4|EPHA3|TYRO4|ETK|ETK1|HEK|Hek8|EPHA4|TYRO1|TYRO4|EPHA5|EHK1|CEK7|Hek7|EPHA6|FLJ35246|EPHA7|Hek11|Hek3|EEK|EPHA8|FYN|SYN|MGC45350|SLK|LYN|JTK8|MYH10|NMMHCB|MYH11|SMHC|SMMHC|DFNA4|MYH14|MYH17|MHC16|KIAA2034|FLJ13881|NMHC…
MSigDB_4845	REACTOME_EPH_EPHRIN_MEDIATED_REPULSION_OF_CELLS	ACTB|DFNA26|ACTG1|DFNA20|ACTG|ADAM10|HsT18717|MADM|CD156C|kuz|CLAPA1|AP2A1|ADTAA|ADTAB|AP2A2|HIP9|HYPJ|DKFZP564D1864|CLAPA2|KIAA0899|CLAPB1|ADTB2|AP2B1|AP2M1|AP50|CLAPM1|mu2|FBHOk|AP2S1|CLAPS2|HHC3|FBH3|APH1A|APH-1A|CGI-78|APH1B|PSFL|DKFZp564D0372|APH-1B|CLTA|Lca|Lcb|CLTB|Hc|CLTCL2|CLTC|CLTD|CLTCL1|CLH22|CHC22|CLTCL|DNM|DNM1|EPLG1|TNFAIP4|LERK1|EFNA1|ECKLG|LERK6|ELF-1|EFNA2|EPLG6|EPLG3|EFNA3|Ehk1…
MSigDB_4846	REACTOME_G_PROTEIN_BETA:GAMMA_SIGNALLING	PKB|AKT1|PRKBA|RAC|AKT|AKT2|PKBŒ≤|PKBG|AKT3|PRKBG|RAC-gamma|Cool-2|Œ±Pix|KIAA0006|Cool2|ARHGEF6|MRX46|alpha-PIX|alphaPIX|AGMX1|IMD1|PSCTK1|ATK|XLA|BTK|G25K|CDC42Hs|CDC42|GNB1|GNB2|GNB3|GNB4|GNG10|GNG11|GNGT11|G(gamma)13|h2-35|GNG13|GNG2|GNG3|GNG4|GNG5|GNG7|FLJ00058|GNG8|GNGT1|GNG1|GNGT2|GNG9|PAK1|PDK1|PDPK1|PIK3CG|PIK3R5|p101|P101-PI3K|PIK3R6|FLJ34500|p87PIKAP|HsT41028|C17orf38|PLCB1|PLC-I|KIAA05…
MSigDB_4847	REACTOME_GLUTAMATE_BINDING_ACTIVATION_OF_AMPA_RECEPTORS_AND_SYNAPTIC_PLASTICITY	AKAP5|AKAP79|AKAP75|CLAPA1|AP2A1|ADTAA|ADTAB|AP2A2|HIP9|HYPJ|DKFZP564D1864|CLAPA2|KIAA0899|CLAPB1|ADTB2|AP2B1|AP2M1|AP50|CLAPM1|mu2|FBHOk|AP2S1|CLAPS2|HHC3|FBH3|CACNG2|MGC138504|MGC138502|stargazin|CACNG3|CACNG4|MGC24983|MGC11138|CACNG8|CAMKA|CaMKIIŒ±|CaMKIINalpha|CAMK2A|KIAA0968|CAMK2|CAM2|CAMKB|CaMKIIŒ≤|CAMK2B|CAMK2D|CAMKD|CAMK2G|CAMKG|DLG1|SAP97|DLGH1|dJ1061C18.1.1|hdlg|SAP-97|SAP90|PSD95|SAP-…
MSigDB_4849	REACTOME_ADRENALINE_NORADRENALINE_INHIBITS_INSULIN_SECRETION	ADCY5|AC5|ADCY6|AC6|ADRAR|ADRA2|ADRA2A|ADRA2R|ADRARL2|ADRA2L2|ADRA2RL2|ADRA2C|CCHL1A1|Cav1.2|CACN2|CACNA1C|CACNL1A1|TS|CACH2|LQT8|CCHL1A2|Cav1.3|CACNA1D|CACN4|CACNL1A2|CACH3|CACNA2D2|KIAA0558|CACNB2|MYSB|CACNLB2|CACNB3|CACNLB3|GNAI1|GIP|GNAI2|GNAI2B|GNB1|GNB2|GNB3|GNB4|GNG10|GNG11|GNGT11|G(gamma)13|h2-35|GNG13|GNG2|GNG3|GNG4|GNG5|GNG7|FLJ00058|GNG8|GNGT1|GNG1|GNGT2|GNG9
MSigDB_4850	REACTOME_REGULATION_OF_LIPID_METABOLISM_BY_PEROXISOME_PROLIFERATOR_ACTIVATED_RECEPTOR_ALPHA_PPARALPHA	HDLDT1|ABC1|TGD|ABCA1|PGY3|MDR3|MDR2|PFIC-3|GBD1|ABCB4|ACAD1|MCADH|ACADM|MCAD|ACOX1|PALMCOX|LACS1|ACSL1|ACS1|FACL1|FACL2|LACS2|LACS|SERPINA8|AGT|AHR|bHLHe76|AHH|bHLHe77|AHHR|KIAA1234|AHRR|ALAS|ALAS1|ALAS3|NL2|pp1158|FIAF|ANGPTL4|ARP4|PGAR|HFARP|ANKRD1|CVARP|ALRP|MCARP|C-193|CARP|APOA1|APOA2|bHLHe1|KIAA0307|ARNT2|ARNTL|BMAL1|MOP3|JAP3|bHLHe5|PASD3|CARM1|PRMT4|CycC|CCNC|GPIV|SCARB3|FAT|GP3B|CD36|GP…
MSigDB_4853	REACTOME_SIALIC_ACID_METABOLISM	CMAS|CTSA|PPGB|GSL|ELNR1|EBP|GLB1|Uae1|IBM2|GNE|HDHD4|NANP|dJ694B14.3|MGC26833|C20orf147|SAS|NANS|NEU|NEU1|SIAL2|NEU2|NEU3|NEU4|NPL|NPL1|C1orf13|DHDPS1|ISSD|AST|SLC17A5|NSD|SIALIN|SIASD|SLD|SD|CMPST|SLC35A1|hCST|ST3GalA.1|ST3GAL1|SIATFL|SIAT4A|ST3O|ST3GalA.2|ST3GAL2|ST3GALII|SIAT4B|ST3GAL3|SIAT6|MRT12|SAT3|SIAT4|SIAT4C|ST3GAL4|NANTA3|FLJ11867|CGS23|STZ|SIAT9|ST3GalV|ST3GAL5|SIATGM3S|SIAT10|ST3GAL…
MSigDB_4854	REACTOME_SUMOYLATION_OF_SUMOYLATION_PROTEINS	AAAS|FLJ10407|NET3|TMEM48|NDC1|NUP84|NUP107|FLJ10814|NUP133|NUP153|HNUP153|KIAA0791|N155|NUP155|NUP160|FLJ22583|KIAA0197|NUP188|KIAA0169|KIAA0225|C7orf14|NUP205|POM210|NUP210|KIAA0906|FLJ22389|GP210|NUP214|CAIN|N214|CAN|D9S46E|MP44|NUP35|MGC5585|FLJ22618|NUP37|bA350J20.1|FLJ13287|NUP43|NPAP60L|NUP50|NUP54|KIAA0410|NUP58|NUPL1|NUP45|DKFZp547L134|IBSN|p62|NUP62|MGC841|SNDI|FLJ20822|FLJ43869|NUP75|F…
MSigDB_4855	REACTOME_CA2PLUS_PATHWAY	EIF2C1|AGO1|hAGO1|EIF2C2|CASC7|Q10|hAGO2|LINC00980|AGO2|FLJ12765|EIF2C3|AGO3|hAGO3|hAGO4|AGO4|FLJ20033|KIAA1567|EIF2C4|AXIN2|MGC126582|DKFZp781B0869|CALML2|CAMI|DD132|PHKD|CALM1|CAMKA|CaMKIIŒ±|CaMKIINalpha|CAMK2A|KIAA0968|CTNNB1|CTNNB|armadillo|beta-catenin|FZD2|FZD3|CD344|FZD4|EVR1|DKFZP434E2135|HFZ5|FZD5|C2orf31|Hfz6|FZD6|GNAO1|G-ALPHA-o|GNAT2|ACHM4|GNB1|GNB2|GNB3|GNB4|GNG10|GNG11|GNGT11|G(gamm…
MSigDB_4856	REACTOME_PCP_CE_PATHWAY	CLAPA1|AP2A1|ADTAA|ADTAB|AP2A2|HIP9|HYPJ|DKFZP564D1864|CLAPA2|KIAA0899|CLAPB1|ADTB2|AP2B1|AP2M1|AP50|CLAPM1|mu2|FBHOk|AP2S1|CLAPS2|HHC3|FBH3|DKFZp686L0365|BARR2|ARRB2|ARR2|CLTA|Lca|Lcb|CLTB|Hc|CLTCL2|CLTC|KIAA0666|DAAM1|DVL1|DVL2|KIAA0208|DVL3|FZD1|DKFZp564G072|FZD2|FZD3|CD344|FZD4|EVR1|DKFZP434E2135|HFZ5|FZD5|C2orf31|Hfz6|FZD6|FzE3|FZD7|FZD8|TIP-40|PARD6A|PAR6alpha|PAR-6A|PAR-6|TAX40|PFN1|PRICKL…
MSigDB_4857	REACTOME_SUMOYLATION_OF_INTRACELLULAR_RECEPTORS	NR3C4|HUMARA|AIS|SBMA|AR|SMAX1|DHTR|ER-alpha|NR3A1|ESR|Era|ESR1|KIAA0288|HDAC-4|HD4|HDAC4|HDAC-A|HDACA|BDMR|HA6116|UNR|NER|RIP15|LXRb|LXR-b|NER-I|NR1H2|LXR-a|LXRa|RLD-1|NR1H3|NR1H4|HRR1|RIP14|HRR-1|FXR|ONR1|PXR|BXR|NR1I2|SXR|PAR2|NR2C1|TR2|TR2-11|NR3C1|GRL|GR|SF-1|FTZ1|FTZF1|NR5A1|AD4BP|ELP|SF1|hSF-1|hB1F-2|LRH1|LRH-1|FTZ-F1beta|NR5A2|FTF|B1F2|FTZ-F1|hB1F|PR|NR3C3|PGR|ZMIZ3|PIAS1|GU/RH-II|DDXBP1|…
MSigDB_4858	REACTOME_G_ALPHA_12_13_SIGNALLING_EVENTS	MDB|ABR|ADRA1A|ADRA1C|ADRA1L1|ADRA1B|ADRA1A|ADRA1|ADRA1R|ADRA1D|c-lbc|ARHGEF13|HA-3|BRX|PROTO-LB|Ht31|LBC|AKAP-Lbc|AKAP13|LBCL2|SUB1.5|P115-RHOGEF|ARHGEF1|ARHGEF10|Gef10|KIAA0294|FLJ10521|ARHGEF10L|KIAA1626|ARHGEF11|PDZ-RHOGEF|GTRAP48|KIAA0380|ARHGEF12|KIAA0382|LARG|Vsm-RhoGEF|ARHGEF15|KIAA0915|ARGEF15|FLJ13791|MGC44868|NBR|GEF16|ARHGEF16|TEM4|KIAA0337|p164-RhoGEF|ARHGEF17|ARHGEF18|P114-RhoGEF|MG…
MSigDB_4868	REACTOME_TRANSPORT_OF_BILE_SALTS_AND_ORGANIC_ACIDS_METAL_IONS_AND_AMINE_COMPOUNDS	CD147|BSG|OK|EMPRIN|EMMPRIN|CP|MGC71745|EMB|HEPH|CPL|KIAA0698|RHAG|RH50A|CD241|SLC42A1|SLC42A2|RHBG|RHCG|C15orf6|PDRC2|RHGK|SLC42A3|RSC1A1|RS1|PEBP2A2|RUNX1|AMLCR1|CBFA2|AML1|SOAT|SLC10A6|NRAMP1|NRAMP|LSH|SLC11A1|DMT1|NRAMP2|SLC11A2|DCT1|SLC13A1|NAS1|NaSi-1|SLC13A2|NaDC-1|NADC3|SLC13A3|SDCT2|SUT-1|SLC13A4|SUT1|INDY|SLC13A5|NACT|RACH2|RACH1|HsT1341|SLC14A1|JK|UT2|SLC14A2|HUT2|SLC16A1|MCT|MCT1|MCT4…
MSigDB_4876	REACTOME_SIRT1_NEGATIVELY_REGULATES_RRNA_EXPRESSION	H2AB1|H2AFB1|MGC921|FLJ10903|H2AJ|H2AFJ|H2AZ2|MGC1947|MGC10170|H2AFV|H2AV|MGC10831|H2AX|H2AFX|H2AZ1|H2AZ|H2A.Z|H2AFZ|H2BFS|H2BS1|H3-3A|H3F3|H3.3A|H3F3A|H3-3B|H3F3B|H3.3B|H2AFM|H2AC4|H2A/m|HIST1H2AB|H2AFL|H2AC6|HIST1H2AC|H2AC7|HIST1H2AD|H2AFG|H2A/g|H2A.3|HIST1H2AE|H2A/a|H2A.1|H2AFA|H2AC8|H2AFE|H2AC14|H2A/E|HIST1H2AJ|H2BFU|bA317E16.3|TSH2B|H2BC1|HIST1H2BA|STBP|H2B/f|H2BC3|H2BFF|HIST1H2BB|H2B/l|H2B.…
MSigDB_4877	REACTOME_ERCC6_CSB_AND_EHMT2_G9A_POSITIVELY_REGULATE_RRNA_EXPRESSION	HP1Hs-gamma|CBX3|Mi-2a|CHD3|ZFH|Mi2-ALPHA|Mi-2b|CHD4|Mi2-BETA|EHMT2|G9A|NG36/G9a|C6orf30|Em:AF134726.3|KMT1C|BAT8|RAD26|ARMD5|CKN2|ERCC6|CSB|p66alpha|GATAD2A|GATAD2B|P66beta|H2AB1|H2AFB1|MGC921|FLJ10903|H2AJ|H2AFJ|H2AZ2|MGC1947|MGC10170|H2AFV|H2AV|MGC10831|H2AX|H2AFX|H2AZ1|H2AZ|H2A.Z|H2AFZ|H2BFS|H2BS1|H3-3A|H3F3|H3.3A|H3F3A|H3-3B|H3F3B|H3.3B|HDAC1|RPD3L1|GON-10|HD1|KDAC1|HDAC2|KDAC2|RPD3|YAF1|H2A…
MSigDB_4886	REACTOME_VASOPRESSIN_REGULATES_RENAL_WATER_HOMEOSTASIS_VIA_AQUAPORINS	AC1|DFNB44|ADCY1|AC2|KIAA1060|HBAC2|ADCY2|AC3|ADCY3|ADCY4|AC4|ADCY5|AC5|ADCY6|AC6|KIAA0037|ADCY7|AC7|AC8|ADCY8|HBAC1|ADCY3|AC9|ADCY9|CO|CHIP28|AQP1|AQP2|GIL|AQP3|MIWC|AQP4|ARVP|AVP|ADH|GNAS|SCG6|NESP|GPSA|NESP55|SgVI|GNASXL|GNAS1|GNB1|GNB2|GNB3|GNB4|GNG10|GNG11|GNGT11|G(gamma)13|h2-35|GNG13|GNG2|GNG3|GNG4|GNG5|GNG7|FLJ00058|GNG8|GNGT1|GNG1|GNGT2|GNG9|MYO5B|KIAA1119|PRKACA|PKACa|PKACb|PRKACB|PRKAC…
MSigDB_4898	REACTOME_CREB1_PHOSPHORYLATION_THROUGH_NMDA_RECEPTOR_MEDIATED_ACTIVATION_OF_RAS_SIGNALING	ACTN2|CALML2|CAMI|DD132|PHKD|CALM1|CAMKA|CaMKIIŒ±|CaMKIINalpha|CAMK2A|KIAA0968|CAMK2|CAM2|CAMKB|CaMKIIŒ≤|CAMK2B|CAMK2D|CAMKD|CAMK2G|CAMKG|CREB1|DLG1|SAP97|DLGH1|dJ1061C18.1.1|hdlg|SAP-97|PSD-93|chapsyn-110|DLG2|PSD93|PPP1R58|NE-Dlg|DLG3|SAP102|NEDLG|SAP-102|KIAA1232|MRX90|PPP1R82|SAP90|PSD95|SAP-90|DLG4|PSD-95|GluN1|GRIN1|NMDAR1|GRIN2B|GluN2B|NMDAR2B|GluN2D|NMDAR2D|NR2D|GRIN2D|EB11|HRAS|HRAS1|KRA…
MSigDB_4899	REACTOME_ACTIVATION_OF_NMDA_RECEPTORS_AND_POSTSYNAPTIC_EVENTS	ACTN2|AC1|DFNB44|ADCY1|AC8|ADCY8|HBAC1|ADCY3|D9S411E|MINT1|APBA1|X11|P85COOL1|COOL1|P50BP|ARHGEF7|BETA-PIX|P85|DKFZp686C12170|P85SPR|P50|KIAA0142|Nbla10314|DKFZp761K1021|PAK3|PIXB|CALML2|CAMI|DD132|PHKD|CALM1|CAMK1|CaMKI|CaMKI-alpha|CAMKA|CaMKIIŒ±|CaMKIINalpha|CAMK2A|KIAA0968|CAMK2|CAM2|CAMKB|CaMKIIŒ≤|CAMK2B|CAMK2D|CAMKD|CAMK2G|CAMKG|CaMK-GR|CAMK4|CaMKIV|MGC34095|CAMKK1|DKFZp761M0423|CAMKKA|CAMKK…
MSigDB_4910	REACTOME_INTERLEUKIN_1_FAMILY_SIGNALING	SCARJ1|AGER|RAGE|ALOX5|5-LOX|APP|AD1|bTrCP1|betaTrCP|beta-TrCP1|BTRC|FBXW1A|Fwd1|bTrCP|IL1BC|ICE|CASP1|TCF16|IKK1|CHUK|IkBKA|IKK-alpha|NFKBIKA|IKKA|CG|CTSG|CUL1|FBXW11|Fbw1b|FBXW1B|BTRCP2|Hos|Fbw11|KIAA0696|BTRC2|HMGB1|DKFZp686A04236|HMG1|SBP-1|HMG3|IKBKB|NFKBIKB|IKK-beta|IKKB|IKK2|Fip3p|NEMO|ZC2HC9|IKK-gamma|IP2|IP1|FIP3|IKBKG|FIP-3|IL13|IL-13|ALRH|P600|MGC116786|MGC116789|MGC116788|BHR1|IL18|IL…
MSigDB_4914	REACTOME_INTERLEUKIN_12_FAMILY_SIGNALING	FKBP16|ARA9|AIP|XAP2|ANXA2|CAL1H|ANX2|LPC2D|ANX2L4|LIP2|ARF1|BOLA2|BOLA2A|My016|BOLA2B|CA1|Car1|P90|IP90|CNX|CANX|CAPZA1|G25K|CDC42Hs|CDC42|CFL|CFL1|CNN2|CISS1|CLF|CISS|CLF-1|CRLF1|IL27B|IL35B|EBI3|GST2|GSTA2|GSTO1|GSTTLp28|P28|HNRPA2B1|HNRNPA2B1|laAUF1|LGMD1G|JKTBP|HNRNPDL|HNRPDL|HNRPF|HNRNPF|mthsp75|HSPA9B|HSPA9|mot-2|GRP75|PBP74|IFNG|IL10|IL10A|TGIF|IL-10|CSIF|CLMF|NFSK|IL12A|NKSF1|IL-12A|p35|…
MSigDB_4915	REACTOME_INTERLEUKIN_17_SIGNALING	TREB36|ATF1|HB16|TREB7|CREB2|CRE-BP1|ATF2|bTrCP1|betaTrCP|beta-TrCP1|BTRC|FBXW1A|Fwd1|bTrCP|TCF16|IKK1|CHUK|IkBKA|IKK-alpha|NFKBIKA|IKKA|CREB1|CUL1|DUSP3|VHR|HVH2|DUSP4|MKP-2|TYP|PYST1|DUSP6|MKP-3|DUSP7|PYST2|MKP-X|ELK1|FBXW11|Fbw1b|FBXW1B|BTRCP2|Hos|Fbw11|KIAA0696|BTRC2|AP-1|c-fos|FOS|IKBKB|NFKBIKB|IKK-beta|IKKB|IKK2|Fip3p|NEMO|ZC2HC9|IKK-gamma|IP2|IP1|FIP3|IKBKG|FIP-3|IL-17A|IL-17|IL17|IL17A|CT…
MSigDB_4917	REACTOME_SIGNALING_BY_INTERLEUKINS	ACTB|DFNA26|ACTG1|DFNA20|ACTG|ACTN2|SCARJ1|AGER|RAGE|FKBP16|ARA9|AIP|XAP2|PKB|AKT1|PRKBA|RAC|AKT|AKT2|PKBŒ≤|ALOX15|15-LOX-1|ALOX5|5-LOX|KIAA0003|ANGPT1|Ang1|ANXA1|ANX1|LPC1|ANXA2|CAL1H|ANX2|LPC2D|ANX2L4|LIP2|INAG1|APBB1IP|RIAM|APP|AD1|ARAF1|ARAF|AREGB|AREG|SDGF|ARF1|ARR1|ARRB1|DKFZp686L0365|BARR2|ARRB2|ARR2|ENOVIN|NBN|EVN|ARTN|TREB36|ATF1|HB16|TREB7|CREB2|CRE-BP1|ATF2|BATF|BATF1|SFA-2|B-ATF|Bcl-2…
MSigDB_4918	REACTOME_OTHER_INTERLEUKIN_SIGNALING	ACTB|DFNA26|ACTG1|DFNA20|ACTG|ACTN2|AKT2|PKBŒ≤|KIAA0003|ANGPT1|Ang1|INAG1|APBB1IP|RIAM|ARAF1|ARAF|AREGB|AREG|SDGF|ARR1|ARRB1|DKFZp686L0365|BARR2|ARRB2|ARR2|ENOVIN|NBN|EVN|ARTN|BRAF|BRAF1|IMP|BRAP2|BRAP|RNF52|BTC|CALML2|CAMI|DD132|PHKD|CALM1|CAMKA|CaMKIIŒ±|CaMKIINalpha|CAMK2A|KIAA0968|CAMK2|CAM2|CAMKB|CaMKIIŒ≤|CAMK2B|CAMK2D|CAMKD|CAMK2G|CAMKG|CPP32B|CPP32|Yama|CASP3|apopain|CD4|KSR|CNKSR1|CNK|CNK1…
MSigDB_4921	REACTOME_AUF1_HNRNP_D0_BINDS_AND_DESTABILIZES_MRNA	p220|EIF4G1|EIF4F|EIF4G|PARK18|AUF1|HNRNPD|HNRPD|HSPA1A|HSPA1|HSP70-1|HSP73|HSPA8|HSC71|HSC70|HSPA10|Hs.76067|HSPB1|CMT2F|HSP27|Hsp25|HSP28|PABPL1|PABPC1|PABPC2|PABP1|PAB1|HC2|MGC14575|MGC22853|MGC21459|MGC14751|PSMA1|MGC1667|PROS30|MGC23915|NU|MGC14542|PSMA2|MU|PMSA2|HC3|PSMA3|HC8|HC9|HsT17706|PSMA4|ZETA|PSMA5|MGC2333|PROS27|MGC22756|PSMA6|MGC23846|p27K|IOTA|HSPC|XAPC7|PSMA7|RC6-1|C6|PSMA8|PSMA7…
MSigDB_4925	REACTOME_INTERLEUKIN_2_FAMILY_SIGNALING	GM-CSF|CSF2|GMCSF|CSF2RB|IL5RB|CD131|betaGMR|IL3RB|GAB2|KIAA0571|GRB2|NCKAP2|TIMD3|TIM3|Tim-3|CD366|FLJ14428|HAVCR2|MGC9721|IL-15|IL15|CD215|IL15RA|IL-15RA|TCGF|IL2|IL-2|IL21|Za11|IL-21|IL21R|CD360|IL2RA|IL2R|CD25|IDDM10|CIDX|IMD4|CD132|SCIDX1|IL2RG|MCGF|IL-3|MGC79399|MGC79398|MULTI-CSF|IL3|IL3RA|CD123|IL-5|IL5|EDF|TRF|HP40|P40|IL-9|IL9|IL9R|CD129|SHIP|hp51CN|INPP5D|SHIP1|SHIP2|INPPL1|JTK3|JAK1A|…
MSigDB_4926	REACTOME_TRANSCRIPTIONAL_REGULATION_OF_PLURIPOTENT_STEM_CELLS	CDX3|CDX2|SK|DKK-1|DKK1|FLJ10713|DPPA4|EOMES|TBR2|EPAS1|HIF2A|MOP2|bHLHe73|HLF|PASD2|EPH|EPHT1|EPHA1|EPHT|FGF2|FGFB|HFH2|FOXD3|Genesis|12CC4|QRF1|FOXP1|hFKH1B|HSPC215|GATA6|GSC|HOX11L-PEN|HHEX|HEX|PRHX|HIF3A|bHLHe17|MOP7|PASD7|IPAS|GKLF|EZF|KLF4|LIN28|LIN-28|LIN28A|CSDD1|ZCCHC1|FLJ12457|NANOG|FLJ40451|FLJ12581|SF-1|FTZ1|FTZF1|NR5A1|AD4BP|ELP|SF1|hSF-1|CT150|GCNF1|NR6A1|GCNF|RTR|PBX1|OTF3|Oct4|MGC…
MSigDB_4927	REACTOME_SUMOYLATION_OF_CHROMATIN_ORGANIZATION_PROTEINS	AAAS|RNF51|BMI1|PCGF4|MGC10561|CDCA6|CBX2|PC2|NBP16|CBX4|hPC2|CBX5|HP1|HP1Hs-alpha|HP1-ALPHA|PC3|RC1|HPC3|CBX8|Mi-2a|CHD3|ZFH|Mi2-ALPHA|HDAC1|RPD3L1|GON-10|HD1|KDAC1|HDAC2|KDAC2|RPD3|YAF1|KIAA0288|HDAC-4|HD4|HDAC4|HDAC-A|HDACA|BDMR|HA6116|H4C1|HIST1H4A|H4FA|HIST1H4B|H4FI|H4C2|H4/I|HIST1H4C|H4/g|H4C3|H4FG|dJ221C16.1|H4FB|H4/b|H4C4|HIST1H4D|H4FJ|H4C5|HIST1H4E|H4/j|H4FC|H4|HIST1H4F|H4/c|H4C6|H4C8|H4…
MSigDB_4928	REACTOME_SUMOYLATION_OF_RNA_BINDING_PROTEINS	AAAS|RNF51|BMI1|PCGF4|MGC10561|CDCA6|CBX2|PC2|NBP16|CBX4|hPC2|PC3|RC1|HPC3|CBX8|HNRNPC|HNRPC|hnRNPC|CSBP|HNRNPK|TUNP|HNRPK|FLJ10407|NET3|TMEM48|NDC1|HSPC120|NOP5|NOP58|NUP84|NUP107|FLJ10814|NUP133|NUP153|HNUP153|KIAA0791|N155|NUP155|NUP160|FLJ22583|KIAA0197|NUP188|KIAA0169|KIAA0225|C7orf14|NUP205|POM210|NUP210|KIAA0906|FLJ22389|GP210|NUP214|CAIN|N214|CAN|D9S46E|MP44|NUP35|MGC5585|FLJ22618|NUP37|b…
MSigDB_4929	REACTOME_ASYMMETRIC_LOCALIZATION_OF_PCP_PROTEINS	DVL2|FZD1|DKFZp564G072|FZD2|FZD3|CD344|FZD4|EVR1|DKFZP434E2135|HFZ5|FZD5|C2orf31|FzE3|FZD7|FZD8|TIP-40|PARD6A|PAR6alpha|PAR-6A|PAR-6|TAX40|PRICKLE1|RILP|EPM1B|FLJ31937|HC2|MGC14575|MGC22853|MGC21459|MGC14751|PSMA1|MGC1667|PROS30|MGC23915|NU|MGC14542|PSMA2|MU|PMSA2|HC3|PSMA3|HC8|HC9|HsT17706|PSMA4|ZETA|PSMA5|MGC2333|PROS27|MGC22756|PSMA6|MGC23846|p27K|IOTA|HSPC|XAPC7|PSMA7|RC6-1|C6|PSMA8|PSMA7L|MG…
MSigDB_4930	REACTOME_SUMOYLATION_OF_DNA_REPLICATION_PROTEINS	AAAS|PPP1R47|AIK|BTAK|STK15|AurA|STK6|STK7|ARK1|AURKA|AURKB|STK12|Aik2|PPP1R48|AIM-1|IPL1|STK5|AurB|ARK2|API4|survivin|BIRC5|EPR-1|CDCA8|BOR|FLJ12042|MESRGP|DasraB|FLJ31633|INCENP|FLJ10407|NET3|TMEM48|NDC1|NUP84|NUP107|FLJ10814|NUP133|NUP153|HNUP153|KIAA0791|N155|NUP155|NUP160|FLJ22583|KIAA0197|NUP188|KIAA0169|KIAA0225|C7orf14|NUP205|POM210|NUP210|KIAA0906|FLJ22389|GP210|NUP214|CAIN|N214|CAN|D9S4…
MSigDB_4931	REACTOME_DEGRADATION_OF_AXIN	PPP1R49|AXIN1|AXIN2|MGC126582|DKFZp781B0869|HC2|MGC14575|MGC22853|MGC21459|MGC14751|PSMA1|MGC1667|PROS30|MGC23915|NU|MGC14542|PSMA2|MU|PMSA2|HC3|PSMA3|HC8|HC9|HsT17706|PSMA4|ZETA|PSMA5|MGC2333|PROS27|MGC22756|PSMA6|MGC23846|p27K|IOTA|HSPC|XAPC7|PSMA7|RC6-1|C6|PSMA8|PSMA7L|MGC26605|PMSB1|PSMB1|HC5|LMP10|beta2i|MECL1|MGC1665|PSMB10|PSMB11|beta5t|HC7-I|PSMB2|HC10-II|MGC4147|PSMB3|HN3|PSMB4|PROS26|PS…
MSigDB_4932	REACTOME_DEGRADATION_OF_DVL	CUL3|DAPPER1|THYEX3|HDPR1|FRODO|DAPPER|DACT1|DVL1|DVL2|KIAA0208|DVL3|KIAA0322|HECW1|NEDL1|KLHL12|C3IP1|HC2|MGC14575|MGC22853|MGC21459|MGC14751|PSMA1|MGC1667|PROS30|MGC23915|NU|MGC14542|PSMA2|MU|PMSA2|HC3|PSMA3|HC8|HC9|HsT17706|PSMA4|ZETA|PSMA5|MGC2333|PROS27|MGC22756|PSMA6|MGC23846|p27K|IOTA|HSPC|XAPC7|PSMA7|RC6-1|C6|PSMA8|PSMA7L|MGC26605|PMSB1|PSMB1|HC5|LMP10|beta2i|MECL1|MGC1665|PSMB10|PSMB11|b…
MSigDB_4933	REACTOME_DISASSEMBLY_OF_THE_DESTRUCTION_COMPLEX_AND_RECRUITMENT_OF_AXIN_TO_THE_MEMBRANE	WTX|AMER1|RP11-403E24.2|FLJ39827|FAM123B|APC|PPP1R46|DP3|DP2|DP2.5|PPP1R49|AXIN1|CAV|CAV1|CK1a|CK1alpha|CSNK1A1|CKIa|CK1|CKIalpha|CSNK1G2|CK1g2|CTNNB1|CTNNB|armadillo|beta-catenin|DVL1|DVL2|KIAA0208|DVL3|FRAT1|FRAT2|FZD1|DKFZp564G072|FZD2|DKFZP434E2135|HFZ5|FZD5|C2orf31|GSK3B|HBM|LRP7|LRP5|OPS|OPTA1|BMND1|LR3|VBCH2|OPPG|EVR4|EVR1|ADCAD2|LRP6|PPP2CA|PP2Calpha|PP2AC|PPP2CB|PP2Abeta|PPP2R1A|PR65A|PP…
MSigDB_4938	REACTOME_SIGNALING_BY_WNT_IN_CANCER	WTX|AMER1|RP11-403E24.2|FLJ39827|FAM123B|APC|PPP1R46|DP3|DP2|DP2.5|PPP1R49|AXIN1|CK1a|CK1alpha|CSNK1A1|CKIa|CK1|CKIalpha|CTBP1|BARS|ribeye|CTBP2|CTNNB1|CTNNB|armadillo|beta-catenin|SK|DKK-1|DKK1|DKK2|DKK4|CD344|FZD4|EVR1|DKFZP434E2135|HFZ5|FZD5|C2orf31|Hfz6|FZD6|FZD8|GSK3B|KREMEN2|KRM2|MGC10791|HBM|LRP7|LRP5|OPS|OPTA1|BMND1|LR3|VBCH2|OPPG|EVR4|EVR1|ADCAD2|LRP6|PORCN|PORC|DHOF|por|PPN|MG61|PPP2CA|…
MSigDB_4939	REACTOME_CHROMATIN_ORGANIZATION	ACTB|BAF53A|Actl6|Baf53a|ACTL6A|Arp4|INO80K|BAF53B|ACTL6|ACTL6B|MGC17922|AEBP2|BAF250a|P270|ARID1A|C1orf4|SMARCF1|B120|BAF250|C10rf4|BAF250b|ARID1B|p250R|DAN15|ELD/OSA1|KIAA1235|6A3-5|KIAA1557|ARID2|FLJ30619|BAF200|DKFZp686G052|ARID4A|RBBP1|RBP-1|RBP1|BRCAA1|ARID4B|SAP180|RBP1L1|BCAA|FLJ21150|ARID5B|MRF2|ASH1L|KMT2H|ASH1|huASH1|ASH1L1|ASH2L1|ASH2L2|Bre2|ASH2|ASH2L|HB16|TREB7|CREB2|CRE-BP1|ATF2|FL…
MSigDB_4941	REACTOME_INTERCONVERSION_OF_NUCLEOTIDE_DI_AND_TRIPHOSPHATES	AK1|AK2|AK3|AK3L1|AK4|AK5|CINAP|AK6|FLJ32864|AK7|FLJ32704|AK8|C9orf98|FLJ25791|AKD1|AK9|AKD2|C6orf199|dJ70A9.1|MGC26954|FLJ42177|C6orf224|CMPK1|CMPK|UMP-CMPK|CTPS|GATD5|CTPS1|CTPS2|DCTD|CDA03|MGC5627|RS21C6|DCTPP1|XTP3TPA|CDC8|TYMK|DTYMK|TMPK|dUTPase|DUT|GRX1|GRX|GLRX|GSR|GUK1|NM23-H1|NM23|NDPKA|NME1|NDPKB|NM23-H2|NME2|NDPKC|NM23-H3|DR-nm23|NME3|NME4|NM23H4|nm23-H4|NDPKD|NUDT13|DKFZp586P2219|RRM1…
MSigDB_4947	REACTOME_INTERLEUKIN_3_INTERLEUKIN_5_AND_GM_CSF_SIGNALING	BLNK-s|SLP65|bca|SLP-65|Ly57|BASH|BLNK|CBL2|c-Cbl|RNF55|CBL|CRK|CRKL|GM-CSF|CSF2|GMCSF|CSF2RB|IL5RB|CD131|betaGMR|IL3RB|FYN|SYN|MGC45350|SLK|GAB2|KIAA0571|GRB2|NCKAP2|HCK|JTK9|TCGF|IL2|IL-2|IL2RA|IL2R|CD25|IDDM10|CIDX|IMD4|CD132|SCIDX1|IL2RG|MCGF|IL-3|MGC79399|MGC79398|MULTI-CSF|IL3|IL3RA|CD123|IL-5|IL5|EDF|TRF|SHIP|hp51CN|INPP5D|SHIP1|SHIP2|INPPL1|JTK3|JAK1A|JAK1B|JAK1|JAK2|JTK10|JAKL|LJAK|JAK3|…
MSigDB_4949	REACTOME_O_LINKED_GLYCOSYLATION	A4GNT|alpha4GnT|KIAA1346|ADAMTS1|METH1|C3-C5|ADAMTS10|ADAM-TS10|ADAMTS12|TTP|vWF-CP|MGC118900|FLJ42993|VWFCP|DKFZp434C2322|ADAMTS13|MGC118899|C9orf8|ADAMTS14|ADAMTS15|ADAMTS16s|ADAMTS16|FLJ32769|ADAMTS17|FLJ16363|ADAMTS18|ADAMTS21|ADAMTS19|NPI|ADAMTS-3|ADAMTS2|hPCPNI|PCINP|ADAM-TS2|ADAMTS20|GON-1|KIAA0366|ADAMTS3|ADAMTS-4|ADMP-1|ADAMTS4|KIAA0688|ADAMTS-2|ADAMTS5|ADAMTS11|ADMP-2|ADAMTS6|ADAM-TS6|D…
MSigDB_4950	REACTOME_O_GLYCOSYLATION_OF_TSR_DOMAIN_CONTAINING_PROTEINS	KIAA1346|ADAMTS1|METH1|C3-C5|ADAMTS10|ADAM-TS10|ADAMTS12|TTP|vWF-CP|MGC118900|FLJ42993|VWFCP|DKFZp434C2322|ADAMTS13|MGC118899|C9orf8|ADAMTS14|ADAMTS15|ADAMTS16s|ADAMTS16|FLJ32769|ADAMTS17|FLJ16363|ADAMTS18|ADAMTS21|ADAMTS19|NPI|ADAMTS-3|ADAMTS2|hPCPNI|PCINP|ADAM-TS2|ADAMTS20|GON-1|KIAA0366|ADAMTS3|ADAMTS-4|ADMP-1|ADAMTS4|KIAA0688|ADAMTS-2|ADAMTS5|ADAMTS11|ADMP-2|ADAMTS6|ADAM-TS6|DKFZp434H204|ADAM…
MSigDB_4951	REACTOME_MITOPHAGY	ATG12|APG12L|APG12|hAPG5|ASP|APG5L|APG5|ATG5|Cka1|Cka2|CSNK2A1|CK2alpha'|CSNK2A2|CSNK2A1|Ckb1|Ckb2|CSNK2B|FUNDC1|MGC51029|MAP1BLC3|LC3|MAP1ALC3|LC3A|MAP1LC3A|ATG8E|ATG8F|MAP1LC3B|MFN1|FLJ20693|CMT2A2|MFN2|MARF|CPRP1|KIAA0214|FLJ10939|MTERF3|CGI-12|MTERFD1|AR-JP|parkin|PRKN|PDJ|PARK2|BXLBv68|PGAM5|MGC5352|PINK1|BRPK|PARK6|Uba80|RPS27A|UBCEP80|S27A|p60|p62|p62B|SQSTM1|PDB3|OSIL|A170|c-src|SRC|SRC1|…
MSigDB_4955	REACTOME_VEGFR2_MEDIATED_VASCULAR_PERMEABILITY	PKB|AKT1|PRKBA|RAC|AKT|AKT2|PKBŒ≤|PKBG|AKT3|PRKBG|RAC-gamma|CALML2|CAMI|DD132|PHKD|CALM1|CAV|CAV1|7B4|CD144|CDH5|CTNNA1|CAP102|CTNNB1|CTNNB|armadillo|beta-catenin|KIAA0384|p120|p120cas|CTNND|CTNND1|p120ctn|HSP90N|FLJ31884|Hsp90|HSPCA|HSP90AA1|HSPC1|Hsp89|PKGB|CTNNG|JUP|DPIII|PDGB|DP3|MAPKAP1|MGC2745|MIP1|SIN1|Pop3|GBL|MLST8|GbetaL|Lst8|RAFT1|FRAP1|FRAP2|FLJ44809|MTOR|RAPT1|FRAP|eNOS|NOS3|ECNOS|PA…
MSigDB_4957	REACTOME_MISCELLANEOUS_TRANSPORT_AND_BINDING_EVENTS	ADD1|ADD2|ADDB|ADDL|ADD3|HANK|SLC62A1|CCAL2|ANKH|ANK|CMDJ|CPPDD|AZGP1|ZAG|ZA2G|CSN10|CSN3|SLC66A4|CTNS-LSB|PQLC4|CTNS|EPB49|DMT|DMTN|FLJ10337|LRRC8|SWELL1|LRRC8A|KIAA1437|KIAA0231|TA-LRRP|LRRC8B|AD158|LRRC8C|FLJ10470|LRRC8D|LRRC5|LRRC8E|FLJ23420|DKFZp564K142|SLC58A1|OST3B|MRX95|MAGT1|IAP|MMGT1|EMC5|TMEM32|MRS2|MRS2L|MGC35570|NIPA1|SPG6|SLC57A1|NIPA2|SLC57A2|NIPAL1|DKFZp686A06115|NPAL1|NIPAL2|NPAL…
MSigDB_4958	REACTOME_POSITIVE_EPIGENETIC_REGULATION_OF_RRNA_EXPRESSION	ACTB|WSTF|WBSCR10|BAZ1B|WBSCR9|HP1Hs-gamma|CBX3|CD3EAP|CAST|ASE-1|PAF49|Mi-2a|CHD3|ZFH|Mi2-ALPHA|Mi-2b|CHD4|Mi2-BETA|RH-II/GU|GURDB|DDX21|DEK|D6S231E|EHMT2|G9A|NG36/G9a|C6orf30|Em:AF134726.3|KMT1C|BAT8|KAT3B|EP300|p300|RAD26|ARMD5|CKN2|ERCC6|CSB|p66alpha|GATAD2A|GATAD2B|P66beta|GSK3B|H2AB1|H2AFB1|MGC921|FLJ10903|H2AJ|H2AFJ|H2AZ2|MGC1947|MGC10170|H2AFV|H2AV|MGC10831|H2AX|H2AFX|H2AZ1|H2AZ|H2A.Z|H2A…
MSigDB_4959	REACTOME_NEGATIVE_EPIGENETIC_REGULATION_OF_RRNA_EXPRESSION	BRCAA1|ARID4B|SAP180|RBP1L1|BCAA|BAZ2A|KIAA0314|TIP5|WALp3|CCNH|p37|p34|CycH|CD3EAP|CAST|ASE-1|PAF49|CAK1|MO15|CDKN7|CAK|STK1|CDK7|DNMT|CXXC9|DNMT1|MCMT|DNMT3B|MGC126218|ERCC2|MGC102762|MGC126219|XPD|MAG|TFIIH|EM9|XPB|RAD25|ERCC3|BTF2|TFIIH|GTF2H1|P62|BTF2|BTF2|T-BTF2P44|GTF2H2|BTF2P44|TFIIH|p44|GTF2H3|TFIIH|P34|BTF2|TFIIH|TFB2|P52|GTF2H4|GTF2H5|TTD-A|TTDA|C6orf175|TFB5|FLJ30544|TFIIH|bA120J8.2|T…
MSigDB_4962	REACTOME_DNA_METHYLATION	DNMT|CXXC9|DNMT1|MCMT|DNMT3A|DNMT3B|MGC1090|DNMT3L|H2AB1|H2AFB1|MGC921|FLJ10903|H2AJ|H2AFJ|H2AZ2|MGC1947|MGC10170|H2AFV|H2AV|MGC10831|H2AX|H2AFX|H2AZ1|H2AZ|H2A.Z|H2AFZ|H2BFS|H2BS1|H3-3A|H3F3|H3.3A|H3F3A|H3-3B|H3F3B|H3.3B|H2AFM|H2AC4|H2A/m|HIST1H2AB|H2AFL|H2AC6|HIST1H2AC|H2AC7|HIST1H2AD|H2AFG|H2A/g|H2A.3|HIST1H2AE|H2A/a|H2A.1|H2AFA|H2AC8|H2AFE|H2AC14|H2A/E|HIST1H2AJ|H2BFU|bA317E16.3|TSH2B|H2BC1|HI…
MSigDB_4964	REACTOME_UPTAKE_AND_ACTIONS_OF_BACTERIAL_TOXINS	ATR|FLJ10601|ANTXR1|FLJ21776|TEM8|FLJ31074|CMG2|CMG-2|ANTXR2|CALML2|CAMI|DD132|PHKD|CALM1|BA2|MIC3|P24|MRP-1|TSPAN29|CD9|EEF-2|EF2|EEF2|PACE|PCSK3|FUR|SPC1|FURIN|GUCY2C|STAR|GUC2C|DTS|HBEGF|HEGFL|DTR|HSP90N|FLJ31884|Hsp90|HSPCA|HSP90AA1|HSPC1|Hsp89|HSP90AB1|HSPCB|HSPC2|PRKMK1|MAP2K1|MAPKK1|MEK1|MAP2K2|PRKMK2|MEK2|MAP2K3|MEK3|PRKMK3|MKK3|MAPKK3|MAP2K4|PRKMK4|MEK4|JNKK1|MKK4|SERK1|MAP2K6|PRKMK6|SAP…
MSigDB_4967	REACTOME_CASPASE_ACTIVATION_VIA_EXTRINSIC_APOPTOTIC_SIGNALLING_PATHWAY	APPL1|APPL|CPP32B|CPP32|Yama|CASP3|apopain|FLICE|Casp-8|MCH5|CASP8|MACH|APAF-3|ICE-LAP6|PPP1R56|MCH6|CASP9|CD14|cFLIP|CASP8AP1|I-FLICE|c-FLIP|CASH|FLIP|CFLAR|MRIT|FLAME|Casper|CLARP|DAPK|ROCO3|DAPK1|MGC119312|DAPK2|DRP-1|ZIPK|DAPK3|ZIP|NTN1R1|IGDCC1|DCC|MORT1|GIG3|FADD|CD95|FAS|FAS1|APT1|APO-1|TNFRSF6|APT1LG1|CD178|FASLG|TNFSF6|FasL|LY96|MD-2|DLXIN-1|MAGED1|NRAGE|RIPK1|RIP|TICAM1|MGC35334|TRIF|PR…
MSigDB_4969	REACTOME_PROGRAMMED_CELL_DEATH	KIAA0670|ACIN1|ACINUS|fSAP152|ADD1|PKB|AKT1|PRKBA|RAC|AKT|AKT2|PKBŒ≤|PKBG|AKT3|PRKBG|RAC-gamma|CED4|APAF-1|APAF1|APC|PPP1R46|DP3|DP2|DP2.5|Mmrp19|APIP|CGI-29|APIP2|APPL1|APPL|GRAF2|FLJ41791|FLJ20896|ARHGAP10|PDCD12|AVEN|BCL2L8|BAD|BBC2|BAK|BCL2L7|CDN1|BAK1|BCL2L4|BAX|BBC3|PUMA|JFY1|BCAP31|DXS1357E|CDM|BAP31|6C6-Ag|Bcl-2|PPP1R50|BCL2|BCL2L1|PPP1R52|bcl-xS|Bcl-X|BCLX|bcl-xL|BCL2L|BIM|BCL2L11|BimEL|…
MSigDB_4970	REACTOME_REGULATION_OF_TNFR1_SIGNALING	MIHB|API1|RNF48|hiap-2|cIAP1|BIRC2|c-IAP1|MIHC|API2|RNF49|hiap-1|BIRC3|cIAP2|c-IAP2|MALT2|FLICE|Casp-8|MCH5|CASP8|MACH|TCF16|IKK1|CHUK|IkBKA|IKK-alpha|NFKBIKA|IKKA|CLIP3|RSNL1|CLIPR-59|CYLD1|USPL2|CYLD|KIAA0849|IKBKB|NFKBIKB|IKK-beta|IKKB|IKK2|Fip3p|NEMO|ZC2HC9|IKK-gamma|IP2|IP1|FIP3|IKBKG|FIP-3|RAB3GEP|MADD|DENN|KIAA0358|CEZANNE|OTUD7B|ZA20D1|OTULIN|FLJ34884|FAM105B|GNB2L1|H12.3|Gnb2-rs1|RACK1|Z…
MSigDB_4971	REACTOME_TNFR1_INDUCED_NFKAPPAB_SIGNALING_PATHWAY	MIHB|API1|RNF48|hiap-2|cIAP1|BIRC2|c-IAP1|MIHC|API2|RNF49|hiap-1|BIRC3|cIAP2|c-IAP2|MALT2|TCF16|IKK1|CHUK|IkBKA|IKK-alpha|NFKBIKA|IKKA|CYLD1|USPL2|CYLD|KIAA0849|IKBKB|NFKBIKB|IKK-beta|IKKB|IKK2|Fip3p|NEMO|ZC2HC9|IKK-gamma|IP2|IP1|FIP3|IKBKG|FIP-3|TAK1|MAP3K7|MEKK7|CEZANNE|OTUD7B|ZA20D1|GNB2L1|H12.3|Gnb2-rs1|RACK1|ZRANB4|C20orf18|HOIL1|RNF54|UBCE7IP3|XAP4|RBCK2|RBCK1|RIPK1|RIP|ZIBRA|FLJ10111|HOIP|…
MSigDB_4972	REACTOME_HEDGEHOG_LIGAND_BIOGENESIS	CD156B|cSVP|TACE|ADAM17|derlin-2|F-LANa|DERL2|CGI-101|FLANa|F-LAN-1|MGC35145|HHG-3|DHH|DISPB|KIAA1742|HsT16908|LINC00594|DISP2|C15orf36|XTP3TPB|ERLEC1|C2orf30|ERLECTIN|XTP3-B|CL25084|GPC5|HHAT|sit|GUP2|MART-2|MART2|FLJ10724|rasp|Skn|ski|BDA1|IHH|HHG2|NOTUM|OS9|OS-9|ERLEC2|GIT|P4HB|P4Hbeta|PDIA1|ERBA2L|PO4HB|PDI|DSI|PO4DB|PROHB|HC2|MGC14575|MGC22853|MGC21459|MGC14751|PSMA1|MGC1667|PROS30|MGC23915|…
MSigDB_4973	REACTOME_SIGNALING_BY_HEDGEHOG	CD156B|cSVP|TACE|ADAM17|AC1|DFNB44|ADCY1|HCA2|SAC|SACI|RP1-313L4.2|ADCY10|Sacy|AC2|KIAA1060|HBAC2|ADCY2|AC3|ADCY3|ADCY4|AC4|ADCY5|AC5|ADCY6|AC6|KIAA0037|ADCY7|AC7|AC8|ADCY8|HBAC1|ADCY3|AC9|ADCY9|ARR1|ARRB1|DKFZp686L0365|BARR2|ARRB2|ARR2|BOC|CDON2|bTrCP1|betaTrCP|beta-TrCP1|BTRC|FBXW1A|Fwd1|bTrCP|CDC73|HRPT2|HRPT1|parafibromin|C1orf28|FIHP|ORCAM|CDON|CDO|CDON1|CK1a|CK1alpha|CSNK1A1|CKIa|CK1|CKIalp…
MSigDB_4976	REACTOME_SIGNALING_BY_RETINOIC_ACID	ADH1|ADH1A|ADH3|ADH1C|ADH-2|ADH4|DDX|KIAA0119|HAKRB|HSD17B5|PGFS|AKR1C3|PUMB1|RALDH1|ALDH1A1|ALDH1|RALDH2|ALDH1A2|ALDH6|RALDH3|ALDH1A3|ALDH8A1|ALDH12|CPT1A|CPT1|L-CPT1|CPT1-L|CPT1-M|CPT1B|M-CPT1|CRABP-I|CRABPI|CRABP|CRABP1|RBP5|CRABP-II|CRABP2|CYP26B1|P450RAI-2|CYP26C1|SDR16C1|DHRS3|Rsdr1|RDH17|retSDR1|SDR1|SCAD-SRL|DHRS4|SDR-SRL|humNRDR|FLJ11008|SDR25C2|RDH15|DHRS9|RETSDR8|RDHL|3alpha-HSD|SDR9C4…
MSigDB_4979	REACTOME_MITOCHONDRIAL_TRANSLATION	AURKAIP1|FLJ20608|AIP|AKIP|C10orf34|CHCHD1|FLJ25854|MGC126058|MRPS29|MGC126059|bMRP-10|DAP3|DAP-3|DKFZp686G12159|MRP-S29|HERA-B|ERAL1|MGC4758|PLINP-1|Plinp1|MGC4667|PRG6|GADD45GIP1|CKBBP2|CKbetaBP2|CRIF1|GFM1|EGF1|mtEF-G1|EFGM|GFM|GFM2|FLJ21661|EFG2|EF-G2mt|BM022|MRPL1|MRPL10|MRP-L10|MGC17973|RPML8|L10MT|MRP-L8|MRPL8|MRPL11|MRPL7/L12|MRPL12|RPML12|MRPL7|L13A|MRPL13|L13mt|L13|RPML13|RPL13|MRP-L32|…
MSigDB_4984	REACTOME_METABOLISM_OF_LIPIDS	AACS|FLJ12389|SUR-5|ACSF1|HDLDT1|ABC1|TGD|ABCA1|ABC16|SPGP|PGY4|PFIC2|ABCB11|PFIC-2|BSEP|PGY3|MDR3|MDR2|PFIC-3|GBD1|ABCB4|MRP1|GS-X|MRP|ABCC1|MLP2|EST90757|cMOAT2|MOAT-D|MRP3|ABCC3|ABCD1|adrenoleukodystrophy|ALD|ALDP|AMN|ABHD3|LABH3|FLJ12816|ABHD4|CGI-58|NCIE2|ABHD5|ACAA1|ACAA2|DSAEC|ACC|ACAC|ACACA|ACC1|HACC275|ACC2|ACCB|ACACB|ACAD10|MGC5601|FLJ12592|ACAD11|LCAD|ACADL|ACAD4|ACAD1|MCADH|ACADM|MCAD…
MSigDB_4987	REACTOME_CARDIAC_CONDUCTION	CMD1O|SUR2|ABCC9|XPVKONA|PPP1R78|AHCYL1|IRBIT|LQT11|CG-NAP|PPP1R45|KIAA0803|MU-RMS-40.16A|AKAP9|AKAP350|YOTIAO|PRKA9|AKAP450|HYPERION|HAAH|JCTN|ASPH|CASQ2BP1|BAH|ATP1A1|MHP2|ATP1A2|FHM2|ATP1A3|DYT12|ATP1AL2|ATP1A4|ATP1B|ATP1B1|AMOG|ATP1B2|FLJ29027|ATP1B3|CD298|SERCA1|ATP2A|ATP2A1|ATP2B|SERCA2|DAR|ATP2A2|SERCA3|ATP2A3|ATP2B1|PMCA1|PMCA2|ATP2B2|PMCA3|ATP2B3|SCAX1|CLA2|CFAP39|MXRA1|ATP2B2|ATP2B4|PMC…
MSigDB_4988	REACTOME_PHASE_0_RAPID_DEPOLARISATION	CCHL1A1|Cav1.2|CACN2|CACNA1C|CACNL1A1|TS|CACH2|LQT8|CCHL1A2|Cav1.3|CACNA1D|CACN4|CACNL1A2|CACH3|JM8|AIED|CORDX3|CACNA1F|Cav1.4|CSNB2|JMC8|CSNBX2|CSNB2A|OA2|hypoPP|HOKPP|Cav1.1|MHS5|CACNL1A3|CACNA1S|CACNA2|CACNL2A|LINC01112|MHS3|lncRNA-N3|CACNA2D1|CACNA2D2|KIAA0558|CACNA2D3|HSA272268|CACNA2D4|CACNB1|CACNLB1|CACNB2|MYSB|CACNLB2|CACNB3|CACNLB3|EJM4|CACNB4|CACNG1|CACNLG|CACNG2|MGC138504|MGC138502|sta…
MSigDB_4989	REACTOME_PHASE_2_PLATEAU_PHASE	LQT11|CG-NAP|PPP1R45|KIAA0803|MU-RMS-40.16A|AKAP9|AKAP350|YOTIAO|PRKA9|AKAP450|HYPERION|CCHL1A1|Cav1.2|CACN2|CACNA1C|CACNL1A1|TS|CACH2|LQT8|CCHL1A2|Cav1.3|CACNA1D|CACN4|CACNL1A2|CACH3|JM8|AIED|CORDX3|CACNA1F|Cav1.4|CSNB2|JMC8|CSNBX2|CSNB2A|OA2|hypoPP|HOKPP|Cav1.1|MHS5|CACNL1A3|CACNA1S|CACNA2|CACNL2A|LINC01112|MHS3|lncRNA-N3|CACNA2D1|CACNA2D2|KIAA0558|CACNA2D3|HSA272268|CACNA2D4|CACNB1|CACNLB1|CAC…
MSigDB_4991	REACTOME_TRANSCRIPTIONAL_REGULATION_BY_SMALL_RNAS	AAAS|EIF2C1|AGO1|hAGO1|EIF2C2|CASC7|Q10|hAGO2|LINC00980|AGO2|H2AB1|H2AFB1|MGC921|FLJ10903|H2AJ|H2AFJ|H2AZ2|MGC1947|MGC10170|H2AFV|H2AV|MGC10831|H2AX|H2AFX|H2AZ1|H2AZ|H2A.Z|H2AFZ|H2BFS|H2BS1|H3-3A|H3F3|H3.3A|H3F3A|H3-3B|H3F3B|H3.3B|H2AFM|H2AC4|H2A/m|HIST1H2AB|H2AFL|H2AC6|HIST1H2AC|H2AC7|HIST1H2AD|H2AFG|H2A/g|H2A.3|HIST1H2AE|H2A/a|H2A.1|H2AFA|H2AC8|H2AFE|H2AC14|H2A/E|HIST1H2AJ|H2BFU|bA317E16.3|TSH2…
MSigDB_4993	REACTOME_ION_HOMEOSTASIS	CMD1O|SUR2|ABCC9|XPVKONA|PPP1R78|AHCYL1|IRBIT|HAAH|JCTN|ASPH|CASQ2BP1|BAH|ATP1A1|MHP2|ATP1A2|FHM2|ATP1A3|DYT12|ATP1AL2|ATP1A4|ATP1B|ATP1B1|AMOG|ATP1B2|FLJ29027|ATP1B3|CD298|SERCA1|ATP2A|ATP2A1|ATP2B|SERCA2|DAR|ATP2A2|SERCA3|ATP2A3|ATP2B1|PMCA1|PMCA2|ATP2B2|PMCA3|ATP2B3|SCAX1|CLA2|CFAP39|MXRA1|ATP2B2|ATP2B4|PMCA4|CALML2|CAMI|DD132|PHKD|CALM1|CAMKA|CaMKIIŒ±|CaMKIINalpha|CAMK2A|KIAA0968|CAMK2|CAM2|C…
MSigDB_4994	REACTOME_METABOLIC_DISORDERS_OF_BIOLOGICAL_OXIDATION_ENZYMES	ACY1|AHCY|SAHH|CYP11A|CYP11A1|P450SCC|CYP11B|P-450C18|CYP11BL|ALDOS|P450aldo|CYP11B2|CPN2|CYP17A1|S17AH|P450C17|CPT7|CYP17|CP1B|CYP1B1|GLC3A|CA21H|CYP21|CAH1|CYP21A2|P450c21B|CYP21B|CPS1|CYP24A1|CP24|P450-CC24|CYP24|CYP26B1|P450RAI-2|CYP26C1|CYP27A1|CTX|CP27|CYP27|P450c1|CYP1|CYP27B1|PDDR|VDD1|CYP2R1|SPG56|SPG49|CYP2U1|CYP4F22|FLJ39501|CYP7B1|SPG5A|FDX|FDX1|ADX|FDX2|MGC19604|FDX1L|FDXR|ADXR|ADR|F…
MSigDB_4995	REACTOME_PIWI_INTERACTING_RNA_PIRNA_BIOGENESIS	ALP1|Orf3|ASZ1|ANKL1|CT1.19|C7orf7|GASZ|DDX4|VASA|FKBP6|PPIase|FKBP36|C1orf59|HENMT1|HEN1|FLJ30525|HSP90N|FLJ31884|Hsp90|HSPCA|HSP90AA1|HSPC1|Hsp89|FLJ14904|SPATA35|MAEL|CT128|MOV10L1|CHAMP|DJ402G11.8|DKFZp434B0717|MYBL1|A-myb|AMYB|PIWI|CT80.1|PIWIL1|HIWI|HILI|FLJ10351|CT80|PIWIL2|Mili|HIWI2|PIWIL4|FLJ36156|Miwi2|PLD6|POLR2|POLR2A|RPB1|POLRA|RPB2|POLR2B|POLR2C|RPB3|POLR2D|RBP4|RPB5|RPABC1|hRPB25|…
MSigDB_4998	REACTOME_DECTIN_1_MEDIATED_NONCANONICAL_NF_KB_SIGNALING	bTrCP1|betaTrCP|beta-TrCP1|BTRC|FBXW1A|Fwd1|bTrCP|TARC|ABCD-2|SCYA17|CCL17|MDC|DC/B-CK|SCYA22|MGC34554|ABCD-1|A-152E5.1|CCL22|STCP-1|TCF16|IKK1|CHUK|IkBKA|IKK-alpha|NFKBIKA|IKKA|CUL1|FBXW11|Fbw1b|FBXW1B|BTRCP2|Hos|Fbw11|KIAA0696|BTRC2|NIK|HSNIK|FTDCR1B|MAP3K14|HS|LYT-10|NF-kB2|p105|p49/p100|NFKB2|p52|HC2|MGC14575|MGC22853|MGC21459|MGC14751|PSMA1|MGC1667|PROS30|MGC23915|NU|MGC14542|PSMA2|MU|PMSA2|…
MSigDB_5000	REACTOME_CLEC7A_DECTIN_1_SIGNALING	XPVKONA|PPP1R78|AHCYL1|IRBIT|CIPER|c-E10|mE10|CARMEN|BCL10|CLAP|bTrCP1|betaTrCP|beta-TrCP1|BTRC|FBXW1A|Fwd1|bTrCP|CALML2|CAMI|DD132|PHKD|CALM1|CARD11|BIMP3|CARMA1|CARD9|FLICE|Casp-8|MCH5|CASP8|MACH|TARC|ABCD-2|SCYA17|CCL17|MDC|DC/B-CK|SCYA22|MGC34554|ABCD-1|A-152E5.1|CCL22|STCP-1|UBC3|E2-CDC34|CDC34|UBE2R1|TCF16|IKK1|CHUK|IkBKA|IKK-alpha|NFKBIKA|IKKA|CD369|CLEC7A|dectin-1|hDectin-1|CLECSF12|SCARE…
MSigDB_5003	REACTOME_DEGRADATION_OF_GLI1_BY_THE_PROTEASOME	bTrCP1|betaTrCP|beta-TrCP1|BTRC|FBXW1A|Fwd1|bTrCP|CUL1|GLI|GLI1|AIP4|ITCH|C14orf41|NUMB|PRKACA|PKACa|PKACb|PRKACB|PRKACG|PKACg|HC2|MGC14575|MGC22853|MGC21459|MGC14751|PSMA1|MGC1667|PROS30|MGC23915|NU|MGC14542|PSMA2|MU|PMSA2|HC3|PSMA3|HC8|HC9|HsT17706|PSMA4|ZETA|PSMA5|MGC2333|PROS27|MGC22756|PSMA6|MGC23846|p27K|IOTA|HSPC|XAPC7|PSMA7|RC6-1|C6|PSMA8|PSMA7L|MGC26605|PMSB1|PSMB1|HC5|LMP10|beta2i|MECL1…
MSigDB_5004	REACTOME_HEDGEHOG_OFF_STATE	AC1|DFNB44|ADCY1|HCA2|SAC|SACI|RP1-313L4.2|ADCY10|Sacy|AC2|KIAA1060|HBAC2|ADCY2|AC3|ADCY3|ADCY4|AC4|ADCY5|AC5|ADCY6|AC6|KIAA0037|ADCY7|AC7|AC8|ADCY8|HBAC1|ADCY3|AC9|ADCY9|bTrCP1|betaTrCP|beta-TrCP1|BTRC|FBXW1A|Fwd1|bTrCP|CK1a|CK1alpha|CSNK1A1|CKIa|CK1|CKIalpha|CUL1|DNCH2|DYH1B|hdhc11|DHC1b|DHC2|DYNC2H1|Fy|FLJ22688|FUZ|CPLANE3|GLI|GLI1|GLI2|THP1|THP2|HPE9|GCPS|PAP-A|PAPA|PAPA1|PAPB|GLI3|ACLS|PHS|P…
MSigDB_5005	REACTOME_CILIUM_ASSEMBLY	Arp1A|ARP1|ACTR1A|FLJ20069|ORF1|AHI1|JBTS3|LQT11|CG-NAP|PPP1R45|KIAA0803|MU-RMS-40.16A|AKAP9|AKAP350|YOTIAO|PRKA9|AKAP450|HYPERION|KIAA0328|ALMS1|ARF2|ARF4|ARL13B|JBTS8|DKFZp761H079|ARL2L1|ARL3|ARFL3|BBS3|RP55|ARL6|PAP|CENTB4|DDEF1|KIAA1249|ZG14P|ASAP1|MEC17|FLJ13158|Em:AB023049.7|ATAT1|C6orf134|MKS9|EPPB9|B9|B9D1|MKSR-1|MGC4093|MKS10|MKSR-2|B9D2|BBIP1|BBIP10|BBS18|bA348N5.3|NCRNA00081|BBS1|FLJ23…
MSigDB_5006	REACTOME_ABC_TRANSPORTER_DISORDERS	HDLDT1|ABC1|TGD|ABCA1|ABCA12|ICR2B|DKFZP434G232|LI2|ABC-C|LBM180|ABCA3|EST111653|ABC3|ABC16|SPGP|PGY4|PFIC2|ABCB11|PFIC-2|BSEP|PGY3|MDR3|MDR2|PFIC-3|GBD1|ABCB4|MTABC3|ABCB6|EST45597|umat|CMOAT|DJS|MRP2|cMRP|ABCC2|MLP1|ARA|URG7|PXE|ABCC6|EST349056|MRP6|HHF1|TNDM2|ABC36|HRINS|PHHI|MRP8|HI|ABCC8|SUR|SUR1|CMD1O|SUR2|ABCC9|ABCD1|adrenoleukodystrophy|ALD|ALDP|AMN|P70R|EST352188|ABCD4|PXMP1L|PMP69|STSL|…
MSigDB_5007	REACTOME_SLC_TRANSPORTER_DISORDERS	AAAS|ALB|ARVP|AVP|ADH|AVPR1|AVPR1A|AVPR1B|AVPR3|CD147|BSG|OK|EMPRIN|EMMPRIN|CP|MODY2|GCK|HK4|GCKR|HEPH|CPL|KIAA0698|HK1|FLJ10407|NET3|TMEM48|NDC1|NUP84|NUP107|FLJ10814|NUP133|NUP153|HNUP153|KIAA0791|N155|NUP155|NUP160|FLJ22583|KIAA0197|NUP188|KIAA0169|KIAA0225|C7orf14|NUP205|POM210|NUP210|KIAA0906|FLJ22389|GP210|NUP214|CAIN|N214|CAN|D9S46E|MP44|NUP35|MGC5585|FLJ22618|NUP37|bA350J20.1|FLJ13287|NUP…
MSigDB_5008	REACTOME_DEFECTIVE_TPR_MAY_CONFER_SUSCEPTIBILITY_TOWARDS_THYROID_PAPILLARY_CARCINOMA_TPC	AAAS|MODY2|GCK|HK4|GCKR|FLJ10407|NET3|TMEM48|NDC1|NUP84|NUP107|FLJ10814|NUP133|NUP153|HNUP153|KIAA0791|N155|NUP155|NUP160|FLJ22583|KIAA0197|NUP188|KIAA0169|KIAA0225|C7orf14|NUP205|POM210|NUP210|KIAA0906|FLJ22389|GP210|NUP214|CAIN|N214|CAN|D9S46E|MP44|NUP35|MGC5585|FLJ22618|NUP37|bA350J20.1|FLJ13287|NUP43|NPAP60L|NUP50|NUP54|KIAA0410|NUP58|NUPL1|NUP45|DKFZp547L134|IBSN|p62|NUP62|MGC841|SNDI|FLJ208…
MSigDB_5009	REACTOME_DISORDERS_OF_TRANSMEMBRANE_TRANSPORTERS	AAAS|HDLDT1|ABC1|TGD|ABCA1|ABCA12|ICR2B|DKFZP434G232|LI2|ABC-C|LBM180|ABCA3|EST111653|ABC3|ABC16|SPGP|PGY4|PFIC2|ABCB11|PFIC-2|BSEP|PGY3|MDR3|MDR2|PFIC-3|GBD1|ABCB4|MTABC3|ABCB6|EST45597|umat|CMOAT|DJS|MRP2|cMRP|ABCC2|MLP1|ARA|URG7|PXE|ABCC6|EST349056|MRP6|HHF1|TNDM2|ABC36|HRINS|PHHI|MRP8|HI|ABCC8|SUR|SUR1|CMD1O|SUR2|ABCC9|ABCD1|adrenoleukodystrophy|ALD|ALDP|AMN|P70R|EST352188|ABCD4|PXMP1L|PMP69|…
MSigDB_5010	REACTOME_ACTIVATION_OF_HOX_GENES_DURING_DIFFERENTIATION	JUB|MGC15563|AJUBA|ASH2L1|ASH2L2|Bre2|ASH2|ASH2L|Ccr4a|KIAA1194|CCR4|CNOT6|RCD1|RQCD1|RCD1+|CNOT9|CT129|CAF40|KAT3A|CBP|RSTS|CREBBP|RTS|CTCF|EED|WAIT-1|HEED|EGR2|KROX20|KAT3B|EP300|p300|EZH1|ENX-1|KMT6|EZH2|KMT6A|H2AB1|H2AFB1|MGC921|FLJ10903|H2AJ|H2AFJ|H2AZ2|MGC1947|MGC10170|H2AFV|H2AV|MGC10831|H2AX|H2AFX|H2AZ1|H2AZ|H2A.Z|H2AFZ|H2BFS|H2BS1|H3-3A|H3F3|H3.3A|H3F3A|H3-3B|H3F3B|H3.3B|HDAC3|HD3|RPD3|R…
MSigDB_5011	REACTOME_ANCHORING_OF_THE_BASAL_BODY_TO_THE_PLASMA_MEMBRANE	Arp1A|ARP1|ACTR1A|FLJ20069|ORF1|AHI1|JBTS3|LQT11|CG-NAP|PPP1R45|KIAA0803|MU-RMS-40.16A|AKAP9|AKAP350|YOTIAO|PRKA9|AKAP450|HYPERION|KIAA0328|ALMS1|MKS9|EPPB9|B9|B9D1|MKSR-1|MGC4093|MKS10|MKSR-2|B9D2|C2CD3|DKFZP586P0123|CC2D2A|MKS6|JBTS9|KIAA1345|KIAA0419|CP110|CCP110|CDK1|CDC2|CDC28A|CDK5RAP2|FLJ10867|MCPH3|C48|CEP215|CENPJ|MCPH6|CPAP|SASS4|LIP1|BM032|SCKL4|LAP|Sas-4|KIAA1118|AZI1|CEP131|AZ1|KIAA0…
MSigDB_5013	REACTOME_CARGO_TRAFFICKING_TO_THE_PERICILIARY_MEMBRANE	ARF2|ARF4|ARL13B|JBTS8|DKFZp761H079|ARL2L1|ARL3|ARFL3|BBS3|RP55|ARL6|PAP|CENTB4|DDEF1|KIAA1249|ZG14P|ASAP1|BBIP1|BBIP10|BBS18|bA348N5.3|NCRNA00081|BBS1|FLJ23590|FLJ23560|BBS10|C12orf58|FLJ41559|BBS12|C4orf24|FLJ35630|BBS2|BBS|BBS4|DKFZp762I194|BBS5|BBS9|B1|PTHB1|CCT2|Cctb|CCT3|Cctg|TRIC5|Cctd|CCT4|KIAA0098|CCT5|C21orf112|CCT8|Cctq|PRED71|CNG2|CNCA|FLJ46312|OCNCa|OCNCalpha|CNGA2|OCNCALPHA|OCNC1|CN…
MSigDB_5015	REACTOME_INTRAFLAGELLAR_TRANSPORT	CLUAP1|FLJ13297|FAP22|IFT38|KIAA0643|CFAP22|DNCH2|DYH1B|hdhc11|DHC1b|DHC2|DYNC2H1|CGI-60|DKFZP564A033|LIC3|DYNC2LI1|D2LIC|DYNLL1|PIN|LC8|hdlc1|DLC1|DNCL1|DLC8|RSPH22|MGC17810|Dlc2|DNCL1B|DYNLL2|DNLC2A|DYNLRB1|ROBLD1|DNCL2A|DYNLRB2|DNLC2B|DNCL2B|ROBLD2|HSPB11|PP25|HSPCO34|IFT25|C1orf41|WDR140|IFT122|WDR10|WDR10p|SPG|gs114|IFT140|KIAA0590|WDTC2|IFT172|wim|osm-1|NPHP17|BBS20|SLB|IFT20|FLJ14117|FLJ13…
MSigDB_5016	REACTOME_DECTIN_2_FAMILY	CLEC10A|HML|HML2|CD301|CLECSF14|CLECSF13|DCIR|CD367|DDB27|CLEC4A|CLECSF6|DLEC|CLEC4C|CLECSF7|CD303|CLECSF11|HECL|BDCA2|CLECSF8|CD368|Dectin-3|CLEC4D|MCL|Mpcl|CLECSF9|mincle|CLEC4E|dectin-2|CLEC6A|CLECSF10|FCER1G|FYN|SYN|MGC45350|SLK|LYN|JTK8|PUM|MCKD1|MUC1|MCD|PEM|CD227|ADMCKD1|ADMCKD|MCKD|MUC12|MUC11|DRCC1|MUC13|MUC15|MUC16|CA125|FLJ14303|MUC17|FLJ14408|MUC20|KIAA1359|C6orf205|MUC21|bCX31G15.2|M…
MSigDB_5017	REACTOME_C_TYPE_LECTIN_RECEPTORS_CLRS	XPVKONA|PPP1R78|AHCYL1|IRBIT|CIPER|c-E10|mE10|CARMEN|BCL10|CLAP|bTrCP1|betaTrCP|beta-TrCP1|BTRC|FBXW1A|Fwd1|bTrCP|CALML2|CAMI|DD132|PHKD|CALM1|CARD11|BIMP3|CARMA1|CARD9|FLICE|Casp-8|MCH5|CASP8|MACH|TARC|ABCD-2|SCYA17|CCL17|MDC|DC/B-CK|SCYA22|MGC34554|ABCD-1|A-152E5.1|CCL22|STCP-1|CDSIGN|CD209|DC-SIGN1|CLEC4L|DC-SIGN|UBC3|E2-CDC34|CDC34|UBE2R1|TCF16|IKK1|CHUK|IkBKA|IKK-alpha|NFKBIKA|IKKA|CLEC10A|H…
MSigDB_5020	REACTOME_RHO_GTPASES_ACTIVATE_PKNS	NR3C4|HUMARA|AIS|SBMA|AR|SMAX1|DHTR|CDC25C|PPP1R60|CDC25|H2AB1|H2AFB1|MGC921|FLJ10903|H2AJ|H2AFJ|H2AZ2|MGC1947|MGC10170|H2AFV|H2AV|MGC10831|H2AX|H2AFX|H2AZ1|H2AZ|H2A.Z|H2AFZ|H2BFS|H2BS1|H3-3A|H3F3|H3.3A|H3F3A|H3-3B|H3F3B|H3.3B|H2AFM|H2AC4|H2A/m|HIST1H2AB|H2AFL|H2AC6|HIST1H2AC|H2AC7|HIST1H2AD|H2AFG|H2A/g|H2A.3|HIST1H2AE|H2A/a|H2A.1|H2AFA|H2AC8|H2AFE|H2AC14|H2A/E|HIST1H2AJ|H2BFU|bA317E16.3|TSH2B|H2…
MSigDB_5021	REACTOME_ACTIVATED_PKN1_STIMULATES_TRANSCRIPTION_OF_AR_ANDROGEN_RECEPTOR_REGULATED_GENES_KLK2_AND_KLK3	NR3C4|HUMARA|AIS|SBMA|AR|SMAX1|DHTR|H2AB1|H2AFB1|MGC921|FLJ10903|H2AJ|H2AFJ|H2AZ2|MGC1947|MGC10170|H2AFV|H2AV|MGC10831|H2AX|H2AFX|H2AZ1|H2AZ|H2A.Z|H2AFZ|H2BFS|H2BS1|H3-3A|H3F3|H3.3A|H3F3A|H3-3B|H3F3B|H3.3B|H2AFM|H2AC4|H2A/m|HIST1H2AB|H2AFL|H2AC6|HIST1H2AC|H2AC7|HIST1H2AD|H2AFG|H2A/g|H2A.3|HIST1H2AE|H2A/a|H2A.1|H2AFA|H2AC8|H2AFE|H2AC14|H2A/E|HIST1H2AJ|H2BFU|bA317E16.3|TSH2B|H2BC1|HIST1H2BA|STBP|H2…
MSigDB_5024	REACTOME_RHO_GTPASES_ACTIVATE_IQGAPS	ACTB|DFNA26|ACTG1|DFNA20|ACTG|CALML2|CAMI|DD132|PHKD|CALM1|G25K|CDC42Hs|CDC42|CDH1|uvomorulin|CD324|UVO|CLIP170|RSN|CLIP|CLIP-170|CLIP1|CYLN1|CTNNA1|CAP102|CTNNB1|CTNNB|armadillo|beta-catenin|KIAA0051|SAR1|IQGAP1|HUMORFA01|p195|IQGAP2|IQGAP3|Rac-1|p21-Rac1|TC-25|RAC1|TUBA3|FLJ25113|TUBA1A|B-ALPHA-1|TUBA1B|K-ALPHA-1|TUBA1C|MGC14580|TUBA6|MGC10851|bcm948|TUBA2|TUBA3C|bA408E5.3|TUBA3D|H2-ALPHA|TUBA3…
MSigDB_5028	REACTOME_TP53_REGULATES_METABOLIC_GENES	EIF2C1|AGO1|hAGO1|EIF2C2|CASC7|Q10|hAGO2|LINC00980|AGO2|FLJ12765|EIF2C3|AGO3|hAGO3|hAGO4|AGO4|FLJ20033|KIAA1567|EIF2C4|PKB|AKT1|PRKBA|RAC|AKT|AKT2|PKBŒ≤|PKBG|AKT3|PRKBG|RAC-gamma|COX11|COX11P|C12orf62|COX14|MGC14288|C14orf112|HSPC203|COX16|COX18|FLJ38991|FLJ43269|COX20|FAM36A|COX4I1|COX4-1|COX4|COX5A|COX5B|COX6A|COX6A1|COX6B1|COXG|COX6B|COX6C|COX7AR|SIG81|EB1|COX7RP|COX7A2L|COX7B|COX7C|COX8|COX8-…
MSigDB_5030	REACTOME_HEDGEHOG_ON_STATE	ARR1|ARRB1|DKFZp686L0365|BARR2|ARRB2|ARR2|BOC|CDON2|CDC73|HRPT2|HRPT1|parafibromin|C1orf28|FIHP|ORCAM|CDON|CDO|CDON1|CK1a|CK1alpha|CSNK1A1|CKIa|CK1|CKIalpha|CUL3|MGC35145|HHG-3|DHH|DZIP|KIAA0996|DZIP1|EFCAB7|KIAA1799|RP4-534K7.1|EVC|DWF-1|EVC2|LBN|GAS1|GAS11|GAS8|DRC4|GLI|GLI1|GLI2|THP1|THP2|HPE9|GCPS|PAP-A|PAPA|PAPA1|PAPB|GLI3|ACLS|PHS|PPDIV|RE2|GPR161|GRK2|ADRBK1|BARK1|HIP|FLJ20992|HHIP|BDA1|IH…
MSigDB_5031	REACTOME_REGULATION_OF_TP53_ACTIVITY	PKB|AKT1|PRKBA|RAC|AKT|AKT2|PKBŒ≤|PKBG|AKT3|PRKBG|RAC-gamma|TEL1|ATD|ATDC|ATC|ATA|ATM|TELO1|SCKL1|ATR|FRP1|MEC1|SCKL|ATRIP|MGC20625|MGC26740|MGC21482|FLJ12343|PPP1R47|AIK|BTAK|STK15|AurA|STK6|STK7|ARK1|AURKA|AURKB|STK12|Aik2|PPP1R48|AIM-1|IPL1|STK5|AurB|ARK2|DKFZp761H172|BANP|BEND1|FLJ20538|FLJ10177|SMARBP1|SMAR1|BARD1|BLM|RECQ2|RECQL3|BS|BRCA1|RNF53|FANCS|PPP1R53|BRCC1|BRPF2|BRL|BRD1|CELTIX1|BRD…
MSigDB_5032	REACTOME_TP53_REGULATES_TRANSCRIPTION_OF_CELL_DEATH_GENES	AIFM2|AMID|PRG3|FLJ14497|CED4|APAF-1|APAF1|TEL1|ATD|ATDC|ATC|ATA|ATM|TELO1|BCL2L4|BAX|BBC3|PUMA|JFY1|BCL2L14|BCLG|BCL-G|ZNF51|LAZ3|BCL5|BCL6A|BCL6|ZBTB27|API4|survivin|BIRC5|EPR-1|BNIP3a|Nix|BNIP3L|IL1BC|ICE|CASP1|CASP10|MCH4|PPP1R57|NEDD2|CASP2|ICH1|MGC2181|CASP6|MCH2|REP-1|TCD|CHM|DXS540|RAIDD|CRADD|KAT3A|CBP|RSTS|CREBBP|RTS|CD95|FAS|FAS1|APT1|APO-1|TNFRSF6|IGFBP3|BP-53|IBP3|DRG1|CAP43|TDD5|NDR…
MSigDB_5040	REACTOME_VESICLE_MEDIATED_TRANSPORT	KIAA1048|AAK1|DKFZp686K16132|ACBD3|GOLPH1|PAP7|GCP60|GOCAP1|ACTB|DFNA26|ACTG1|DFNA20|ACTG|HARP11|Arp11|Arp10|ACTR11|ACTR10|Arp1A|ARP1|ACTR1A|ACTR2|ARP2|ACTR3|ARP3|ADRB2R|ADRB2|BAR|ADRBR|B2AR|HRB|RAB|RIP|AGFG1|AGPAT3|LPAAT-gamma|LPAAT3|AT1B|AG2S|AT2R1|HAT1R|AT1|AT2R1B|AGTR1B|AGTR1|AT2R1A|AGTR1A|PKB|AKT1|PRKBA|RAC|AKT|AKT2|PKBŒ≤|PKBG|AKT3|PRKBG|RAC-gamma|ALB|PALP|ALPP|PLAP|ALS2CR6|ALS2|RN49018|ALS2…
MSigDB_5043	REACTOME_DOWNSTREAM_SIGNALING_OF_ACTIVATED_FGFR1	HBGF1|FGF-alpha|GLIO703|ECGFA|ECGFB|ECGF|FGFA|AFGF|FGF1|ECGF-beta|FGF10|FGF-13|FGF17|FGF2|FGFB|FGF20|FGF22|FGF23|HBGF-3|FGF3|INT2|K-FGF|HST-1|KFGF|HST|FGF4|HBGF-4|HSTF1|FGF5|FGF6|AIGF|FGF8|FGF9|H2|H3|CEK|H4|H5|N-SAM|KAL2|BFGFR|CD331|FLT2|FLG|FGFR1|FLRT1|SPG68|MGC21624|FLRT2|FLRT3|FRS2A|FRS2alpha|SNT1|SNT-1|FRS2|FRS2beta|FRS2B|SNT-2|FRS3|DFNB26|GAB1|GRB2|NCKAP2|HRAS|HRAS1|KL|KRAS1|KRAS2|KRAS|N-ras…
MSigDB_5048	REACTOME_DOWNSTREAM_SIGNALING_OF_ACTIVATED_FGFR2	HBGF1|FGF-alpha|GLIO703|ECGFA|ECGFB|ECGF|FGFA|AFGF|FGF1|ECGF-beta|FGF10|MF4|FGF16|FGF-13|FGF17|ZFGF5|FGF18|FGF-18|FGF2|FGFB|FGF20|FGF22|FGF23|HBGF-3|FGF3|INT2|K-FGF|HST-1|KFGF|HST|FGF4|HBGF-4|HSTF1|FGF5|FGF6|FGF7|KGF|AIGF|FGF8|FGF9|BEK|K-SAM|ECT1|KGFR|JWS|TK14|CFD1|TK25|CEK3|FGFR2|CD332|FRS2A|FRS2alpha|SNT1|SNT-1|FRS2|FRS2beta|FRS2B|SNT-2|FRS3|DFNB26|GAB1|GRB2|NCKAP2|HRAS|HRAS1|KRAS1|KRAS2|KRAS|N…
MSigDB_5056	REACTOME_DOWNSTREAM_SIGNALING_OF_ACTIVATED_FGFR4	HBGF1|FGF-alpha|GLIO703|ECGFA|ECGFB|ECGF|FGFA|AFGF|FGF1|ECGF-beta|MF4|FGF16|FGF-13|FGF17|ZFGF5|FGF18|FGF-18|FGF19|FGF2|FGFB|FGF20|FGF23|K-FGF|HST-1|KFGF|HST|FGF4|HBGF-4|HSTF1|FGF6|AIGF|FGF8|FGF9|JTK2|FGFR4|CD334|FRS2A|FRS2alpha|SNT1|SNT-1|FRS2|FRS2beta|FRS2B|SNT-2|FRS3|DFNB26|GAB1|GRB2|NCKAP2|HRAS|HRAS1|KLB|KRAS1|KRAS2|KRAS|N-ras|NRAS|PIK3CA|PI3K|GRB1|p85-ALPHA|p85|PIK3R1|PLC148|PLC-II|PLCgamma1|…
MSigDB_5059	REACTOME_NEGATIVE_REGULATION_OF_FGFR1_SIGNALING	ADMLX|WFDC19|KALIG-1|KAL|KAL1|ANOS1|BRAF|BRAF1|CBL2|c-Cbl|RNF55|CBL|HBGF1|FGF-alpha|GLIO703|ECGFA|ECGFB|ECGF|FGFA|AFGF|FGF1|ECGF-beta|FGF10|FGF-13|FGF17|FGF2|FGFB|FGF20|FGF22|FGF23|HBGF-3|FGF3|INT2|K-FGF|HST-1|KFGF|HST|FGF4|HBGF-4|HSTF1|FGF5|FGF6|AIGF|FGF8|FGF9|H2|H3|CEK|H4|H5|N-SAM|KAL2|BFGFR|CD331|FLT2|FLG|FGFR1|FRS2A|FRS2alpha|SNT1|SNT-1|FRS2|GRB2|NCKAP2|KL|ERK2|PRKM2|PRKM1|MAPK2|MAPK1|p41mapk…
MSigDB_5060	REACTOME_NEGATIVE_REGULATION_OF_FGFR2_SIGNALING	BRAF|BRAF1|CBL2|c-Cbl|RNF55|CBL|HBGF1|FGF-alpha|GLIO703|ECGFA|ECGFB|ECGF|FGFA|AFGF|FGF1|ECGF-beta|FGF10|MF4|FGF16|FGF-13|FGF17|ZFGF5|FGF18|FGF-18|FGF2|FGFB|FGF20|FGF22|FGF23|HBGF-3|FGF3|INT2|K-FGF|HST-1|KFGF|HST|FGF4|HBGF-4|HSTF1|FGF5|FGF6|FGF7|KGF|AIGF|FGF8|FGF9|BEK|K-SAM|ECT1|KGFR|JWS|TK14|CFD1|TK25|CEK3|FGFR2|CD332|FRS2A|FRS2alpha|SNT1|SNT-1|FRS2|GRB2|NCKAP2|ERK2|PRKM2|PRKM1|MAPK2|MAPK1|p41map…
MSigDB_5061	REACTOME_NEGATIVE_REGULATION_OF_FGFR3_SIGNALING	BRAF|BRAF1|CBL2|c-Cbl|RNF55|CBL|HBGF1|FGF-alpha|GLIO703|ECGFA|ECGFB|ECGF|FGFA|AFGF|FGF1|ECGF-beta|MF4|FGF16|FGF-13|FGF17|ZFGF5|FGF18|FGF-18|FGF2|FGFB|FGF20|FGF23|K-FGF|HST-1|KFGF|HST|FGF4|HBGF-4|HSTF1|FGF5|AIGF|FGF8|FGF9|ACH|JTK4|FGFR3|CD333|CEK2|FRS2A|FRS2alpha|SNT1|SNT-1|FRS2|GRB2|NCKAP2|ERK2|PRKM2|PRKM1|MAPK2|MAPK1|p41mapk|ERK|PRKM3|MAPK3|p44mapk|p44erk1|ERK1|MKNK1|MNK1|PPP2CA|PP2Calpha|PP2AC|…
MSigDB_5062	REACTOME_NEGATIVE_REGULATION_OF_FGFR4_SIGNALING	BRAF|BRAF1|CBL2|c-Cbl|RNF55|CBL|HBGF1|FGF-alpha|GLIO703|ECGFA|ECGFB|ECGF|FGFA|AFGF|FGF1|ECGF-beta|MF4|FGF16|FGF-13|FGF17|ZFGF5|FGF18|FGF-18|FGF19|FGF2|FGFB|FGF20|FGF23|K-FGF|HST-1|KFGF|HST|FGF4|HBGF-4|HSTF1|FGF6|AIGF|FGF8|FGF9|JTK2|FGFR4|CD334|FRS2A|FRS2alpha|SNT1|SNT-1|FRS2|GRB2|NCKAP2|KLB|ERK2|PRKM2|PRKM1|MAPK2|MAPK1|p41mapk|ERK|PRKM3|MAPK3|p44mapk|p44erk1|ERK1|MKNK1|MNK1|PPP2CA|PP2Calpha|PP2AC…
MSigDB_5063	REACTOME_SIGNALING_BY_FGFR1	ADMLX|WFDC19|KALIG-1|KAL|KAL1|ANOS1|BRAF|BRAF1|CBL2|c-Cbl|RNF55|CBL|HBGF1|FGF-alpha|GLIO703|ECGFA|ECGFB|ECGF|FGFA|AFGF|FGF1|ECGF-beta|FGF10|FGF-13|FGF17|ZFGF5|FGF18|FGF-18|FGF2|FGFB|FGF20|FGF22|FGF23|HBGF-3|FGF3|INT2|K-FGF|HST-1|KFGF|HST|FGF4|HBGF-4|HSTF1|FGF5|FGF6|AIGF|FGF8|FGF9|H2|H3|CEK|H4|H5|N-SAM|KAL2|BFGFR|CD331|FLT2|FLG|FGFR1|FGFRL1|FLRT1|SPG68|MGC21624|FLRT2|FLRT3|FRS2A|FRS2alpha|SNT1|SNT…
MSigDB_5064	REACTOME_SIGNALING_BY_FGFR2	BRAF|BRAF1|CBL2|c-Cbl|RNF55|CBL|RBM35A|ESRP1|FLJ20171|ESRP2|RBM35B|FLJ21918|HBGF1|FGF-alpha|GLIO703|ECGFA|ECGFB|ECGF|FGFA|AFGF|FGF1|ECGF-beta|FGF10|MF4|FGF16|FGF-13|FGF17|ZFGF5|FGF18|FGF-18|FGF2|FGFB|FGF20|FGF22|FGF23|HBGF-3|FGF3|INT2|K-FGF|HST-1|KFGF|HST|FGF4|HBGF-4|HSTF1|FGF5|FGF6|FGF7|KGF|AIGF|FGF8|FGF9|HBP17|FGFBP|FGFBP1|KSP37|FGFBP2|MGC39320|C10orf13|FGFBP3|BEK|K-SAM|ECT1|KGFR|JWS|TK14|CFD1|…
MSigDB_5065	REACTOME_SIGNALING_BY_FGFR3	BRAF|BRAF1|CBL2|c-Cbl|RNF55|CBL|HBGF1|FGF-alpha|GLIO703|ECGFA|ECGFB|ECGF|FGFA|AFGF|FGF1|ECGF-beta|MF4|FGF16|FGF-13|FGF17|ZFGF5|FGF18|FGF-18|FGF2|FGFB|FGF20|FGF23|K-FGF|HST-1|KFGF|HST|FGF4|HBGF-4|HSTF1|FGF5|AIGF|FGF8|FGF9|ACH|JTK4|FGFR3|CD333|CEK2|FRS2A|FRS2alpha|SNT1|SNT-1|FRS2|FRS2beta|FRS2B|SNT-2|FRS3|DFNB26|GAB1|HHS|HFTC|GalNAc-T3|GALNT3|GRB2|NCKAP2|HRAS|HRAS1|KRAS1|KRAS2|KRAS|ERK2|PRKM2|PRKM1…
MSigDB_5066	REACTOME_SIGNALING_BY_FGFR4	BRAF|BRAF1|CBL2|c-Cbl|RNF55|CBL|HBGF1|FGF-alpha|GLIO703|ECGFA|ECGFB|ECGF|FGFA|AFGF|FGF1|ECGF-beta|MF4|FGF16|FGF-13|FGF17|ZFGF5|FGF18|FGF-18|FGF19|FGF2|FGFB|FGF20|FGF23|K-FGF|HST-1|KFGF|HST|FGF4|HBGF-4|HSTF1|FGF6|AIGF|FGF8|FGF9|JTK2|FGFR4|CD334|FRS2A|FRS2alpha|SNT1|SNT-1|FRS2|FRS2beta|FRS2B|SNT-2|FRS3|DFNB26|GAB1|GRB2|NCKAP2|HRAS|HRAS1|KLB|KRAS1|KRAS2|KRAS|ERK2|PRKM2|PRKM1|MAPK2|MAPK1|p41mapk|ERK|…
MSigDB_5067	REACTOME_SIGNALING_BY_FGFR2_IN_DISEASE	HBGF1|FGF-alpha|GLIO703|ECGFA|ECGFB|ECGF|FGFA|AFGF|FGF1|ECGF-beta|FGF10|MF4|FGF16|FGF-13|FGF17|ZFGF5|FGF18|FGF-18|FGF2|FGFB|FGF20|FGF22|FGF23|HBGF-3|FGF3|INT2|K-FGF|HST-1|KFGF|HST|FGF4|HBGF-4|HSTF1|FGF5|FGF6|FGF7|KGF|AIGF|FGF8|FGF9|BEK|K-SAM|ECT1|KGFR|JWS|TK14|CFD1|TK25|CEK3|FGFR2|CD332|FRS2A|FRS2alpha|SNT1|SNT-1|FRS2|DFNB26|GAB1|GRB2|NCKAP2|BTF4|RAP74|TF2F1|GTF2F1|TFIIF|BTF4|RAP30|TFIIF|GTF2F2|H…
MSigDB_5069	REACTOME_SIGNALING_BY_FGFR1_IN_DISEASE	SODD|BAG4|BCR1|CML|PHL|D22S11|D22S662|ALL|BCR|CEP1|CNTRL|CEP110|CFIM68|CFIM|CFIM72|HPBRII-4|CPSF6|HPBRII-7|CDP1|CUT|Cux/CDP|GOLIM6|CUX|CUTL1|CUX1|CDP|CDP/Cut|CDP/Cux|Clox|CASP|ERLIN2|C8orf2|SPFH2|Erlin-2|SPG18|NET32|HBGF1|FGF-alpha|GLIO703|ECGFA|ECGFB|ECGF|FGFA|AFGF|FGF1|ECGF-beta|FGF-13|FGF17|FGF2|FGFB|FGF20|FGF23|K-FGF|HST-1|KFGF|HST|FGF4|HBGF-4|HSTF1|FGF5|FGF6|AIGF|FGF8|FGF9|H2|H3|CEK|H4|H5|N-…
MSigDB_5071	REACTOME_TERMINATION_OF_TRANSLESION_DNA_SYNTHESIS	IFI15|G1P2|ISG15|UCRP|NS5ATP9|OEATC-1|p15(PAF)|PCLAF|KIAA0101|PAF15|PCNA|POLD1|CDC2|POLD|POLD2|P68|POLD3|PPP1R128|KIAA0039|P66|p12|POLDS|POLD4|POLE|POLE1|POLE2|DPE2|CHRAC2|Ybl1|POLE3|p17|CHARAC17|CHRAC17|p12|POLE4|RAD30A|XP-V|POLH|RAD3OB|RAD30B|POLI|DINP|POLK|POLQ|DINB1|REV1|REV1L|A1|PO-GA|RFC140|RFC1|MHCBFB|A1|RFC40|RFC2|RFC38|MGC5276|RFC3|A1|RFC4|RFC37|RFC5|RFC36|RPA1|HSSB|RF-A|RP-A|REPA1|RPA70…
MSigDB_5072	REACTOME_REGULATION_OF_RAS_BY_GAPS	CUL3|AF9Q34|AIP1|DAB2IP|DIP1/2|KIAA1743|HRAS|HRAS1|KBTBD7|DKFZP434E2318|KRAS1|KRAS2|KRAS|NF1|N-ras|NRAS|HC2|MGC14575|MGC22853|MGC21459|MGC14751|PSMA1|MGC1667|PROS30|MGC23915|NU|MGC14542|PSMA2|MU|PMSA2|HC3|PSMA3|HC8|HC9|HsT17706|PSMA4|ZETA|PSMA5|MGC2333|PROS27|MGC22756|PSMA6|MGC23846|p27K|IOTA|HSPC|XAPC7|PSMA7|RC6-1|C6|PSMA8|PSMA7L|MGC26605|PMSB1|PSMB1|HC5|LMP10|beta2i|MECL1|MGC1665|PSMB10|PSMB11|…
MSigDB_5079	REACTOME_DISEASES_OF_CARBOHYDRATE_METABOLISM	ALDOB|ARSB|DCXR|KIDCR|DCR|SDR20C1|EPM2A|LD|LDE|G6PC1|G6PT|G6PC|GSD1a|UGRP|G6PC3|GAA|GAS|GALNAC6S|GALNS|GBE1|ELNR1|EBP|GLB1|GNS|GUSB|GYG|GYG1|GN-2|GYG2|GYS1|GSY|GYS|GYS2|HGNAT|FLJ32731|HGSNAT|TMEM76|HYAL1|HYAL-1|LUCA1|ID2S|SIDS|IDS|MPSI|IDUA|MPS1|KHK|LCT|NAGLU|NAG|EPM2B|NHLRC1|bA204B7.2|PPP1R5|PTG|PPP1R3C|RPIA|Uba80|RPS27A|UBCEP80|S27A|SFMD|HSS|MPS3A|SGSH|SI|SLC37A4|G6PT1|G6PT2|G6PT3|GSD1d|GSD1b|G…
MSigDB_5080	REACTOME_DISEASES_OF_SIGNAL_TRANSDUCTION	STGD|FFM|ARMD2|ABCA4|RP19|ABCR|STGD1|CORD3|ACTB|DFNA26|ACTG1|DFNA20|ACTG|ADAM10|HsT18717|MADM|CD156C|kuz|CD156B|cSVP|TACE|ADAM17|AGGF1|FLJ10283|HSU84971|GPATCH7|GPATC7|VG5Q|MULK|AGK|FLJ10842|ATRAP|AGTRAP|LQT11|CG-NAP|PPP1R45|KIAA0803|MU-RMS-40.16A|AKAP9|AKAP350|YOTIAO|PRKA9|AKAP450|HYPERION|PKB|AKT1|PRKBA|RAC|AKT|Lobe|AKT1S1|PRAS40|MGC2865|AKT2|PKBŒ≤|PKBG|AKT3|PRKBG|RAC-gamma|WTX|AMER1|RP11-403E2…
MSigDB_5081	REACTOME_INFECTIOUS_DISEASE	AAAS|ATR|FLJ10601|ANTXR1|FLJ21776|TEM8|FLJ31074|CMG2|CMG-2|ANTXR2|CLAPB2|BAM22|AP1B1|AP105A|ADTB1|ADTG|AP1G1|CLAPG1|AP1M1|AP47|CLAPM2|AP1M2|HSMU1B|AP1-mu2|mu2|CLAPS1|AP19|SIGMA1A|AP1S1|EKV3|WUGSC:H_DJ0747G18.2|MRXS5|SIGMA1B|MRX59|PGS|AP1S2|AP1S3|CLAPA1|AP2A1|ADTAA|ADTAB|AP2A2|HIP9|HYPJ|DKFZP564D1864|CLAPA2|KIAA0899|CLAPB1|ADTB2|AP2B1|AP2M1|AP50|CLAPM1|mu2|FBHOk|AP2S1|CLAPS2|HHC3|FBH3|dJ494G10.1|A…
MSigDB_5082	REACTOME_RHO_GTPASES_ACTIVATE_WASPS_AND_WAVES	ABI1|ABI-1|E3B1|SSH3BP1|AIP-1|AblBP3|ABI2B|ABI2|ABI-2|argBPIA|SSH3BP2|ABL1|JTK7|ABL|p150|c-ABL|ACTB|DFNA26|ACTG1|DFNA20|ACTG|ACTR2|ARP2|ACTR3|ARP3|SOP2Hs|ARPC1A|SOP2L|Arc40|ARC41|ARPC1B|p40-ARC|p41-ARC|ARC34|ARPC2|p34-Arc|ARPC3|ARC21|p21-Arc|ARC20|p20-Arc|ARPC4|ARC16|p16-Arc|dJ127C7.3|ARPC5|BAIAP2|IRSp53|BAP2|BRK1|MDS027|HSPC300|C3orf10|AGMX1|IMD1|PSCTK1|ATK|XLA|BTK|G25K|CDC42Hs|CDC42|KIAA0068|P1…
MSigDB_5083	REACTOME_RHO_GTPASES_ACTIVATE_FORMINS	ACTB|DFNA26|ACTG1|DFNA20|ACTG|ELYS|AHCTF1|AURKB|STK12|Aik2|PPP1R48|AIM-1|IPL1|STK5|AurB|ARK2|MGC4093|MKS10|MKSR-2|B9D2|API4|survivin|BIRC5|EPR-1|BUB1L|BUB1|hBUB1|BUB1A|MAD3L|SSK1|Bub1A|BUBR1|BUB1B|BUB3|BUB3L|CDC20A|p55CDC|CDC20|G25K|CDC42Hs|CDC42|CDCA8|BOR|FLJ12042|MESRGP|DasraB|CENP-A|CenH3|CENPA|CENP-C|CENPC1|MIF2|hcp-4|CENPC|PPP1R61|CENPE|KIF10|CENPF|hcp-1|CENPH|LRPR1|Mis6|CENP-I|CENPI|FSHPRH1…
MSigDB_5085	REACTOME_TNFR2_NON_CANONICAL_NF_KB_PATHWAY	MIHB|API1|RNF48|hiap-2|cIAP1|BIRC2|c-IAP1|MIHC|API2|RNF49|hiap-1|BIRC3|cIAP2|c-IAP2|MALT2|bTrCP1|betaTrCP|beta-TrCP1|BTRC|FBXW1A|Fwd1|bTrCP|S152|Tp55|TNFRSF7|CD27|TNFRSF5|p50|CD40|Bp50|CD40LG|IMD3|HIGM1|gp39|CD40L|CD154|TRAP|hCD40L|TNFSF5|TNFSF7|CD70|CD27LG|CD27L|TCF16|IKK1|CHUK|IkBKA|IKK-alpha|NFKBIKA|IKKA|CUL1|EDA-A1|EDA|ED1-A2|EDA-A2|XHED|HED|ED1|EDA1|EDA2|ODT1|XLHED|ED1-A1|EDA2R|EDAA2R|TNFRSF…
MSigDB_5087	REACTOME_DISEASES_OF_METABOLISM	ABC-C|LBM180|ABCA3|EST111653|ABC3|P70R|EST352188|ABCD4|PXMP1L|PMP69|ACC|ACAC|ACACA|ACC1|ACY1|AHCY|SAHH|ALDOB|amnionless|AMN|ARSB|BTD|8D6|8D6A|CD320|CSF2RB|IL5RB|CD131|betaGMR|IL3RB|CUBN|gp280|IFCR|MGA1|CYP11A|CYP11A1|P450SCC|CYP11B|P-450C18|CYP11BL|ALDOS|P450aldo|CYP11B2|CPN2|CYP17A1|S17AH|P450C17|CPT7|CYP17|CP1B|CYP1B1|GLC3A|CA21H|CYP21|CAH1|CYP21A2|P450c21B|CYP21B|CPS1|CYP24A1|CP24|P450-CC24|CY…
MSigDB_5088	REACTOME_TNFS_BIND_THEIR_PHYSIOLOGICAL_RECEPTORS	S152|Tp55|TNFRSF7|CD27|TNFSF7|CD70|CD27LG|CD27L|EDA-A1|EDA|ED1-A2|EDA-A2|XHED|HED|ED1|EDA1|EDA2|ODT1|XLHED|ED1-A1|EDA2R|EDAA2R|TNFRSF27|EDA-A2R|XEDAR|DL|EDA1R|EDAR|ED1R|ED5|ED3|Edar|EDA3|EDARADD|LTA|TNFSF1|TNFB|LT|OCIF|TR1|OPG|TNFRSF11B|TACI|TNFRSF13B|IGAD2|CD267|HVEM|HVEA|CD270|LIGHTR|TNFRSF14|ATAR|TR2|CD269|TNFRSF17|TNFRSF13A|BCMA|BCM|AITR|CD357|GITR|TNFRSF18|TNF-R|TNFAR|TNFR60|TNFRSF1A|TNF-R-I…
MSigDB_5089	REACTOME_RAF_ACTIVATION	ARAF1|ARAF|BRAF|BRAF1|IMP|BRAP2|BRAP|RNF52|CALML2|CAMI|DD132|PHKD|CALM1|CAMKA|CaMKIIŒ±|CaMKIINalpha|CAMK2A|KIAA0968|CAMK2|CAM2|CAMKB|CaMKIIŒ≤|CAMK2B|CAMK2D|CAMKD|CAMK2G|CAMKG|HRAS|HRAS1|JAK2|JTK10|KRAS1|KRAS2|KRAS|RSU2|KSR1|KSR|PRKMK1|MAP2K1|MAPKK1|MEK1|MAP2K2|PRKMK2|MEK2|PTK1|MAP3K11|SPRK|MEKK11|MLK3|KP78|CTAK1|PAR-1A|MARK3|N-ras|NRAS|PHB|PHB1|PPP2CA|PP2Calpha|PP2AC|PPP2CB|PP2Abeta|PPP2R1A|PR65A…
MSigDB_5090	REACTOME_MAP2K_AND_MAPK_ACTIVATION	ACTB|DFNA26|ACTG1|DFNA20|ACTG|INAG1|APBB1IP|RIAM|ARAF1|ARAF|ARR1|ARRB1|DKFZp686L0365|BARR2|ARRB2|ARR2|BRAF|BRAF1|KSR|CNKSR1|CNK|CNK1|KIAA0902|KSR2|CNK2|CNKSR2|CSK|FGA|FGB|FGG|CIG|FN1|LETS|GFND2|MSF|FINC|HRAS|HRAS1|IL-17RD|SEF|IL17RD|IL17RLM|FLJ35755|KIAA0051|SAR1|IQGAP1|HUMORFA01|p195|ITGA2B|PPP1R93|CD41B|CD41|GP2B|GP3A|ITGB3|CD61|GPIIIa|KRAS1|KRAS2|KRAS|RSU2|KSR1|KSR|KSR2|FLJ25965|MAPBPIP|MAPKSP…
MSigDB_5091	REACTOME_CONSTITUTIVE_SIGNALING_BY_AKT1_E17K_IN_CANCER	PKB|AKT1|PRKBA|RAC|AKT|Lobe|AKT1S1|PRAS40|MGC2865|AKT2|PKBŒ≤|PKBG|AKT3|PRKBG|RAC-gamma|BCL2L8|BAD|BBC2|APAF-3|ICE-LAP6|PPP1R56|MCH6|CASP9|CAP20|CIP1|CDKN1A|WAF1|SDI1|P21|p21CIP1|p21Cip1/Waf1|p21|CDKN1|CDKN1B|KIP1|P27KIP1|TCF16|IKK1|CHUK|IkBKA|IKK-alpha|NFKBIKA|IKKA|CREB1|FOXO1|FKH1|FOXO1A|FKHR|FOXO3|FKHRL1|FOXO3A|AF6q21|FOXO2|AFX1|MLLT7|FOXO4|FOXO6|GSK3A|GSK3B|MAPKAP1|MGC2745|MIP1|SIN1|MGC5370|MD…
MSigDB_5093	REACTOME_NEGATIVE_REGULATION_OF_MAPK_PATHWAY	ARAF1|ARAF|BRAF|BRAF1|IMP|BRAP2|BRAP|RNF52|HVH1|PTPN10|DUSP1|CL100|MKP-1|MKP-5|DUSP10|MKP5|MKP-7|KIAA1700|DUSP16|MKP7|PAC-1|DUSP2|HVH2|DUSP4|MKP-2|TYP|DUSP5|HVH3|PYST1|DUSP6|MKP-3|DUSP7|PYST2|MKP-X|HB5|HVH-5|FLJ42958|DUSP8|C11orf81|MKP4|MKP-4|DUSP9|HRAS|HRAS1|KRAS1|KRAS2|KRAS|RSU2|KSR1|KSR|PRKMK1|MAP2K1|MAPKK1|MEK1|MAP2K2|PRKMK2|MEK2|ERK2|PRKM2|PRKM1|MAPK2|MAPK1|p41mapk|ERK|PRKM3|MAPK3|p44mapk|p4…
MSigDB_5096	REACTOME_DEFECTIVE_CFTR_CAUSES_CYSTIC_FIBROSIS	TNR-CFTR|ABC35|CFTR/MRP|CF|dJ760C5.1|ABCC7|CFTR|MRP7|derlin-1|PRO2577|DER1|DERL1|MGC3067|DER-1|FLJ13784|derlin-2|F-LANa|DERL2|CGI-101|FLANa|F-LAN-1|derlin-3|FLJ43842|MGC71803|IZP6|DERL3|C22orf14|XTP3TPB|ERLEC1|C2orf30|ERLECTIN|XTP3-B|CL25084|KE04|ERLIN1|SPFH1|Erlin-1|SPG62|C10orf69|ERLIN2|C8orf2|SPFH2|Erlin-2|SPG18|NET32|OS9|OS-9|ERLEC2|HC2|MGC14575|MGC22853|MGC21459|MGC14751|PSMA1|MGC1667|PROS30…
MSigDB_5098	REACTOME_MAPK_FAMILY_SIGNALING_CASCADES	ACTB|DFNA26|ACTG1|DFNA20|ACTG|ACTN2|EIF2C1|AGO1|hAGO1|EIF2C2|CASC7|Q10|hAGO2|LINC00980|AGO2|FLJ12765|EIF2C3|AGO3|hAGO3|hAGO4|AGO4|FLJ20033|KIAA1567|EIF2C4|KIAA0003|ANGPT1|Ang1|INAG1|APBB1IP|RIAM|ARAF1|ARAF|AREGB|AREG|SDGF|ARR1|ARRB1|DKFZp686L0365|BARR2|ARRB2|ARR2|ENOVIN|NBN|EVN|ARTN|BRAF|BRAF1|IMP|BRAP2|BRAP|RNF52|BTC|CALML2|CAMI|DD132|PHKD|CALM1|CAMKA|CaMKIIŒ±|CaMKIINalpha|CAMK2A|KIAA0968|CAMK2|…
MSigDB_5099	REACTOME_SURFACTANT_METABOLISM	ABC-C|LBM180|ABCA3|EST111653|ABC3|GPR116|ADGRF5|KIAA0758|DKFZp564O1923|RDC8|ADORA2A|ADORA2|ADORA2B|ADRAR|ADRA2|ADRA2A|ADRA2R|ADRARL2|ADRA2L2|ADRA2RL2|ADRA2C|CCDC59|BR22|HSPC128|TAP26|IDGFL|ADA2|ADGF|CECR1|ERGIC-63|P63|CLIMP-63|CKAP4|CSF2RB|IL5RB|CD131|betaGMR|IL3RB|CTSH|CPSB|ACC5|ACC4|ACC-5|ACC-4|vomeroglandin|hensin|DMBT1|GP340|Gp-340|muclin|SALSA|GATA6|LMCD1|KAP|NAPSA|NAPA|NAP1|Kdap|P2RY2|P2U|P…
MSigDB_5101	REACTOME_HDR_THROUGH_SINGLE_STRAND_ANNEALING_SSA	ABL1|JTK7|ABL|p150|c-ABL|TEL1|ATD|ATDC|ATC|ATA|ATM|TELO1|SCKL1|ATR|FRP1|MEC1|SCKL|ATRIP|MGC20625|MGC26740|MGC21482|FLJ12343|BARD1|BLM|RECQ2|RECQL3|BS|BRCA1|RNF53|FANCS|PPP1R53|BRCC1|BRIP1|BACH1|FANCJ|OF|KIAA0083|DNA2|DNA2L|ERCC1|RAD10|FANCQ|ERCC4|XPF|RAD1|HEX1|hExoI|EXO1|HUS1|ZC2HC5|PLIP|TIP60|ESA1|cPLA2|KAT5|HTATIP|HTATIP1|ATLD|MRE11|MRE11A|NBS|ATV|NBS1|NBN|AT-V2|AT-V1|REC1|RAD1|HRAD1|Rad24|RAD1…
MSigDB_5103	REACTOME_HDR_THROUGH_HOMOLOGOUS_RECOMBINATION_HRR	TEL1|ATD|ATDC|ATC|ATA|ATM|TELO1|SCKL1|ATR|FRP1|MEC1|SCKL|ATRIP|MGC20625|MGC26740|MGC21482|FLJ12343|BARD1|BLM|RECQ2|RECQL3|BS|BRCA1|RNF53|FANCS|PPP1R53|BRCC1|XRCC11|FAD1|BRCA2|BRCC2|FACD|FANCD|FANCD1|FAD|BRIP1|BACH1|FANCJ|OF|CHK1|CHEK1|KIAA0083|DNA2|DNA2L|MMS4L|FLJ31364|EME1|SLX2A|SLX2B|FLJ00151|EME2|HEX1|hExoI|EXO1|FLJ40869|Gen|GEN1|HUS1|ZC2HC5|PLIP|TIP60|ESA1|cPLA2|KAT5|HTATIP|HTATIP1|ATLD|MRE11…
MSigDB_5105	REACTOME_MAPK6_MAPK4_SIGNALING	EIF2C1|AGO1|hAGO1|EIF2C2|CASC7|Q10|hAGO2|LINC00980|AGO2|FLJ12765|EIF2C3|AGO3|hAGO3|hAGO4|AGO4|FLJ20033|KIAA1567|EIF2C4|CCND3|cdc14|Cdc14A2|Cdc14A1|CDC14A|DFNB32|DFNB105|hCDC14B|CDC14B3|Cdc14B2|CDC14B|Cdc14B1|G25K|CDC42Hs|CDC42|BORG1|CDC42EP2|CEP2|CDC42EP3|CEP3|UB1|BORG2|Borg3|CEP5|CDC42EP5|CDK1|CDC2|CDC28A|Hsp40|RSPH16B|DNAJB1|HSPF1|Sis1|PEA3|E1AF|ETV4|E1A-F|FOXO1|FKH1|FOXO1A|FKHR|FOXO3|FKHRL1|FO…
MSigDB_5107	REACTOME_DEUBIQUITINATION	ACTB|BAF53A|Actl6|Baf53a|ACTL6A|Arp4|INO80K|Arp5|FLJ12785|ACTR5|INO80M|INO80N|ARP8|ACTR8|ADRB2R|ADRB2|BAR|ADRBR|B2AR|GP110|ARM1|ADRM1|Rpn13|APC|PPP1R46|DP3|DP2|DP2.5|NR3C4|HUMARA|AIS|SBMA|AR|SMAX1|DHTR|ARR1|ARRB1|DKFZp686L0365|BARR2|ARRB2|ARR2|ASXL1|KIAA0978|ASXL2|KIAA1685|FLJ10898|ASXH2|MJD|ATX3|SCA3|JOS|ATXN3|MJDL|ATXN3L|ATXN7|ADCAII|SGF73|SCA7|OPCA3|PPP1R49|AXIN1|AXIN2|MGC126582|DKFZp781B0869|…
MSigDB_5109	REACTOME_UCH_PROTEINASES	ACTB|BAF53A|Actl6|Baf53a|ACTL6A|Arp4|INO80K|Arp5|FLJ12785|ACTR5|INO80M|INO80N|ARP8|ACTR8|GP110|ARM1|ADRM1|Rpn13|ASXL1|KIAA0978|ASXL2|KIAA1685|FLJ10898|ASXH2|BAP1|UCHL2|hucep-6|KIAA0272|BARD1|IMAGE:5164497|FOXK1|ILF|ILF1|FOXK2|MRX3|VCAF|HCFC1|CFF|HCF-1|HCF1|MGC70925|HFC1|PPP1R89|bA317E16.2|HIST1H2AA|H2AFR|H2AC1|H2AFM|H2AC4|H2A/m|HIST1H2AB|H2AFL|H2AC6|HIST1H2AC|H2AC7|HIST1H2AD|H2AFG|H2A/g|H2A.3|HIS…
MSigDB_5111	REACTOME_UB_SPECIFIC_PROCESSING_PROTEASES	ADRB2R|ADRB2|BAR|ADRBR|B2AR|GP110|ARM1|ADRM1|Rpn13|NR3C4|HUMARA|AIS|SBMA|AR|SMAX1|DHTR|ARR1|ARRB1|DKFZp686L0365|BARR2|ARRB2|ARR2|ATXN7|ADCAII|SGF73|SCA7|OPCA3|PPP1R49|AXIN1|AXIN2|MGC126582|DKFZp781B0869|ATG6|BECN1|VPS30|MIHB|API1|RNF48|hiap-2|cIAP1|BIRC2|c-IAP1|MIHC|API2|RNF49|hiap-1|BIRC3|cIAP2|c-IAP2|MALT2|CT146|CCNA1|CCNA2|CCNA|CCN1|KIAA0419|CP110|CCP110|CDC20A|p55CDC|CDC20|CDC25A|TNR-CFTR|ABC…
MSigDB_5112	REACTOME_OVARIAN_TUMOR_DOMAIN_PROTEASES	APC|PPP1R46|DP3|DP2|DP2.5|CDK1|CDC2|CDC28A|DDX58|RIG-I|DKFZp434J1111|FLJ13599|RIG1|RIG-1|ER-alpha|NR3A1|ESR|Era|ESR1|MDA5|IFIH1|Hlcd|IDDM19|MDA-5|Fip3p|NEMO|ZC2HC9|IKK-gamma|IP2|IP1|FIP3|IKBKG|FIP-3|Cardif|MAVS|VISA|IPS-1|KIAA1271|CLR7.1|NOD1|NLRC1|CARD4|PSORAS1|BLAU|CARD15|CD|CLR16.3|NOD2|IBD1|NLRC2|FLJ40710|FLJ20113|OTUB1|FLJ21916|MGC3102|C14orf137|OTUB2|KIAA0459|OTUD3|DUBA4|OTUD5|DKFZp761A052|…
MSigDB_5113	REACTOME_METALLOPROTEASE_DUBS	C19orf62|MERIT40|FLJ20571|HSPC142|BABAM1|NBA1|BARD1|BRCA1|RNF53|FANCS|PPP1R53|BRCC1|C6.1A|BRCC36|BRCC3|CXorf53|BRCC45|BRE|BRCC4|BABAM2|KAT3B|EP300|p300|ABRA1|CCDC98|FAM175A|ABRAXAS1|FLJ13614|ABRAXAS|ABRO1|Em:AC068896.4|FAM175B|KIAA0157|ABRAXAS2|bA317E16.2|HIST1H2AA|H2AFR|H2AC1|H2AFM|H2AC4|H2A/m|HIST1H2AB|H2AFL|H2AC6|HIST1H2AC|H2AC7|HIST1H2AD|H2AFG|H2A/g|H2A.3|HIST1H2AE|H2A/a|H2A.1|H2AFA|H2AC8|H2A…
MSigDB_5114	REACTOME_CD22_MEDIATED_BCR_REGULATION	SIGLEC-2|CD22|SIGLEC2|MGC29633|FLJ00382|FLJ46727|IGHD|IGHM|IGHV1-2|V35|IGHV1-46|IGHV1-E|IGHV1-69|IGHV2-5|IGHV2-70|IGHV3-11|IGHV3-13|IGHV3-23|IGHV3-30|IGHV3-33|IGHV3-48|IGHV3-53|IGHV3-7|IGHV4-34|IGHV4-39|IGHV4-59|IGKV1-12|L19|IGKV112|IGKV116|IGKV1-16|L1|A30|IGKV117|IGKV1-17|O18|IGKV133|IGKV1-33|IGKV1-39|IGKV1-5|IGKV1D-12|IGKV1D-16|IGKV1D-33|IGKV1D-39|IGKV2-28|IGKV2-30|IGKV2D-28|IGKV2D-30|IGKV2D-40…
MSigDB_5115	REACTOME_DNA_DOUBLE_STRAND_BREAK_REPAIR	ABL1|JTK7|ABL|p150|c-ABL|Fe65|RIR|APBB1|TEL1|ATD|ATDC|ATC|ATA|ATM|TELO1|SCKL1|ATR|FRP1|MEC1|SCKL|ATRIP|MGC20625|MGC26740|MGC21482|FLJ12343|C19orf62|MERIT40|FLJ20571|HSPC142|BABAM1|NBA1|BAP1|UCHL2|hucep-6|KIAA0272|BARD1|WSTF|WBSCR10|BAZ1B|WBSCR9|BLM|RECQ2|RECQL3|BS|BRCA1|RNF53|FANCS|PPP1R53|BRCC1|XRCC11|FAD1|BRCA2|BRCC2|FACD|FANCD|FANCD1|FAD|C6.1A|BRCC36|BRCC3|CXorf53|BRCC45|BRE|BRCC4|BABAM2|BRIP1…
MSigDB_5116	REACTOME_RESOLUTION_OF_D_LOOP_STRUCTURES	TEL1|ATD|ATDC|ATC|ATA|ATM|TELO1|BARD1|BLM|RECQ2|RECQL3|BS|BRCA1|RNF53|FANCS|PPP1R53|BRCC1|XRCC11|FAD1|BRCA2|BRCC2|FACD|FANCD|FANCD1|FAD|BRIP1|BACH1|FANCJ|OF|KIAA0083|DNA2|DNA2L|MMS4L|FLJ31364|EME1|SLX2A|SLX2B|FLJ00151|EME2|HEX1|hExoI|EXO1|FLJ40869|Gen|GEN1|ZC2HC5|PLIP|TIP60|ESA1|cPLA2|KAT5|HTATIP|HTATIP1|ATLD|MRE11|MRE11A|MUS81|SLX3|FLJ44872|NBS|ATV|NBS1|NBN|AT-V2|AT-V1|FANCN|PALB2|FLJ21816|RAD50…
MSigDB_5117	REACTOME_HOMOLOGY_DIRECTED_REPAIR	ABL1|JTK7|ABL|p150|c-ABL|TEL1|ATD|ATDC|ATC|ATA|ATM|TELO1|SCKL1|ATR|FRP1|MEC1|SCKL|ATRIP|MGC20625|MGC26740|MGC21482|FLJ12343|C19orf62|MERIT40|FLJ20571|HSPC142|BABAM1|NBA1|BARD1|BLM|RECQ2|RECQL3|BS|BRCA1|RNF53|FANCS|PPP1R53|BRCC1|XRCC11|FAD1|BRCA2|BRCC2|FACD|FANCD|FANCD1|FAD|C6.1A|BRCC36|BRCC3|CXorf53|BRCC45|BRE|BRCC4|BABAM2|BRIP1|BACH1|FANCJ|OF|CT146|CCNA1|CCNA2|CCNA|CCN1|CDK2|CHK1|CHEK1|CLSPN|KIA…
MSigDB_5119	REACTOME_RESOLUTION_OF_D_LOOP_STRUCTURES_THROUGH_SYNTHESIS_DEPENDENT_STRAND_ANNEALING_SDSA	TEL1|ATD|ATDC|ATC|ATA|ATM|TELO1|BARD1|BLM|RECQ2|RECQL3|BS|BRCA1|RNF53|FANCS|PPP1R53|BRCC1|XRCC11|FAD1|BRCA2|BRCC2|FACD|FANCD|FANCD1|FAD|BRIP1|BACH1|FANCJ|OF|KIAA0083|DNA2|DNA2L|HEX1|hExoI|EXO1|ZC2HC5|PLIP|TIP60|ESA1|cPLA2|KAT5|HTATIP|HTATIP1|ATLD|MRE11|MRE11A|NBS|ATV|NBS1|NBN|AT-V2|AT-V1|FANCN|PALB2|FLJ21816|RAD50-2|hRad50|RAD50|HsT16930|HsRad51|BRCC5|RECA|RAD51|RAD51A|FANCR|RAD51AP1|PIR51|REC2|R…
MSigDB_5120	REACTOME_NONHOMOLOGOUS_END_JOINING_NHEJ	TEL1|ATD|ATDC|ATC|ATA|ATM|TELO1|C19orf62|MERIT40|FLJ20571|HSPC142|BABAM1|NBA1|BARD1|BRCA1|RNF53|FANCS|PPP1R53|BRCC1|C6.1A|BRCC36|BRCC3|CXorf53|BRCC45|BRE|BRCC4|BABAM2|ARTEMIS|DCLRE1C|A-SCID|FLJ11360|SCIDA|SNM1C|ABRA1|CCDC98|FAM175A|ABRAXAS1|FLJ13614|ABRAXAS|H2AX|H2AFX|H2BFS|H2BS1|p528|HERC2|D15F37S1|jdf2|H2BFU|bA317E16.3|TSH2B|H2BC1|HIST1H2BA|STBP|H2B/f|H2BC3|H2BFF|HIST1H2BB|H2B/l|H2B.1|HIST1H2BC…
MSigDB_5121	REACTOME_HOMOLOGOUS_DNA_PAIRING_AND_STRAND_EXCHANGE	TEL1|ATD|ATDC|ATC|ATA|ATM|TELO1|SCKL1|ATR|FRP1|MEC1|SCKL|ATRIP|MGC20625|MGC26740|MGC21482|FLJ12343|BARD1|BLM|RECQ2|RECQL3|BS|BRCA1|RNF53|FANCS|PPP1R53|BRCC1|XRCC11|FAD1|BRCA2|BRCC2|FACD|FANCD|FANCD1|FAD|BRIP1|BACH1|FANCJ|OF|CHK1|CHEK1|KIAA0083|DNA2|DNA2L|HEX1|hExoI|EXO1|HUS1|ZC2HC5|PLIP|TIP60|ESA1|cPLA2|KAT5|HTATIP|HTATIP1|ATLD|MRE11|MRE11A|NBS|ATV|NBS1|NBN|AT-V2|AT-V1|FANCN|PALB2|FLJ21816|REC1|R…
MSigDB_5122	REACTOME_DNA_DOUBLE_STRAND_BREAK_RESPONSE	ABL1|JTK7|ABL|p150|c-ABL|Fe65|RIR|APBB1|TEL1|ATD|ATDC|ATC|ATA|ATM|TELO1|C19orf62|MERIT40|FLJ20571|HSPC142|BABAM1|NBA1|BAP1|UCHL2|hucep-6|KIAA0272|BARD1|WSTF|WBSCR10|BAZ1B|WBSCR9|BRCA1|RNF53|FANCS|PPP1R53|BRCC1|C6.1A|BRCC36|BRCC3|CXorf53|BRCC45|BRE|BRCC4|BABAM2|PP1425|CDS1|bA444G7|CHK2|RAD53|HuCds1|CHEK2|BOR|EYA1|EAB1|EYA2|DKFZp686C132|EYA3|DFNA10|EYA4|CMD1J|ABRA1|CCDC98|FAM175A|ABRAXAS1|FLJ13614|…
MSigDB_5123	REACTOME_PROCESSING_OF_DNA_DOUBLE_STRAND_BREAK_ENDS	TEL1|ATD|ATDC|ATC|ATA|ATM|TELO1|SCKL1|ATR|FRP1|MEC1|SCKL|ATRIP|MGC20625|MGC26740|MGC21482|FLJ12343|C19orf62|MERIT40|FLJ20571|HSPC142|BABAM1|NBA1|BARD1|BLM|RECQ2|RECQL3|BS|BRCA1|RNF53|FANCS|PPP1R53|BRCC1|C6.1A|BRCC36|BRCC3|CXorf53|BRCC45|BRE|BRCC4|BABAM2|BRIP1|BACH1|FANCJ|OF|CT146|CCNA1|CCNA2|CCNA|CCN1|CDK2|CHK1|CHEK1|CLSPN|KIAA0083|DNA2|DNA2L|HEX1|hExoI|EXO1|ABRA1|CCDC98|FAM175A|ABRAXAS1|FLJ13614…
MSigDB_5124	REACTOME_CARGO_CONCENTRATION_IN_THE_ER	AREGB|AREG|SDGF|16.3A5|EJ30|G344|p18-20|EJ16|MIC11|CD59|MSK21|EL32|MIN1|MIN2|MIN3|CNIH1|CNIH|CNIL|TGAM77|MGC50896|CNIH2|Cnil|CNIH-2|CNIH3|CNIH-3|FLJ38993|EBR1|EBD1|COL7A1|EBDCT|MGEA11|MEA6|cTAGE-5D|MGEA|cTAGE-5A|cTAGE-5B|CTAGE5|MGEA6|cTAGE-5C|DPP1|PALS|CTSC|PLS|CTSX|CTSZ|F5|F8|HEMA|FVIII|F8C|DXS1253E|FRŒ±|FOLR1|FOLR|GOSR2|GS27|Bos1|F5F8D|ERGIC-53|FMFD1|MR60|gp58|ERGIC53|LMAN1|MCFD1|ERGL|LMAN1L|ER…
MSigDB_5125	REACTOME_DNA_DAMAGE_RECOGNITION_IN_GG_NER	ACTB|BAF53A|Actl6|Baf53a|ACTL6A|Arp4|INO80K|Arp5|FLJ12785|ACTR5|INO80M|INO80N|ARP8|ACTR8|CEN2|CALT|CETN2|COPS2|ALIEN|TRIP15|CSN2|COPS3|SGN3|CSN3|CSN4|COPS4|JAB1|MOV-34|CSN5|SGN5|COPS5|MOV34-34KD|COPS6|CSN6|CSN7A|COPS7A|CSN7B|COPS7B|SGN8|COPS8|COP9|CSN8|MGC1297|CUL4A|CUL4B|DDB1|DDB2|DDBB|FLJ34321|UV-DDB2|XPE|GPS1|COPS1|CSN1|hINO80|KIAA1259|Ino80|INO80|INOC1|INO80A|hIes2|HMGA1L4|ZNHIT4|PAPA-1|IES2|…
MSigDB_5127	REACTOME_GLOBAL_GENOME_NUCLEOTIDE_EXCISION_REPAIR_GG_NER	ACTB|BAF53A|Actl6|Baf53a|ACTL6A|Arp4|INO80K|Arp5|FLJ12785|ACTR5|INO80M|INO80N|ARP8|ACTR8|CCNH|p37|p34|CycH|CAK1|MO15|CDKN7|CAK|STK1|CDK7|CEN2|CALT|CETN2|CHD1L|ALC1|COPS2|ALIEN|TRIP15|CSN2|COPS3|SGN3|CSN3|CSN4|COPS4|JAB1|MOV-34|CSN5|SGN5|COPS5|MOV34-34KD|COPS6|CSN6|CSN7A|COPS7A|CSN7B|COPS7B|SGN8|COPS8|COP9|CSN8|MGC1297|CUL4A|CUL4B|DDB1|DDB2|DDBB|FLJ34321|UV-DDB2|XPE|ERCC1|RAD10|MGC126218|ERCC2|MGC…
MSigDB_5128	REACTOME_DUAL_INCISION_IN_GG_NER	CHD1L|ALC1|CUL4A|CUL4B|DDB1|DDB2|DDBB|FLJ34321|UV-DDB2|XPE|ERCC1|RAD10|MGC126218|ERCC2|MGC102762|MGC126219|XPD|MAG|TFIIH|EM9|XPB|RAD25|ERCC3|BTF2|FANCQ|ERCC4|XPF|RAD1|XPGC|ERCM2|ERCC5|TFIIH|GTF2H1|P62|BTF2|BTF2|T-BTF2P44|GTF2H2|BTF2P44|TFIIH|p44|GTF2H3|TFIIH|P34|BTF2|TFIIH|TFB2|P52|GTF2H4|GTF2H5|TTD-A|TTDA|C6orf175|TFB5|FLJ30544|TFIIH|bA120J8.2|TTD|PARP|PARP1|ADPRT|PPOL|ADPRTL2|PARP2|PCNA|POLD1|C…
MSigDB_5131	REACTOME_RNA_POLYMERASE_II_PRE_TRANSCRIPTION_EVENTS	MCEF|AFF4|AF5Q31|CCNH|p37|p34|CycH|CPR4|CCNK|CCNT1|CCNT|HIVE1|CYCT1|CCNT2|CDC73|HRPT2|HRPT1|parafibromin|C1orf28|FIHP|CAK1|MO15|CDKN7|CAK|STK1|CDK7|CDC2L4|CDK9|PITALRE|C-2k|TAK|FCP1|CTDP1|p150TSP|KIAA0155|CTR9|SH2BP1|TSBP|EAF1|BM040|TRAITS|EAF2|U19|C19orf17|PPP1R68|ELL1|Men|ELL|MGC126218|ERCC2|MGC102762|MGC126219|XPD|MAG|TFIIH|EM9|XPB|RAD25|ERCC3|BTF2|TFIIA|GTF2A1|TFIIA|HsT18745|GTF2A2|GTF2B|TFII…
MSigDB_5132	REACTOME_FORMATION_OF_TC_NER_PRE_INCISION_COMPLEX	KIAA0560|IBP160|fSAP164|AQR|CCNH|p37|p34|CycH|CAK1|MO15|CDKN7|CAK|STK1|CDK7|COPS2|ALIEN|TRIP15|CSN2|COPS3|SGN3|CSN3|CSN4|COPS4|JAB1|MOV-34|CSN5|SGN5|COPS5|MOV34-34KD|COPS6|CSN6|CSN7A|COPS7A|CSN7B|COPS7B|SGN8|COPS8|COP9|CSN8|MGC1297|CUL4A|CUL4B|DDB1|KAT3B|EP300|p300|MGC126218|ERCC2|MGC102762|MGC126219|XPD|MAG|TFIIH|EM9|XPB|RAD25|ERCC3|BTF2|RAD26|ARMD5|CKN2|ERCC6|CSB|ERCC8|CSA|CKN1|GPS1|COPS1|CSN1|…
MSigDB_5133	REACTOME_TRANSCRIPTION_COUPLED_NUCLEOTIDE_EXCISION_REPAIR_TC_NER	KIAA0560|IBP160|fSAP164|AQR|CCNH|p37|p34|CycH|CAK1|MO15|CDKN7|CAK|STK1|CDK7|COPS2|ALIEN|TRIP15|CSN2|COPS3|SGN3|CSN3|CSN4|COPS4|JAB1|MOV-34|CSN5|SGN5|COPS5|MOV34-34KD|COPS6|CSN6|CSN7A|COPS7A|CSN7B|COPS7B|SGN8|COPS8|COP9|CSN8|MGC1297|CUL4A|CUL4B|DDB1|C19orf17|PPP1R68|ELL1|Men|ELL|KAT3B|EP300|p300|ERCC1|RAD10|MGC126218|ERCC2|MGC102762|MGC126219|XPD|MAG|TFIIH|EM9|XPB|RAD25|ERCC3|BTF2|FANCQ|ERCC4|XPF|…
MSigDB_5134	REACTOME_DUAL_INCISION_IN_TC_NER	KIAA0560|IBP160|fSAP164|AQR|CCNH|p37|p34|CycH|CAK1|MO15|CDKN7|CAK|STK1|CDK7|CUL4A|CUL4B|DDB1|KAT3B|EP300|p300|ERCC1|RAD10|MGC126218|ERCC2|MGC102762|MGC126219|XPD|MAG|TFIIH|EM9|XPB|RAD25|ERCC3|BTF2|FANCQ|ERCC4|XPF|RAD1|XPGC|ERCM2|ERCC5|RAD26|ARMD5|CKN2|ERCC6|CSB|ERCC8|CSA|CKN1|TFIIH|GTF2H1|P62|BTF2|BTF2|T-BTF2P44|GTF2H2|BTF2P44|TFIIH|p44|GTF2H3|TFIIH|P34|BTF2|TFIIH|TFB2|P52|GTF2H4|GTF2H5|TTD-A|TTD…
MSigDB_5135	REACTOME_TRNA_MODIFICATION_IN_THE_NUCLEUS_AND_CYTOSOL	ADAT1|DEADC1|dJ20N2.1|TAD2|ADAT2|TAD3|ADAT3|TRM9|TRMT9A|MGC10235|ALKBH8|CDKAL1|FLJ20342|MGC17332|NCS6|CTU1|ATPBD3|CTU2|C16orf84|NCS2|FLJ20399|SMM1|DUS2|DUS2L|GLUPRORS|QPRS|EPRS1|PARS|EPRS|QARS|EARS|TRM7|MRX9|CDLIV|FTSJ1|TRMT7|MRX44|JM23|SPB1|FLJ36980|TRMT9B|TRM9L|hTRM9L|KIAA1456|C8orf79|LAGE3|ESO3|DXS9951E|ITBA2|DXS9879E|Pcc1|CVG5|TYW4|PPM2|LCMT2|KIAA0547|MGC9534|METTL1|TRM8|TRMT8|C12orf1|MRT5|FL…
MSigDB_5138	REACTOME_INTERLEUKIN_10_SIGNALING	CKb11|SCYA19|CCL19|MIP-3b|ELC|exodus-3|CCL2|MCP1|MCAF|MGC9434|HC11|GDCF-2|SMC-CF|SCYA2|MCP-1|ST38|MIP-3a|SCYA20|LARC|exodus-1|CCL20|CKb4|MDC|DC/B-CK|SCYA22|MGC34554|ABCD-1|A-152E5.1|CCL22|STCP-1|MIP-1-alpha|CCL3|SCYA3|G0S19-1|LD78ALPHA|D17S1718|SCYA3L1|LD78BETA|SCYA3L|G0S19-2|CCL3L1|MGC12815|CCL3L3|Act-2|CCL4|LAG1|SCYA4|MIP-1-beta|AT744.1|CCL5|D17S136E|SISd|MGC17164|TCP228|RANTES|SCYA5|MIP1aR|CD1…
MSigDB_5139	REACTOME_TRNA_PROCESSING_IN_THE_NUCLEUS	AAAS|CGI-99|hCLE1|CLE|CLE7|RTRAF|RLLM1|LCRP369|C14orf166|asw|C2orf49|MGC5509|CLP1|hClp1|HEAB|CPSF160|CPSF1|NAR|CPSF4|CPSF30|CstF-64|CSTF2|DDX1|DBP-RB|FLJ10530|ELAC2|HPC2|FAM98B|FLJ38426|FLJ10407|NET3|TMEM48|NDC1|NUP84|NUP107|FLJ10814|NUP133|NUP153|HNUP153|KIAA0791|N155|NUP155|NUP160|FLJ22583|KIAA0197|NUP188|KIAA0169|KIAA0225|C7orf14|NUP205|POM210|NUP210|KIAA0906|FLJ22389|GP210|NUP214|CAIN|N214|CA…
MSigDB_5142	REACTOME_INTERLEUKIN_4_AND_INTERLEUKIN_13_SIGNALING	PKB|AKT1|PRKBA|RAC|AKT|ALOX15|15-LOX-1|ALOX5|5-LOX|ANXA1|ANX1|LPC1|BATF|BATF1|SFA-2|B-ATF|Bcl-2|PPP1R50|BCL2|BCL2L1|PPP1R52|bcl-xS|Bcl-X|BCLX|bcl-xL|BCL2L|ZNF51|LAZ3|BCL5|BCL6A|BCL6|ZBTB27|API4|survivin|BIRC5|EPR-1|SCYA11|CCL11|eotaxin|MGC22554|CCL2|MCP1|MCAF|MGC9434|HC11|GDCF-2|SMC-CF|SCYA2|MCP-1|MDC|DC/B-CK|SCYA22|MGC34554|ABCD-1|A-152E5.1|CCL22|STCP-1|CCND1|PRAD1|BCL1|U21B31|D11S287E|GPIV|SCAR…
MSigDB_5146	REACTOME_RRNA_MODIFICATION_IN_THE_NUCLEUS_AND_CYTOSOL	KIAA0187|BMS1|BMS1L|WDSOF1|Gm83|DCAF13|HSPC064|DKFZP564O0463|Sof1|RRP3|FLJ30012|DKFZp564O176|HQ0256|DDX47|DDX49|Dbp8|FLJ10432|DDX52|ROK1|DDX37|Dhr1|KIAA1517|MGC2695|MGC4322|DHX37|MGC29875|DIEXF|UTP25|DEF|C1orf107|HSA9761|DIMT1|DIMT1L|NAP57|dyskerin|Cbf5|NOLA4|DKC1|DKC|XAP101|NEP1|Grcc2f|C2F|EMG1|FIB|Nop1|FLRN|RNU3IP1|FBL|UTP24|FCF1|Bka|CGI-35|C14orf111|NOLA1|GAR1|FLJ10359|BAP28|UTP10|HEATR1|IMP3|…
MSigDB_5147	REACTOME_TP53_REGULATES_TRANSCRIPTION_OF_CELL_CYCLE_GENES	ARID3A|BRIGHT|DRIL1|PPP1R47|AIK|BTAK|STK15|AurA|STK6|STK7|ARK1|AURKA|BCL2L4|BAX|MGC126063|BTG2|MGC126064|PC3|TIS21|APRO1|CARM1|PRMT4|CT146|CCNA1|CCNA2|CCNA|CCN1|CCNB1|CCNB|CCNE|CCNE1|CCNE2|CYCE2|CDC25C|PPP1R60|CDC25|CDK1|CDC2|CDC28A|CDK2|CAP20|CIP1|CDKN1A|WAF1|SDI1|P21|p21CIP1|p21Cip1/Waf1|p21|CDKN1|CDKN1B|KIP1|P27KIP1|CENPJ|MCPH6|CPAP|SASS4|LIP1|BM032|SCKL4|LAP|Sas-4|CDC39|NOT1|KIAA1007|NOT1H|CN…
MSigDB_5149	REACTOME_NEUREXINS_AND_NEUROLIGINS	D9S411E|MINT1|APBA1|X11|X11L|APBA2|LIN-10|MGC:14091|D15S1518E|HsT16821|MINT2|X11L2|mint3|APBA3|BEGAIN|KIAA1446|TNRC8|CAGH39|FGS4|LIN2|CASK|HIP-55|ABP1|SH3P7|DBNL|PSD-93|chapsyn-110|DLG2|PSD93|PPP1R58|NE-Dlg|DLG3|SAP102|NEDLG|SAP-102|KIAA1232|MRX90|PPP1R82|SAP90|PSD95|SAP-90|DLG4|PSD-95|DLGAP1|DAP-1|GKAP|SAPAP1|DLGAP2|ERICH1-AS1|DAP-2|C8orf68|DLGAP3|DAP3|SAPAP3|KIAA0964|SAPAP4|DAP4|DLGAP4|EL1|4.1R…
MSigDB_5150	REACTOME_PROTEIN_PROTEIN_INTERACTIONS_AT_SYNAPSES	D9S411E|MINT1|APBA1|X11|X11L|APBA2|LIN-10|MGC:14091|D15S1518E|HsT16821|MINT2|X11L2|mint3|APBA3|BEGAIN|KIAA1446|TNRC8|CAGH39|FGS4|LIN2|CASK|HIP-55|ABP1|SH3P7|DBNL|DLG1|SAP97|DLGH1|dJ1061C18.1.1|hdlg|SAP-97|PSD-93|chapsyn-110|DLG2|PSD93|PPP1R58|NE-Dlg|DLG3|SAP102|NEDLG|SAP-102|KIAA1232|MRX90|PPP1R82|SAP90|PSD95|SAP-90|DLG4|PSD-95|DLGAP1|DAP-1|GKAP|SAPAP1|DLGAP2|ERICH1-AS1|DAP-2|C8orf68|DLGAP3|DAP3|…
MSigDB_5151	REACTOME_TP53_REGULATES_TRANSCRIPTION_OF_DNA_REPAIR_GENES	HB16|TREB7|CREB2|CRE-BP1|ATF2|TEL1|ATD|ATDC|ATC|ATA|ATM|TELO1|SCKL1|ATR|FRP1|MEC1|SCKL|BRCA1|RNF53|FANCS|PPP1R53|BRCC1|CCNH|p37|p34|CycH|CPR4|CCNK|CCNT1|CCNT|HIVE1|CYCT1|CCNT2|CDK12|CRKR|CRKRS|CRK7|KIAA0904|CDK13|CHED|CDC2L|KIAA1791|CDC2L5|CAK1|MO15|CDKN7|CAK|STK1|CDK7|CDC2L4|CDK9|PITALRE|C-2k|TAK|CHK1|CHEK1|FCP1|CTDP1|DDB2|DDBB|FLJ34321|UV-DDB2|XPE|C19orf17|PPP1R68|ELL1|Men|ELL|MGC126218|ERCC2|M…
MSigDB_5153	REACTOME_NEUTROPHIL_DEGRANULATION	A1BG|FLJ33876|ABCA13|FLJ33951|ACAA1|ACLY|ACL|ATPCL|CLATP|PAP|ACP-3|TM-PAP|ACPP|ACP3|HARP11|Arp11|Arp10|ACTR11|ACTR10|CTRN2|ACTR1B|Arp1B|ACTR2|ARP2|ADAM10|HsT18717|MADM|CD156C|kuz|CD156A|CD156|ADAM8|MS2|EMR3|ADGRE3|ADGRE5|CD97|TM7LN1|GPR97|Pb99|ADGRG3|PGR26|ASRG|AGA|AGL|BSCL|AGPAT2|LPAAT-beta|A2HS|AHSG|FETUA|HSGA|PBGS|ALAD|ALADH|ALDH3B1|ALDH7|ALDOA|ALDOC|ALOX5|5-LOX|AMPD3|DKFZp313M0720|ANO6|TMEM16…
MSigDB_5154	REACTOME_COMPLEX_I_BIOGENESIS	ACAD9|NPD002|MGC14452|ECSIT|SITPEC|ND1|MT-ND1|NAD1|MTND1|NAD2|MT-ND2|ND2|MTND2|NAD3|ND3|MT-ND3|MTND3|MTND4|LHON|MT-ND4|ND4|NAD4|MTND5|ND5|MT-ND5|NAD5|MTND6|NAD6|MT-ND6|ND6|MWFE|CI-MWFE|NDUFA1|CI-42k|NDUFA10|NDUFA11|B14.7|DAP13|NDUFA12|B17.2|CGI-39|NDUFA13|GRIM19|CDA016|B16.6|GRIM-19|B8|NDUFA2|NDUFA3|B9|NDUFA5|UQOR13|CI-13kB|CI-13KD-B|B13|NUFM|NDUFA6|CI-B14|B14|LYRM6|NADHB14|NDUFA7|B14.5a|MGC793|P…
MSigDB_5156	REACTOME_SIGNALING_BY_MODERATE_KINASE_ACTIVITY_BRAF_MUTANTS	ACTB|DFNA26|ACTG1|DFNA20|ACTG|INAG1|APBB1IP|RIAM|ARAF1|ARAF|ARR1|ARRB1|DKFZp686L0365|BARR2|ARRB2|ARR2|BRAF|BRAF1|IMP|BRAP2|BRAP|RNF52|CALML2|CAMI|DD132|PHKD|CALM1|CAMKA|CaMKIIŒ±|CaMKIINalpha|CAMK2A|KIAA0968|CAMK2|CAM2|CAMKB|CaMKIIŒ≤|CAMK2B|CAMK2D|CAMKD|CAMK2G|CAMKG|KSR|CNKSR1|CNK|CNK1|KIAA0902|KSR2|CNK2|CNKSR2|CSK|FGA|FGB|FGG|CIG|FN1|LETS|GFND2|MSF|FINC|HRAS|HRAS1|KIAA0051|SAR1|IQGAP1|HUMORFA01|p…
MSigDB_5157	REACTOME_SIGNALING_BY_RAS_MUTANTS	ACTB|DFNA26|ACTG1|DFNA20|ACTG|INAG1|APBB1IP|RIAM|ARAF1|ARAF|ARR1|ARRB1|DKFZp686L0365|BARR2|ARRB2|ARR2|BRAF|BRAF1|IMP|BRAP2|BRAP|RNF52|CALML2|CAMI|DD132|PHKD|CALM1|CAMKA|CaMKIIŒ±|CaMKIINalpha|CAMK2A|KIAA0968|CAMK2|CAM2|CAMKB|CaMKIIŒ≤|CAMK2B|CAMK2D|CAMKD|CAMK2G|CAMKG|KSR|CNKSR1|CNK|CNK1|KIAA0902|KSR2|CNK2|CNKSR2|CSK|AF9Q34|AIP1|DAB2IP|DIP1/2|KIAA1743|FGA|FGB|FGG|CIG|FN1|LETS|GFND2|MSF|FINC|HRAS|HRA…
MSigDB_5158	REACTOME_SIGNALING_BY_BRAF_AND_RAF_FUSIONS	ACTB|DFNA26|ACTG1|DFNA20|ACTG|AGGF1|FLJ10283|HSU84971|GPATCH7|GPATC7|VG5Q|MULK|AGK|FLJ10842|ATRAP|AGTRAP|LQT11|CG-NAP|PPP1R45|KIAA0803|MU-RMS-40.16A|AKAP9|AKAP350|YOTIAO|PRKA9|AKAP450|HYPERION|AP3B1|HPS2|ADTB3A|INAG1|APBB1IP|RIAM|ARAF1|ARAF|ARR1|ARRB1|DKFZp686L0365|BARR2|ARRB2|ARR2|GSA7|DKFZp434N0735|ATG7|APG7L|BIM|BCL2L11|BimEL|BimL|BimS|BOD|BRAF|BRAF1|CALML2|CAMI|DD132|PHKD|CALM1|CAMKA|CaMKIIŒ±…
MSigDB_5159	REACTOME_ONCOGENIC_MAPK_SIGNALING	ACTB|DFNA26|ACTG1|DFNA20|ACTG|AGGF1|FLJ10283|HSU84971|GPATCH7|GPATC7|VG5Q|MULK|AGK|FLJ10842|ATRAP|AGTRAP|LQT11|CG-NAP|PPP1R45|KIAA0803|MU-RMS-40.16A|AKAP9|AKAP350|YOTIAO|PRKA9|AKAP450|HYPERION|AP3B1|HPS2|ADTB3A|INAG1|APBB1IP|RIAM|ARAF1|ARAF|ARR1|ARRB1|DKFZp686L0365|BARR2|ARRB2|ARR2|GSA7|DKFZp434N0735|ATG7|APG7L|BIM|BCL2L11|BimEL|BimL|BimS|BOD|BRAF|BRAF1|IMP|BRAP2|BRAP|RNF52|CALML2|CAMI|DD132|PHKD…
MSigDB_5160	REACTOME_ANTIMICROBIAL_PEPTIDES	ART1|CD296|ART2|HAH1|ATOX1|MNK|ATP7A|BPI|BPIFD1|bA49G10.5|PLUNC|BPIFA1|SPLUNC1|LUNX|BPIFA2|C20orf70|PSP|bA49G10.1|SPLUNC2|dJ1187J4.1|C20orf114|MGC14597|BPIFB1|bA49G10.6|VEMSGP|LPLUNC1|C20orf184|BPIFB2|BPIL1|LPLUNC2|dJ726C3.2|dJ726C3.5|C20orf186|LPLUNC4|BPIFB4|BPIL3|BPIFB6|LPLUNC6|FALL39|LL37|CAMP|FALL-39|CAP18|CD192|CKR2|CMKBR2|CCR2|CC-CKR-2|MCP-1-R|FLJ78302|CD196|CKR-L3|GPR-CY4|BN-1|DCR2|GPR29|S…
MSigDB_5165	REACTOME_FGFR2_ALTERNATIVE_SPLICING	RBM35A|ESRP1|FLJ20171|ESRP2|RBM35B|FLJ21918|BEK|K-SAM|ECT1|KGFR|JWS|TK14|CFD1|TK25|CEK3|FGFR2|CD332|BTF4|RAP74|TF2F1|GTF2F1|TFIIF|BTF4|RAP30|TFIIF|GTF2F2|hnRNP-A1|HNRNPA1|HNRPA1|ALS20|hnRNPA1|HNRPF|HNRNPF|hnRNPH|HNRNPH1|HNRPH1|HTGR1|HNRPM|HNRNPM4|NAGR1|HNRPM4|CEAR|HNRNPM|Sto1|CBP80|NCBP1|NCBP|CBP20|Cbc2|NIP1|NCBP2|POLR2|POLR2A|RPB1|POLRA|RPB2|POLR2B|POLR2C|RPB3|POLR2D|RBP4|RPB5|RPABC1|hRPB25|POLR…
MSigDB_5169	REACTOME_REGULATION_OF_TP53_ACTIVITY_THROUGH_PHOSPHORYLATION	TEL1|ATD|ATDC|ATC|ATA|ATM|TELO1|SCKL1|ATR|FRP1|MEC1|SCKL|ATRIP|MGC20625|MGC26740|MGC21482|FLJ12343|PPP1R47|AIK|BTAK|STK15|AurA|STK6|STK7|ARK1|AURKA|AURKB|STK12|Aik2|PPP1R48|AIM-1|IPL1|STK5|AurB|ARK2|BARD1|BLM|RECQ2|RECQL3|BS|BRCA1|RNF53|FANCS|PPP1R53|BRCC1|BRIP1|BACH1|FANCJ|OF|CT146|CCNA1|CCNA2|CCNA|CCN1|CDK2|PSSALRE|CDK5|p35nck5a|Nck5a|CDK5R1|p35|CHK1|CHEK1|PP1425|CDS1|bA444G7|CHK2|RAD53|HuCds1|…
MSigDB_5170	REACTOME_REGULATION_OF_TP53_ACTIVITY_THROUGH_ACETYLATION	PKB|AKT1|PRKBA|RAC|AKT|AKT2|PKBŒ≤|PKBG|AKT3|PRKBG|RAC-gamma|BRPF2|BRL|BRD1|CELTIX1|BRD7|BP75|BRPF1|BR140|BRPF3|KIAA1286|Mi-2a|CHD3|ZFH|Mi2-ALPHA|Mi-2b|CHD4|Mi2-BETA|KAT3B|EP300|p300|p66alpha|GATAD2A|GATAD2B|P66beta|HDAC1|RPD3L1|GON-10|HD1|KDAC1|HDAC2|KDAC2|RPD3|YAF1|ING1L|ING2|p33ING2|ING5|p28ING5|FLJ23842|ZNF220|MOZ|RUNXBP2|ZC2HC6A|KAT6A|MYST3|MAP2K6|PRKMK6|SAPKK3|MAPKK6|MEK6|MKK6|MBD3|NY-SAR-91…
MSigDB_5173	REACTOME_KERATINIZATION	CANPL1|muCANP|CANP|CAPN1|muCL|CANPS|CAPNS1|CDPS|CAPN4|30K|CANP|MICE|CASP14|MGC119078|MGC119079|ELA2A|CELA2A|CSTA|STFA|STF1|CDHF1|DSC1|DSC2|DSC3|CDHF2|DSC4|DSC2|DSC3|DSC1|CDHF3|DSC|CDHF4|DSG|DSG1|DSG2|CDHF5|DSG3|CDHF6|LAH|CDHF13|DSG4|KPPS2|DPII|DPI|DSP|PPKS2|EVPL|EVPK|FLG|PACE|PCSK3|FUR|SPC1|FURIN|IVL|PKGB|CTNNG|JUP|DPIII|PDGB|DP3|KIAA1026|FLJ43806|KAZN|C1orf196|KAZRIN|KLK12|KLK-L5|KLK13|KLK-L4|KL…
MSigDB_5174	REACTOME_REGULATION_OF_TP53_EXPRESSION_AND_DEGRADATION	PKB|AKT1|PRKBA|RAC|AKT|AKT2|PKBŒ≤|PKBG|AKT3|PRKBG|RAC-gamma|TEL1|ATD|ATDC|ATC|ATA|ATM|TELO1|CT146|CCNA1|CCNA2|CCNA|CCN1|CCNG1|CCNG|CDK1|CDC2|CDC28A|CDK2|p16INK4a|CDKN2A|ARF|CDKN2|MTS1|INK4|MLM|p14|CMM2|p16|p19|p14ARF|INK4a|p19Arf|CDK4I|PP1425|CDS1|bA444G7|CHK2|RAD53|HuCds1|CHEK2|DAXX|DAP6|MAPKAP1|MGC2745|MIP1|SIN1|MGC5370|MDM2|HDM2|MDMX|MDM4|HDMX|Pop3|GBL|MLST8|GbetaL|Lst8|RAFT1|FRAP1|FRAP2|FLJ44…
MSigDB_5175	REACTOME_METABOLISM_OF_FAT_SOLUBLE_VITAMINS	AGRN|AGRIN|AKR1B12|AKR1B11|AKR1B10|ARL-1|ARL1|HSI|ALDRLn|HIS|DDH1|DD1|MBAB|HAKRC|DDH|AKR1C1|DDX|KIAA0119|HAKRB|HSD17B5|PGFS|AKR1C3|CHDR|DD4|HAKRA|3-alpha-HSD|CDR|AKR1C4|C11|MGC22581|APOA1|APOA2|APOA4|APOB|APOC2|APOC3|APOE|AD2|G3a|ApoM|APOM|NG20|BCDO|BCMO|BCMO1|FLJ10730|BCO1|BCDO1|FLJ34464|B-DIOX-II|BCDO2|BCO2|CLPS|GPC1|glypican|DKFZp547M109|GPC2|FLJ38962|cerebroglycan|SGBS1|DGSX|GPC3|SGB|OCI-5|SD…
MSigDB_5176	REACTOME_SIGNALING_BY_MET	ARF6|CBL2|c-Cbl|RNF55|CBL|COLL6|STL2|CO11A1|COL11A1|DFNA37|DFNA13|DFNB53|HKE5|COL11A2|OI4|COL1A1|OI4|COL1A2|COL24A1|KIAA1870|COL27A1|FLJ11895|MGC11337|STL1|AOM|COL2A1|SEDC|COL3A1|EDS4A|COL5A1|COL5A2|COL5A3|CRK|CRKL|KIAA1771|ZIR2|DOCK7|AF-1P|EPS15|MLLT5|CIG|FN1|LETS|GFND2|MSF|FINC|DFNB26|GAB1|KIAA0154|GGA3|GRB2|NCKAP2|HPTA|F-TCF|DFNB39|HGFB|HGF|SF|HGFA|HGFAP|HGFAC|ZFYVE8|HGS|Hrs|Vps27|TMPRSS1|HPN|…
MSigDB_5179	REACTOME_PTEN_REGULATION	EIF2C1|AGO1|hAGO1|EIF2C2|CASC7|Q10|hAGO2|LINC00980|AGO2|FLJ12765|EIF2C3|AGO3|hAGO3|hAGO4|AGO4|FLJ20033|KIAA1567|EIF2C4|PKB|AKT1|PRKBA|RAC|AKT|AKT2|PKBŒ≤|PKBG|AKT3|PRKBG|RAC-gamma|HB16|TREB7|CREB2|CRE-BP1|ATF2|DRPLA|B37|ATN1|D12S755E|RNF51|BMI1|PCGF4|MGC10561|CDCA6|CBX2|PC2|NBP16|CBX4|hPC2|CBX6|PC3|RC1|HPC3|CBX8|Mi-2a|CHD3|ZFH|Mi2-ALPHA|Mi-2b|CHD4|Mi2-BETA|Cka1|Cka2|CSNK2A1|CK2alpha'|CSNK2A2|CSNK2…
MSigDB_5180	REACTOME_RNA_POLYMERASE_II_TRANSCRIBES_SNRNA_GENES	INTS13|NET48|ASUN|Mat89Bb|SPATA30|C12orf11|FLJ10637|CPR4|CCNK|CCNT1|CCNT|HIVE1|CYCT1|CCNT2|CAK1|MO15|CDKN7|CAK|STK1|CDK7|CDC2L4|CDK9|PITALRE|C-2k|TAK|CPSF3L|INTS11|INT11|CPSF73L|FLJ20542|RC-68|C19orf17|PPP1R68|ELL1|Men|ELL|ELL2|MRCCAT1|ELL3|FLJ22637|TFIIA|GTF2A1|TFIIA|HsT18745|GTF2A2|GTF2B|TFIIB|GTF2E1|TFIIE-A|FE|GTF2E2|TF2E2|FE|TFIIE-B|BTF4|RAP74|TF2F1|GTF2F1|TFIIF|BTF4|RAP30|TFIIF|GTF2F2|KIAA09…
MSigDB_5181	REACTOME_COPI_MEDIATED_ANTEROGRADE_TRANSPORT	HARP11|Arp11|Arp10|ACTR11|ACTR10|Arp1A|ARP1|ACTR1A|ANK1|SPH1|ANK|LQT4|ANK2|ANK3|COPD|ARCN1|ARF1|ARF3|ARF2|ARF4|ARF5|FLJ10767|bA261N11.3|ARF1GAP|ARFGAP1|IRZ|FLJ14576|ARFGAP2|Zfp289|ZNF289|ARFGAP3|ARFGAP1|BET1|hbet1|GS15|BET1L|GOLIM3|CAPZA1|CAPZA2|CAPZ|CAPPA2|CAPZA3|Gsg3|CAPPA3|CAPZB|CR|DAF|CROM|TC|CD55|16.3A5|EJ30|G344|p18-20|EJ16|MIC11|CD59|MSK21|EL32|MIN1|MIN2|MIN3|COG1|LDLB|KIAA1381|COG2|LDLC|C…
MSigDB_5182	REACTOME_FORMATION_OF_THE_CORNIFIED_ENVELOPE	CANPL1|muCANP|CANP|CAPN1|muCL|CANPS|CAPNS1|CDPS|CAPN4|30K|CANP|MICE|CASP14|MGC119078|MGC119079|ELA2A|CELA2A|CSTA|STFA|STF1|CDHF1|DSC1|DSC2|DSC3|CDHF2|DSC4|DSC2|DSC3|DSC1|CDHF3|DSC|CDHF4|DSG|DSG1|DSG2|CDHF5|DSG3|CDHF6|LAH|CDHF13|DSG4|KPPS2|DPII|DPI|DSP|PPKS2|EVPL|EVPK|FLG|PACE|PCSK3|FUR|SPC1|FURIN|IVL|PKGB|CTNNG|JUP|DPIII|PDGB|DP3|KIAA1026|FLJ43806|KAZN|C1orf196|KAZRIN|KLK12|KLK-L5|KLK13|KLK-L4|KL…
MSigDB_5183	REACTOME_COPI_DEPENDENT_GOLGI_TO_ER_RETROGRADE_TRAFFIC	COPD|ARCN1|ARF1|ARF3|ARF2|ARF4|ARF5|FLJ10767|bA261N11.3|ARF1GAP|ARFGAP1|IRZ|FLJ14576|ARFGAP2|Zfp289|ZNF289|ARFGAP3|ARFGAP1|SEC20|BNIP1|Nip1|PPP1R61|CENPE|KIF10|COPA|HEP-COP|COPB1|COPB|beta'-COP|COPB2|betaprime-COP|epsilon-COP|COPE|COPG|COPG1|COPG2|2-COP|COPZ1|COPZ|CGI-120|COPZ2|MGC23008|KIAA0248|GBF1|ARF1GEF|ERD2.1|KDELR1|HDEL|ERD2|HKSP|TRIP5|KIF11|KNSL1|Eg5|KIF12|KIF13B|KIAA0639|GAKIN|KNSL7|KIF1…
MSigDB_5184	REACTOME_COPI_INDEPENDENT_GOLGI_TO_ER_RETROGRADE_TRAFFIC	HARP11|Arp11|Arp10|ACTR11|ACTR10|Arp1A|ARP1|ACTR1A|AGPAT3|LPAAT-gamma|LPAAT3|BICD1|BICD2|KIAA0699|CAPZA1|CAPZA2|CAPZ|CAPPA2|CAPZA3|Gsg3|CAPPA3|CAPZB|DCTN1|DCTN2|DCTN-50|RBP50|DCTN3|DCTN-22|DCTN4|p25|MGC3248|DCTN5|WS-3|DCTN6|DNCH1|HL-3|DNCL|DYNC1H1|Dnchc1|DNECL|DHC1|CMT2O|p22|DYNC1I1|DNCIC1|DNCI1|DIC74|DYNC1I2|DNCI2|DYNC1LI1|DNCLI1|DNCLI2|DYNC1LI2|DYNLL1|PIN|LC8|hdlc1|DLC1|DNCL1|DLC8|RSPH22|MGC178…
MSigDB_5185	REACTOME_INTRA_GOLGI_TRAFFIC	PALP|ALPP|PLAP|ARF1|GS15|BET1L|GOLIM3|COG1|LDLB|KIAA1381|COG2|LDLC|COG3|SEC34|DKFZP586E1519|COD1|COG4|KIAA1134|COD2|COG6|COG7|FLJ22315|COG8|DOR1|CDP1|CUT|Cux/CDP|GOLIM6|CUX|CUTL1|CUX1|CDP|CDP/Cut|CDP/Cux|Clox|CASP|CYTH1|D17S811E|PSCD1|cytohesin-1|B2-1|Sec7p-like|cytohesin-2|Sec7p-L|PSCD2|CYTH2|ARNO|PSCD2L|CTS18.1|PSCD3|CYTH3|GRP1|ARNO3|cytohesin-3|cytohesin-4|CYT4|CYTH4|PSCD4|golgin-84|ret-II|GOL…
MSigDB_5186	REACTOME_RETROGRADE_TRANSPORT_AT_THE_TRANS_GOLGI_NETWORK	POR1|ARFIP2|ARP|ARL18|ARFRP1|Arp1|ARL1|ARFL1|COG1|LDLB|KIAA1381|COG2|LDLC|COG3|SEC34|DKFZP586E1519|COD1|COG4|KIAA1134|COD2|COG6|COG7|FLJ22315|COG8|DOR1|FLJ22035|MGC20706|GCC1P|GCC88|GCC1|GCC185|GCC2|KIAA0336|GOLGA1|golgin-97|MGC33154|GCP2|p230|GOLGA4|GOLG|golgin-240|MPR300|MPR1|M6P-R|MPRI|CI-M6PR|CD222|CIMPR|IGF2R|CI-MPR|CD-M6PR|CD-MPR|M6PR|NAT12|C14orf35|NAA30|Mak3p|MAK3|FLJ35355|NAA35|MAK10|FLJ…
MSigDB_5187	REACTOME_INTRA_GOLGI_AND_RETROGRADE_GOLGI_TO_ER_TRAFFIC	HARP11|Arp11|Arp10|ACTR11|ACTR10|Arp1A|ARP1|ACTR1A|AGPAT3|LPAAT-gamma|LPAAT3|PALP|ALPP|PLAP|COPD|ARCN1|ARF1|ARF3|ARF2|ARF4|ARF5|FLJ10767|bA261N11.3|ARF1GAP|ARFGAP1|IRZ|FLJ14576|ARFGAP2|Zfp289|ZNF289|ARFGAP3|ARFGAP1|POR1|ARFIP2|ARP|ARL18|ARFRP1|Arp1|ARL1|ARFL1|GS15|BET1L|GOLIM3|BICD1|BICD2|KIAA0699|SEC20|BNIP1|Nip1|CAPZA1|CAPZA2|CAPZ|CAPPA2|CAPZA3|Gsg3|CAPPA3|CAPZB|PPP1R61|CENPE|KIF10|COG1|LDLB|KI…
MSigDB_5189	REACTOME_COOPERATION_OF_PDCL_PHLP1_AND_TRIC_CCT_IN_G_PROTEIN_BETA_FOLDING	CCT2|Cctb|CCT3|Cctg|TRIC5|Cctd|CCT4|KIAA0098|CCT5|Cctz|TTCP20|TCP20|CCT6|HTR3|TCPZ|CCT6A|TSA303|Cctz2|CCT6B|Ccth|Nip7-1|CCT7|C21orf112|CCT8|Cctq|PRED71|Cka1|Cka2|CSNK2A1|CK2alpha'|CSNK2A2|CSNK2A1|Ckb1|Ckb2|CSNK2B|GNAI1|GIP|GNAI2|GNAI2B|87U6|GNAI3|GNAO1|G-ALPHA-o|GNAT1|CSNBAD3|GNAT2|ACHM4|GNAT3|gustducin|GDCA|GNAZ|GNB1|GNB2|GNB3|GNB4|GNG10|GNG11|GNGT11|G(gamma)13|h2-35|GNG13|GNG2|GNG3|GNG4|GNG5|GN…
MSigDB_5193	REACTOME_MITOTIC_PROPHASE	AAAS|ARPP-16|ARPP19|ENSAL|ARPP16|ARPP-19|BAF|BANF1|BLZF1|JEM-1|CCNB1|CCNB|CCNB2|HsT17299|CDK1|CDC2|CDC28A|FLJ38101|NEP1-R1|TMEM188|CNEP1R1|C16orf69|NET56|HSA011916|CTDNEP1|DULLARD|EMD|LEMD5|STA|MGC8394|MGC4319|ENSA|MGC78563|ARPP-19e|GOLGA2|GM130|golgin-95|GRASP65|GORASP1|P65|GOLPH5|FLJ23443|GORASP2|GRASP55|GRS2|GOLPH6|H2AB1|H2AFB1|MGC921|FLJ10903|H2AJ|H2AFJ|H2AZ2|MGC1947|MGC10170|H2AFV|H2AV|MGC10…
MSigDB_5195	REACTOME_M_PHASE	AAAS|Arp1A|ARP1|ACTR1A|ELYS|AHCTF1|LQT11|CG-NAP|PPP1R45|KIAA0803|MU-RMS-40.16A|AKAP9|AKAP350|YOTIAO|PRKA9|AKAP450|HYPERION|KIAA0328|ALMS1|ANAPC1|MCPR|APC1|TSG24|APC10|DKFZP564L0562|DOC1|ANAPC10|APC11|Apc11p|ANAPC11|MGC882|HSPC214|ANAPC15|HSPC020|C11orf51|APC15|DKFZP564M082|CENP-27|ANAPC16|APC16|bA570G20.3|FLJ33728|C10orf104|APC2|ANAPC2|KIAA1406|ANAPC4|APC4|ANAPC5|APC5|APC7|ANAPC7|LEMD7|Lem4|ANKLE…
MSigDB_5198	REACTOME_DNA_REPLICATION_PRE_INITIATION	CDC45|CDC45L2|CDC45L|CDC6|CDC18L|CDC7L1|huCdc7|Hsk1|HsCdc7|CDC7|CDK2|DUP|RIS2|CDT1|ASK|chif|ZDBF1|DBF4|DBF4A|RBBP3|RBP3|E2F1|E2F2|E2F-2|E2F3|GMNN|Gem|PRO2249|MCM10|DNA43|CNA43|CCNL1|BM28|cdc19|KIAA0030|CDCL1|MCM2|D3S3194|DFNA70|MCM3|P1-Cdc21|hCdc21|CDC21|MGC33310|MCM4|CDC54|MCM5|CDC46|MCM6|Mis5|MCM7|CDC47|MCM2|PPP1R104|MGC12866|MGC4816|dJ967N21.5|MGC119522|MGC119523|REC|C20orf154|MCM8|ORC1L|PARC1…
MSigDB_5199	REACTOME_SWITCHING_OF_ORIGINS_TO_A_POST_REPLICATIVE_STATE	ANAPC1|MCPR|APC1|TSG24|APC10|DKFZP564L0562|DOC1|ANAPC10|APC11|Apc11p|ANAPC11|MGC882|HSPC214|ANAPC15|HSPC020|C11orf51|APC15|DKFZP564M082|CENP-27|ANAPC16|APC16|bA570G20.3|FLJ33728|C10orf104|APC2|ANAPC2|KIAA1406|ANAPC4|APC4|ANAPC5|APC5|APC7|ANAPC7|CT146|CCNA1|CCNA2|CCNA|CCN1|CCNE|CCNE1|CCNE2|CYCE2|APC6|CDC16|CUT9|ANAPC6|CUT23|ANAPC8|APC8|CDC23|C9orf17|CDC26|APC12|ANAPC12|CDC27|NUC2|D0S1430E|APC3|D17…
MSigDB_5203	REACTOME_STABILIZATION_OF_P53	TEL1|ATD|ATDC|ATC|ATA|ATM|TELO1|p16INK4a|CDKN2A|ARF|CDKN2|MTS1|INK4|MLM|p14|CMM2|p16|p19|p14ARF|INK4a|p19Arf|CDK4I|PP1425|CDS1|bA444G7|CHK2|RAD53|HuCds1|CHEK2|MGC5370|MDM2|HDM2|MDMX|MDM4|HDMX|C20orf104|TDRD20A|dJ1121G12.1|PHF20|HC2|MGC14575|MGC22853|MGC21459|MGC14751|PSMA1|MGC1667|PROS30|MGC23915|NU|MGC14542|PSMA2|MU|PMSA2|HC3|PSMA3|HC8|HC9|HsT17706|PSMA4|ZETA|PSMA5|MGC2333|PROS27|MGC22756|PSMA6|…
MSigDB_5204	REACTOME_G1_S_DNA_DAMAGE_CHECKPOINTS	TEL1|ATD|ATDC|ATC|ATA|ATM|TELO1|CT146|CCNA1|CCNA2|CCNA|CCN1|CCNE|CCNE1|CCNE2|CYCE2|CDC25A|CDK2|CAP20|CIP1|CDKN1A|WAF1|SDI1|P21|p21CIP1|p21Cip1/Waf1|p21|CDKN1|CDKN1B|KIP1|P27KIP1|p16INK4a|CDKN2A|ARF|CDKN2|MTS1|INK4|MLM|p14|CMM2|p16|p19|p14ARF|INK4a|p19Arf|CDK4I|CHK1|CHEK1|PP1425|CDS1|bA444G7|CHK2|RAD53|HuCds1|CHEK2|MGC5370|MDM2|HDM2|MDMX|MDM4|HDMX|PCBP4|MCG10|LIP4|C20orf104|TDRD20A|dJ1121G12.1|PHF…
MSigDB_5205	REACTOME_MITOTIC_SPINDLE_CHECKPOINT	ELYS|AHCTF1|ANAPC1|MCPR|APC1|TSG24|APC10|DKFZP564L0562|DOC1|ANAPC10|APC11|Apc11p|ANAPC11|MGC882|HSPC214|ANAPC15|HSPC020|C11orf51|APC15|DKFZP564M082|CENP-27|ANAPC16|APC16|bA570G20.3|FLJ33728|C10orf104|APC2|ANAPC2|KIAA1406|ANAPC4|APC4|ANAPC5|APC5|APC7|ANAPC7|AURKB|STK12|Aik2|PPP1R48|AIM-1|IPL1|STK5|AurB|ARK2|MGC4093|MKS10|MKSR-2|B9D2|API4|survivin|BIRC5|EPR-1|BUB1L|BUB1|hBUB1|BUB1A|MAD3L|SSK1|Bub1A…
MSigDB_5206	REACTOME_CYCLIN_A:CDK2_ASSOCIATED_EVENTS_AT_S_PHASE_ENTRY	PKB|AKT1|PRKBA|RAC|AKT|AKT2|PKBŒ≤|PKBG|AKT3|PRKBG|RAC-gamma|CABLES1|FLJ35924|HsT2563|CT146|CCNA1|CCNA2|CCNA|CCN1|CCND1|PRAD1|BCL1|U21B31|D11S287E|CCNE|CCNE1|CCNE2|CYCE2|CCNH|p37|p34|CycH|CDC25A|CDC25B|CDK2|PSK-J3|CDK4|CAK1|MO15|CDKN7|CAK|STK1|CDK7|CAP20|CIP1|CDKN1A|WAF1|SDI1|P21|p21CIP1|p21Cip1/Waf1|p21|CDKN1|CDKN1B|KIP1|P27KIP1|CKS1|CKS1B|ckshs1|CUL1|RBBP3|RBP3|E2F1|E2F-4|E2F4|E2F5|KIAA1242|FZR2…
MSigDB_5216	REACTOME_TRNA_PROCESSING	AAAS|ADAT1|DEADC1|dJ20N2.1|TAD2|ADAT2|TAD3|ADAT3|TRM9|TRMT9A|MGC10235|ALKBH8|CGI-99|hCLE1|CLE|CLE7|RTRAF|RLLM1|LCRP369|C14orf166|asw|C2orf49|MGC5509|CDKAL1|FLJ20342|CLP1|hClp1|HEAB|CPSF160|CPSF1|NAR|CPSF4|CPSF30|CstF-64|CSTF2|MGC17332|NCS6|CTU1|ATPBD3|CTU2|C16orf84|NCS2|DDX1|DBP-RB|FLJ20399|SMM1|DUS2|DUS2L|FLJ10530|ELAC2|HPC2|GLUPRORS|QPRS|EPRS1|PARS|EPRS|QARS|EARS|FAM98B|FLJ38426|TRM7|MRX9|CDLIV…
MSigDB_5217	REACTOME_RRNA_PROCESSING	KIAA0187|BMS1|BMS1L|BOP1|KIAA0124|BYSL|Enp1|Rrp47|LRP1|SUNCOR|SUN-CoR|C1D|CSNK1D|CKIdelta|HCKID|CKID|CSNK1E|CKIE|HCKIE|CKIepsilon|WDSOF1|Gm83|DCAF13|HSPC064|DKFZP564O0463|Sof1|RH-II/GU|GURDB|DDX21|RRP3|FLJ30012|DKFZp564O176|HQ0256|DDX47|DDX49|Dbp8|FLJ10432|DDX52|ROK1|DDX37|Dhr1|KIAA1517|MGC2695|MGC4322|DHX37|MGC29875|DIEXF|UTP25|DEF|C1orf107|HSA9761|DIMT1|DIMT1L|dis3p|RRP44|DIS3|KIAA1008|EXOSC11|…
MSigDB_5218	REACTOME_EUKARYOTIC_TRANSLATION_INITIATION	eIF-4C|eIF-1A|EIF1A|EIF1AX|EIF4C|EIF2BA|EIF-2B|EIF-2Balpha|EIF2B|EIF2B1|EIF-2Bbeta|EIF2B2|EIF2B|EIF2Bgamma|EIF2B3|EIF-2B|EIF2Bepsilon|EIF2B5|EIF-2B|EIF2|EIF2S1|EIF-2alpha|EIF2A|EIF2beta|EIF2|PPP1R67|EIF2S2|EIF2G|EIF2gamma|EIF2|EIF2S3|EIF3S10|EIF3A|EIF3|eIF3a|eIF3-theta|KIAA0139|TIF32|eIF3-p170|EIF3B|PRT1|EIF3S9|eIF3b|EIF3C|EIF3S8|eIF3c|eIF3-p110|eIF3-p66|EIF3S7|EIF3D|eIF3d|eIF3-zeta|EIF3S6|INT6|e…
MSigDB_5222	REACTOME_RNA_POLYMERASE_I_TRANSCRIPTION_INITIATION	CCNH|p37|p34|CycH|CD3EAP|CAST|ASE-1|PAF49|CAK1|MO15|CDKN7|CAK|STK1|CDK7|Mi-2a|CHD3|ZFH|Mi2-ALPHA|Mi-2b|CHD4|Mi2-BETA|EHMT2|G9A|NG36/G9a|C6orf30|Em:AF134726.3|KMT1C|BAT8|MGC126218|ERCC2|MGC102762|MGC126219|XPD|MAG|TFIIH|EM9|XPB|RAD25|ERCC3|BTF2|RAD26|ARMD5|CKN2|ERCC6|CSB|p66alpha|GATAD2A|GATAD2B|P66beta|TFIIH|GTF2H1|P62|BTF2|BTF2|T-BTF2P44|GTF2H2|BTF2P44|TFIIH|p44|GTF2H3|TFIIH|P34|BTF2|TFIIH|TFB2|…
MSigDB_5223	REACTOME_RNA_POLYMERASE_I_PROMOTER_ESCAPE	HP1Hs-gamma|CBX3|CCNH|p37|p34|CycH|CD3EAP|CAST|ASE-1|PAF49|CAK1|MO15|CDKN7|CAK|STK1|CDK7|MGC126218|ERCC2|MGC102762|MGC126219|XPD|MAG|TFIIH|EM9|XPB|RAD25|ERCC3|BTF2|TFIIH|GTF2H1|P62|BTF2|BTF2|T-BTF2P44|GTF2H2|BTF2P44|TFIIH|p44|GTF2H3|TFIIH|P34|BTF2|TFIIH|TFB2|P52|GTF2H4|GTF2H5|TTD-A|TTDA|C6orf175|TFB5|FLJ30544|TFIIH|bA120J8.2|TTD|H2AB1|H2AFB1|MGC921|FLJ10903|H2AJ|H2AFJ|H2AZ2|MGC1947|MGC10170|H2AFV…
MSigDB_5224	REACTOME_RNA_POLYMERASE_II_TRANSCRIPTION_PRE_INITIATION_AND_PROMOTER_OPENING	CCNH|p37|p34|CycH|CAK1|MO15|CDKN7|CAK|STK1|CDK7|MGC126218|ERCC2|MGC102762|MGC126219|XPD|MAG|TFIIH|EM9|XPB|RAD25|ERCC3|BTF2|TFIIA|GTF2A1|TFIIA|HsT18745|GTF2A2|GTF2B|TFIIB|GTF2E1|TFIIE-A|FE|GTF2E2|TF2E2|FE|TFIIE-B|BTF4|RAP74|TF2F1|GTF2F1|TFIIF|BTF4|RAP30|TFIIF|GTF2F2|TFIIH|GTF2H1|P62|BTF2|BTF2|T-BTF2P44|GTF2H2|BTF2P44|TFIIH|p44|GTF2H3|TFIIH|P34|BTF2|TFIIH|TFB2|P52|GTF2H4|GTF2H5|TTD-A|TTDA|C6orf175|…
MSigDB_5226	REACTOME_RNA_POLYMERASE_II_TRANSCRIPTION_TERMINATION	BEF|ALY/REF|ALYREF|ALY|REF|THOC4|CASC3|MLN51|BTZ|EHB3|PRP17|CDC40|PRPF17|FLJ10564|FOP|C1orf77|CHTOP|SRAG|DKFZP547E1010|CLP1|hClp1|HEAB|CPSF160|CPSF1|KIAA1367|CPSF100|CPSF2|CPSF-73|CPSF3|CPSF73|YSH1|NAR|CPSF4|CPSF30|CPSF7|FLJ12529|CFIM59|CSTF1|CstF-64|CSTF2|CstF-64T|tauCstF-64|CSTF2T|KIAA0689|DKFZp434C1013|CstF-77|CSTF3|DDXL|URH49|BAT1L|DDX39|DDX39A|UAP56|DDX39B|BAT1|D6S81E|hPrp16|DDX38|PRPF16|PRP…
MSigDB_5227	REACTOME_RNA_POLYMERASE_I_TRANSCRIPTION_TERMINATION	CCNH|p37|p34|CycH|CD3EAP|CAST|ASE-1|PAF49|CAK1|MO15|CDKN7|CAK|STK1|CDK7|MGC126218|ERCC2|MGC102762|MGC126219|XPD|MAG|TFIIH|EM9|XPB|RAD25|ERCC3|BTF2|TFIIH|GTF2H1|P62|BTF2|BTF2|T-BTF2P44|GTF2H2|BTF2P44|TFIIH|p44|GTF2H3|TFIIH|P34|BTF2|TFIIH|TFB2|P52|GTF2H4|GTF2H5|TTD-A|TTDA|C6orf175|TFB5|FLJ30544|TFIIH|bA120J8.2|TTD|MNAT1|RNF66|MAT1|POLR1A|FLJ21915|RPA1|DKFZP586M0122|RPO1-4|FLJ10816|Rpo1-2|POLR1B|FLJ…
MSigDB_5228	REACTOME_RNA_POLYMERASE_I_TRANSCRIPTION	HP1Hs-gamma|CBX3|CCNH|p37|p34|CycH|CD3EAP|CAST|ASE-1|PAF49|CAK1|MO15|CDKN7|CAK|STK1|CDK7|Mi-2a|CHD3|ZFH|Mi2-ALPHA|Mi-2b|CHD4|Mi2-BETA|EHMT2|G9A|NG36/G9a|C6orf30|Em:AF134726.3|KMT1C|BAT8|MGC126218|ERCC2|MGC102762|MGC126219|XPD|MAG|TFIIH|EM9|XPB|RAD25|ERCC3|BTF2|RAD26|ARMD5|CKN2|ERCC6|CSB|p66alpha|GATAD2A|GATAD2B|P66beta|TFIIH|GTF2H1|P62|BTF2|BTF2|T-BTF2P44|GTF2H2|BTF2P44|TFIIH|p44|GTF2H3|TFIIH|P34…
MSigDB_5229	REACTOME_DEATH_RECEPTOR_SIGNALLING	BFR2|DED|CHE1|AATF|CHE-1|MDB|ABR|CD156B|cSVP|TACE|ADAM17|c-lbc|ARHGEF13|HA-3|BRX|PROTO-LB|Ht31|LBC|AKAP-Lbc|AKAP13|APH1A|APH-1A|CGI-78|APH1B|PSFL|DKFZp564D0372|APH-1B|GDIA1|RHOGDI|ARHGDIA|LBCL2|SUB1.5|P115-RHOGEF|ARHGEF1|ARHGEF10|Gef10|KIAA0294|FLJ10521|ARHGEF10L|KIAA1626|ARHGEF11|PDZ-RHOGEF|GTRAP48|KIAA0380|ARHGEF12|KIAA0382|LARG|Vsm-RhoGEF|ARHGEF15|KIAA0915|ARGEF15|FLJ13791|MGC44868|NBR|GEF16|A…
MSigDB_5230	REACTOME_DNA_DAMAGE_BYPASS	CUL4A|CUL4B|DDB1|DCAF2|L2DTL|RAMP|CDT2|DTL|IFI15|G1P2|ISG15|UCRP|NS5ATP9|OEATC-1|p15(PAF)|PCLAF|KIAA0101|PAF15|MAD2L2|FANCV|POLZ2|REV7|MAD2B|NPLOC4|FLJ20657|NPL4|KIAA1499|PCNA|POLD1|CDC2|POLD|POLD2|P68|POLD3|PPP1R128|KIAA0039|P66|p12|POLDS|POLD4|POLE|POLE1|POLE2|DPE2|CHRAC2|Ybl1|POLE3|p17|CHARAC17|CHRAC17|p12|POLE4|RAD30A|XP-V|POLH|RAD3OB|RAD30B|POLI|DINP|POLK|POLQ|DINB1|RNF73|RAD18|RBX1|BA554C12…
MSigDB_5231	REACTOME_DEPURINATION	Tpp1|Pip1|Ptop|Tint1|ACD|H2AB1|H2AFB1|MGC921|FLJ10903|H2AJ|H2AFJ|H2AZ2|MGC1947|MGC10170|H2AFV|H2AV|MGC10831|H2AX|H2AFX|H2AZ1|H2AZ|H2A.Z|H2AFZ|H2BFS|H2BS1|H2AFM|H2AC4|H2A/m|HIST1H2AB|H2AFL|H2AC6|HIST1H2AC|H2AC7|HIST1H2AD|H2AFG|H2A/g|H2A.3|HIST1H2AE|H2A/a|H2A.1|H2AFA|H2AC8|H2AFE|H2AC14|H2A/E|HIST1H2AJ|H2BFU|bA317E16.3|TSH2B|H2BC1|HIST1H2BA|STBP|H2B/f|H2BC3|H2BFF|HIST1H2BB|H2B/l|H2B.1|HIST1H2BC|H2BC…
MSigDB_5232	REACTOME_BASE_EXCISION_REPAIR_AP_SITE_FORMATION	Tpp1|Pip1|Ptop|Tint1|ACD|H2AB1|H2AFB1|MGC921|FLJ10903|H2AJ|H2AFJ|H2AZ2|MGC1947|MGC10170|H2AFV|H2AV|MGC10831|H2AX|H2AFX|H2AZ1|H2AZ|H2A.Z|H2AFZ|H2BFS|H2BS1|H2AFM|H2AC4|H2A/m|HIST1H2AB|H2AFL|H2AC6|HIST1H2AC|H2AC7|HIST1H2AD|H2AFG|H2A/g|H2A.3|HIST1H2AE|H2A/a|H2A.1|H2AFA|H2AC8|H2AFE|H2AC14|H2A/E|HIST1H2AJ|H2BFU|bA317E16.3|TSH2B|H2BC1|HIST1H2BA|STBP|H2B/f|H2BC3|H2BFF|HIST1H2BB|H2B/l|H2B.1|HIST1H2BC|H2BC…
MSigDB_5233	REACTOME_RESOLUTION_OF_ABASIC_SITES_AP_SITES	FLJ20446|ARH3|ADPRHL2|APX|HAP1|APEX|APEX1|REF1|REF-1|APE-1|APEN|APE|FEN-1|MF1|FEN1|RAD2|LIG1|LIG3alpha|LIG2|LIG3|MBD4|MED1|MPG|MDG|MUTYH|MYH|NEI1|FLJ22402|NEIL1|FPG1|hFPG1|MGC4505|NEH2|MGC2832|FLJ31644|NEIL2|NTHL1|NTH1|OCTS3|HMMH|OGH1|MUTM|OGG1|HOGG1|PARG|PARP|PARP1|ADPRT|PPOL|ADPRTL2|PARP2|PCNA|PNK|PNKP|POLB|POLD1|CDC2|POLD|POLD2|P68|POLD3|PPP1R128|KIAA0039|P66|p12|POLDS|POLD4|POLE|POLE1|POLE2|D…
MSigDB_5236	REACTOME_RNA_POLYMERASE_III_TRANSCRIPTION	KIAA1241|TFIIIB150|TFNR|TFIIIB90|TAF3B1|TFC5|BDP1|KIAA1689|HSA238520|TAF3C|TFIIIB90|TAF3B2|GTF3B|hBRF|BRF|BRF1|BRF2|BRFU|TFIIIB50|FLJ11052|RCP9|RCP|CRCP|CGRP-RCP|GTF3A|TFIIIA|AP2|TFIIIC220|GTF3C1|GTF3C2|TFIIIC110|KIAA0011|GTF3C3|TFiiiC2-102|TFIIIC102|KAT12|TFIIIC90|GTF3C4|TFiiiC2-63|TFIIIC63|GTF3C5|TFIIICepsilon|TFIIIC35|bA397G5.3|GTF3C6|C6orf51|KIAA1439|NFIA|NFI-L|NFI-RED|NFIB|NFIB2|NFIB3|NFIC|C…
MSigDB_5237	REACTOME_GENE_EXPRESSION_TRANSCRIPTION	AAAS|ABCA6|EST155051|ABL1|JTK7|ABL|p150|c-ABL|ACTB|BAF53A|Actl6|Baf53a|ACTL6A|Arp4|INO80K|BAF53B|ACTL6|ACTL6B|MGC17922|AEBP2|MCEF|AFF4|AF5Q31|EIF2C1|AGO1|hAGO1|EIF2C2|CASC7|Q10|hAGO2|LINC00980|AGO2|FLJ12765|EIF2C3|AGO3|hAGO3|hAGO4|AGO4|FLJ20033|KIAA1567|EIF2C4|Agrt|ART|ASIP2|AGRP|AIFM2|AMID|PRG3|FLJ14497|PKB|AKT1|PRKBA|RAC|AKT|AKT2|PKBŒ≤|PKBG|AKT3|PRKBG|RAC-gamma|BEF|ALY/REF|ALYREF|ALY|REF|THOC4|…
KFZp572C163|MGC35232|ZNF658|FLJ32813|ZNF660|FLJ36870|ZNF662|FLJ45880|ZNF176|ZNF664|DKFZp761B128|ZFOC1|ZNF665|FLJ14345|FLJ14011|ZNF667|ZNF668|FLJ13479|ZNF669|FLJ12606|MGC12466|ZNF670|FLJ23506|ZNF671|ZNF675|TBZF|TIZ|ZNF676|ZNF677|MGC48625|MGC42493|ZNF678|MGC42415|ZNF679|ZNF680|FLJ90430|FLJ31526|ZNF681|ZNF682|BC39498_3|MGC27466|ZNF684|ZNF688|TIPUH1|ZNF689|FLJ90415|ZNF691|Zfp691|FLJ20531|ZNF692|Zfp69…
MSigDB_5245	REACTOME_TNF_SIGNALING	CD156B|cSVP|TACE|ADAM17|SODD|BAG4|MIHB|API1|RNF48|hiap-2|cIAP1|BIRC2|c-IAP1|MIHC|API2|RNF49|hiap-1|BIRC3|cIAP2|c-IAP2|MALT2|FLICE|Casp-8|MCH5|CASP8|MACH|TCF16|IKK1|CHUK|IkBKA|IKK-alpha|NFKBIKA|IKKA|CLIP3|RSNL1|CLIPR-59|CYLD1|USPL2|CYLD|KIAA0849|MORT1|GIG3|FADD|IKBKB|NFKBIKB|IKK-beta|IKKB|IKK2|Fip3p|NEMO|ZC2HC9|IKK-gamma|IP2|IP1|FIP3|IKBKG|FIP-3|RAB3GEP|MADD|DENN|KIAA0358|TAK1|MAP3K7|MEKK7|NSMAF|F…
MSigDB_5246	REACTOME_RNA_POLYMERASE_II_TRANSCRIPTION_ELONGATION	MCEF|AFF4|AF5Q31|CCNH|p37|p34|CycH|CPR4|CCNK|CCNT1|CCNT|HIVE1|CYCT1|CCNT2|CDC73|HRPT2|HRPT1|parafibromin|C1orf28|FIHP|CAK1|MO15|CDKN7|CAK|STK1|CDK7|CDC2L4|CDK9|PITALRE|C-2k|TAK|FCP1|CTDP1|p150TSP|KIAA0155|CTR9|SH2BP1|TSBP|EAF1|BM040|TRAITS|EAF2|U19|C19orf17|PPP1R68|ELL1|Men|ELL|MGC126218|ERCC2|MGC102762|MGC126219|XPD|MAG|TFIIH|EM9|XPB|RAD25|ERCC3|BTF2|BTF4|RAP74|TF2F1|GTF2F1|TFIIF|BTF4|RAP30|TFII…
MSigDB_5247	REACTOME_RESPONSE_TO_ELEVATED_PLATELET_CYTOSOLIC_CA2PLUS	A1BG|CPAMD5|S863-7|FWP007|A2M|ABCC4|MOATB|EST170205|MOAT-B|MRP4|ACTN1|ACTN2|FSGS1|ACTN4|A2HS|AHSG|FETUA|HSGA|ALB|ALDOA|ANX5|ANXA5|ENX2|APLP2|APPL2|APPH|APOA1|BG|B2G1|APOH|Mic27|FAM121A|MICOS27|APOOL|AAIR8193|CXorf33|UNQ8193|APP|AD1|BRPF3|KIAA1286|CALML2|CAMI|DD132|PHKD|CALM1|CALU|CAP|CAP1|DKFZp762L1111|CD109|FLJ38569|CPAMD7|GPIV|SCARB3|FAT|GP3B|CD36|GP4|ME491|TSPAN30|CD63|MLA1|BA2|MIC3|P24|MRP-1|…
MSigDB_5248	REACTOME_RNA_POLYMERASE_III_TRANSCRIPTION_INITIATION_FROM_TYPE_1_PROMOTER	KIAA1241|TFIIIB150|TFNR|TFIIIB90|TAF3B1|TFC5|BDP1|KIAA1689|HSA238520|TAF3C|TFIIIB90|TAF3B2|GTF3B|hBRF|BRF|BRF1|RCP9|RCP|CRCP|CGRP-RCP|GTF3A|TFIIIA|AP2|TFIIIC220|GTF3C1|GTF3C2|TFIIIC110|KIAA0011|GTF3C3|TFiiiC2-102|TFIIIC102|KAT12|TFIIIC90|GTF3C4|TFiiiC2-63|TFIIIC63|GTF3C5|TFIIICepsilon|TFIIIC35|bA397G5.3|GTF3C6|C6orf51|RPA5|RPA40|POLR1C|RPAC1|RPA39|RPA9|RPO1-3|RPA16|MGC9850|POLR1D|RPAC2|RPB5|RPABC…
MSigDB_5249	REACTOME_RNA_POLYMERASE_III_TRANSCRIPTION_INITIATION_FROM_TYPE_3_PROMOTER	KIAA1241|TFIIIB150|TFNR|TFIIIB90|TAF3B1|TFC5|BDP1|KIAA1689|HSA238520|BRF2|BRFU|TFIIIB50|FLJ11052|RCP9|RCP|CRCP|CGRP-RCP|RPA5|RPA40|POLR1C|RPAC1|RPA39|RPA9|RPO1-3|RPA16|MGC9850|POLR1D|RPAC2|RPB5|RPABC1|hRPB25|POLR2E|XAP4|hsRPB5|HRBP14.4|RPB6|POLR2F|RPB8|POLR2H|POLR2K|RPB10alpha|RPB7.6|RPABC5|RBP10|RPB10beta|hRPB7.6|POLR2L|hsRPB10b|RPC155|hRPC155|RPC1|POLR3A|FLJ10388|POLR3B|RPC2|RPC62|RPC3|POLR3C|P…
MSigDB_5258	REACTOME_NUCLEOSOME_ASSEMBLY	CENP-A|CenH3|CENPA|CENP-C|CENPC1|MIF2|hcp-4|CENPC|CENPH|LRPR1|Mis6|CENP-I|CENPI|FSHPRH1|CENP-K|SOLT|CENPK|FKSG14|dJ383J4.3|FLJ31044|C1orf155|CENPL|MGC861|C22orf18|CENPM|Pane1|CENP-M|FLJ22660|CENPN|BM039|FLJ13607|C16orf60|CENPO|MGC11266|CENP-O|RP11-19J3.3|CENP-P|CENPP|CENP-Q|C6orf139|FLJ10545|CENPQ|CENP-S|MHF1|FAAP16|CENPS|APITD1|CENP-T|CENPT|C16orf56|FLJ13111|CENP-U|PBIP1|CENP-50|MLF1IP|CENPU|KLI…
MSigDB_5274	REACTOME_PROTEIN_UBIQUITINATION	CIPER|c-E10|mE10|CARMEN|BCL10|CLAP|UBC3|E2-CDC34|CDC34|UBE2R1|CDC73|HRPT2|HRPT1|parafibromin|C1orf28|FIHP|p150TSP|KIAA0155|CTR9|SH2BP1|TSBP|derlin-1|PRO2577|DER1|DERL1|MGC3067|DER-1|FLJ13784|H2BFU|bA317E16.3|TSH2B|H2BC1|HIST1H2BA|STBP|H2B/f|H2BC3|H2BFF|HIST1H2BB|H2B/l|H2B.1|HIST1H2BC|H2BC4|H2BFL|HIST1H2BD|H2BFB|H2BC5|H2B/b|HIST1H2BE|H2BFH|H2B/h|H2BC6|H2B.h|HIST1H2BF|H2B/g|H2BFG|H2BC7|H2BC8|H2BFA|…
MSigDB_5275	REACTOME_THE_ROLE_OF_GTSE1_IN_G2_M_PROGRESSION_AFTER_G2_CHECKPOINT	CCNB1|CCNB|CCNB2|HsT17299|CDK1|CDC2|CDC28A|CAP20|CIP1|CDKN1A|WAF1|SDI1|P21|p21CIP1|p21Cip1/Waf1|p21|CDKN1|FKBPL|DIR1|NG7|WISp39|GTSE-1|GTSE1|B99|HSP90N|FLJ31884|Hsp90|HSPCA|HSP90AA1|HSPC1|Hsp89|HSP90AB1|HSPCB|HSPC2|MAPRE1|EB1|PLK1|PLK|HC2|MGC14575|MGC22853|MGC21459|MGC14751|PSMA1|MGC1667|PROS30|MGC23915|NU|MGC14542|PSMA2|MU|PMSA2|HC3|PSMA3|HC8|HC9|HsT17706|PSMA4|ZETA|PSMA5|MGC2333|PROS27|MGC22756…
MSigDB_5278	REACTOME_RET_SIGNALING	ENOVIN|NBN|EVN|ARTN|DOK1|p62dok|DOK2|p56dok-2|Dok-2|dJ805C22.1|C20orf180|DOK5|DOK5L|MGC20785|DOK6|HsT3226|FRS2A|FRS2alpha|SNT1|SNT-1|FRS2|DFNB26|GAB1|GAB2|KIAA0571|HFB1-GDNF|ATF1|GDNF|ATF2|GDNFR|GFR-ALPHA-1|RET1L|TRNR1|GFRA1|RETL1|GDNFRA|GDNFRB|TRNR2|NTNRA|RETL2|GFRA2|GFRa-3|GFRA3|GFRA4|GRB10|GRB2|NCKAP2|GRB7|IRS2|BMK1|PRKM7|MAPK7|ERK5|NRTN|NTN|PDLIM7|ENIGMA|PIK3CA|PI3K|PIK3C1|PIK3CB|p110D|PIK3CD…
MSigDB_5279	REACTOME_FBXL7_DOWN_REGULATES_AURKA_DURING_MITOTIC_ENTRY_AND_IN_EARLY_MITOSIS	PPP1R47|AIK|BTAK|STK15|AurA|STK6|STK7|ARK1|AURKA|CUL1|FBXL18|Fbl18|FLJ11467|FBL6|KIAA0840|FBXL7|FBL7|HC2|MGC14575|MGC22853|MGC21459|MGC14751|PSMA1|MGC1667|PROS30|MGC23915|NU|MGC14542|PSMA2|MU|PMSA2|HC3|PSMA3|HC8|HC9|HsT17706|PSMA4|ZETA|PSMA5|MGC2333|PROS27|MGC22756|PSMA6|MGC23846|p27K|IOTA|HSPC|XAPC7|PSMA7|RC6-1|C6|PSMA8|PSMA7L|MGC26605|PMSB1|PSMB1|HC5|LMP10|beta2i|MECL1|MGC1665|PSMB10|PSMB11|bet…
MSigDB_5280	REACTOME_TBC_RABGAPS	ARF6|MM46|ATG8A|GABARAP|GATE16|GABARAPL2|GATE-16|GEF2|ATG8|ATG8C|GGA1|VEAR|GGA2|KIAA1080|KIAA0154|GGA3|ATG8F|MAP1LC3B|OPTN|TFIIIA-INTP|NRP|HYPL|FIP2|HIP7|GLC1E|FIP-2|RAB11A|YL8|RAB11B|H-YPT3|RAB33A|RabS10|DKFZP434G099|RAB33B|RAB35|H-ray|RAB4|HRES-1/RAB4|RAB4A|RAB5|RAB5A|RAB5B|RAB5CL|RABL|RAB5C|RAB6A|RAB6|RAB6B|CMT2B|RAB7A|RAB7|RAB7B|MGC9726|MGC16212|MEL|RAB8A|RAB8|RAB8B|neurocrescin|RAB5EP|RABPT5…
MSigDB_5281	REACTOME_AURKA_ACTIVATION_BY_TPX2	Arp1A|ARP1|ACTR1A|LQT11|CG-NAP|PPP1R45|KIAA0803|MU-RMS-40.16A|AKAP9|AKAP350|YOTIAO|PRKA9|AKAP450|HYPERION|KIAA0328|ALMS1|PPP1R47|AIK|BTAK|STK15|AurA|STK6|STK7|ARK1|AURKA|KIAA0419|CP110|CCP110|CDK1|CDC2|CDC28A|CDK5RAP2|FLJ10867|MCPH3|C48|CEP215|CENPJ|MCPH6|CPAP|SASS4|LIP1|BM032|SCKL4|LAP|Sas-4|KIAA1118|AZI1|CEP131|AZ1|KIAA0635|FLJ13621|CEP4|CEP135|MCPH9|SCKL5|CEP152|KIAA0912|CEP164|KIAA1052|NPHP15…
MSigDB_5282	REACTOME_INTERLEUKIN_20_FAMILY_SIGNALING	IL29|IFNL1|IL-29|IFNL2|IL28A|IL-28A|IL28B|IL28C|IFNL3|IL-28B|IL28RA|CRF2/12|IFNLR1|IFNLR|IL-28R1|CRFB4|IL10RB|CRF2-4|IL-10R2|D21S66|D21S58|CDW210B|IL19|IL-10C|ZMDA1|IL-19|MDA1|NG.1|IL20|IL-20|ZCYTO10|IL10D|IL20RA|IL-20R1|ZCYTOR7|DIRS1|FNDC6|IL20RB|IL-20R2|MGC34923|zcyto18|IL-TIF|IL-22|IL-21|IL-D110|TIFa|ILTIF|IL22|MGC79382|TIFIL-23|MGC79384|IL22RA1|IL22R|CRF2-9|IL10B|mda-7|C49A|ST16|FISP|IL24|Mob…
MSigDB_5283	REACTOME_GOLGI_TO_ER_RETROGRADE_TRANSPORT	HARP11|Arp11|Arp10|ACTR11|ACTR10|Arp1A|ARP1|ACTR1A|AGPAT3|LPAAT-gamma|LPAAT3|COPD|ARCN1|ARF1|ARF3|ARF2|ARF4|ARF5|FLJ10767|bA261N11.3|ARF1GAP|ARFGAP1|IRZ|FLJ14576|ARFGAP2|Zfp289|ZNF289|ARFGAP3|ARFGAP1|BICD1|BICD2|KIAA0699|SEC20|BNIP1|Nip1|CAPZA1|CAPZA2|CAPZ|CAPPA2|CAPZA3|Gsg3|CAPPA3|CAPZB|PPP1R61|CENPE|KIF10|COPA|HEP-COP|COPB1|COPB|beta'-COP|COPB2|betaprime-COP|epsilon-COP|COPE|COPG|COPG1|COPG2|2-…
MSigDB_5284	REACTOME_CARGO_RECOGNITION_FOR_CLATHRIN_MEDIATED_ENDOCYTOSIS	KIAA1048|AAK1|DKFZp686K16132|ADRB2R|ADRB2|BAR|ADRBR|B2AR|HRB|RAB|RIP|AGFG1|AT1B|AG2S|AT2R1|HAT1R|AT1|AT2R1B|AGTR1B|AGTR1|AT2R1A|AGTR1A|CLAPA1|AP2A1|ADTAA|ADTAB|AP2A2|HIP9|HYPJ|DKFZP564D1864|CLAPA2|KIAA0899|CLAPB1|ADTB2|AP2B1|AP2M1|AP50|CLAPM1|mu2|FBHOk|AP2S1|CLAPS2|HHC3|FBH3|APOB|AREGB|AREG|SDGF|ARR1|ARRB1|DKFZp686L0365|BARR2|ARRB2|ARR2|ARVP|AVP|ADH|BTC|CBL2|c-Cbl|RNF55|CBL|T3D|CD3D|CD3G|CD4|TNR-…
MSigDB_5285	REACTOME_CLATHRIN_MEDIATED_ENDOCYTOSIS	KIAA1048|AAK1|DKFZp686K16132|ACTB|DFNA26|ACTG1|DFNA20|ACTG|ACTR2|ARP2|ACTR3|ARP3|ADRB2R|ADRB2|BAR|ADRBR|B2AR|HRB|RAB|RIP|AGFG1|AT1B|AG2S|AT2R1|HAT1R|AT1|AT2R1B|AGTR1B|AGTR1|AT2R1A|AGTR1A|AMPH|CLAPA1|AP2A1|ADTAA|ADTAB|AP2A2|HIP9|HYPJ|DKFZP564D1864|CLAPA2|KIAA0899|CLAPB1|ADTB2|AP2B1|AP2M1|AP50|CLAPM1|mu2|FBHOk|AP2S1|CLAPS2|HHC3|FBH3|APOB|AREGB|AREG|SDGF|ARF6|FLJ10767|bA261N11.3|ARF1GAP|ARFGAP1|SOP2…
MSigDB_5288	REACTOME_DOWNREGULATION_OF_ERBB2_SIGNALING	PKB|AKT1|PRKBA|RAC|AKT|AKT2|PKBŒ≤|PKBG|AKT3|PRKBG|RAC-gamma|BTC|CUL5|VACM-1|EGF|ERBB|ERBB1|EGFR|ERBB2|NGL|CD340|HER-2|HER2|NEU|HER3|ERBB3|LCCS2|ALS19|ERBB4|HER4|ERBIN|LAP2|ERBB2IP|EREG|ER|DTS|HBEGF|HEGFL|DTR|HSP90N|FLJ31884|Hsp90|HSPCA|HSP90AA1|HSPC1|Hsp89|HYLTK|MGC2101|CHK|HYL|Lsk|DKFZp434N1212|MGC1708|MATK|HHYLTK|CTK|NRG1-IT2|NDF|HGL|GGF|NRG1|HRG|NRG2|Don-1|HRG2|NTAK|NRG3|HRG4|NRG4|PTPN18|BDP1|…
MSigDB_5289	REACTOME_TRANSCRIPTIONAL_REGULATION_BY_THE_AP_2_TFAP2_FAMILY_OF_TRANSCRIPTION_FACTORS	APOE|AD2|PRO2000|MGC5254|MGC29843|ANCCA|ATAD2|CT137|DKFZp667N1320|CAP20|CIP1|CDKN1A|WAF1|SDI1|P21|p21CIP1|p21Cip1/Waf1|p21|CDKN1|FSHA|LHA|CGA|TSHA|GPHa|GPHA1|HCG|GPA1|CGB|CGB3|CGB5|HCG|CGB8|CITED1|MSG1|CITED2|MRG1|CITED4|KAT3A|CBP|RSTS|CREBBP|RTS|DEK|D6S231E|ERBB|ERBB1|EGFR|KAT3B|EP300|p300|ERBB2|NGL|CD340|HER-2|HER2|NEU|ER-alpha|NR3A1|ESR|Era|ESR1|GroEL|HSPD1|HSP60|SPG13|KCTD1|C18orf5|MGC25497|K…
MSigDB_5294	REACTOME_SYNTHESIS_OF_ACTIVE_UBIQUITIN:_ROLES_OF_E1_AND_E2_ENZYMES	UBC3|E2-CDC34|CDC34|UBE2R1|OTULIN|FLJ34884|FAM105B|Uba80|RPS27A|UBCEP80|S27A|UBE1|UBE1X|CFAP124|POC20|GXP1|A1S9T|UBA1|MGC126881|L40|MGC126879|CEP52|UBA52|MGC57125|HUBCEP52|RPL40|UBA6|FLJ10808|UBE1L2|MGC8385|UBB|FLJ25987|UBC|UBE2A|UBC2|RAD6A|HHR6A|HR6A|RAD6B|UBC2|UBE2B|HHR6B|UBCH10|UBE2C|E2(17)KB1|SFT|UBCH5|UBE2D1|UBC4/5|UbcH5A|UBC4|UBE2D2|UbcH5B|UBE2E1|UbcH6|UbcH9|UBE2E3|UBE2G|UBE2G1|UBC7|UBE2G2|…
MSigDB_5295	REACTOME_E3_UBIQUITIN_LIGASES_UBIQUITINATE_TARGET_PROTEINS	CIPER|c-E10|mE10|CARMEN|BCL10|CLAP|CDC73|HRPT2|HRPT1|parafibromin|C1orf28|FIHP|p150TSP|KIAA0155|CTR9|SH2BP1|TSBP|derlin-1|PRO2577|DER1|DERL1|MGC3067|DER-1|FLJ13784|H2BFU|bA317E16.3|TSH2B|H2BC1|HIST1H2BA|STBP|H2B/f|H2BC3|H2BFF|HIST1H2BB|H2B/l|H2B.1|HIST1H2BC|H2BC4|H2BFL|HIST1H2BD|H2BFB|H2BC5|H2B/b|HIST1H2BE|H2BFH|H2B/h|H2BC6|H2B.h|HIST1H2BF|H2B/g|H2BFG|H2BC7|H2BC8|H2BFA|HIST1H2BG|H2B/a|H2B.1A|H2BC…
MSigDB_5301	REACTOME_RRNA_PROCESSING_IN_THE_NUCLEUS_AND_CYTOSOL	KIAA0187|BMS1|BMS1L|BOP1|KIAA0124|BYSL|Enp1|Rrp47|LRP1|SUNCOR|SUN-CoR|C1D|CSNK1D|CKIdelta|HCKID|CKID|CSNK1E|CKIE|HCKIE|CKIepsilon|WDSOF1|Gm83|DCAF13|HSPC064|DKFZP564O0463|Sof1|RH-II/GU|GURDB|DDX21|RRP3|FLJ30012|DKFZp564O176|HQ0256|DDX47|DDX49|Dbp8|FLJ10432|DDX52|ROK1|DDX37|Dhr1|KIAA1517|MGC2695|MGC4322|DHX37|MGC29875|DIEXF|UTP25|DEF|C1orf107|HSA9761|DIMT1|DIMT1L|dis3p|RRP44|DIS3|KIAA1008|EXOSC11|…
MSigDB_5303	REACTOME_RAB_GERANYLGERANYLATION	REP-1|TCD|CHM|DXS540|CHML|REP-2|OV-1|PTP4A|PTPCAAX2|PRL2|ptp-IV1a|PRL-2|PTP4A2|HU-PP-1|RAB10|RAB11A|YL8|RAB11B|H-YPT3|RAB12|RAB13|RAB-14|FBP|RAB14|RAB15|RAB17|RAB18|RAB19|RAB19B|RAB1A|RAB1|YPT1|RAB1B|RAB20|FLJ20429|KIAA0118|RAB21|RAB22A|RAB23|RAB24|RAB25|CATX-8|RAB26|GS2|RAB27A|HsT18676|RAM|RAB27|RAB27B|RAB29|RAB7L1|RAB7L|RAB2A|RAB2|RAB2B|FLJ14824|RAB30|Rab22B|RAB31|RAB32|RAB33A|RabS10|DKFZP434G0…
MSigDB_5304	REACTOME_MET_ACTIVATES_PTK2_SIGNALING	COLL6|STL2|CO11A1|COL11A1|DFNA37|DFNA13|DFNB53|HKE5|COL11A2|OI4|COL1A1|OI4|COL1A2|COL24A1|KIAA1870|COL27A1|FLJ11895|MGC11337|STL1|AOM|COL2A1|SEDC|COL3A1|EDS4A|COL5A1|COL5A2|COL5A3|CIG|FN1|LETS|GFND2|MSF|FINC|HPTA|F-TCF|DFNB39|HGFB|HGF|SF|ITGA2|CD49b|CD49B|MSK18|CD49c|ITGA3|VLA3a|VCA-2|GAP-B3|ITGB1|CD29|MSK12|FNRB|GPIIA|MDF2|LAMA1|LAMA|LAMA2|LAMM|LAMA3|BM600-150kDa|epiligrin|nicein-150kDa|kalinin-…
MSigDB_5310	REACTOME_MET_PROMOTES_CELL_MOTILITY	COLL6|STL2|CO11A1|COL11A1|DFNA37|DFNA13|DFNB53|HKE5|COL11A2|OI4|COL1A1|OI4|COL1A2|COL24A1|KIAA1870|COL27A1|FLJ11895|MGC11337|STL1|AOM|COL2A1|SEDC|COL3A1|EDS4A|COL5A1|COL5A2|COL5A3|CRK|CRKL|KIAA1771|ZIR2|DOCK7|CIG|FN1|LETS|GFND2|MSF|FINC|DFNB26|GAB1|GRB2|NCKAP2|HPTA|F-TCF|DFNB39|HGFB|HGF|SF|ITGA2|CD49b|CD49B|MSK18|CD49c|ITGA3|VLA3a|VCA-2|GAP-B3|ITGB1|CD29|MSK12|FNRB|GPIIA|MDF2|LAMA1|LAMA|LAMA2|LAM…
MSigDB_5311	REACTOME_RAB_GEFS_EXCHANGE_GTP_FOR_GDP_ON_RABS	PKB|AKT1|PRKBA|RAC|AKT|AKT2|PKBŒ≤|PKBG|AKT3|PRKBG|RAC-gamma|ALS2CR6|ALS2|RN49018|ALS2CL|FLJ36525|DKFZp686I0110|ANKRD27|DKFZp434L0718|FLJ00040|VARP|C7orf28A|CCZ1|CCZ1A|CGI-43|CCZ1B|MGC19819|C7orf28B|H_NH0577018.2|DKFZP586I1023|REP-1|TCD|CHM|DXS540|CHML|REP-2|FAM31A|DENND1A|KIAA1608|FLJ21129|FAM31B|DENND1B|C1orf218|MGC27044|FLJ20054|DENND1C|FAM31C|FLJ22757|KIAA1277|DENND2A|FAM31D|DENND2C|DKFZp779P1…
MSigDB_5316	REACTOME_TRANSCRIPTIONAL_REGULATION_BY_RUNX3	BIM|BCL2L11|BimEL|BimL|BimS|BOD|KIAA9001|BRD2-IT1|FSRG1|RING3|D6S113E|NAT|BRD2|PEBP2B|CBFB|CCND1|PRAD1|BCL1|U21B31|D11S287E|CAP20|CIP1|CDKN1A|WAF1|SDI1|P21|p21CIP1|p21Cip1/Waf1|p21|CDKN1|p16INK4a|CDKN2A|ARF|CDKN2|MTS1|INK4|MLM|p14|CMM2|p16|p19|p14ARF|INK4a|p19Arf|CDK4I|KAT3A|CBP|RSTS|CREBBP|RTS|CTGF|IGFBP8|CCN2|CTNNB1|CTNNB|armadillo|beta-catenin|KAT3B|EP300|p300|FOXO3|FKHRL1|FOXO3A|AF6q21|FOXO2|…
MSigDB_5317	REACTOME_TRANSCRIPTIONAL_REGULATION_BY_RUNX2	ABL1|JTK7|ABL|p150|c-ABL|PKB|AKT1|PRKBA|RAC|AKT|AKT2|PKBŒ≤|PKBG|AKT3|PRKBG|RAC-gamma|NR3C4|HUMARA|AIS|SBMA|AR|SMAX1|DHTR|BCL2L4|BAX|BGLAP|OCN|BMP2|BMP2A|PEBP2B|CBFB|CCNB1|CCNB|CCND1|PRAD1|BCL1|U21B31|D11S287E|CDK1|CDC2|CDC28A|PSK-J3|CDK4|CAP20|CIP1|CDKN1A|WAF1|SDI1|P21|p21CIP1|p21Cip1/Waf1|p21|CDKN1|OI4|COL1A1|CUL1|DLX5|DLX6|ER-alpha|NR3A1|ESR|Era|ESR1|ERRalpha|ESRRA|ERRa|NR3B1|ESRL1|ERR1|GLI2|TH…
MSigDB_5318	REACTOME_TRANSCRIPTIONAL_REGULATION_BY_RUNX1	ABL1|JTK7|ABL|p150|c-ABL|BAF53A|Actl6|Baf53a|ACTL6A|Arp4|INO80K|BAF53B|ACTL6|ACTL6B|EIF2C1|AGO1|hAGO1|EIF2C2|CASC7|Q10|hAGO2|LINC00980|AGO2|FLJ12765|EIF2C3|AGO3|hAGO3|hAGO4|AGO4|FLJ20033|KIAA1567|EIF2C4|BAF250a|P270|ARID1A|C1orf4|SMARCF1|B120|BAF250|C10rf4|BAF250b|ARID1B|p250R|DAN15|ELD/OSA1|KIAA1235|6A3-5|KIAA1557|ARID2|FLJ30619|BAF200|DKFZp686G052|ASH2L1|ASH2L2|Bre2|ASH2|ASH2L|KIAA0442|AUTS2|FB…
MSigDB_5324	REACTOME_RUNX1_REGULATES_GENES_INVOLVED_IN_MEGAKARYOCYTE_DIFFERENTIATION_AND_PLATELET_FUNCTION	EIF2C1|AGO1|hAGO1|FLJ12765|EIF2C3|AGO3|hAGO3|hAGO4|AGO4|FLJ20033|KIAA1567|EIF2C4|ASH2L1|ASH2L2|Bre2|ASH2|ASH2L|PEBP2B|CBFB|HDPY-30|DPY30|Saf19|Cps25|KAT3B|EP300|p300|GATA-1|GF1|NF-E1|ERYF1|NFE1|GATA1|GP1B|GP1BA|GPIbalpha|CD42b|H2AB1|H2AFB1|MGC921|FLJ10903|H2AJ|H2AFJ|H2AZ2|MGC1947|MGC10170|H2AFV|H2AV|MGC10831|H2AX|H2AFX|H2AZ1|H2AZ|H2A.Z|H2AFZ|H2BFS|H2BS1|H3-3A|H3F3|H3.3A|H3F3A|H3-3B|H3F3B|H3.3B|HD…
MSigDB_5326	REACTOME_ESR_MEDIATED_SIGNALING	EIF2C1|AGO1|hAGO1|EIF2C2|CASC7|Q10|hAGO2|LINC00980|AGO2|FLJ12765|EIF2C3|AGO3|hAGO3|hAGO4|AGO4|FLJ20033|KIAA1567|EIF2C4|PKB|AKT1|PRKBA|RAC|AKT|AKT2|PKBŒ≤|PKBG|AKT3|PRKBG|RAC-gamma|AREGB|AREG|SDGF|HB16|TREB7|CREB2|CRE-BP1|ATF2|PPP1R49|AXIN1|Bcl-2|PPP1R50|BCL2|BTC|CALML2|CAMI|DD132|PHKD|CALM1|CARM1|PRMT4|CAV|CAV1|CAV2|CAV|PEBP2B|CBFB|CCND1|PRAD1|BCL1|U21B31|D11S287E|CCNT1|CCNT|HIVE1|CYCT1|CDC2L4|CDK…
MSigDB_5327	REACTOME_RUNX1_REGULATES_TRANSCRIPTION_OF_GENES_INVOLVED_IN_DIFFERENTIATION_OF_HSCS	ABL1|JTK7|ABL|p150|c-ABL|PEBP2B|CBFB|CCNH|p37|p34|CycH|CAK1|MO15|CDKN7|CAK|STK1|CDK7|GATA-1|GF1|NF-E1|ERYF1|NFE1|GATA1|NFE1B|GATA2|GATA3|HDR|H2AB1|H2AFB1|MGC921|FLJ10903|H2AJ|H2AFJ|H2AZ2|MGC1947|MGC10170|H2AFV|H2AV|MGC10831|H2AX|H2AFX|H2AZ1|H2AZ|H2A.Z|H2AFZ|H2BFS|H2BS1|H3-3A|H3F3|H3.3A|H3F3A|H3-3B|H3F3B|H3.3B|H2AFM|H2AC4|H2A/m|HIST1H2AB|H2AFL|H2AC6|HIST1H2AC|H2AC7|HIST1H2AD|H2AFG|H2A/g|H2A.3|HIST…
MSigDB_5329	REACTOME_RUNX1_INTERACTS_WITH_CO_FACTORS_WHOSE_PRECISE_EFFECT_ON_RUNX1_TARGETS_IS_NOT_KNOWN	BAF53A|Actl6|Baf53a|ACTL6A|Arp4|INO80K|BAF53B|ACTL6|ACTL6B|BAF250a|P270|ARID1A|C1orf4|SMARCF1|B120|BAF250|C10rf4|BAF250b|ARID1B|p250R|DAN15|ELD/OSA1|KIAA1235|6A3-5|KIAA1557|ARID2|FLJ30619|BAF200|DKFZp686G052|KIAA0442|AUTS2|FBRSL2|RNF51|BMI1|PCGF4|PEBP2B|CBFB|MGC10561|CDCA6|CBX2|PC2|NBP16|CBX4|hPC2|CBX6|PC3|RC1|HPC3|CBX8|Cka1|Cka2|CSNK2A1|CK2alpha'|CSNK2A2|CSNK2A1|Ckb1|Ckb2|CSNK2B|KAT3B|EP300|p300…
MSigDB_5334	REACTOME_REGULATION_OF_RUNX2_EXPRESSION_AND_ACTIVITY	BMP2|BMP2A|PEBP2B|CBFB|CUL1|DLX5|DLX6|ER-alpha|NR3A1|ESR|Era|ESR1|ERRalpha|ESRRA|ERRa|NR3B1|ESRL1|ERR1|GSK3B|SHN3|Schnurri-3|ZNF40C|KBP-1|KIAA1555|ZAS3|KRC|FLJ16752|KBP1|HIVEP3|HOX8|PFM|CRS2|FPP|MSH|PFM1|MSX2|BAPX1|NKX3.2|NKX3-2|NKX3B|NR3C1|GRL|GR|PGC-1alpha|PGC1A|PPARGC1|PPARGC1A|PGC1|PERC|PGC1B|PPARGC1B|HC2|MGC14575|MGC22853|MGC21459|MGC14751|PSMA1|MGC1667|PROS30|MGC23915|NU|MGC14542|PSMA2|MU|P…
MSigDB_5337	REACTOME_RUNX2_REGULATES_BONE_DEVELOPMENT	ABL1|JTK7|ABL|p150|c-ABL|NR3C4|HUMARA|AIS|SBMA|AR|SMAX1|DHTR|BGLAP|OCN|PEBP2B|CBFB|OI4|COL1A1|GLI2|THP1|THP2|HPE9|GCPS|PAP-A|PAPA|PAPA1|PAPB|GLI3|ACLS|PHS|PPDIV|HDAC3|HD3|RPD3|RPD3-2|KDAC3|KIAA0288|HDAC-4|HD4|HDAC4|HDAC-A|HDACA|BDMR|HA6116|HD6|KIAA0901|HDAC6|PPP1R90|FLJ16239|JM21|HRY|FLJ20408|HES-1|Hes1|HES1|bHLHb39|HERP2|HRT-1|HESR1|CHF-2|HESR-1|bHLHb31|CHF2|HEY1|bHLHb32|HERP1|HEY2|HESR2|BDA1|IH…
MSigDB_5341	REACTOME_REGULATION_OF_RUNX3_EXPRESSION_AND_ACTIVITY	PEBP2B|CBFB|p16INK4a|CDKN2A|ARF|CDKN2|MTS1|INK4|MLM|p14|CMM2|p16|p19|p14ARF|INK4a|p19Arf|CDK4I|KAT3B|EP300|p300|MGC5370|MDM2|HDM2|HC2|MGC14575|MGC22853|MGC21459|MGC14751|PSMA1|MGC1667|PROS30|MGC23915|NU|MGC14542|PSMA2|MU|PMSA2|HC3|PSMA3|HC8|HC9|HsT17706|PSMA4|ZETA|PSMA5|MGC2333|PROS27|MGC22756|PSMA6|MGC23846|p27K|IOTA|HSPC|XAPC7|PSMA7|RC6-1|C6|PMSB1|PSMB1|HC5|LMP10|beta2i|MECL1|MGC1665|PSMB10|HC7…
MSigDB_5343	REACTOME_REGULATION_OF_PTEN_GENE_TRANSCRIPTION	HB16|TREB7|CREB2|CRE-BP1|ATF2|DRPLA|B37|ATN1|D12S755E|RNF51|BMI1|PCGF4|MGC10561|CDCA6|CBX2|PC2|NBP16|CBX4|hPC2|CBX6|PC3|RC1|HPC3|CBX8|Mi-2a|CHD3|ZFH|Mi2-ALPHA|Mi-2b|CHD4|Mi2-BETA|EED|WAIT-1|HEED|G0S30|KROX-24|ZIF-268|ZNF225|EGR1|AT225|TIS8|NGFI-A|EZH1|ENX-1|KMT6|EZH2|KMT6A|p66alpha|GATAD2A|GATAD2B|P66beta|HDAC1|RPD3L1|GON-10|HD1|KDAC1|HDAC2|KDAC2|RPD3|YAF1|HDAC3|HD3|RPD3|RPD3-2|KDAC3|FLJ90614|KIA…
MSigDB_5344	REACTOME_COLLAGEN_CHAIN_TRIMERIZATION	COL10A1|COLL6|STL2|CO11A1|COL11A1|DFNA37|DFNA13|DFNB53|HKE5|COL11A2|COL12A1|COL12A1L|COL13A1|UND|COL14A1|COL15A1|COL16A1|BPAG2|BP180|COL17A1|COL18A1|KNO|KNO1|KS|COL19A1|OI4|COL1A1|OI4|COL1A2|KIAA1510|COL20A1|COL21A1|COL22A1|DKFZp434K0621|COL23A1|COL24A1|COL25A1|EMI6|Emu2|EMID2|COL26A1|KIAA1870|COL27A1|FLJ11895|MGC11337|COL28A1|STL1|AOM|COL2A1|SEDC|COL3A1|EDS4A|COL4A1|DKFZp686I14213|FLJ22259|COL4A…
MSigDB_5347	REACTOME_REGULATION_OF_PTEN_STABILITY_AND_ACTIVITY	PKB|AKT1|PRKBA|RAC|AKT|AKT2|PKBŒ≤|PKBG|AKT3|PRKBG|RAC-gamma|Cka1|Cka2|CSNK2A1|CK2alpha'|CSNK2A2|CSNK2A1|Ckb1|Ckb2|CSNK2B|FRK|GTK|PTK5|RAK|MKRN1|RNF61|NEDD4-1|MGC176705|NEDD4|KIAA0093|RPF1|KIAA0459|OTUD3|DUBA4|PREX2|P-REX2|FLJ12987|PPP1R129|DEPDC2|DEP.2|HC2|MGC14575|MGC22853|MGC21459|MGC14751|PSMA1|MGC1667|PROS30|MGC23915|NU|MGC14542|PSMA2|MU|PMSA2|HC3|PSMA3|HC8|HC9|HsT17706|PSMA4|ZETA|PSMA5|MGC23…
MSigDB_5350	REACTOME_CRISTAE_FORMATION	MIC26|APOO|MICOS26|Mic23|MGC4825|My025|FAM121B|Mic27|FAM121A|MICOS27|APOOL|AAIR8193|CXorf33|UNQ8193|ATP5AL2|ATP5A1|ORM|ATP5F1A|OMR|hATP1|ATPM|ATP5A|ATP5B|ATPSB|ATP5F1B|ATP5C|ATP5C1|ATP5CL1|ATP5F1C|ATP5F1D|ATP5D|ATP5F1E|ATP5E|ATP5PB|ATP5F1|ATP5MC1|ATP5G1|ATP5G|ATP5MC2|ATP5G2|ATP5MC3|ATP5G3|ATP5PD|ATPQ|ATP5H|ATP5JD|ATP5ME|ATP5I|ATP5PF|ATP5|ATP5J|ATPM|CF6|ATP5A|ATP5J2|ATP5MF|ATP5JL|ATP5MG|ATP5JG|ATP…
MSigDB_5352	REACTOME_GENE_AND_PROTEIN_EXPRESSION_BY_JAK_STAT_SIGNALING_AFTER_INTERLEUKIN_12_STIMULATION	FKBP16|ARA9|AIP|XAP2|ANXA2|CAL1H|ANX2|LPC2D|ANX2L4|LIP2|ARF1|BOLA2|BOLA2A|My016|BOLA2B|CA1|Car1|CAPZA1|G25K|CDC42Hs|CDC42|CFL|CFL1|CNN2|GST2|GSTA2|GSTO1|GSTTLp28|P28|HNRPA2B1|HNRNPA2B1|laAUF1|LGMD1G|JKTBP|HNRNPDL|HNRPDL|HNRPF|HNRNPF|mthsp75|HSPA9B|HSPA9|mot-2|GRP75|PBP74|IFNG|IL10|IL10A|TGIF|IL-10|CSIF|L-PLASTIN|LCP1|PLS2|LC64P|CP64|LMNB1|GIF|GLIF|MIF|MSN|MSAP|MTAP|c86fus|PAK65|PAKgamma|PAK2|PDCD…
MSigDB_5354	REACTOME_NEDDYLATION	ANKRD9|ASB1|ASB-1|ASB10|GLC1F|ASB12|FLJ39577|MGC19879|ASB13|FLJ13134|DKFZp313L0121|ASB14|ASB15|FLJ43370|FLJ30165|ASB16|ASB17|ASB18|ASB2|ASB-2|ASB3|ASB-3|ASB-4|ASB4|ASB5|ASB6|ASB7|ASB8|MGC5540|FLJ21255|DKFZP564L0862|ASB9|FLJ20636|MGC4954|API4|survivin|BIRC5|EPR-1|BTBD1|BDPL|BTBD6|bTrCP1|betaTrCP|beta-TrCP1|BTRC|FBXW1A|Fwd1|bTrCP|TIP120A|DKFZp434M1414|TIP120|KIAA0829|CAND1|CCDC22|CXorf37|JM1|DKFZp5…
MSigDB_5358	REACTOME_TRANSCRIPTIONAL_REGULATION_BY_E2F6	CED4|APAF-1|APAF1|RNF51|BMI1|PCGF4|BRCA1|RNF53|FANCS|PPP1R53|BRCC1|HP1Hs-gamma|CBX3|CBX5|HP1|HP1Hs-alpha|HP1-ALPHA|CDC7L1|huCdc7|Hsk1|HsCdc7|CDC7|CHK1|CHEK1|RBBP3|RBP3|E2F1|E2F6|E2F-6|EED|WAIT-1|HEED|EHMT1|KMT1D|KIAA1876|bA188C12.1|Eu-HMTase1|EHMT1-IT1|FLJ12879|FLJ40292|EHMT2|G9A|NG36/G9a|C6orf30|Em:AF134726.3|KMT1C|BAT8|Epl1|EPC1|EZH1|ENX-1|KMT6|EZH2|KMT6A|DKFZP761I141|L3MBTL2|H-l(3)mbt-l|dJ756G…
MSigDB_5359	REACTOME_CELLULAR_RESPONSES_TO_EXTERNAL_STIMULI	AAAS|Tpp1|Pip1|Ptop|Tint1|ACD|HARP11|Arp11|Arp10|ACTR11|ACTR10|Arp1A|ARP1|ACTR1A|EIF2C1|AGO1|hAGO1|FLJ12765|EIF2C3|AGO3|hAGO3|hAGO4|AGO4|FLJ20033|KIAA1567|EIF2C4|JUB|MGC15563|AJUBA|Lobe|AKT1S1|PRAS40|MGC2865|DCAF3|KIAA1736|AMBRA1|WDR94|FLJ20294|ANAPC1|MCPR|APC1|TSG24|APC10|DKFZP564L0562|DOC1|ANAPC10|APC11|Apc11p|ANAPC11|MGC882|HSPC214|ANAPC15|HSPC020|C11orf51|APC15|DKFZP564M082|CENP-27|ANAPC16|AP…
MSigDB_5360	REACTOME_CARBOXYTERMINAL_POST_TRANSLATIONAL_MODIFICATIONS_OF_TUBULIN	CCP4|FLJ32310|AGBL1|CCP2|AGBL2|FLJ23598|MGC32955|AGBL3|CCP3|CCP6|AGBL4|FLJ14442|AGBL5|CCP5|FLJ21839|KIAA1035|Nna1|AGTPBP1|CCP1|LRRC49|FLJ20156|MGC12936|NICN1|GTRGEO22|TPGS1|C19orf20|PGs1|C18orf10|TPGS2|DKFZP586M1523|HsT3006|MGC46235|TTL|C22orf7|TTLL1|TTLL5|TTLL10|FLJ36119|TTLL11|bA244O19.1|C9orf20|KIAA0153|TTLL12|MGC33417|FLJ46079|TTLL13|TTLL13P|NYD-TSPG|C6orf104|dJ366N23.3|TTLL2|HOTTL|DKFZP434B1…
MSigDB_5361	REACTOME_NUCLEOBASE_CATABOLISM	MDS006|C17orf48|ADPRM|AGT2|AGXT2|rcl|DNPH1|dJ330M21.3|C6orf108|DPD|DPYD|DPYS|DHPase|NTPDase-1|CD39|ATPDase|ENTPD1|SPG64|NTPDase-2|ENTPD2|CD39L1|CD39L3|NTPDase-3|HB6|ENTPD3|LALP70|ENTPD4|LAP70|KIAA0392|NTPDase-4|LYSAL1|UDPase|ENTPD5|CD39L4|NTPDase-5|PCPH|ENTPD7|FLJ30978|LALP1|NTPDase-8|UNQ2492|ENTPD8|GDA|GPX1|ITPA|dJ794I6.3|C20orf37|HLC14-06-P|DNT1|DNT-1|PN-I|NT5C|UMPH2|cdN|dNT-1|CN-I|CN1|CN1A|CN-…
MSigDB_5364	REACTOME_METABOLISM_OF_STEROIDS	ABC16|SPGP|PGY4|PFIC2|ABCB11|PFIC-2|BSEP|MLP2|EST90757|cMOAT2|MOAT-D|MRP3|ABCC3|ACC|ACAC|ACACA|ACC1|HACC275|ACC2|ACCB|ACACB|ACAT2|hACTE-III|hTE|NAP1|PTE1|PTE-2|ACOT8|ACOX2|BRCACOX|BRCOX|THCCox|AKR1B1|AR|ALDR1|AKR1B15|DDH1|DD1|MBAB|HAKRC|DDH|AKR1C1|DDH2|DD2|DD|TDD|BABP|MCDR2|HAKRD|AKR1C2|DDX|KIAA0119|HAKRB|HSD17B5|PGFS|AKR1C3|CHDR|DD4|HAKRA|3-alpha-HSD|CDR|AKR1C4|C11|MGC22581|SRD5B1|AKR1D1|ALB|AMA…
MSigDB_5369	REACTOME_DIGESTION_AND_ABSORPTION	ALPI|IAP|AMY1|AMY1A|AMY1|AMY1B|AMY1|AMY1C|AMY2A|AMY2|AMY2B|AMY2|MODY8|CEL|BSSL|TSA1902|CHIT2|CHIA|AMCase|CHI3|CHIT1|CHIT|CLPS|GUCA2A|STARA|GUCA2|GUCA2B|GUCY2C|STAR|GUC2C|LCT|HGL|HLAL|LIPF|MGAM|MGA|NPC1L1|SLC65A2|PIR|PNLIP|PL|PNLIPRP1|PLRP1|PLRP2|PNLIPRP2|PNLIPRP3|RSC1A1|RS1|SI|SLC2A2|GLUT2|SLC2A5|GLUT5|SLC5A1|NAGT|D22S675|SGLT1|TREA|TREH|TRE|MGC129621
MSigDB_5374	REACTOME_PLASMA_LIPOPROTEIN_REMODELING	ABCG1|ABC8|ALB|ANGPTL3|ANGPT5|NL2|pp1158|FIAF|ANGPTL4|ARP4|PGAR|HFARP|TD26|C19orf80|RIFL|ANGPTL8|APOA1|APOA2|APOA4|APOB|APOC2|APOC3|APOE|AD2|APOF|CETP|BPIFF|FLJ20871|Fsp27|CIDEC|CIDE-3|CREB3L3|CREB-H|CREBH|FGF21|PACE|PCSK3|FUR|SPC1|FURIN|GPI-HBP1|GPIHBP1|LOC338328|LCAT|HTGL|LIPC|HL|EDL|LIPG|LMF1|FLJ22302|C16orf26|TMEM112|FLJ12681|TMEM112A|JFP11|LMF2|TMEM112B|TMEM153|Lp(a)|LP|LPA|LPL|LIPD|SKI-1|PC…
MSigDB_5379	REACTOME_PLASMA_LIPOPROTEIN_CLEARANCE	amnionless|AMN|CLAPA1|AP2A1|ADTAA|ADTAB|AP2A2|HIP9|HYPJ|DKFZP564D1864|CLAPA2|KIAA0899|CLAPB1|ADTB2|AP2B1|AP2M1|AP50|CLAPM1|mu2|FBHOk|AP2S1|CLAPS2|HHC3|FBH3|APOA1|APOB|APOB48R|APOB100R|APOBR|APOC1|APOC4|APOE|AD2|ES31|FLJ21736|CES3|CLTA|Lca|Hc|CLTCL2|CLTC|CUBN|gp280|IFCR|MGA1|VGL|HDLBP|HBP|LDLCQ2|LDLR|ARH2|MGC34705|FHCB2|DKFZp586D0624|ARH|FHCB1|LDLRAP1|LIPA|LAL|CESD|HTGL|LIPC|HL|LSR|ILDR3|LISCH7|MI…
MSigDB_5386	REACTOME_FATTY_ACID_METABOLISM	MRP1|GS-X|MRP|ABCC1|ABCD1|adrenoleukodystrophy|ALD|ALDP|AMN|ACAA1|ACAA2|DSAEC|ACC|ACAC|ACACA|ACC1|HACC275|ACC2|ACCB|ACACB|ACAD10|MGC5601|FLJ12592|ACAD11|LCAD|ACADL|ACAD4|ACAD1|MCADH|ACADM|MCAD|ACADS|SCAD|ACAD3|ACADVL|LCACD|ACAD6|VLCAD|FLJ13322|ACBD4|DKFZp434A2417|KIAA1996|ACBD5|ACBD6|MGC2404|bA455B2.2|ACBD7|FLJ38219|ACLY|ACL|ATPCL|CLATP|LACH2|CTE-1|ACH2|ACOT1|STARD14|THEM1|KIAA0707|BFIT|THEA|BFIT…
MSigDB_5388	REACTOME_TRIGLYCERIDE_METABOLISM	CGI-58|NCIE2|ABHD5|AGMO|FLJ16237|TMEM195|CAV|CAV1|DGAT1|DGAT|ARGP1|DGAT2|L-FABP|FABP1|FABP12|I-FABP|FABP2|FABP11|H-FABP|O-FABP|FABP3|MDGI|aP2|A-FABP|FABP4|PA-FABP|FABP5|E-FABP|KFABP|ILBP|I-BALB|FABP6|I-15P|I-BABP|I-BAP|ILBP3|ILLBP|BLBP|FABP7|B-FABP|PERF15|PERF|T-FABP|FABP9|GK1|GK|GKD|GKP2|GK2|GKTA|GKP3|GKTB|GK3P|KIAA1560|GPAM|GPAT1|MGC26846|GPAT2|CT123|GPD2|LIPE|HSL|KIAA0188|LPIN1|LPIN2|KIAA0249|…
MSigDB_5389	REACTOME_GLYCOGEN_METABOLISM	AGL|CALML2|CAMI|DD132|PHKD|CALM1|EPM2A|LD|LDE|GAA|GBE1|GYG|GYG1|GN-2|GYG2|GYS1|GSY|GYS|GYS2|EPM2B|NHLRC1|bA204B7.2|PGM1|FLJ10983|PGM2|BM32A|PGM2L1|FLJ32029|PHKA|PHKA1|PHK|PYK|PHKA2|PHKB|PHKG|PHKG1|PHKG2|PPP1R5|PTG|PPP1R3C|PYGB|GSD6|PYGL|GSD5|PYGM|Uba80|RPS27A|UBCEP80|S27A|MGC126881|L40|MGC126879|CEP52|UBA52|MGC57125|HUBCEP52|RPL40|MGC8385|UBB|FLJ25987|UBC|SVUGP2|UGPP1|UGP1|UGP2
MSigDB_5394	REACTOME_TRANSCRIPTIONAL_REGULATION_BY_MECP2	EIF2C1|AGO1|hAGO1|EIF2C2|CASC7|Q10|hAGO2|LINC00980|AGO2|FLJ12765|EIF2C3|AGO3|hAGO3|hAGO4|AGO4|FLJ20033|KIAA1567|EIF2C4|AURKB|STK12|Aik2|PPP1R48|AIM-1|IPL1|STK5|AurB|ARK2|BDNF|CALML2|CAMI|DD132|PHKD|CALM1|CAMKA|CaMKIIŒ±|CaMKIINalpha|CAMK2A|KIAA0968|CAMK2|CAM2|CAMKB|CaMKIIŒ≤|CAMK2B|CAMK2D|CAMKD|CAMK2G|CAMKG|CaMK-GR|CAMK4|CaMKIV|CREB1|CRH|CRF|CRH1|DGCR8|C22orf12|pasha|DGCRK6|Gy1|DLL1|Ptg-10|FKBP51|F…
MSigDB_5398	REACTOME_INTEGRIN_SIGNALING	PKB|AKT1|PRKBA|RAC|AKT|INAG1|APBB1IP|RIAM|CAS|P130Cas|CASS1|Crkas|BCAR1|CRK|CSK|FGA|FGB|FGG|CIG|FN1|LETS|GFND2|MSF|FINC|GRB2|NCKAP2|ITGA2B|PPP1R93|CD41B|CD41|GP2B|GP3A|ITGB3|CD61|GPIIIa|PDK1|PDPK1|FADK|FAK|PPP1R71|PTK2|FAK1|PTP1B|PTPN1|SMGP21|KREV-1|RAP1A|RAL1B|DKFZp586H0723|RAP1B|K-REV|cAMP-GEFI|EPAC|bcm910|RAPGEF3|RAPGEF4|cAMP-GEFII|CGEF2|RASGRP|RASGRP1|CalDAG-GEFII|RASGRP2|CALDAG-GEFI|ShcA|SHC…
MSigDB_5399	REACTOME_INTRACELLULAR_SIGNALING_BY_SECOND_MESSENGERS	AC1|DFNB44|ADCY1|AC2|KIAA1060|HBAC2|ADCY2|AC3|ADCY3|ADCY4|AC4|ADCY5|AC5|ADCY6|AC6|KIAA0037|ADCY7|AC7|AC8|ADCY8|HBAC1|ADCY3|AC9|ADCY9|EIF2C1|AGO1|hAGO1|EIF2C2|CASC7|Q10|hAGO2|LINC00980|AGO2|FLJ12765|EIF2C3|AGO3|hAGO3|hAGO4|AGO4|FLJ20033|KIAA1567|EIF2C4|XPVKONA|PPP1R78|AHCYL1|IRBIT|PKB|AKT1|PRKBA|RAC|AKT|Lobe|AKT1S1|PRAS40|MGC2865|AKT2|PKBŒ≤|PKBG|AKT3|PRKBG|RAC-gamma|AREGB|AREG|SDGF|HB16|TREB7|CREB…
MSigDB_5400	REACTOME_SIGNALING_BY_NON_RECEPTOR_TYROSINE_KINASES	PKB|AKT1|PRKBA|RAC|AKT|CENTD2|ARAP1|p190ARhoGAP|GRF-1|KIAA1722|GRLF1|ARHGAP35|p190RhoGAP|P190A|CAS|P130Cas|CASS1|Crkas|BCAR1|BTC|CBL2|c-Cbl|RNF55|CBL|CCND1|PRAD1|BCL1|U21B31|D11S287E|CCNE|CCNE1|CDK2|PSK-J3|CDK4|CDKN1B|KIP1|P27KIP1|CRK|DOCK180|DOCK1|ced5|DOK1|p62dok|EGF|ERBB|ERBB1|EGFR|KIAA0281|ELMO-1|CED12|ELMO1|CED-12|FLJ11656|CED12|KIAA1834|CED-12|ELMO-2|ELMO2|EPAS1|HIF2A|MOP2|bHLHe73|HLF|PASD2…
MSigDB_5401	REACTOME_SIGNALING_BY_NUCLEAR_RECEPTORS	ADH1|ADH1A|ADH3|ADH1C|ADH-2|ADH4|EIF2C1|AGO1|hAGO1|EIF2C2|CASC7|Q10|hAGO2|LINC00980|AGO2|FLJ12765|EIF2C3|AGO3|hAGO3|hAGO4|AGO4|FLJ20033|KIAA1567|EIF2C4|DDX|KIAA0119|HAKRB|HSD17B5|PGFS|AKR1C3|PKB|AKT1|PRKBA|RAC|AKT|AKT2|PKBŒ≤|PKBG|AKT3|PRKBG|RAC-gamma|PUMB1|RALDH1|ALDH1A1|ALDH1|RALDH2|ALDH1A2|ALDH6|RALDH3|ALDH1A3|ALDH8A1|ALDH12|AREGB|AREG|SDGF|HB16|TREB7|CREB2|CRE-BP1|ATF2|PPP1R49|AXIN1|Bcl-2|PPP1…
MSigDB_5402	REACTOME_SIGNALING_BY_RECEPTOR_TYROSINE_KINASES	ABI1|ABI-1|E3B1|SSH3BP1|AIP-1|AblBP3|ABI2B|ABI2|ABI-2|argBPIA|SSH3BP2|ACTB|DFNA26|ACTG1|DFNA20|ACTG|ADAM10|HsT18717|MADM|CD156C|kuz|ADAM12|MLTN|MCMPMltna|CD156B|cSVP|TACE|ADAM17|ADAP1|CENTA1|GCS1L|PACAP|ADCYAP1|ADCYAP1R1|PAC1R|PAC1|PACAPR|RDC8|ADORA2A|ADORA2|XPVKONA|PPP1R78|AHCYL1|IRBIT|PKB|AKT1|PRKBA|RAC|AKT|AKT2|PKBŒ≤|PKBG|AKT3|PRKBG|RAC-gamma|ADMLX|WFDC19|KALIG-1|KAL|KAL1|ANOS1|CLAPA1|AP2A1|AD…
MSigDB_5403	REACTOME_SIGNALING_BY_TGF_BETA_FAMILY_MEMBERS	ALK4|ActRIB|SKR2|ACVRLK4|ACVR1B|ALK7|ACVRLK7|ACVR1C|ACVR2A|ACTRII|ACVR2|ACVR2B|ActR-IIB|ACVRL1|ALK1|HHT|ORW2|ACVRLK1|HHT2|AMH|MIS|MISRII|AMHR2|MISR2|ARHGEF18|P114-RhoGEF|MGC15913|KIAA0521|p114RhoGEF|ATP1B4|BAMBI|NMA|BMP10|BMP2|BMP2A|CD292|BMPR1A|ALK3|ACVRLK3|ALK6|CDw293|BMPR1B|T-ALK|BMPR-II|PPH1|BRK-3|BMPR2|BMPR3|CBL2|c-Cbl|RNF55|CBL|CycC|CCNC|CPR4|CCNK|CCNT1|CCNT|HIVE1|CYCT1|CCNT2|CDK8|K35|CDC2L…
MSigDB_5404	REACTOME_RAB_REGULATION_OF_TRAFFICKING	PKB|AKT1|PRKBA|RAC|AKT|AKT2|PKBŒ≤|PKBG|AKT3|PRKBG|RAC-gamma|ALS2CR6|ALS2|RN49018|ALS2CL|FLJ36525|DKFZp686I0110|ANKRD27|DKFZp434L0718|FLJ00040|VARP|ARF6|C7orf28A|CCZ1|CCZ1A|CGI-43|CCZ1B|MGC19819|C7orf28B|H_NH0577018.2|DKFZP586I1023|REP-1|TCD|CHM|DXS540|CHML|REP-2|FAM31A|DENND1A|KIAA1608|FLJ21129|FAM31B|DENND1B|C1orf218|MGC27044|FLJ20054|DENND1C|FAM31C|FLJ22757|KIAA1277|DENND2A|FAM31D|DENND2C|DKFZp…
MSigDB_5406	REACTOME_EXTRA_NUCLEAR_ESTROGEN_SIGNALING	PKB|AKT1|PRKBA|RAC|AKT|AKT2|PKBŒ≤|PKBG|AKT3|PRKBG|RAC-gamma|AREGB|AREG|SDGF|Bcl-2|PPP1R50|BCL2|BTC|CALML2|CAMI|DD132|PHKD|CALM1|CAV|CAV1|CAV2|CAV|CCND1|PRAD1|BCL1|U21B31|D11S287E|CDKN1B|KIP1|P27KIP1|CREB1|EGF|ERBB|ERBB1|EGFR|ELK1|epigen|EPGN|ALGV3072|PRO9904|EPG|EREG|ER|ER-alpha|NR3A1|ESR|Era|ESR1|AP-1|c-fos|FOS|FOXO3|FKHRL1|FOXO3A|AF6q21|FOXO2|GNAI1|GIP|GNAI2|GNAI2B|87U6|GNAI3|GNAT3|gustducin|GD…
MSigDB_5408	REACTOME_REGULATION_OF_EXPRESSION_OF_SLITS_AND_ROBOS	CASC3|MLN51|BTZ|COL4A5|ATS|ASLN|CUL2|156DAG|DAG|A3a|AGRNR|DAG1|DDX48|Fal1|EIF4AIII|EIF4A3|KIAA0111|p220|EIF4G1|EIF4F|EIF4G|PARK18|RF1|ERF1|eRF1|ETF1|ERF|TB3-1|SUP45L1|MNSFbeta|RPS30|Fubi|S30|FAU|Fub1|asr1|FLJ22986|GSPT1|eRF3a|ETF3A|GST1|FLJ10441|GSPT2|eRF3b|HOX1K|HOXA2|ISL1|ISLET1|Isl-1|NLI|CLIM2|LDB1|LHX2|hLhx2|LH-2|LHX3|LHX4|Gsh4|LHX9|MAGOH1|MAGOH|MAGOHA|MGN2|FLJ10292|MAGOHB|MSI1|Sto1|CBP80|NCB…
MSigDB_5420	REACTOME_ESTROGEN_DEPENDENT_GENE_EXPRESSION	EIF2C1|AGO1|hAGO1|EIF2C2|CASC7|Q10|hAGO2|LINC00980|AGO2|FLJ12765|EIF2C3|AGO3|hAGO3|hAGO4|AGO4|FLJ20033|KIAA1567|EIF2C4|HB16|TREB7|CREB2|CRE-BP1|ATF2|PPP1R49|AXIN1|Bcl-2|PPP1R50|BCL2|CARM1|PRMT4|PEBP2B|CBFB|CCND1|PRAD1|BCL1|U21B31|D11S287E|CCNT1|CCNT|HIVE1|CYCT1|CDC2L4|CDK9|PITALRE|C-2k|TAK|CHD1|CITED1|MSG1|KAT3A|CBP|RSTS|CREBBP|RTS|CPSD|CLN10|CTSD|SDF1B|SDF1A|TPAR1|TLSF-b|SDF1|SDF-1a|TLSF-a|PBSF|…
MSigDB_5426	REACTOME_INTERLEUKIN_12_SIGNALING	FKBP16|ARA9|AIP|XAP2|ANXA2|CAL1H|ANX2|LPC2D|ANX2L4|LIP2|ARF1|BOLA2|BOLA2A|My016|BOLA2B|CA1|Car1|CAPZA1|G25K|CDC42Hs|CDC42|CFL|CFL1|CNN2|GST2|GSTA2|GSTO1|GSTTLp28|P28|HNRPA2B1|HNRNPA2B1|laAUF1|LGMD1G|JKTBP|HNRNPDL|HNRPDL|HNRPF|HNRNPF|mthsp75|HSPA9B|HSPA9|mot-2|GRP75|PBP74|IFNG|IL10|IL10A|TGIF|IL-10|CSIF|CLMF|NFSK|IL12A|NKSF1|IL-12A|p35|CLMF|IL12B|NKSF|NKSF2|CLMF2|IL-12B|IL12RB2|JTK3|JAK1A|JAK1B|JA…
MSigDB_5427	REACTOME_INTERLEUKIN_1_SIGNALING	SCARJ1|AGER|RAGE|APP|AD1|bTrCP1|betaTrCP|beta-TrCP1|BTRC|FBXW1A|Fwd1|bTrCP|TCF16|IKK1|CHUK|IkBKA|IKK-alpha|NFKBIKA|IKKA|CUL1|FBXW11|Fbw1b|FBXW1B|BTRCP2|Hos|Fbw11|KIAA0696|BTRC2|HMGB1|DKFZp686A04236|HMG1|SBP-1|HMG3|IKBKB|NFKBIKB|IKK-beta|IKKB|IKK2|Fip3p|NEMO|ZC2HC9|IKK-gamma|IP2|IP1|FIP3|IKBKG|FIP-3|IL1A|IL1F1|IL-1A|IL1-ALPHA|IL1|IL1F2|IL1B|IL1-BETA|IL-1B|IL1R|CD121A|IL1RA|IL1R1|D2S1473|CD121b|IL1…
MSigDB_5432	REACTOME_REGULATION_OF_MECP2_EXPRESSION_AND_ACTIVITY	EIF2C1|AGO1|hAGO1|EIF2C2|CASC7|Q10|hAGO2|LINC00980|AGO2|FLJ12765|EIF2C3|AGO3|hAGO3|hAGO4|AGO4|FLJ20033|KIAA1567|EIF2C4|AURKB|STK12|Aik2|PPP1R48|AIM-1|IPL1|STK5|AurB|ARK2|CALML2|CAMI|DD132|PHKD|CALM1|CAMKA|CaMKIIŒ±|CaMKIINalpha|CAMK2A|KIAA0968|CAMK2|CAM2|CAMKB|CaMKIIŒ≤|CAMK2B|CAMK2D|CAMKD|CAMK2G|CAMKG|CaMK-GR|CAMK4|CaMKIV|CREB1|QIN|HFK3|HFK2|HFK1|FOXG1C|FOXG1B|FOXG1|BF1|HBF-3|FKHL2|FKHL3|FKHL1|FOX…
MSigDB_5447	REACTOME_PEROXISOMAL_PROTEIN_IMPORT	ACAA1|Mte1|ACOT2|ZAP128|ACOT4|PTE2B|FLJ31235|PTE-Ib|hACTE-III|hTE|NAP1|PTE1|PTE-2|ACOT8|ACOX1|PALMCOX|ACOX2|BRCACOX|BRCOX|THCCox|ACOX3|AGPS|ALDHPSY|ADAS|ADAP-S|ADHAPS|ADPS|AGXT|AGXT1|SPT|PH1|AGT|AGT1|SPAT|AMACR|RACE|P504S|BAT|BAAT|CAT|CRAT|CAT1|CROT|COT|DAAO|DAO|DAMOX|DDO|DECR2|SDR17C1|PDCR|SCAD-SRL|DHRS4|SDR-SRL|humNRDR|FLJ11008|SDR25C2|ECH1|HPXEL|ECI2|ACBD2|HCA88|DRS1|PECI|ECHD|EHHADH|ABHD20|EP…
MSigDB_5452	REACTOME_INTERLEUKIN_RECEPTOR_SHC_SIGNALING	GM-CSF|CSF2|GMCSF|CSF2RB|IL5RB|CD131|betaGMR|IL3RB|GAB2|KIAA0571|GRB2|NCKAP2|TCGF|IL2|IL-2|IL2RA|IL2R|CD25|IDDM10|CIDX|IMD4|CD132|SCIDX1|IL2RG|MCGF|IL-3|MGC79399|MGC79398|MULTI-CSF|IL3|IL3RA|CD123|IL-5|IL5|EDF|TRF|SHIP|hp51CN|INPP5D|SHIP1|SHIP2|INPPL1|JTK3|JAK1A|JAK1B|JAK1|JAK2|JTK10|JAKL|LJAK|JAK3|L-JAK|JAK-3|JAK3_HUMAN|PIK3CA|PI3K|PIK3C1|PIK3CB|p110D|PIK3CD|GRB1|p85-ALPHA|p85|PIK3R1|P85B|PIK3R2…
MSigDB_5453	REACTOME_NONSENSE_MEDIATED_DECAY_NMD	CASC3|MLN51|BTZ|HSA275986|SMIF|DCP1A|SMAD4IP1|DDX48|Fal1|EIF4AIII|EIF4A3|KIAA0111|p220|EIF4G1|EIF4F|EIF4G|PARK18|RF1|ERF1|eRF1|ETF1|ERF|TB3-1|SUP45L1|MNSFbeta|RPS30|Fubi|S30|FAU|Fub1|asr1|FLJ22986|GSPT1|eRF3a|ETF3A|GST1|FLJ10441|GSPT2|eRF3b|MAGOH1|MAGOH|MAGOHA|MGN2|FLJ10292|MAGOHB|Sto1|CBP80|NCBP1|NCBP|CBP20|Cbc2|NIP1|NCBP2|PABPL1|PABPC1|PABPC2|PABP1|PAB1|PNRC2|PPP2CA|PP2Calpha|PP2AC|PPP2R1A|PR65…
MSigDB_5456	REACTOME_NEGATIVE_REGULATORS_OF_DDX58_IFIH1_SIGNALING	ATG12|APG12L|APG12|hAPG5|ASP|APG5L|APG5|ATG5|CYLD1|USPL2|CYLD|KIAA0849|DDX58|RIG-I|DKFZp434J1111|FLJ13599|RIG1|RIG-1|HERC5|CEB1|MDA5|IFIH1|Hlcd|IDDM19|MDA-5|IKKE|IKK-i|KIAA0151|IKBKE|IRF3|IFI15|G1P2|ISG15|UCRP|AIP4|ITCH|Cardif|MAVS|VISA|IPS-1|KIAA1271|CLR16.1|NLRC5|NOD27|FLJ21709|NOD9|NLRX1|CLR11.3|OTUD5|DKFZp761A052|DUBA|HNRNPE2|HNRPE2|PCBP2|hnRNP-E2|PIN1|dod|RNF125|FLJ20456|RNF135|MGC13061|ZIN|…
MSigDB_5458	REACTOME_TRIF_TICAM1_MEDIATED_TLR4_SIGNALING	SCARJ1|AGER|RAGE|APP|AD1|TREB36|ATF1|HB16|TREB7|CREB2|CRE-BP1|ATF2|MIHB|API1|RNF48|hiap-2|cIAP1|BIRC2|c-IAP1|MIHC|API2|RNF49|hiap-1|BIRC3|cIAP2|c-IAP2|MALT2|bTrCP1|betaTrCP|beta-TrCP1|BTRC|FBXW1A|Fwd1|bTrCP|FLICE|Casp-8|MCH5|CASP8|MACH|CD14|TCF16|IKK1|CHUK|IkBKA|IKK-alpha|NFKBIKA|IKKA|CREB1|CUL1|DUSP3|VHR|HVH2|DUSP4|MKP-2|TYP|PYST1|DUSP6|MKP-3|DUSP7|PYST2|MKP-X|ELK1|MORT1|GIG3|FADD|FBXW11|Fbw1b|F…
MSigDB_5463	REACTOME_NEGATIVE_REGULATION_OF_NOTCH4_SIGNALING	PKB|AKT1|PRKBA|RAC|AKT|CUL1|NOTCH4|INT3|HC2|MGC14575|MGC22853|MGC21459|MGC14751|PSMA1|MGC1667|PROS30|MGC23915|NU|MGC14542|PSMA2|MU|PMSA2|HC3|PSMA3|HC8|HC9|HsT17706|PSMA4|ZETA|PSMA5|MGC2333|PROS27|MGC22756|PSMA6|MGC23846|p27K|IOTA|HSPC|XAPC7|PSMA7|RC6-1|C6|PMSB1|PSMB1|HC5|LMP10|beta2i|MECL1|MGC1665|PSMB10|HC7-I|PSMB2|HC10-II|MGC4147|PSMB3|HN3|PSMB4|PROS26|PSMB5|MB1|Y|PSMB6|DELTA|PSMB7|D6S216E|beta…
MSigDB_5464	REACTOME_PROTEIN_LOCALIZATION	ABCD1|adrenoleukodystrophy|ALD|ALDP|AMN|ALDL1|ABCD2|ALDR|ALDRP|PXMP1|ABCD3|PMP70|ZWS2|ACAA1|DKFZp434A2417|KIAA1996|ACBD5|ACONM|ACO2|Mte1|ACOT2|ZAP128|ACOT4|PTE2B|FLJ31235|PTE-Ib|hACTE-III|hTE|NAP1|PTE1|PTE-2|ACOT8|ACOX1|PALMCOX|ACOX2|BRCACOX|BRCOX|THCCox|ACOX3|AGPS|ALDHPSY|ADAS|ADAP-S|ADHAPS|ADPS|AGXT|AGXT1|SPT|PH1|AGT|AGT1|SPAT|ALDH3A2|FALDH|ALDH10|SLS|AMACR|RACE|P504S|APP|AD1|TRC40|GET3|ASNA1|A…
MSigDB_5466	REACTOME_ASSEMBLY_AND_CELL_SURFACE_PRESENTATION_OF_NMDA_RECEPTORS	ACTN2|D9S411E|MINT1|APBA1|X11|CAMKA|CaMKIIŒ±|CaMKIINalpha|CAMK2A|KIAA0968|CAMK2|CAM2|CAMKB|CaMKIIŒ≤|CAMK2B|CAMK2D|CAMKD|CAMK2G|CAMKG|TNRC8|CAGH39|FGS4|LIN2|CASK|DLG1|SAP97|DLGH1|dJ1061C18.1.1|hdlg|SAP-97|PSD-93|chapsyn-110|DLG2|PSD93|PPP1R58|NE-Dlg|DLG3|SAP102|NEDLG|SAP-102|KIAA1232|MRX90|PPP1R82|SAP90|PSD95|SAP-90|DLG4|PSD-95|GluN1|GRIN1|NMDAR1|GRIN2B|GluN2B|NMDAR2B|GRIN2C|NMDAR2C|GluN2C|GluN2D|…
MSigDB_5467	REACTOME_AUTOPHAGY	DCAF3|KIAA1736|AMBRA1|WDR94|FLJ20294|ATG10|APG10L|FLJ13954|DKFZP586I0418|ATG101|C12orf44|FLJ11773|ATG12|APG12L|APG12|KIAA0652|ATG13|ATG14L|ATG14|KIAA0831|FLJ10035|ATG16L1|APG16L|ATG16L|WDR30|ATG16A|FLJ22125|MGC15201|DKFZp564M1178|PC3-96|ATG3|APG3L|ATG4A|AUTL2|APG4A|APG4B|Apg4B|ATG4B|DKFZp586D1822|KIAA0943|AUTL1|ATG4C|FLJ14867|APG4C|AUTL1|AUTL3|APG4-D|AUTL4|APG4D|ATG4D|hAPG5|ASP|APG5L|APG5|ATG5|GS…
MSigDB_5470	REACTOME_FOXO_MEDIATED_TRANSCRIPTION	ABCA6|EST155051|Agrt|ART|ASIP2|AGRP|PKB|AKT1|PRKBA|RAC|AKT|AKT2|PKBŒ≤|PKBG|AKT3|PRKBG|RAC-gamma|MJD|ATX3|SCA3|JOS|ATXN3|BBC3|PUMA|JFY1|BIM|BCL2L11|BimEL|BimL|BimS|BOD|ZNF51|LAZ3|BCL5|BCL6A|BCL6|ZBTB27|APRO2|BTG1|CAT|CAV|CAV1|CCNG2|CAP20|CIP1|CDKN1A|WAF1|SDI1|P21|p21CIP1|p21Cip1/Waf1|p21|CDKN1|CDKN1B|KIP1|P27KIP1|CITED2|MRG1|KAT3A|CBP|RSTS|CREBBP|RTS|CHOP|CHOP10|GADD153|DDIT3|KAT3B|EP300|p300|APT1…
MSigDB_5473	REACTOME_FOXO_MEDIATED_TRANSCRIPTION_OF_OXIDATIVE_STRESS_METABOLIC_AND_NEURONAL_GENES	ABCA6|EST155051|Agrt|ART|ASIP2|AGRP|MJD|ATX3|SCA3|JOS|ATXN3|CAT|ATROGIN1|Fbx32|FBXO32|MAFbx|FOXO1|FKH1|FOXO1A|FKHR|FOXO3|FKHRL1|FOXO3A|AF6q21|FOXO2|AFX1|MLLT7|FOXO4|FOXO6|G6PC1|G6PT|G6PC|GSD1a|MODY2|GCK|HK4|HDAC1|RPD3L1|GON-10|HD1|KDAC1|HDAC2|KDAC2|RPD3|YAF1|IBP1|PP12|IGF-BP25|hIGFBP-1|AFBP|IGFBP1|IDDM2|IDDM1|INS|NPY|PYY4|NR3C1|GRL|GR|PCK1|PEPCK-C|FAYV2820|DKFZp434G0625PRO34003|KIAA1550|PLXNA4|PL…
MSigDB_5474	REACTOME_MICROAUTOPHAGY	BC-2|CHMP2|CHMP2A|VPS2A|VPS2|CHMP2B|VPS2B|CHMP2.5|DKFZP564O123|CHMP3|NEDF|VPS24|CGI-149|C14orf123|CHMP4A|HSPC134|VPS32A|dJ553F4.4|SNF7-2|CHMP4B|C20orf178|VPS32B|Shax1|CHMP4C|Shax3|MGC22825|VPS32C|VPS20|FLJ11749|CHMP6|CHMP7|MGC29816|CD113t-C|beta-globin|HBB|HSP73|HSPA8|HSC71|HSC70|HSPA10|FAM125A|MVB12A|FLJ32495|MVB12B|FLJ00001|FAM125B|C9orf28|ADRP|PLIN2|ADFP|PP17|TIP47|PLIN3|M6PRBP1|AMPK|AMPKa2|PR…
MSigDB_5475	REACTOME_TRANSCRIPTIONAL_REGULATION_OF_GRANULOPOIESIS	PEBP2B|CBFB|CDK2|PSK-J3|CDK4|CAP20|CIP1|CDKN1A|WAF1|SDI1|P21|p21CIP1|p21Cip1/Waf1|p21|CDKN1|C/EBP-alpha|CEBPA|CEBP|TCF5|CEBPB|C/EBP-beta|IL6DBP|NFIL6|CRP2|LAP|CRP1|CEBPE|CREB1|CD114|GCSFR|CSF3R|DEK|D6S231E|RBBP3|RBP3|E2F1|KAT3B|EP300|p300|SIC-1|FLI1|EWSR2|NFE1B|GATA2|ZNF163|GFI-1|GFI1|GFI1A|H2AB1|H2AFB1|MGC921|FLJ10903|H2AJ|H2AFJ|H2AZ2|MGC1947|MGC10170|H2AFV|H2AV|MGC10831|H2AX|H2AFX|H2AZ1|H2AZ|H2…
MSigDB_5480	REACTOME_ACTIVATION_OF_AMPK_DOWNSTREAM_OF_NMDARS	CALML2|CAMI|DD132|PHKD|CALM1|CAMKK2|CAMKK|KIAA0787|MGC15254|CAMKKB|tau|TAU|PPND|DDPAC|FLJ31424|FTDP-17|MTBT2|MAPT|MSTD|PPP1R103|MTBT1|MGC138549|MAPTL|AMPKa1|PRKAA1|AMPK|AMPKa2|PRKAA2|PRKAA|PRKAB1|PRKAB2|PRKAG1|AAKG|H91620p|PRKAG2|WPWS|AAKG2|CMH6|PRKAG3|TUBA3|FLJ25113|TUBA1A|B-ALPHA-1|TUBA1B|K-ALPHA-1|TUBA1C|MGC14580|TUBA6|MGC10851|bcm948|TUBA2|TUBA3C|bA408E5.3|TUBA3D|H2-ALPHA|TUBA3E|TUBA4A|TUBA1|…
MSigDB_5488	REACTOME_MYD88_CASCADE_INITIATED_ON_PLASMA_MEMBRANE	SCARJ1|AGER|RAGE|APP|AD1|TREB36|ATF1|HB16|TREB7|CREB2|CRE-BP1|ATF2|bTrCP1|betaTrCP|beta-TrCP1|BTRC|FBXW1A|Fwd1|bTrCP|TCF16|IKK1|CHUK|IkBKA|IKK-alpha|NFKBIKA|IKKA|CREB1|CUL1|DUSP3|VHR|HVH2|DUSP4|MKP-2|TYP|PYST1|DUSP6|MKP-3|DUSP7|PYST2|MKP-X|ECSIT|SITPEC|ELK1|FBXW11|Fbw1b|FBXW1B|BTRCP2|Hos|Fbw11|KIAA0696|BTRC2|AP-1|c-fos|FOS|HMGB1|DKFZp686A04236|HMG1|SBP-1|HMG3|IKBKB|NFKBIKB|IKK-beta|IKKB|IKK2|Fip3…
MSigDB_5489	REACTOME_NONSENSE_MEDIATED_DECAY_NMD_INDEPENDENT_OF_THE_EXON_JUNCTION_COMPLEX_EJC	p220|EIF4G1|EIF4F|EIF4G|PARK18|RF1|ERF1|eRF1|ETF1|ERF|TB3-1|SUP45L1|MNSFbeta|RPS30|Fubi|S30|FAU|Fub1|asr1|FLJ22986|GSPT1|eRF3a|ETF3A|GST1|FLJ10441|GSPT2|eRF3b|Sto1|CBP80|NCBP1|NCBP|CBP20|Cbc2|NIP1|NCBP2|PABPL1|PABPC1|PABPC2|PABP1|PAB1|FLJ23544|DXS648E|L10|DXS648|RPL10|NOV|QM|L10A|Csa-19|RPL10A|NEDD6|RPL10L|uL5|RPL11|L11|L12|RPL12|BBC1|D16S444E|L13|RPL13|RPL13A|TSTA1|L13A|RPL14|L14|CTG-B33|hRL14|R…
MSigDB_5490	REACTOME_AMYLOID_FIBER_FORMATION	ADAM10|HsT18717|MADM|CD156C|kuz|APCS|PTX2|SAP|MGC88159|APH1A|APH-1A|CGI-78|APH1B|PSFL|DKFZp564D0372|APH-1B|APOA1|APOA4|APP|AD1|B2M|BACE1|BACE|CALB|CALB1|CALCA|CALC1|CST3|FGA|PACE|PCSK3|FUR|SPC1|FURIN|GGA1|VEAR|GGA2|KIAA1080|KIAA0154|GGA3|DKFZp313L0718|GSN|H2AB1|H2AFB1|H2AX|H2AFX|H2AZ1|H2AZ|H2A.Z|H2AFZ|H2BFS|H2BS1|H3-3A|H3F3|H3.3A|H3F3A|H3-3B|H3F3B|H3.3B|H2AFM|H2AC4|H2A/m|HIST1H2AB|H2AFL|H2AC6|HIS…
MSigDB_5492	REACTOME_ANTIGEN_PROCESSING:_UBIQUITINATION_PROTEASOME_DEGRADATION	ANAPC1|MCPR|APC1|TSG24|APC10|DKFZP564L0562|DOC1|ANAPC10|APC11|Apc11p|ANAPC11|MGC882|HSPC214|SWM1|DKFZP566D193|APC13|ANAPC13|APC2|ANAPC2|KIAA1406|ANAPC4|APC4|ANAPC5|APC5|APC7|ANAPC7|KIAA0317|FIEL1|AREL1|TRIAD1|ARIH2|ASB1|ASB-1|ASB10|GLC1F|ASB12|FLJ39577|MGC19879|ASB13|FLJ13134|DKFZp313L0121|ASB14|ASB15|FLJ43370|FLJ30165|ASB16|ASB17|ASB18|ASB2|ASB-2|ASB3|ASB-3|ASB-4|ASB4|ASB5|ASB6|ASB7|ASB8|MGC5540…
MSigDB_5494	REACTOME_ANTIGEN_ACTIVATES_B_CELL_RECEPTOR_BCR_LEADING_TO_GENERATION_OF_SECOND_MESSENGERS	XPVKONA|PPP1R78|AHCYL1|IRBIT|MGC10442|BLK|BLNK-s|SLP65|bca|SLP-65|Ly57|BASH|BLNK|AGMX1|IMD1|PSCTK1|ATK|XLA|BTK|CALML2|CAMI|DD132|PHKD|CALM1|CD19|SIGLEC-2|CD22|SIGLEC2|DAPP1|BAM32|FYN|SYN|MGC45350|SLK|GRB2|NCKAP2|MGC29633|FLJ00382|FLJ46727|IGHD|IGHM|IGHV1-2|V35|IGHV1-46|IGHV1-E|IGHV1-69|IGHV2-5|IGHV2-70|IGHV3-11|IGHV3-13|IGHV3-23|IGHV3-30|IGHV3-33|IGHV3-48|IGHV3-53|IGHV3-7|IGHV4-34|IGHV4-39|IGHV4-…
FIRE1KB3p_1	TCGA_RECTAL_DIS_K40_RNA_MIz11_.AAA[ACT]G[CG]G[ACT]	A1CF|A4GNT|AAK1|AASS|ABCB10|ABCC10|ABCC3|ABCE1|ABHD13|ABHD18|ABLIM2|ABLIM3|ABTB2|ACACA|ACACB|ACAP2|ACAT1|ACOX1|ACOXL-AS1|ACPP|ACSL1|ACSS3|ACTL6B|ACTR6|ACVR2A|ACVRL1|ADA|ADAM20|ADAM23|ADAM33|ADAM6|ADAMTS16|ADAMTS18|ADAMTS19-AS1|ADAMTS3|ADAMTS6|ADAMTSL4-AS1|ADAT2|ADCY2|ADCY6|ADCYAP1|ADD2|ADGRD1-AS1|ADGRE3|ADGRE4P|ADGRF3|ADGRL4|ADH6|ADM|ADNP|ADRA1A|ADRA2C|AEBP2|AFG1L|AGA|AGAP1|AGAP11|AGAP3|AGAP4|AGA…
FIRE1KB3p_10	TCGA_THYMOMA_DIS_K45_RNA_MIz10_.AA[AT]C[CG]AG.	A1CF|A2MP1|AAK1|AATF|AATK|ABCA11P|ABCB11|ABCB5|ABCB8|ABCC5|ABCG1|ABHD5|ABI2|ABI3|ABLIM2|ABRAXAS1|ABTB1|ACADL|ACBD4|ACBD5|ACBD7|ACE2|ACO1|ACO2|ACOT13|ACP1|ACP4|ACSF3|ACSS2|ACTBL2|ACTC1|ACTL6B|ACTN2|ACTN4|ACVR2B-AS1|ADAM21P1|ADAM30|ADAMTS17|ADAMTS19-AS1|ADAMTS3|ADAMTS4|ADAMTS6|ADAMTSL3|ADCY5|ADCYAP1|ADD3|ADGRA1|ADGRA2|ADGRE2|ADGRF2|ADIPOR2|ADORA2A|ADPRHL1|ADPRM|ADRA1A|ADRA1B|ADRB3|AEBP2|AFAP1L1|AFD…
FIRE1KB3p_100	TCGA_LUNG_AD_DIS_K45_RNA_MIz12_.A[AG][AG]GATC.	A1CF|AACS|AAGAB|AAK1|AATK|ABAT|ABCA6|ABCB5|ABCC4|ABCC5|ABCC9|ABCD1|ABCD4|ABCF1|ABHD10|ABHD15|ABHD6|ABI3BP|ACAD10|ACAN|ACER3|ACHE|ACLY|ACOX3|ACOXL|ACPP|ACSL1|ACSL5|ACSM1|ACTG1|ACTG2|ACTN3|ACVR1|ACVR2A|ADAM10|ADAM12|ADAM21|ADAM21P1|ADAMDEC1|ADAMTS1|ADAMTS14|ADAMTS2|ADAMTS3|ADAMTS6|ADGRE4P|ADGRF2|ADH6|ADI1|ADK|ADORA2A-AS1|ADPGK|ADPRM|ADRB3|ADSS2|AEN|AFG1L|AFG3L2|AGAP3|AGBL1-AS1|AGBL4|AGO1|AGXT|AHDC1…
FIRE1KB3p_1000	TCGA_PROSTATE_DIS_K40_RNA_MIz30_[ACT]GAT[AG][ACT]G[CT].	A1CF|AADACL2|AAK1|ABCA1|ABCA12|ABCB11|ABCB5|ABCB6|ABCB9|ABCC6|ABCC6P2|ABCE1|ABCG2|ABCG8|ABHD10|ABHD11|ABHD13|ABHD17B|ABHD18|ABHD3|ABI3BP|ABLIM2|ABO|ABRA|ABRAXAS2|ACAD10|ACADM|ACAP2|ACAT1|ACBD3|ACER2|ACER3|ACOX3|ACP2|ACP6|ACTB|ACTG1|ACTG1P17|ACTN4|ACTR1B|ACTR3B|ACTR3C|ACVR2B|ADAM20P1|ADAM21P1|ADAM3A|ADAM6|ADAM8|ADAMTS15|ADAMTS18|ADAMTS19|ADAMTS2|ADAMTS3|ADAMTS9|ADAMTSL3|ADARB2|ADCK1|ADCY2|ADCY5|AD…
FIRE1KB3p_1001	TCGA_PARAGANGLIOMA_DIS_K40_RNA_MIz15_[ACT]G[AT]AGCA[CT].	A4GALT|AADAC|AAGAB|AAK1|ABAT|ABCA1|ABCB5|ABCC5|ABCG2|ABHD10|ABLIM1|ACAD11|ACOX1|ACOXL-AS1|ACSL3|ACSM5|ACTA1|ACTG1|ACTL7A|ACTR2|ADAL|ADAM19|ADAM20P1|ADAMTS1|ADAMTS18|ADAR|ADD1|ADGRB3|ADGRE2|ADGRG2|ADGRL1|ADIPOR1|ADM5|ADORA2A|ADPRHL2|ADRB1|AFAP1L1|AFAP1L2|AFDN|AFDN-DT|AFF1|AFF4|AGAP1|AGBL4-IT1|AGPAT1|AGTPBP1|AGXT2|AHCTF1|AHCTF1P1|AICDA|AIDA|AKAIN1|AKAP8L|AKR1C2|AKR7A2|AKT2|ALCAM|ALG11|ALPP|ALS2|ALX…
FIRE1KB3p_1002	TCGA_COLON_DIS_K5_RNA_MIz39_[ACT].GAT[AT]CC[ACT]	A4GALT|AADACL3|AAK1|AASS|ABCA1|ABCA13|ABCC4|ABCD1|ABCD2|ABCE1|ABCF1|ABCF2|ABCF3|ABCG5|ABHD16A|ABHD17C|ABLIM3|ABRAXAS2|ACACA|ACACB|ACAP2|ACAP3|ACER2|ACOT6|ACOT8|ACOT9|ACOX3|ACSL1|ACSM1|ACSM2A|ACSM2B|ACSM5|ACSS2|ACTN2|ACTN4|ACVRL1|ADAM12|ADAM20|ADAM33|ADAM3B|ADAMTS2|ADAMTS6|ADAMTSL4-AS1|ADARB1|ADAT2|ADD1|ADD2|ADGRA1|ADGRF2|ADGRG1|ADH1C|ADI1|ADIRF|ADORA2A-AS1|ADORA3|ADPRHL1|AFAP1|AFDN-DT|AFF2|AFG1L|…
FIRE1KB3p_1003	TCGA_LUNG_SQ_DIS_K45_RNA_MIz15_.[AC]TG[AT]C[ACG]G[ACT]	A4GNT|AAK1|AAR2|ABCA11P|ABCA3|ABCA5|ABCA8|ABCA9|ABCC3|ABCC5|ABCD2|ABCD4|ABCF1|ABCG4|ABHD11|ABHD13|ABHD17B|ABI1|ABLIM1|ABLIM3|ABRA|ABRAXAS2|ACAA1|ACACA|ACAD11|ACADM|ACBD4|ACER2|ACKR3|ACO1|ACOD1|ACOT9|ACP6|ACSF2|ACSL3|ACSL4|ACSM1|ACSS2|ACTC1|ACTL6B|ACTN4|ACTR1A|ACVR1|ACVR1B|ACVR2A|ACVRL1|ACYP1|ADAL|ADAM2|ADAM22|ADAM23|ADAM33|ADAM3A|ADAM3B|ADAM7|ADAMTS16|ADAMTS2|ADAMTS4|ADAMTSL2|ADAMTSL3|ADAT3|ADCK1…
FIRE1KB3p_1004	TCGA_THYROID_DIS_K40_RNA_MIz17_.[ACT]GATCT[AG].	AADACL4|AAK1|ABAT|ABCA4|ABCB5|ABCC11|ABCC12|ABCC5|ABCD2|ABCD4|ABCF2|ABHD15|ABITRAM|ABLIM3|ACAD10|ACER3|ACOT13|ACOT9|ACSL4|ACSL5|ACSS1|ACTG1|ACTR2|ACTR8|ACVR1|ADAL|ADAM19|ADAM20P1|ADAM21P1|ADAM23|ADAM3B|ADAM9|ADAMTS6|ADAR|ADARB1|ADCY6|ADD1|ADGRE2|ADGRF5|ADH1A|ADH1B|ADH1C|ADH6|ADHFE1|ADIPOR2|ADNP|ADNP2|ADO|ADORA2B|ADPRHL2|ADRB1|ADRB3|ADSS2|ADTRP|AFF1|AFG1L|AFTPH|AGA|AGAP12P|AGAP2|AGAP3|AGGF1|AGMAT|…
FIRE1KB3p_1005	TCGA_PARAGANGLIOMA_DIS_K40_RNA_MIz9_[ACT]GATT[AC]G[GT].	AAK1|ABAT|ABCA3|ABCC9|ABHD10|ACAD8|ACSL1|ADAMTS15|ADAMTS6|ADAMTSL1|ADAR|ADCY2|ADGRG1|AGAP1|AGR2|AGTR2|AK3|AKT3|ALDH1A3|ALG13|ALG14|AMD1|ANAPC5|ANKFY1|ANKRD34B|ANXA7|AP1B1|APBA1|APPL1|ARFGEF2|ARHGEF33|ARMC1|ARPP19|ARPP21|ARRDC3|ASB11|ASB13|ASB3|ASB7|ASZ1|ATP11A-AS1|ATP11AUN|ATP4B|B3GALT5|B4GALNT1|BARD1|BAX|BCCIP|BCL11B|BCORL1|BEND3|BIN1|BMPR1A|BNC2|BOD1L1|BRD3|BRWD1|BTN1A1|C10orf88|C15orf48|C1orf1…
FIRE1KB3p_1006	TCGA_LUNG_AD_DIS_K45_RNA_MIz13_[ACT]GC[ACG][CG][GT]AT.	A1CF|AAK1|ABAT|ABCB5|ABCD3|ABCE1|ABHD12|ABHD13|ABHD15|ABHD16A|ABI3BP|ABLIM3|ABRAXAS2|ACER3|ACOT11|ACOT9|ACOX1|ACOXL|ACP6|ACP7|ACPP|ACSM1|ACTG1|ACTR1B|ACVRL1|ACYP1|ADAD2|ADAM12|ADAM20P1|ADAM3A|ADAM7|ADAM9|ADAMDEC1|ADAMTS6|ADAMTSL1|ADAMTSL3|ADCY10|ADH1C|ADH6|ADRA1A|AEBP2|AFF1|AFG1L|AGAP12P|AGFG1|AGO2|AGO4|AHNAK2|AJAP1|AKAP10|AKAP12|AKAP5|AKAP8L|AKNAD1|AKR1C2|AKR1C8P|AKTIP|ALDH1A1|ALG13|ALG1L9P|ALKB…
FIRE1KB3p_1007	TCGA_GLIOMA_DIS_K45_RNA_MIz16_[ACT]GCA[CGT]C[AG]A.	A2MP1|AACS|AAK1|AATK|ABCA11P|ABCA4|ABCA8|ABCB5|ABCC5|ABCD4|ABCG2|ABHD2|ABHD4|ABHD5|ABI2|ACAA1|ACAP2|ACP6|ACSL6|ACTL6B|ACTN1|ACTR3C|ADAM12|ADAM21|ADAM22|ADAM3B|ADAMTS18|ADAMTSL1|ADAP2|ADGRA3|ADGRG2|ADGRL2|ADH1C|ADIPOR2|ADM2|ADNP|ADNP2|ADRA2C|AEBP2|AFM|AGAP12P|AGAP9|AGBL3|AGFG2|AGMO|AGO2|AGPAT4|AGTPBP1|AIFM1|AK3|AKAP7|AKIRIN2|AKNA|AKR7A2|AKT3|ALDH3B1|ALG11|ALG12|ALG1L9P|ALG3|ALOX5|ALS2|AMBN|AMIGO2|…
FIRE1KB3p_1008	TCGA_LUNG_SQ_DIS_K45_RNA_MIz12_.[ACT]GCA[CT]GA.	A1CF|AAK1|AATBC|ABCB11|ABCC4|ABCD2|ABCD4|ABCG5|ABHD12|ABHD13|ABI2|ABI3BP|ABLIM2|ABRAXAS1|ABRAXAS2|ABTB1|ACAA1|ACACA|ACBD7|ACSL3|ACSL4|ACTR3B|ACTR5|ACTRT1|ACVR1C|ACVR2A|ADAM2|ADAM20P1|ADAM21P1|ADAM22|ADAM28|ADAM9|ADAMTS2|ADAMTSL1|ADAMTSL5|ADARB1|ADD2|ADGRE3|ADGRF4|ADGRG2|ADM|ADO|ADORA2A|ADRA1A|AFAP1|AFAP1L1|AFDN|AFMID|AGA|AGBL4-IT1|AGTPBP1|AHRR|AIFM1|AIMP1|AJUBA|AK5|AK7|AKAP6|AKIRIN1|AKR1C1|AKR1C2…
FIRE1KB3p_1009	TCGA_THYMOMA_DIS_K45_RNA_MIz17_.[ACT]GCAGAA.	A2ML1|AADACL4|AAGAB|AAK1|AARS2|AATBC|ABCA4|ABCB10|ABCB7|ABCB8|ABCC1|ABCC12|ABCC3|ABCC5|ABCD2|ABCG5|ABHD10|ABHD12|ABHD13|ABHD15|ABHD16A|ABHD6|ABI1|ABI2|ABL1|ABL2|ABLIM2|ABO|ACAD8|ACADM|ACAT1|ACCS|ACER3|ACKR4|ACLY|ACOT13|ACOT9|ACOX1|ACP6|ACSF3|ACSL4|ACSM5|ACSS3|ACTB|ACTC1|ACTG1|ACVR1|ACVR1C|ACVR2B|ADAM12|ADAM17|ADAM18|ADAM19|ADAM3A|ADAM3B|ADAM7|ADAMTS12|ADAMTS19|ADAMTS19-AS1|ADAMTS3|ADAMTS6|ADAMTSL…
FIRE1KB3p_101	TCGA_AML_DIS_K40_RNA_MIz19_.AAGA[GT]TG[ACT]	A4GALT|ABCB10|ABCC5|ABHD10|ABHD13|ABI3BP|ABLIM1|ABLIM2|ABT1|ACPP|ACSM1|ACTR3|ACVRL1|ADAM17|ADAM20P1|ADAM3A|ADAM3B|ADAM9|ADAMTS3|ADAMTSL1|ADD1|ADGRG3|ADGRG5|ADGRL2|AEBP2|AFF4|AFG3L2|AGAP1|AGGF1|AGL|AGO3|AGTR2|AICDA|AK2|AKAP11|AKAP13|AKAP7|AKR1C6P|AKT1S1|ALDH18A1|ALDH1A2|ALDH3A2|ALS2|AMDHD1|AMFR|ANAPC10|ANGPT1|ANGPTL1|ANK1|ANKRD10|ANKRD36B|ANKRD36C|ANKS1B|ANP32A|ANP32E|AP5Z1|APBB2|APCDD1L|APOBEC1|A…
FIRE1KB3p_1010	TCGA_TESTICULAR_DIS_K45_RNA_MIz7_.A[CT]GC[AG]CA.	AARD|ABAT|ABCA1|ABCA13|ABCA3|ABCC1|ABCC6|ABCC6P2|ABCD1|ABHD11|ABHD14B|ABHD2|ABITRAM|ABL1|ABL2|ABR|ABTB1|ACP1|ACP6|ACSF3|ACTG1|ACTR1B|ACTR5|ACVR1B|ADAM18|ADAM21P1|ADAM9|ADAMTS16|ADAMTS4|ADAMTS5|ADAMTS6|ADAMTS7|ADAMTS9|ADARB1|ADCY5|ADCY6|ADCY7|ADCY9|ADCYAP1|ADCYAP1R1|ADGRL2|ADM2|ADRA1A|AFG1L|AFG3L2|AGGF1|AGL|AGPAT2|AGTRAP|AHI1|AHNAK2|AHRR|AIFM3|AIG1|AK2|AKAP10|AKAP7|AKAP9|AKR1C3|AKR1C6P|AKR1E2|AKT1…
FIRE1KB3p_1011	TCGA_LUNG_AD_DIS_K45_RNA_MIz12_[ACT]GC[AG]C.TA.	AAK1|ABCB5|ABHD11|ABHD3|ABRA|ACADVL|ACAN|ACAP3|ACER3|ACOX3|ACSM5|ACTL6A|ACTR1A|ACTR8|ACVR1|ACVR1B|ADAM10|ADAM21P1|ADAMTS8|ADAMTSL4|ADGRL3|ADHFE1|ADNP|AGAP1|AGPAT3|AGPAT4-IT1|AHI1|AHR|AIFM1|AJAP1|AJUBA|AK2|AKAP5|AKR1C2|ALCAM|ALG1L9P|ALG3|ALG9|ALOX15B|ANAPC15|ANKRD13B|ANKRD2|ANKRD20A8P|ANKRD29|ANKRD44|ANKRD45|ANKRD54|ANKRD55|ANKRD66|ANO2|ANTXRLP1|AP1S2|AP3D1|AP4S1|APBA2|APBB1|APH1A|API5|APOB|ARHGAP…
FIRE1KB3p_1012	TCGA_THYMOMA_DIS_K45_RNA_MIz16_.[ACT]GC[AG][CT]GA.	A1CF|AAK1|AATBC|ABCB11|ABCC12|ABCC4|ABCD2|ABCD4|ABCF2|ABCG5|ABHD10|ABHD12|ABHD13|ABI2|ABI3BP|ABLIM2|ABLIM3|ABRAXAS1|ABRAXAS2|ABTB1|ACAA1|ACACA|ACBD7|ACKR3|ACSL3|ACSL4|ACTG1P17|ACTR3B|ACTR5|ACTRT1|ACVR1C|ACVR2A|ADAM12|ADAM2|ADAM20P1|ADAM21P1|ADAM22|ADAM28|ADAM9|ADAMTS19-AS1|ADAMTS2|ADAMTSL1|ADAMTSL5|ADARB1|ADCY2|ADD2|ADGRE3|ADGRF4|ADGRG2|ADM|ADO|ADORA2A|ADRA1A|AFAP1|AFAP1L1|AFDN|AFMID|AGA|AGAP3|AG…
FIRE1KB3p_1013	TCGA_GBM_DIS_K45_RNA_MIz10_.A[CT]GC[AGT]AG.	AADAC|AAGAB|AARD|AASS|AATF|ABAT|ABCA10|ABCB11|ABCC1|ABCC4|ABCC5|ABCF1|ABHD10|ABHD17B|ABHD4|ABITRAM|ABLIM2|ACAA2|ACOT11|ACOX1|ACP1|ACSL1|ACSM1|ACTG1|ACTG1P17|ACTN3|ACTN4|ACTR1A|ADAM19|ADAM3A|ADAM3B|ADAM6|ADAMTS17|ADAMTS18|ADARB2|ADCY5|ADCY6|ADGRA2|ADGRD1-AS1|ADGRL2|ADH6|ADIPOR2|ADM5|ADNP|ADRA2A|ADRA2B|ADSS2|AFF1|AFG1L|AGAP12P|AGBL4|AGBL5|AGK|AGL|AGT|AHCYL1|AHSG|AIG1|AK1|AKAIN1|AKAP3|AKNAD1|AKR1C8P…
[truncated: 15,023 more rows]
