# Supplementary material for: Systematic assessment of prognostic molecular features across cancers
Source: Cell Genom. 2023 Feb 2;3(3):100262. doi: 10.1016/j.xgen.2023.100262 (PMC10025453; doi:10.1016/j.xgen.2023.100262)
Supplement: Data S3. Cohort-specific, tissue-specific, and progression-associated modules, related to STAR Methods and Figures S9–S11 — Excel sheet lists modules whose perturbation scores that exhibit cohort-specific patterns, tissue-specific patterns (matched tumor-normal comparisons) (Methods). Also listed are modules associated with cancer stage in individual TCGA cancers. Each row corresponds to a module (identified by the ‘module_id’ and ‘module_name’ columns) in a cohort. For each module in every cohort, statistics of relative enrichment/depletion patterns in patients stratified into MPS+ and MPS– groups across the four cancer stages (Methods) include p-values from Fisher’s exact test for the 4 × 2 contingency tables (‘Fisher_test_pvalue_simulated’ column). Second tab in the excel sheet shows statistics of comparisons in the perturbation scores of modules discovered in TCGA’s colon cancer cohort on an external cohort (GEO accession GSE41258).15,32 Each row corresponds to a module and statistics for comparisons between cancerous (metastasis and primary tumors) and non-cancerous (polyps and normal) tissues (‘MannWhitney_Cancerous_vs_NonCancerous’ column) as well as comparisons between cancerous tissues (metastasis and primary tumors) and polyps (‘MannWhitney_Cancerous_vs_Polyps’ column) are indicated. [file mmc5.xlsx]

## Sheet: cohort-specific modules
module_identifier	module_name	cohort
MSigDBONC_57	MYC_UP.V1_DN	AML
MSigDBONC_142	PDGF_UP.V1_UP	AML
MSigDBMOT_85	PBX1_02	AML
MSigDBMOT_815	YATGNWAAT_OCT_C	AML
MSigDBMOT_778	RACCACAR_AML_Q6	AML
MSigDBMOT_742	TGACATY_UNKNOWN	AML
MSigDBMOT_734	RYTGCNWTGGNR_UNKNOWN	AML
MSigDBMOT_671	AGCTCCT_MIR28	AML
MSigDBMOT_659	TTTGCAG_MIR518A2	AML
MSigDBMOT_642	CTGTTAC_MIR194	AML
MSigDBMOT_580	GAGACTG_MIR452	AML
MSigDBMOT_570	TCCCCAC_MIR491	AML
MSigDBMOT_565	GTGTTGA_MIR505	AML
MSigDBMOT_51	ACAWNRNSRCGG_UNKNOWN	AML
MSigDBMOT_486	DR3_Q4	AML
MSigDBMOT_471	MEF2_Q6_01	AML
MSigDBMOT_46	GATA1_01	AML
MSigDBMOT_413	MYB_Q3	AML
MSigDBMOT_371	TFIIA_Q6	AML
MSigDBMOT_37	IRF2_01	AML
MSigDBMOT_314	E2F_03	AML
MSigDBMOT_279	AP2ALPHA_01	AML
MSigDBMOT_247	E2F_Q3	AML
MSigDBMOT_22	CREBP1_01	AML
MSigDBMOT_201	FREAC3_01	AML
MSigDBMOT_2	AAAYRNCTG_UNKNOWN	AML
MSigDBMOT_191	LMO2COM_02	AML
MSigDBMOT_155	USF_C	AML
MSigDBMOT_142	SP1_Q6	AML
MSigDBMOT_132	USF_Q6	AML
MSigDBMOT_127	MYB_Q6	AML
MSigDBMOT_105	HSF1_01	AML
MSigDBGO_978	GO_REGULATION_OF_MESONEPHROS_DEVELOPMENT	AML
MSigDBGO_9054	GO_MITOTIC_SPINDLE_POLE	AML
MSigDBGO_897	GO_CYTOKINETIC_PROCESS	AML
MSigDBGO_8866	GO_CLEAVAGE_FURROW	AML
MSigDBGO_880	GO_THIOESTER_METABOLIC_PROCESS	AML
MSigDBGO_8239	GO_NEGATIVE_REGULATION_OF_PROTEOLYSIS_INVOLVED_IN_CELLULAR_PROTEIN_CATABOLIC_PROCESS	AML
MSigDBGO_804	GO_MALE_GAMETE_GENERATION	AML
MSigDBGO_8014	GO_POSITIVE_REGULATION_OF_PLASMA_MEMBRANE_BOUNDED_CELL_PROJECTION_ASSEMBLY	AML
MSigDBGO_792	GO_NUCLEOSIDE_PHOSPHATE_BIOSYNTHETIC_PROCESS	AML
MSigDBGO_7913	GO_IMPORT_ACROSS_PLASMA_MEMBRANE	AML
MSigDBGO_72	GO_CHROMOSOME_SEGREGATION	AML
MSigDBGO_7156	GO_SYNAPTIC_TRANSMISSION_GABAERGIC	AML
MSigDBGO_711	GO_EXTRINSIC_APOPTOTIC_SIGNALING_PATHWAY	AML
MSigDBGO_7076	GO_NEGATIVE_REGULATION_OF_LYMPHOCYTE_ACTIVATION	AML
MSigDBGO_7	GO_PLATELET_DERIVED_GROWTH_FACTOR_RECEPTOR_SIGNALING_PATHWAY	AML
MSigDBGO_6913	GO_TRANSPORT_OF_VIRUS	AML
MSigDBGO_677	GO_RESPONSE_TO_FOOD	AML
MSigDBGO_6711	GO_RESPONSE_TO_PEPTIDE_HORMONE	AML
MSigDBGO_6681	GO_AMYLOID_PRECURSOR_PROTEIN_CATABOLIC_PROCESS	AML
MSigDBGO_6082	GO_COLLAGEN_CATABOLIC_PROCESS	AML
MSigDBGO_5710	GO_NEGATIVE_REGULATION_OF_BIOSYNTHETIC_PROCESS	AML
MSigDBGO_5673	GO_NUCLEOSIDE_METABOLIC_PROCESS	AML
MSigDBGO_5464	GO_CHONDROCYTE_DIFFERENTIATION_INVOLVED_IN_ENDOCHONDRAL_BONE_MORPHOGENESIS	AML
MSigDBGO_5431	GO_AORTIC_VALVE_DEVELOPMENT	AML
MSigDBGO_5232	GO_NUCLEOTIDYLTRANSFERASE_ACTIVITY	AML
MSigDBGO_5215	GO_RAB_GUANYL_NUCLEOTIDE_EXCHANGE_FACTOR_ACTIVITY	AML
MSigDBGO_5115	GO_PHOSPHOLIPID_BINDING	AML
MSigDBGO_5110	GO_SYMPORTER_ACTIVITY	AML
MSigDBGO_5070	GO_PROTEIN_SERINE_THREONINE_KINASE_ACTIVITY	AML
MSigDBGO_5066	GO_NUCLEOSOMAL_DNA_BINDING	AML
MSigDBGO_501	GO_ERYTHROCYTE_HOMEOSTASIS	AML
MSigDBGO_4929	GO_VOLTAGE_GATED_POTASSIUM_CHANNEL_ACTIVITY	AML
MSigDBGO_4926	GO_CHEMOATTRACTANT_ACTIVITY	AML
MSigDBGO_4895	GO_ORGANIC_ACID_BINDING	AML
MSigDBGO_4778	GO_HELICASE_ACTIVITY	AML
MSigDBGO_4665	GO_HORMONE_ACTIVITY	AML
MSigDBGO_4653	GO_NEUROPEPTIDE_HORMONE_ACTIVITY	AML
MSigDBGO_4528	GO_KINASE_INHIBITOR_ACTIVITY	AML
MSigDBGO_4452	GO_VOLTAGE_GATED_ION_CHANNEL_ACTIVITY	AML
MSigDBGO_4429	GO_HYDROLASE_ACTIVITY_ACTING_ON_CARBON_NITROGEN_BUT_NOT_PEPTIDE_BONDS_IN_CYCLIC_AMIDINES	AML
MSigDBGO_4410	GO_PLASMA_MEMBRANE_PROTEIN_COMPLEX	AML
MSigDBGO_4375	GO_MEMBRANE_REGION	AML
MSigDBGO_4357	GO_TRANSCRIPTION_ELONGATION_FACTOR_COMPLEX	AML
MSigDBGO_434	GO_PLATELET_ACTIVATION	AML
MSigDBGO_4308	GO_CONDENSED_CHROMOSOME	AML
MSigDBGO_4249	GO_PHOSPHATIDYLINOSITOL_3_KINASE_COMPLEX	AML
MSigDBGO_423	GO_CELLULAR_RESPONSE_TO_ORGANIC_CYCLIC_COMPOUND	AML
MSigDBGO_4224	GO_DNA_PACKAGING_COMPLEX	AML
MSigDBGO_4181	GO_COATED_VESICLE_MEMBRANE	AML
MSigDBGO_4162	GO_GOLGI_ASSOCIATED_VESICLE	AML
MSigDBGO_3972	GO_NEURON_PROJECTION_TERMINUS	AML
MSigDBGO_3960	GO_PLATELET_ALPHA_GRANULE	AML
MSigDBGO_3958	GO_CHROMOSOME_CENTROMERIC_REGION	AML
MSigDBGO_3921	GO_CENTRIOLE	AML
MSigDBGO_3730	GO_NUCLEAR_CHROMOSOME_SEGREGATION	AML
MSigDBGO_3666	GO_DNA_REPLICATION	AML
MSigDBGO_3605	GO_DOPAMINE_TRANSPORT	AML
MSigDBGO_3495	GO_REGULATION_OF_MEMBRANE_REPOLARIZATION	AML
MSigDBGO_3419	GO_POSITIVE_REGULATION_OF_PROTEIN_POLYMERIZATION	AML
MSigDBGO_3407	GO_REGULATION_OF_TELOMERE_MAINTENANCE_VIA_TELOMERE_LENGTHENING	AML
MSigDBGO_3370	GO_RNA_LOCALIZATION	AML
MSigDBGO_3261	GO_PEPTIDYL_ASPARAGINE_MODIFICATION	AML
MSigDBGO_3220	GO_IMMUNE_RESPONSE_REGULATING_CELL_SURFACE_RECEPTOR_SIGNALING_PATHWAY	AML
MSigDBGO_3206	GO_REGULATION_OF_RESPONSE_TO_CYTOKINE_STIMULUS	AML
MSigDBGO_320	GO_LIPOPROTEIN_METABOLIC_PROCESS	AML
MSigDBGO_3120	GO_RESPONSE_TO_FUNGUS	AML
MSigDBGO_3091	GO_REGULATION_OF_RENAL_SYSTEM_PROCESS	AML
MSigDBGO_3079	GO_MONOCYTE_CHEMOTAXIS	AML
MSigDBGO_3029	GO_RESPONSE_TO_TOXIC_SUBSTANCE	AML
MSigDBGO_2997	GO_GOLGI_VESICLE_TRANSPORT	AML
MSigDBGO_28	GO_RNA_DEPENDENT_DNA_BIOSYNTHETIC_PROCESS	AML
MSigDBGO_2761	GO_POSITIVE_REGULATION_OF_PROTEOLYSIS	AML
MSigDBGO_2732	GO_PEPTIDYL_TYROSINE_AUTOPHOSPHORYLATION	AML
MSigDBGO_2477	GO_LAMELLIPODIUM_ORGANIZATION	AML
MSigDBGO_2466	GO_POSITIVE_REGULATION_OF_TELOMERE_MAINTENANCE	AML
MSigDBGO_2336	GO_EPITHELIAL_CELL_APOPTOTIC_PROCESS	AML
MSigDBGO_2319	GO_DRUG_METABOLIC_PROCESS	AML
MSigDBGO_2251	GO_MITOTIC_CELL_CYCLE_CHECKPOINT	AML
MSigDBGO_221	GO_MYELOID_CELL_HOMEOSTASIS	AML
MSigDBGO_2151	GO_TRANSLESION_SYNTHESIS	AML
MSigDBGO_2011	GO_REGULATION_OF_RYANODINE_SENSITIVE_CALCIUM_RELEASE_CHANNEL_ACTIVITY	AML
MSigDBGO_1988	GO_RESPONSE_TO_UV	AML
MSigDBGO_1966	GO_POSITIVE_REGULATION_OF_CARDIAC_MUSCLE_TISSUE_DEVELOPMENT	AML
MSigDBGO_1907	GO_EMBRYONIC_HINDLIMB_MORPHOGENESIS	AML
MSigDBGO_1639	GO_TRABECULA_MORPHOGENESIS	AML
MSigDBGO_1637	GO_REGULATION_OF_ENDOPLASMIC_RETICULUM_STRESS_INDUCED_INTRINSIC_APOPTOTIC_SIGNALING_PATHWAY	AML
MSigDBGO_161	GO_CELLULAR_RESPONSE_TO_VIRUS	AML
MSigDBGO_1569	GO_CELLULAR_RESPONSE_TO_HYDROGEN_PEROXIDE	AML
MSigDBGO_1536	GO_NEGATIVE_REGULATION_OF_SPROUTING_ANGIOGENESIS	AML
MSigDBGO_1442	GO_TRANSITION_METAL_ION_HOMEOSTASIS	AML
MSigDBGO_1437	GO_SIGNAL_TRANSDUCTION_IN_RESPONSE_TO_DNA_DAMAGE	AML
MSigDBGO_1245	GO_SENSORY_PERCEPTION_OF_PAIN	AML
MSigDBGO_1236	GO_POSITIVE_REGULATION_OF_BMP_SIGNALING_PATHWAY	AML
MSigDBGO_1197	GO_SEXUAL_REPRODUCTION	AML
MSigDBGO_1188	GO_ESTABLISHMENT_OF_CELL_POLARITY	AML
MSigDBGO_1159	GO_AGING	AML
MSigDBGO_1085	GO_REGULATION_OF_MONONUCLEAR_CELL_MIGRATION	AML
MSigDBGO_1016	GO_REGULATION_OF_ASTROCYTE_DIFFERENTIATION	AML
MSigDB_987	REACTOME_METABOLISM_OF_CARBOHYDRATES	AML
MSigDB_917	REACTOME_DNA_REPAIR	AML
MSigDB_795	REACTOME_MITOCHONDRIAL_FATTY_ACID_BETA_OXIDATION	AML
MSigDB_783	REACTOME_REGULATION_OF_APOPTOSIS	AML
MSigDB_768	REACTOME_METABOLISM_OF_AMINO_ACIDS_AND_DERIVATIVES	AML
MSigDB_623	REACTOME_BILE_ACID_AND_BILE_SALT_METABOLISM	AML
MSigDB_5347	REACTOME_REGULATION_OF_PTEN_STABILITY_AND_ACTIVITY	AML
MSigDB_532	PID_UPA_UPAR_PATHWAY	AML
MSigDB_5247	REACTOME_RESPONSE_TO_ELEVATED_PLATELET_CYTOSOLIC_CA2PLUS	AML
MSigDB_5206	REACTOME_CYCLIN_A:CDK2_ASSOCIATED_EVENTS_AT_S_PHASE_ENTRY	AML
MSigDB_5205	REACTOME_MITOTIC_SPINDLE_CHECKPOINT	AML
MSigDB_5203	REACTOME_STABILIZATION_OF_P53	AML
MSigDB_512	PID_PI3KCI_PATHWAY	AML
MSigDB_5098	REACTOME_MAPK_FAMILY_SIGNALING_CASCADES	AML
MSigDB_5011	REACTOME_ANCHORING_OF_THE_BASAL_BODY_TO_THE_PLASMA_MEMBRANE	AML
MSigDB_501	PID_IGF1_PATHWAY	AML
MSigDB_5009	REACTOME_DISORDERS_OF_TRANSMEMBRANE_TRANSPORTERS	AML
MSigDB_5003	REACTOME_DEGRADATION_OF_GLI1_BY_THE_PROTEASOME	AML
MSigDB_4822	REACTOME_BETA_CATENIN_INDEPENDENT_WNT_SIGNALING	AML
MSigDB_473	PID_RET_PATHWAY	AML
MSigDB_458	PID_EPHB_FWD_PATHWAY	AML
MSigDB_4457	REACTOME_FERTILIZATION	AML
MSigDB_4450	REACTOME_NEUROTRANSMITTER_RECEPTORS_AND_POSTSYNAPTIC_SIGNAL_TRANSMISSION	AML
KNOWNMOT_978	MYC.11_5p_[ACGT][CG]C[AG]CGTG[GT][CGT][CT]	AML
KNOWNMOT_880	LIN28A.2_3p_CGGAGG[AG]	AML
KNOWNMOT_791	IKZF3_5p_[GT][ACG][CT][ACT][AG]GGAA[CT][AG][CT][CT]	AML
KNOWNMOT_718	HOXA7.3_5p_[CT]CAATC[GT]	AML
KNOWNMOT_353	ELK1_5p_[ACGT][AGT][ACG][AG][CG][AC]GGA[AT]G[CT][ACGT][AC][ACG][ACT]	AML
KNOWNMOT_1870	ZBTB33.3_5p_AACC[CT]CGC	AML
KNOWNMOT_1585	SP1.7_5p_[ACG][AG][GT]GGG[AC]GG[AG]G[CT][CGT]	AML
KNOWNMOT_1516	SMAD3.2_5p_[CT]G[GT]CTG[ACT]CT	AML
KNOWNMOT_1402	RELA.2_5p_[CG]GG[AG][AG]TTTCC	AML
KNOWNMOT_1082	NKX2-1.2_5p_[AC][AC][CG][ACT]CA[AG]G[AT][AG][CGT][CT]	AML
MSigDBMOT_721	RTTTNNNYTGGM_UNKNOWN	bladder
MSigDBMOT_481	VDR_Q6	bladder
MSigDBMOT_22	CREBP1_01	bladder
MSigDBGO_952	GO_SPERM_MOTILITY	bladder
MSigDBGO_7961	GO_REGULATION_OF_PRESYNAPSE_ORGANIZATION	bladder
MSigDBGO_7348	GO_DENDRITIC_SPINE_MORPHOGENESIS	bladder
MSigDBGO_677	GO_RESPONSE_TO_FOOD	bladder
MSigDBGO_6710	GO_NEGATIVE_REGULATION_OF_DNA_BINDING_TRANSCRIPTION_FACTOR_ACTIVITY	bladder
MSigDBGO_6219	GO_INTERFERON_BETA_PRODUCTION	bladder
MSigDBGO_49	GO_SINGLE_FERTILIZATION	bladder
MSigDBGO_4217	GO_DENDRITE_MEMBRANE	bladder
MSigDBGO_419	GO_ADULT_BEHAVIOR	bladder
MSigDBGO_4090	GO_HIGH_DENSITY_LIPOPROTEIN_PARTICLE	bladder
MSigDBGO_4038	GO_AMPA_GLUTAMATE_RECEPTOR_COMPLEX	bladder
MSigDBGO_3456	GO_POSITIVE_REGULATION_OF_NATURAL_KILLER_CELL_MEDIATED_IMMUNITY	bladder
MSigDBGO_33	GO_MEMORY	bladder
MSigDBGO_2956	GO_REGULATION_OF_PROTEIN_LOCALIZATION_TO_NUCLEUS	bladder
MSigDBGO_288	GO_REGULATION_OF_MITOCHONDRIAL_MEMBRANE_PERMEABILITY_INVOLVED_IN_APOPTOTIC_PROCESS	bladder
MSigDBGO_2621	GO_NEGATIVE_REGULATION_OF_CELL_CYCLE_G1_S_PHASE_TRANSITION	bladder
MSigDBGO_1879	GO_AMINO_ACID_TRANSPORT	bladder
MSigDBGO_1301	GO_REGULATION_OF_BEHAVIOR	bladder
MSigDB_950	REACTOME_TRAF6_MEDIATED_IRF7_ACTIVATION	bladder
MSigDB_589	PID_TAP63_PATHWAY	bladder
MSigDB_5374	REACTOME_PLASMA_LIPOPROTEIN_REMODELING	bladder
KNOWNMOT_46	AR.10_5p_[AG][AG]GAACA[CGT][AT][ACG][AT]G[AT][ACGT][CT]	bladder
KNOWNMOT_347	ELF5.2_5p_[AT][AC][ACG][AC]GGAAGT[AGT]	bladder
KNOWNMOT_244	DUXA_5p_[ACT]T[AG]A[CT][CT][CT]AATCA[AG]	bladder
KNOWNMOT_1066	NFY.2_5p_[GT][AG][AG]CCAAT[CG][AG][CGT]	bladder
MSigDBGO_5164	GO_NEUROTRANSMITTER_TRANSPORTER_ACTIVITY	breast
MSigDBGO_4911	GO_ORGANIC_ACID_SODIUM_SYMPORTER_ACTIVITY	breast
MSigDBGO_4891	GO_ISOPRENOID_BINDING	breast
MSigDBGO_4653	GO_NEUROPEPTIDE_HORMONE_ACTIVITY	breast
MSigDBGO_3605	GO_DOPAMINE_TRANSPORT	breast
MSigDBGO_2501	GO_LONG_TERM_SYNAPTIC_POTENTIATION	breast
MSigDBGO_144	GO_PROTEIN_ACTIVATION_CASCADE	breast
MSigDB_950	REACTOME_TRAF6_MEDIATED_IRF7_ACTIVATION	breast
MSigDBONC_139	PDGF_ERK_DN.V1_DN	cervical
MSigDBONC_103	BMI1_DN_MEL18_DN.V1_DN	cervical
MSigDBMOT_63	PBX1_01	cervical
MSigDBMOT_60	IK3_01	cervical
MSigDBMOT_568	GTTRYCATRR_UNKNOWN	cervical
MSigDBMOT_546	GTTGNYNNRGNAAC_UNKNOWN	cervical
MSigDBMOT_339	HOXA4_Q2	cervical
MSigDBMOT_284	FOXO1_01	cervical
MSigDBMOT_258	VDR_Q3	cervical
MSigDBMOT_221	PAX4_02	cervical
MSigDBMOT_201	FREAC3_01	cervical
MSigDBMOT_164	MEF2_03	cervical
MSigDBMOT_130	NFY_Q6	cervical
MSigDBGO_998	GO_MULTICELLULAR_ORGANISMAL_RESPONSE_TO_STRESS	cervical
MSigDBGO_96	GO_REGULATION_OF_CELL_CYCLE_CHECKPOINT	cervical
MSigDBGO_926	GO_REGULATION_OF_NEUROTRANSMITTER_LEVELS	cervical
MSigDBGO_897	GO_CYTOKINETIC_PROCESS	cervical
MSigDBGO_7989	GO_SIGNAL_RELEASE_FROM_SYNAPSE	cervical
MSigDBGO_7945	GO_VESICLE_MEDIATED_TRANSPORT_IN_SYNAPSE	cervical
MSigDBGO_719	GO_CHROMOSOME_SEPARATION	cervical
MSigDBGO_6073	GO_DNA_DAMAGE_RESPONSE_SIGNAL_TRANSDUCTION_BY_P53_CLASS_MEDIATOR	cervical
MSigDBGO_5911	GO_SYNAPTIC_VESICLE_EXOCYTOSIS	cervical
MSigDBGO_5515	GO_TRANSCRIPTION_BY_RNA_POLYMERASE_III	cervical
MSigDBGO_5178	GO_EXONUCLEASE_ACTIVITY_ACTIVE_WITH_EITHER_RIBO_OR_DEOXYRIBONUCLEIC_ACIDS_AND_PRODUCING_5_PHOSPHOMONOESTERS	cervical
MSigDBGO_5158	GO_LIGASE_ACTIVITY_FORMING_CARBON_OXYGEN_BONDS	cervical
MSigDBGO_5123	GO_RIBONUCLEASE_ACTIVITY	cervical
MSigDBGO_4944	GO_CYCLIN_DEPENDENT_PROTEIN_SERINE_THREONINE_KINASE_REGULATOR_ACTIVITY	cervical
MSigDBGO_4937	GO_STEROID_HORMONE_RECEPTOR_BINDING	cervical
MSigDBGO_4680	GO_DAMAGED_DNA_BINDING	cervical
MSigDBGO_4607	GO_ORGANIC_HYDROXY_COMPOUND_TRANSMEMBRANE_TRANSPORTER_ACTIVITY	cervical
MSigDBGO_4518	GO_NEUROPEPTIDE_RECEPTOR_BINDING	cervical
MSigDBGO_4388	GO_SYNAPSE_PART	cervical
MSigDBGO_427	GO_CELLULAR_RESPONSE_TO_LIGHT_STIMULUS	cervical
MSigDBGO_4242	GO_HETEROCHROMATIN	cervical
MSigDBGO_4217	GO_DENDRITE_MEMBRANE	cervical
MSigDBGO_4147	GO_DNA_REPAIR_COMPLEX	cervical
MSigDBGO_3856	GO_CYTOSKELETON_DEPENDENT_CYTOKINESIS	cervical
MSigDBGO_3799	GO_RENAL_SYSTEM_PROCESS	cervical
MSigDBGO_3762	GO_NEGATIVE_CHEMOTAXIS	cervical
MSigDBGO_3670	GO_REGULATION_OF_SISTER_CHROMATID_SEGREGATION	cervical
MSigDBGO_3618	GO_BEHAVIOR	cervical
MSigDBGO_3456	GO_POSITIVE_REGULATION_OF_NATURAL_KILLER_CELL_MEDIATED_IMMUNITY	cervical
MSigDBGO_3291	GO_PLATELET_DEGRANULATION	cervical
MSigDBGO_3225	GO_CELL_CYCLE_CHECKPOINT	cervical
MSigDBGO_3111	GO_POSITIVE_REGULATION_OF_MITOCHONDRIAL_OUTER_MEMBRANE_PERMEABILIZATION_INVOLVED_IN_APOPTOTIC_SIGNALING_PATHWAY	cervical
MSigDBGO_2678	GO_REGULATION_OF_LONG_TERM_NEURONAL_SYNAPTIC_PLASTICITY	cervical
MSigDBGO_2621	GO_NEGATIVE_REGULATION_OF_CELL_CYCLE_G1_S_PHASE_TRANSITION	cervical
MSigDBGO_2595	GO_NUCLEOTIDE_EXCISION_REPAIR_DNA_INCISION	cervical
MSigDBGO_2486	GO_REGULATION_OF_HISTONE_H3_K4_METHYLATION	cervical
MSigDBGO_2355	GO_ACTION_POTENTIAL	cervical
MSigDBGO_2169	GO_CALCIUM_ION_REGULATED_EXOCYTOSIS	cervical
MSigDBGO_2154	GO_DICARBOXYLIC_ACID_TRANSPORT	cervical
MSigDBGO_2111	GO_POSITIVE_REGULATION_OF_POTASSIUM_ION_TRANSMEMBRANE_TRANSPORTER_ACTIVITY	cervical
MSigDBGO_1978	GO_POSITIVE_REGULATION_OF_EXCITATORY_POSTSYNAPTIC_POTENTIAL	cervical
MSigDBGO_1952	GO_PIGMENT_CELL_DIFFERENTIATION	cervical
MSigDBGO_1915	GO_DNA_REPLICATION_INITIATION	cervical
MSigDBGO_1759	GO_REGULATION_OF_HEART_RATE	cervical
MSigDBGO_1599	GO_G1_DNA_DAMAGE_CHECKPOINT	cervical
MSigDBGO_1404	GO_ORGANELLE_FISSION	cervical
MSigDBGO_1348	GO_REGULATION_OF_SYNAPTIC_PLASTICITY	cervical
MSigDBGO_1238	GO_STRIATED_MUSCLE_CONTRACTION	cervical
MSigDBGO_1216	GO_REGULATION_OF_IMMUNOGLOBULIN_PRODUCTION	cervical
MSigDB_996	REACTOME_VIRAL_MESSENGER_RNA_SYNTHESIS	cervical
MSigDB_967	REACTOME_KINESINS	cervical
MSigDB_950	REACTOME_TRAF6_MEDIATED_IRF7_ACTIVATION	cervical
MSigDB_619	REACTOME_ACTIVATION_OF_THE_PRE_REPLICATIVE_COMPLEX	cervical
MSigDB_5289	REACTOME_TRANSCRIPTIONAL_REGULATION_BY_THE_AP_2_TFAP2_FAMILY_OF_TRANSCRIPTION_FACTORS	cervical
MSigDB_5204	REACTOME_G1_S_DNA_DAMAGE_CHECKPOINTS	cervical
MSigDB_5149	REACTOME_NEUREXINS_AND_NEUROLIGINS	cervical
MSigDB_4987	REACTOME_CARDIAC_CONDUCTION	cervical
MSigDB_4854	REACTOME_SUMOYLATION_OF_SUMOYLATION_PROTEINS	cervical
MSigDB_4787	REACTOME_CELLULAR_RESPONSE_TO_HEAT_STRESS	cervical
MSigDB_4784	REACTOME_REGULATION_OF_HSF1_MEDIATED_HEAT_SHOCK_RESPONSE	cervical
MSigDB_4779	REACTOME_NUCLEAR_PORE_COMPLEX_NPC_DISASSEMBLY	cervical
MSigDB_4684	REACTOME_SCAVENGING_OF_HEME_FROM_PLASMA	cervical
MSigDB_4633	REACTOME_TCF_DEPENDENT_SIGNALING_IN_RESPONSE_TO_WNT	cervical
MSigDB_4613	REACTOME_DEGRADATION_OF_BETA_CATENIN_BY_THE_DESTRUCTION_COMPLEX	cervical
MSigDB_443	PID_E2F_PATHWAY	cervical
MSigDB_1035	REACTOME_DNA_STRAND_ELONGATION	cervical
KNOWNMOT_612	HESX1_5p_[AG][ACT]TAATT[AG][AG][ACT]	cervical
KNOWNMOT_31	AP1.16_5p_TC[CT][CG]ATTGG[CT]	cervical
KNOWNMOT_1635	SRSF1_3p_[AT][AGT]GAC[AG][AG]A[AG]C	cervical
KNOWNMOT_1588	SP2.2_5p_[GT][CT][CT][CGT]ATTGG[CT][CT]	cervical
KNOWNMOT_1401	REL_5p_[CGT]GG[AG][AC][AT]TTCC	cervical
KNOWNMOT_1229	PBX3.2_5p_[CT][CT][CG]ATTGG[CT][CT]	cervical
KNOWNMOT_1072	NFYA.2_5p_[ACG][CGT][CGT][AG][AG]CCAAT[CG][AG]G[AC][AGT][ACGT]	cervical
KNOWNMOT_1067	NFY.3_5p_[ACG][CGT][CGT][AG][AG]CCAAT[CG][AG]G[ACG][AGT][ACGT]	cervical
KNOWNMOT_1065	NFKB.8_5p_GGG[AG][AC][AT]T[CT]CC	cervical
MSigDBONC_95	ESC_J1_UP_LATE.V1_DN	colon
MSigDBONC_59	SRC_UP.V1_DN	colon
MSigDBONC_18	CYCLIN_D1_KE_.V1_UP	colon
MSigDBONC_159	KRAS.AMP.LUNG_UP.V1_UP	colon
MSigDBONC_149	HOXA9_DN.V1_DN	colon
MSigDBMOT_98	OCT1_03	colon
MSigDBMOT_702	GTTATAT_MIR410	colon
MSigDBMOT_68	CDPCR1_01	colon
MSigDBMOT_446	ER_Q6_01	colon
MSigDBMOT_344	MAF_Q6	colon
MSigDBMOT_257	CHX10_01	colon
MSigDBMOT_197	TCF11_01	colon
MSigDBMOT_193	RFX1_01	colon
MSigDBGO_9130	GO_POSTSYNAPTIC_SPECIALIZATION_MEMBRANE	colon
MSigDBGO_9105	GO_GABA_ERGIC_SYNAPSE	colon
MSigDBGO_9095	GO_NEUROTRANSMITTER_RECEPTOR_COMPLEX	colon
MSigDBGO_9035	GO_FLEMMING_BODY	colon
MSigDBGO_792	GO_NUCLEOSIDE_PHOSPHATE_BIOSYNTHETIC_PROCESS	colon
MSigDBGO_7083	GO_PROTEIN_COMPLEX_OLIGOMERIZATION	colon
MSigDBGO_7079	GO_NEGATIVE_REGULATION_OF_RNA_METABOLIC_PROCESS	colon
MSigDBGO_6649	GO_SERINE_PHOSPHORYLATION_OF_STAT_PROTEIN	colon
MSigDBGO_5911	GO_SYNAPTIC_VESICLE_EXOCYTOSIS	colon
MSigDBGO_547	GO_POSITIVE_REGULATION_OF_MITOTIC_CELL_CYCLE	colon
MSigDBGO_5145	GO_RIBOSOME_BINDING	colon
MSigDBGO_5129	GO_ENDOPEPTIDASE_ACTIVITY	colon
MSigDBGO_5023	GO_TRANSLATION_REGULATOR_ACTIVITY	colon
MSigDBGO_4937	GO_STEROID_HORMONE_RECEPTOR_BINDING	colon
MSigDBGO_4887	GO_HORMONE_BINDING	colon
MSigDBGO_4806	GO_TELOMERIC_DNA_BINDING	colon
MSigDBGO_4797	GO_MICROTUBULE_MOTOR_ACTIVITY	colon
MSigDBGO_4585	GO_TRANSLATION_INITIATION_FACTOR_ACTIVITY	colon
MSigDBGO_4572	GO_ACTIN_FILAMENT_BINDING	colon
MSigDBGO_4312	GO_MAIN_AXON	colon
MSigDBGO_40	GO_ATP_DEPENDENT_CHROMATIN_REMODELING	colon
MSigDBGO_3956	GO_EXCITATORY_SYNAPSE	colon
MSigDBGO_3933	GO_SPERM_PART	colon
MSigDBGO_3856	GO_CYTOSKELETON_DEPENDENT_CYTOKINESIS	colon
MSigDBGO_3795	GO_ANATOMICAL_STRUCTURE_HOMEOSTASIS	colon
MSigDBGO_376	GO_PHOSPHATIDYLINOSITOL_BIOSYNTHETIC_PROCESS	colon
MSigDBGO_3753	GO_POSITIVE_REGULATION_OF_APOPTOTIC_SIGNALING_PATHWAY	colon
MSigDBGO_3558	GO_INTRINSIC_APOPTOTIC_SIGNALING_PATHWAY_IN_RESPONSE_TO_ENDOPLASMIC_RETICULUM_STRESS	colon
MSigDBGO_3386	GO_STRIATED_MUSCLE_ADAPTATION	colon
MSigDBGO_3356	GO_CENTROSOME_DUPLICATION	colon
MSigDBGO_3288	GO_POSITIVE_REGULATION_OF_RESPONSE_TO_DNA_DAMAGE_STIMULUS	colon
MSigDBGO_3189	GO_GLYCOSYLATION	colon
MSigDBGO_3134	GO_CYTOKINESIS	colon
MSigDBGO_3081	GO_POSITIVE_REGULATION_OF_WNT_SIGNALING_PATHWAY	colon
MSigDBGO_3029	GO_RESPONSE_TO_TOXIC_SUBSTANCE	colon
MSigDBGO_2987	GO_G2_DNA_DAMAGE_CHECKPOINT	colon
MSigDBGO_2960	GO_SYNAPTIC_TRANSMISSION_GLUTAMATERGIC	colon
MSigDBGO_2953	GO_LOCOMOTORY_BEHAVIOR	colon
MSigDBGO_295	GO_REGULATION_OF_MRNA_CATABOLIC_PROCESS	colon
MSigDBGO_284	GO_POSITIVE_REGULATION_OF_TYPE_I_INTERFERON_PRODUCTION	colon
MSigDBGO_2717	GO_MACROPHAGE_DIFFERENTIATION	colon
MSigDBGO_2688	GO_REGULATION_OF_CELL_CYCLE_ARREST	colon
MSigDBGO_2554	GO_NEGATIVE_REGULATION_OF_CELL_CYCLE_PHASE_TRANSITION	colon
MSigDBGO_2454	GO_REGULATION_OF_VIRAL_TRANSCRIPTION	colon
MSigDBGO_2335	GO_NUCLEOSIDE_MONOPHOSPHATE_BIOSYNTHETIC_PROCESS	colon
MSigDBGO_2319	GO_DRUG_METABOLIC_PROCESS	colon
MSigDBGO_2265	GO_NATURAL_KILLER_CELL_ACTIVATION	colon
MSigDBGO_210	GO_DENDRITIC_CELL_MIGRATION	colon
MSigDBGO_1929	GO_CILIUM_OR_FLAGELLUM_DEPENDENT_CELL_MOTILITY	colon
MSigDBGO_1915	GO_DNA_REPLICATION_INITIATION	colon
MSigDBGO_1714	GO_PROTEIN_STABILIZATION	colon
MSigDBGO_17	GO_REGULATION_OF_ESTABLISHMENT_OF_PLANAR_POLARITY	colon
MSigDBGO_1689	GO_ADRENERGIC_RECEPTOR_SIGNALING_PATHWAY	colon
MSigDBGO_1640	GO_PHOTORECEPTOR_CELL_MAINTENANCE	colon
MSigDBGO_1611	GO_TRANSCRIPTION_ELONGATION_FROM_RNA_POLYMERASE_II_PROMOTER	colon
MSigDBGO_1569	GO_CELLULAR_RESPONSE_TO_HYDROGEN_PEROXIDE	colon
MSigDBGO_1472	GO_NEGATIVE_REGULATION_OF_AMINE_TRANSPORT	colon
MSigDBGO_1343	GO_EAR_DEVELOPMENT	colon
MSigDBGO_1298	GO_NEURAL_CREST_CELL_MIGRATION	colon
MSigDBGO_126	GO_INTRINSIC_APOPTOTIC_SIGNALING_PATHWAY_IN_RESPONSE_TO_DNA_DAMAGE_BY_P53_CLASS_MEDIATOR	colon
MSigDBGO_110	GO_HEPATICOBILIARY_SYSTEM_DEVELOPMENT	colon
MSigDB_967	REACTOME_KINESINS	colon
MSigDB_897	REACTOME_DEADENYLATION_DEPENDENT_MRNA_DECAY	colon
MSigDB_886	REACTOME_GOLGI_ASSOCIATED_VESICLE_BIOGENESIS	colon
MSigDB_838	REACTOME_AMINE_LIGAND_BINDING_RECEPTORS	colon
MSigDB_659	REACTOME_SULFUR_AMINO_ACID_METABOLISM	colon
MSigDB_617	REACTOME_PYRUVATE_METABOLISM_AND_CITRIC_ACID_TCA_CYCLE	colon
MSigDB_5352	REACTOME_GENE_AND_PROTEIN_EXPRESSION_BY_JAK_STAT_SIGNALING_AFTER_INTERLEUKIN_12_STIMULATION	colon
MSigDB_5347	REACTOME_REGULATION_OF_PTEN_STABILITY_AND_ACTIVITY	colon
MSigDB_5180	REACTOME_RNA_POLYMERASE_II_TRANSCRIBES_SNRNA_GENES	colon
MSigDB_4856	REACTOME_PCP_CE_PATHWAY	colon
MSigDB_4845	REACTOME_EPH_EPHRIN_MEDIATED_REPULSION_OF_CELLS	colon
MSigDB_4689	REACTOME_SMAD2_SMAD3:SMAD4_HETEROTRIMER_REGULATES_TRANSCRIPTION	colon
MSigDB_4560	REACTOME_APC_C:CDH1_MEDIATED_DEGRADATION_OF_CDC20_AND_OTHER_APC_C:CDH1_TARGETED_PROTEINS_IN_LATE_MITOSIS_EARLY_G1	colon
KNOWNMOT_303	EGR1.8_5p_CACTTCC[GT][CG][ACT]	colon
KNOWNMOT_244	DUXA_5p_[ACT]T[AG]A[CT][CT][CT]AATCA[AG]	colon
KNOWNMOT_200	CTCF.2_5p_ACCT[AC]G[GT]G	colon
KNOWNMOT_1641	SRSF2.2_3p_GTTC[CG]AG[GT][AT]	colon
KNOWNMOT_1006	MYOD1.2_5p_[ACGT][CG]CA[CG]CTG[CT][CT][ACGT][CT][CT]	colon
MSigDBONC_164	TBK1.DN.48HRS_DN	esophageal
MSigDBMOT_830	WGGAATGY_TEF1_Q6	esophageal
MSigDBMOT_827	TTCYNRGAA_STAT5B_01	esophageal
MSigDBMOT_8	MEF2_01	esophageal
MSigDBMOT_721	RTTTNNNYTGGM_UNKNOWN	esophageal
MSigDBMOT_657	TACAATC_MIR508	esophageal
MSigDBMOT_643	ATGCAGT_MIR217	esophageal
MSigDBMOT_617	GGCAGCT_MIR22	esophageal
MSigDBMOT_597	AAACCAC_MIR140	esophageal
MSigDBMOT_582	GCTCTTG_MIR335	esophageal
MSigDBMOT_36	IRF1_01	esophageal
MSigDBMOT_342	LFA1_Q6	esophageal
MSigDBMOT_285	FOXO1_02	esophageal
MSigDBMOT_223	PAX4_04	esophageal
MSigDBMOT_192	MIF1_01	esophageal
MSigDBMOT_178	CHOP_01	esophageal
MSigDBGO_999	GO_NEGATIVE_REGULATION_OF_SMALL_GTPASE_MEDIATED_SIGNAL_TRANSDUCTION	esophageal
MSigDBGO_9924	GO_CELL_CELL_ADHESION_MEDIATOR_ACTIVITY	esophageal
MSigDBGO_953	GO_NEGATIVE_REGULATION_OF_PROTEIN_CATABOLIC_PROCESS	esophageal
MSigDBGO_940	GO_CELL_DIFFERENTIATION_IN_SPINAL_CORD	esophageal
MSigDBGO_935	GO_NEGATIVE_REGULATION_OF_MAPK_CASCADE	esophageal
MSigDBGO_8434	GO_REGULATION_OF_CARDIOCYTE_DIFFERENTIATION	esophageal
MSigDBGO_7961	GO_REGULATION_OF_PRESYNAPSE_ORGANIZATION	esophageal
MSigDBGO_788	GO_REGULATION_OF_CARDIAC_MUSCLE_CELL_DIFFERENTIATION	esophageal
MSigDBGO_6884	GO_POSITIVE_REGULATION_OF_JNK_CASCADE	esophageal
MSigDBGO_6605	GO_INTRACILIARY_TRANSPORT	esophageal
MSigDBGO_5529	GO_GPI_ANCHOR_BIOSYNTHETIC_PROCESS	esophageal
MSigDBGO_5229	GO_COENZYME_BINDING	esophageal
MSigDBGO_5228	GO_SODIUM_CHANNEL_ACTIVITY	esophageal
MSigDBGO_5107	GO_P53_BINDING	esophageal
MSigDBGO_5039	GO_COFACTOR_BINDING	esophageal
MSigDBGO_4948	GO_METALLOPEPTIDASE_ACTIVITY	esophageal
MSigDBGO_4943	GO_RNA_HELICASE_ACTIVITY	esophageal
MSigDBGO_4911	GO_ORGANIC_ACID_SODIUM_SYMPORTER_ACTIVITY	esophageal
MSigDBGO_4579	GO_TRANSMEMBRANE_RECEPTOR_PROTEIN_TYROSINE_KINASE_ACTIVITY	esophageal
MSigDBGO_4470	GO_CYSTEINE_TYPE_PEPTIDASE_ACTIVITY	esophageal
MSigDBGO_4377	GO_MEDIATOR_COMPLEX	esophageal
MSigDBGO_4360	GO_CILIARY_PLASM	esophageal
MSigDBGO_4354	GO_EXTRINSIC_COMPONENT_OF_MEMBRANE	esophageal
MSigDBGO_4318	GO_ACTIN_BASED_CELL_PROJECTION	esophageal
MSigDBGO_4240	GO_NUCLEAR_TRANSCRIPTION_FACTOR_COMPLEX	esophageal
MSigDBGO_4142	GO_LATERAL_PLASMA_MEMBRANE	esophageal
MSigDBGO_3955	GO_LATE_ENDOSOME_MEMBRANE	esophageal
MSigDBGO_394	GO_SMOOTH_MUSCLE_CELL_DIFFERENTIATION	esophageal
MSigDBGO_3892	GO_EYE_MORPHOGENESIS	esophageal
MSigDBGO_3875	GO_PROTEIN_HETEROOLIGOMERIZATION	esophageal
MSigDBGO_3839	GO_NEGATIVE_REGULATION_OF_PROTEIN_SERINE_THREONINE_KINASE_ACTIVITY	esophageal
MSigDBGO_3745	GO_HETEROTYPIC_CELL_CELL_ADHESION	esophageal
MSigDBGO_3727	GO_PHOSPHATIDYLINOSITOL_3_KINASE_SIGNALING	esophageal
MSigDBGO_3706	GO_SPLICEOSOMAL_SNRNP_ASSEMBLY	esophageal
MSigDBGO_3535	GO_CELLULAR_RESPONSE_TO_MECHANICAL_STIMULUS	esophageal
MSigDBGO_3382	GO_MULTICELLULAR_ORGANISM_REPRODUCTION	esophageal
MSigDBGO_3217	GO_ACTIVATION_OF_PROTEIN_KINASE_ACTIVITY	esophageal
MSigDBGO_3101	GO_CELL_CELL_JUNCTION_ASSEMBLY	esophageal
MSigDBGO_2965	GO_STEM_CELL_DIFFERENTIATION	esophageal
MSigDBGO_2909	GO_DE_NOVO_PROTEIN_FOLDING	esophageal
MSigDBGO_2895	GO_ENDOCRINE_SYSTEM_DEVELOPMENT	esophageal
MSigDBGO_2851	GO_RESPIRATORY_SYSTEM_DEVELOPMENT	esophageal
MSigDBGO_2845	GO_LIPID_CATABOLIC_PROCESS	esophageal
MSigDBGO_2836	GO_POSITIVE_REGULATION_OF_SYNAPTIC_TRANSMISSION	esophageal
MSigDBGO_2816	GO_RNA_POLYADENYLATION	esophageal
MSigDBGO_2753	GO_POSITIVE_REGULATION_OF_PROTEIN_IMPORT	esophageal
MSigDBGO_2658	GO_HUMORAL_IMMUNE_RESPONSE_MEDIATED_BY_CIRCULATING_IMMUNOGLOBULIN	esophageal
MSigDBGO_2635	GO_CELL_AGING	esophageal
MSigDBGO_2603	GO_HEART_VALVE_DEVELOPMENT	esophageal
MSigDBGO_2574	GO_MULTI_ORGANISM_REPRODUCTIVE_PROCESS	esophageal
MSigDBGO_2536	GO_PROTEIN_DEPOLYMERIZATION	esophageal
MSigDBGO_246	GO_CORONARY_VASCULATURE_DEVELOPMENT	esophageal
MSigDBGO_2033	GO_RECEPTOR_METABOLIC_PROCESS	esophageal
MSigDBGO_1855	GO_REGULATION_OF_CARDIAC_MUSCLE_CELL_ACTION_POTENTIAL	esophageal
MSigDBGO_1754	GO_REGULATION_OF_RESPONSE_TO_WOUNDING	esophageal
MSigDBGO_1739	GO_SISTER_CHROMATID_COHESION	esophageal
MSigDBGO_1687	GO_CHONDROCYTE_DIFFERENTIATION	esophageal
MSigDBGO_1647	GO_MODIFICATION_BY_SYMBIONT_OF_HOST_MORPHOLOGY_OR_PHYSIOLOGY	esophageal
MSigDBGO_1633	GO_NEGATIVE_REGULATION_OF_HEMOPOIESIS	esophageal
MSigDBGO_1604	GO_PROTEIN_LOCALIZATION_TO_CHROMOSOME_TELOMERIC_REGION	esophageal
MSigDBGO_1584	GO_CEREBRAL_CORTEX_DEVELOPMENT	esophageal
MSigDBGO_1579	GO_REGULATION_OF_TRANSMEMBRANE_RECEPTOR_PROTEIN_SERINE_THREONINE_KINASE_SIGNALING_PATHWAY	esophageal
MSigDBGO_1540	GO_CELLULAR_AMINO_ACID_CATABOLIC_PROCESS	esophageal
MSigDBGO_1498	GO_NEGATIVE_REGULATION_OF_SYNAPTIC_TRANSMISSION	esophageal
MSigDBGO_1487	GO_EMBRYONIC_CAMERA_TYPE_EYE_MORPHOGENESIS	esophageal
MSigDBGO_140	GO_BODY_MORPHOGENESIS	esophageal
MSigDBGO_1318	GO_NEGATIVE_REGULATION_OF_INTRACELLULAR_STEROID_HORMONE_RECEPTOR_SIGNALING_PATHWAY	esophageal
MSigDBGO_124	GO_PROTEIN_LOCALIZATION_TO_CYTOSKELETON	esophageal
MSigDBGO_1237	GO_PROXIMAL_DISTAL_PATTERN_FORMATION	esophageal
MSigDBGO_1211	GO_ANATOMICAL_STRUCTURE_MATURATION	esophageal
MSigDBGO_1209	GO_EMBRYONIC_PLACENTA_DEVELOPMENT	esophageal
MSigDB_950	REACTOME_TRAF6_MEDIATED_IRF7_ACTIVATION	esophageal
MSigDB_618	REACTOME_APOPTOTIC_CLEAVAGE_OF_CELLULAR_PROTEINS	esophageal
MSigDB_576	PID_VEGFR1_2_PATHWAY	esophageal
MSigDB_545	PID_NEPHRIN_NEPH1_PATHWAY	esophageal
MSigDB_5403	REACTOME_SIGNALING_BY_TGF_BETA_FAMILY_MEMBERS	esophageal
MSigDB_502	PID_ERBB1_RECEPTOR_PROXIMAL_PATHWAY	esophageal
MSigDB_4779	REACTOME_NUCLEAR_PORE_COMPLEX_NPC_DISASSEMBLY	esophageal
MSigDB_4766	REACTOME_HDMS_DEMETHYLATE_HISTONES	esophageal
MSigDB_4679	REACTOME_TRANSCRIPTIONAL_ACTIVATION_OF_MITOCHONDRIAL_BIOGENESIS	esophageal
MSigDB_4549	REACTOME_HOST_INTERACTIONS_WITH_INFLUENZA_FACTORS	esophageal
MSigDB_4433	REACTOME_RECOGNITION_OF_DNA_DAMAGE_BY_PCNA_CONTAINING_REPLICATION_COMPLEX	esophageal
KNOWNMOT_39	AP1.5_5p_TGACT[CT]A[ACT][AGT][CG][GT][CGT]	esophageal
KNOWNMOT_251	E2F1.16_5p_TTT[CG]GCG[CG]G	esophageal
KNOWNMOT_1903	ZFP740_ZNF740_5p_[ACG][AC]CCCCCCA[CT]	esophageal
KNOWNMOT_187	CREB1.9_5p_[CG][AGT][AT][GT][AG]CGTCA[CGT][CGT][AGT][CG]	esophageal
KNOWNMOT_1358	QKI.5_3p_ACTAAC[AC]	esophageal
KNOWNMOT_1301	POU3F4_5p_TATGC[AT]AAT	esophageal
KNOWNMOT_1018	NANOG.4_5p_TG[AC]AT[AGT][AT][CG]AA	esophageal
MSigDBONC_174	KRAS.600_UP.V1_DN	GBM
MSigDBONC_170	KRAS.300_UP.V1_DN	GBM
MSigDBONC_140	PDGF_ERK_DN.V1_UP	GBM
MSigDBONC_127	CAHOY_ASTROCYTIC	GBM
MSigDBONC_118	CRX_NRL_DN.V1_UP	GBM
MSigDBONC_113	EIF4E_DN	GBM
MSigDBMOT_830	WGGAATGY_TEF1_Q6	GBM
MSigDBMOT_756	WTGAAAT_UNKNOWN	GBM
MSigDBMOT_749	TTANTCA_UNKNOWN	GBM
MSigDBMOT_744	TGCTGAY_UNKNOWN	GBM
MSigDBMOT_720	GTAAACC_MIR2995P	GBM
MSigDBMOT_652	AACTGAC_MIR223	GBM
MSigDBMOT_577	AGGGCCA_MIR328	GBM
MSigDBMOT_561	AAAGGAT_MIR501	GBM
MSigDBMOT_508	AAGTCCA_MIR422B_MIR422A	GBM
MSigDBMOT_487	HNF4_Q6	GBM
MSigDBMOT_485	DR4_Q2	GBM
MSigDBMOT_484	PXR_Q2	GBM
MSigDBMOT_437	LEF1_Q2	GBM
MSigDBMOT_433	PIT1_Q6	GBM
MSigDBMOT_421	HNF1_Q6	GBM
MSigDBMOT_366	ICSBP_Q6	GBM
MSigDBMOT_365	HEB_Q6	GBM
MSigDBMOT_342	LFA1_Q6	GBM
MSigDBMOT_341	LBP1_Q6	GBM
MSigDBMOT_331	EFC_Q6	GBM
MSigDBMOT_307	STAT5A_04	GBM
MSigDBMOT_293	CTGCAGY_UNKNOWN	GBM
MSigDBMOT_24	SOX5_01	GBM
MSigDBMOT_192	MIF1_01	GBM
MSigDBMOT_161	CAGNYGKNAAA_UNKNOWN	GBM
MSigDBMOT_136	ER_Q6	GBM
MSigDBMOT_127	MYB_Q6	GBM
MSigDBMOT_124	CREB_Q2	GBM
MSigDBMOT_119	AP1FJ_Q2	GBM
MSigDBGO_9924	GO_CELL_CELL_ADHESION_MEDIATOR_ACTIVITY	GBM
MSigDBGO_9923	GO_CELL_ADHESION_MEDIATOR_ACTIVITY	GBM
MSigDBGO_9619	GO_NUCLEAR_RECEPTOR_TRANSCRIPTION_COACTIVATOR_ACTIVITY	GBM
MSigDBGO_960	GO_DORSAL_VENTRAL_PATTERN_FORMATION	GBM
MSigDBGO_9140	GO_DISTAL_AXON	GBM
MSigDBGO_9009	GO_ENDOPLASMIC_RETICULUM_EXIT_SITE	GBM
MSigDBGO_897	GO_CYTOKINETIC_PROCESS	GBM
MSigDBGO_8315	GO_REGULATION_OF_VIRAL_LIFE_CYCLE	GBM
MSigDBGO_8297	GO_POSITIVE_REGULATION_OF_ESTABLISHMENT_OF_PROTEIN_LOCALIZATION_TO_MITOCHONDRION	GBM
MSigDBGO_8236	GO_NEGATIVE_REGULATION_OF_LEUKOCYTE_CELL_CELL_ADHESION	GBM
MSigDBGO_7921	GO_VESICLE_MEDIATED_TRANSPORT_TO_THE_PLASMA_MEMBRANE	GBM
MSigDBGO_7896	GO_NEGATIVE_REGULATION_OF_BLOOD_VESSEL_DIAMETER	GBM
MSigDBGO_778	GO_INTRACELLULAR_STEROID_HORMONE_RECEPTOR_SIGNALING_PATHWAY	GBM
MSigDBGO_7400	GO_AXON_DEVELOPMENT	GBM
MSigDBGO_6887	GO_RIBOSE_PHOSPHATE_BIOSYNTHETIC_PROCESS	GBM
MSigDBGO_6853	GO_POSITIVE_REGULATION_OF_ISOTYPE_SWITCHING	GBM
MSigDBGO_665	GO_NEGATIVE_REGULATION_OF_CELL_CELL_ADHESION	GBM
MSigDBGO_6649	GO_SERINE_PHOSPHORYLATION_OF_STAT_PROTEIN	GBM
MSigDBGO_6223	GO_INTERLEUKIN_12_PRODUCTION	GBM
MSigDBGO_6217	GO_TYPE_I_INTERFERON_PRODUCTION	GBM
MSigDBGO_6111	GO_NEGATIVE_REGULATION_OF_MICROTUBULE_POLYMERIZATION_OR_DEPOLYMERIZATION	GBM
MSigDBGO_5990	GO_ANTIBACTERIAL_HUMORAL_RESPONSE	GBM
MSigDBGO_5513	GO_TERMINATION_OF_RNA_POLYMERASE_I_TRANSCRIPTION	GBM
MSigDBGO_5214	GO_CATION_CHANNEL_ACTIVITY	GBM
MSigDBGO_5167	GO_CELL_ADHESION_MOLECULE_BINDING	GBM
MSigDBGO_5042	GO_OXIDOREDUCTASE_ACTIVITY_ACTING_ON_CH_OH_GROUP_OF_DONORS	GBM
MSigDBGO_4790	GO_GROWTH_FACTOR_ACTIVITY	GBM
MSigDBGO_4653	GO_NEUROPEPTIDE_HORMONE_ACTIVITY	GBM
MSigDBGO_451	GO_NEGATIVE_REGULATION_OF_CELLULAR_CATABOLIC_PROCESS	GBM
MSigDBGO_4492	GO_SULFUR_COMPOUND_BINDING	GBM
MSigDBGO_4429	GO_HYDROLASE_ACTIVITY_ACTING_ON_CARBON_NITROGEN_BUT_NOT_PEPTIDE_BONDS_IN_CYCLIC_AMIDINES	GBM
MSigDBGO_4380	GO_AXON_PART	GBM
MSigDBGO_4369	GO_CALCIUM_CHANNEL_COMPLEX	GBM
MSigDBGO_4323	GO_CELL_PROJECTION_PART	GBM
MSigDBGO_4266	GO_CILIARY_BASE	GBM
MSigDBGO_4125	GO_LEADING_EDGE_MEMBRANE	GBM
MSigDBGO_4033	GO_AXON	GBM
MSigDBGO_3941	GO_CYTOPLASMIC_STRESS_GRANULE	GBM
MSigDBGO_3913	GO_90S_PRERIBOSOME	GBM
MSigDBGO_3885	GO_PROTEIN_TARGETING_TO_MITOCHONDRION	GBM
MSigDBGO_3719	GO_POSITIVE_REGULATION_OF_NEURON_PROJECTION_DEVELOPMENT	GBM
MSigDBGO_3683	GO_REGULATION_OF_TELOMERASE_ACTIVITY	GBM
MSigDBGO_3634	GO_ISOPRENOID_METABOLIC_PROCESS	GBM
MSigDBGO_3588	GO_PROTEIN_EXIT_FROM_ENDOPLASMIC_RETICULUM	GBM
MSigDBGO_3565	GO_REGULATION_OF_CELL_KILLING	GBM
MSigDBGO_3515	GO_DEFENSE_RESPONSE_TO_FUNGUS	GBM
MSigDBGO_350	GO_T_CELL_ACTIVATION_INVOLVED_IN_IMMUNE_RESPONSE	GBM
MSigDBGO_3451	GO_MEMBRANE_LIPID_BIOSYNTHETIC_PROCESS	GBM
MSigDBGO_3430	GO_VITAMIN_METABOLIC_PROCESS	GBM
MSigDBGO_3396	GO_PEPTIDE_CATABOLIC_PROCESS	GBM
MSigDBGO_3269	GO_NEURON_DEATH	GBM
MSigDBGO_3229	GO_CEREBRAL_CORTEX_RADIALLY_ORIENTED_CELL_MIGRATION	GBM
MSigDBGO_3192	GO_REGULATION_OF_PROTEIN_COMPLEX_DISASSEMBLY	GBM
MSigDBGO_3137	GO_NEURON_PROJECTION_GUIDANCE	GBM
MSigDBGO_3093	GO_PERIPHERAL_NERVOUS_SYSTEM_DEVELOPMENT	GBM
MSigDBGO_2996	GO_SPERMATID_DIFFERENTIATION	GBM
MSigDBGO_2947	GO_SENSORY_ORGAN_MORPHOGENESIS	GBM
MSigDBGO_2927	GO_RETROGRADE_TRANSPORT_ENDOSOME_TO_GOLGI	GBM
MSigDBGO_2923	GO_CELL_PROJECTION_ORGANIZATION	GBM
MSigDBGO_278	GO_POSITIVE_REGULATION_OF_LEUKOCYTE_APOPTOTIC_PROCESS	GBM
MSigDBGO_2769	GO_T_CELL_LINEAGE_COMMITMENT	GBM
MSigDBGO_2761	GO_POSITIVE_REGULATION_OF_PROTEOLYSIS	GBM
MSigDBGO_2726	GO_HOMEOSTASIS_OF_NUMBER_OF_CELLS_WITHIN_A_TISSUE	GBM
MSigDBGO_2713	GO_REGULATION_OF_CYSTEINE_TYPE_ENDOPEPTIDASE_ACTIVITY	GBM
MSigDBGO_2671	GO_REGULATION_OF_RESPONSE_TO_BIOTIC_STIMULUS	GBM
MSigDBGO_26	GO_POSITIVE_REGULATION_OF_CALCIUM_ION_TRANSPORT	GBM
MSigDBGO_2582	GO_HETEROPHILIC_CELL_CELL_ADHESION_VIA_PLASMA_MEMBRANE_CELL_ADHESION_MOLECULES	GBM
MSigDBGO_2547	GO_VACUOLE_ORGANIZATION	GBM
MSigDBGO_2540	GO_POSITIVE_REGULATION_OF_CANONICAL_WNT_SIGNALING_PATHWAY	GBM
MSigDBGO_2402	GO_MESODERMAL_CELL_DIFFERENTIATION	GBM
MSigDBGO_238	GO_ENDOSOME_ORGANIZATION	GBM
MSigDBGO_2145	GO_SIGNAL_RELEASE	GBM
MSigDBGO_2105	GO_WATER_HOMEOSTASIS	GBM
MSigDBGO_2085	GO_MAMMARY_GLAND_DEVELOPMENT	GBM
MSigDBGO_2032	GO_NEGATIVE_REGULATION_OF_SMOOTHENED_SIGNALING_PATHWAY	GBM
MSigDBGO_1991	GO_VIRAL_GENOME_REPLICATION	GBM
MSigDBGO_1958	GO_REGULATION_OF_NEUROBLAST_PROLIFERATION	GBM
MSigDBGO_1858	GO_REGULATION_OF_ALPHA_BETA_T_CELL_DIFFERENTIATION	GBM
MSigDBGO_1774	GO_SPERM_EGG_RECOGNITION	GBM
MSigDBGO_1645	GO_REGULATION_OF_METAL_ION_TRANSPORT	GBM
MSigDBGO_1603	GO_CELL_COMMUNICATION_INVOLVED_IN_CARDIAC_CONDUCTION	GBM
MSigDBGO_1596	GO_REGULATION_OF_SYMBIOSIS_ENCOMPASSING_MUTUALISM_THROUGH_PARASITISM	GBM
MSigDBGO_1584	GO_CEREBRAL_CORTEX_DEVELOPMENT	GBM
MSigDBGO_1569	GO_CELLULAR_RESPONSE_TO_HYDROGEN_PEROXIDE	GBM
MSigDBGO_1526	GO_ERBB_SIGNALING_PATHWAY	GBM
MSigDBGO_1427	GO_T_CELL_DIFFERENTIATION_INVOLVED_IN_IMMUNE_RESPONSE	GBM
MSigDBGO_1424	GO_RESPONSE_TO_PROSTAGLANDIN	GBM
MSigDBGO_1343	GO_EAR_DEVELOPMENT	GBM
MSigDBGO_1182	GO_POSITIVE_REGULATION_OF_CELL_MATRIX_ADHESION	GBM
MSigDBGO_1149	GO_REGULATION_OF_LIPID_BIOSYNTHETIC_PROCESS	GBM
MSigDBGO_1105	GO_NEGATIVE_REGULATION_OF_COAGULATION	GBM
MSigDBGO_105	GO_GLUTAMATE_SECRETION	GBM
MSigDB_950	REACTOME_TRAF6_MEDIATED_IRF7_ACTIVATION	GBM
MSigDB_900	REACTOME_CELL_JUNCTION_ORGANIZATION	GBM
MSigDB_880	REACTOME_CELL_CELL_JUNCTION_ORGANIZATION	GBM
MSigDB_853	REACTOME_REGULATION_OF_INSULIN_SECRETION	GBM
MSigDB_819	REACTOME_ABC_FAMILY_PROTEINS_MEDIATED_TRANSPORT	GBM
MSigDB_578	PID_A6B1_A6B4_INTEGRIN_PATHWAY	GBM
MSigDB_5467	REACTOME_AUTOPHAGY	GBM
MSigDB_5283	REACTOME_GOLGI_TO_ER_RETROGRADE_TRANSPORT	GBM
MSigDB_520	PID_ECADHERIN_NASCENT_AJ_PATHWAY	GBM
MSigDB_5135	REACTOME_TRNA_MODIFICATION_IN_THE_NUCLEUS_AND_CYTOSOL	GBM
MSigDB_5007	REACTOME_SLC_TRANSPORTER_DISORDERS	GBM
MSigDB_4918	REACTOME_OTHER_INTERLEUKIN_SIGNALING	GBM
MSigDB_4858	REACTOME_G_ALPHA_12_13_SIGNALLING_EVENTS	GBM
MSigDB_4855	REACTOME_CA2PLUS_PATHWAY	GBM
MSigDB_4843	REACTOME_EPHA_MEDIATED_GROWTH_CONE_COLLAPSE	GBM
MSigDB_468	PID_NECTIN_PATHWAY	GBM
MSigDB_4539	REACTOME_SIGNALING_BY_NTRKS	GBM
MSigDB_4536	REACTOME_REGULATION_OF_CHOLESTEROL_BIOSYNTHESIS_BY_SREBP_SREBF	GBM
MSigDB_4533	REACTOME_THE_ROLE_OF_NEF_IN_HIV_1_REPLICATION_AND_DISEASE_PATHOGENESIS	GBM
KNOWNMOT_997	MYCN.3_5p_[AG]CCACGTG	GBM
KNOWNMOT_718	HOXA7.3_5p_[CT]CAATC[GT]	GBM
KNOWNMOT_291	EBOX_5p_CCAC[ACG]TG[AT][CT][CGT]	GBM
KNOWNMOT_1806	TLX2.2_5p_[CGT][CG]GTAA[GT][GT][GT]G	GBM
KNOWNMOT_1798	TFEC_5p_[AG][GT]CAC[AG]TGA[CGT]	GBM
KNOWNMOT_175	CLOCKdmARNTL_5p_[AC]CACGTG[AG]	GBM
KNOWNMOT_1596	SP8_5p_[AG][AC]CACGCCC[AC]C[ACT]	GBM
KNOWNMOT_1384	RBM42_3p_AACTA[AC]G	GBM
KNOWNMOT_1067	NFY.3_5p_[ACG][CGT][CGT][AG][AG]CCAAT[CG][AG]G[ACG][AGT][ACGT]	GBM
KNOWNMOT_101	BARX2_5p_[AT][AT][AG][GT][CT]AATT[AG][ACG][CT][GT][AGT][AT][AG]	GBM
MSigDBONC_173	KRAS.50_UP.V1_UP	glioma
MSigDBONC_148	SIRNA_EIF4GI_UP	glioma
MSigDBONC_138	IL21_UP.V1_UP	glioma
MSigDBONC_134	IL15_UP.V1_UP	glioma
MSigDBONC_110	PTEN_DN.V1_UP	glioma
MSigDBMOT_90	FOXD3_01	glioma
MSigDBMOT_89	HFH1_01	glioma
MSigDBMOT_768	YKACATTT_UNKNOWN	glioma
MSigDBMOT_753	WCAANNNYCAG_UNKNOWN	glioma
MSigDBMOT_744	TGCTGAY_UNKNOWN	glioma
MSigDBMOT_729	CAATGCA_MIR33	glioma
MSigDBMOT_722	GGTAACC_MIR4095P	glioma
MSigDBMOT_718	TGCAAAC_MIR452	glioma
MSigDBMOT_692	ACCAATC_MIR509	glioma
MSigDBMOT_65	PAX2_01	glioma
MSigDBMOT_620	CCATCCA_MIR432	glioma
MSigDBMOT_611	AATGGAG_MIR136	glioma
MSigDBMOT_581	CAGGGTC_MIR504	glioma
MSigDBMOT_55	MZF1_01	glioma
MSigDBMOT_53	EVI1_04	glioma
MSigDBMOT_521	ATGTAGC_MIR221_MIR222	glioma
MSigDBMOT_484	PXR_Q2	glioma
MSigDBMOT_481	VDR_Q6	glioma
MSigDBMOT_464	SP1_Q4_01	glioma
MSigDBMOT_443	NRF2_Q4	glioma
MSigDBMOT_439	EGR_Q6	glioma
MSigDBMOT_398	SREBP1_Q6	glioma
MSigDBMOT_384	OSF2_Q6	glioma
MSigDBMOT_307	STAT5A_04	glioma
MSigDBMOT_272	GATA6_01	glioma
MSigDBMOT_258	VDR_Q3	glioma
MSigDBMOT_235	AREB6_02	glioma
MSigDBMOT_226	EN1_01	glioma
MSigDBMOT_211	ZF5_B	glioma
MSigDBMOT_203	FREAC7_01	glioma
MSigDBMOT_174	NGFIC_01	glioma
MSigDBMOT_142	SP1_Q6	glioma
MSigDBMOT_115	SRY_02	glioma
MSigDBMOT_106	AGCYRWTTC_UNKNOWN	glioma
MSigDBGO_9924	GO_CELL_CELL_ADHESION_MEDIATOR_ACTIVITY	glioma
MSigDBGO_9923	GO_CELL_ADHESION_MEDIATOR_ACTIVITY	glioma
MSigDBGO_981	GO_STEM_CELL_PROLIFERATION	glioma
MSigDBGO_9196	GO_AMYLOID_BETA_BINDING	glioma
MSigDBGO_8448	GO_REGULATION_OF_MORPHOGENESIS_OF_AN_EPITHELIUM	glioma
MSigDBGO_7771	GO_COPII_COATED_VESICLE_BUDDING	glioma
MSigDBGO_7525	GO_TRANSCRIPTION_PREINITIATION_COMPLEX_ASSEMBLY	glioma
MSigDBGO_6394	GO_SNRNA_3_END_PROCESSING	glioma
MSigDBGO_6110	GO_ANIMAL_ORGAN_REGENERATION	glioma
MSigDBGO_6101	GO_ENDOPLASMIC_RETICULUM_UNFOLDED_PROTEIN_RESPONSE	glioma
MSigDBGO_6073	GO_DNA_DAMAGE_RESPONSE_SIGNAL_TRANSDUCTION_BY_P53_CLASS_MEDIATOR	glioma
MSigDBGO_5927	GO_REGULATION_OF_MACROAUTOPHAGY	glioma
MSigDBGO_5685	GO_NUCLEOSIDE_CATABOLIC_PROCESS	glioma
MSigDBGO_5591	GO_VESICLE_BUDDING_FROM_MEMBRANE	glioma
MSigDBGO_5130	GO_OXIDOREDUCTASE_ACTIVITY_ACTING_ON_PAIRED_DONORS_WITH_INCORPORATION_OR_REDUCTION_OF_MOLECULAR_OXYGEN_REDUCED_FLAVIN_OR_FLAVOPROTEIN_AS_ONE_DONOR_AND_INCORPORATION_OF_ONE_ATOM_OF_OXYGEN	glioma
MSigDBGO_5123	GO_RIBONUCLEASE_ACTIVITY	glioma
MSigDBGO_5057	GO_STEROID_HYDROXYLASE_ACTIVITY	glioma
MSigDBGO_4937	GO_STEROID_HORMONE_RECEPTOR_BINDING	glioma
MSigDBGO_4915	GO_UDP_GLYCOSYLTRANSFERASE_ACTIVITY	glioma
MSigDBGO_4902	GO_GLUCURONOSYLTRANSFERASE_ACTIVITY	glioma
MSigDBGO_4792	GO_ALDO_KETO_REDUCTASE_NADP_ACTIVITY	glioma
MSigDBGO_4716	GO_EXONUCLEASE_ACTIVITY	glioma
MSigDBGO_4695	GO_SH3_DOMAIN_BINDING	glioma
MSigDBGO_4581	GO_TRANSFERASE_ACTIVITY_TRANSFERRING_HEXOSYL_GROUPS	glioma
MSigDBGO_4578	GO_SERINE_HYDROLASE_ACTIVITY	glioma
MSigDBGO_426	GO_RESPONSE_TO_ENDOPLASMIC_RETICULUM_STRESS	glioma
MSigDBGO_4085	GO_CELL_CORTEX_REGION	glioma
MSigDBGO_4068	GO_NUCLEAR_NUCLEOSOME	glioma
MSigDBGO_3924	GO_CELL_CELL_CONTACT_ZONE	glioma
MSigDBGO_391	GO_KERATINOCYTE_PROLIFERATION	glioma
MSigDBGO_3876	GO_REGULATION_OF_APOPTOTIC_SIGNALING_PATHWAY	glioma
MSigDBGO_3875	GO_PROTEIN_HETEROOLIGOMERIZATION	glioma
MSigDBGO_3841	GO_NEGATIVE_REGULATION_OF_PEPTIDASE_ACTIVITY	glioma
MSigDBGO_3802	GO_LUNG_ALVEOLUS_DEVELOPMENT	glioma
MSigDBGO_3753	GO_POSITIVE_REGULATION_OF_APOPTOTIC_SIGNALING_PATHWAY	glioma
MSigDBGO_3738	GO_RESPONSE_TO_TOPOLOGICALLY_INCORRECT_PROTEIN	glioma
MSigDBGO_3642	GO_AUTOPHAGOSOME_ORGANIZATION	glioma
MSigDBGO_3566	GO_REGULATION_OF_CARBOHYDRATE_CATABOLIC_PROCESS	glioma
MSigDBGO_3485	GO_NEGATIVE_REGULATION_OF_PROTEIN_MATURATION	glioma
MSigDBGO_3467	GO_GLYCOSYL_COMPOUND_CATABOLIC_PROCESS	glioma
MSigDBGO_3412	GO_NEGATIVE_REGULATION_OF_IMMUNE_EFFECTOR_PROCESS	glioma
MSigDBGO_3408	GO_POSITIVE_REGULATION_OF_INTERLEUKIN_10_PRODUCTION	glioma
MSigDBGO_3391	GO_POSITIVE_REGULATION_OF_VIRAL_PROCESS	glioma
MSigDBGO_3264	GO_REGULATION_OF_VIRAL_GENOME_REPLICATION	glioma
MSigDBGO_2976	GO_NEGATIVE_REGULATION_OF_MULTI_ORGANISM_PROCESS	glioma
MSigDBGO_2947	GO_SENSORY_ORGAN_MORPHOGENESIS	glioma
MSigDBGO_2826	GO_INTRINSIC_APOPTOTIC_SIGNALING_PATHWAY_BY_P53_CLASS_MEDIATOR	glioma
MSigDBGO_2738	GO_SMOOTHENED_SIGNALING_PATHWAY	glioma
MSigDBGO_2658	GO_HUMORAL_IMMUNE_RESPONSE_MEDIATED_BY_CIRCULATING_IMMUNOGLOBULIN	glioma
MSigDBGO_2615	GO_POSITIVE_REGULATION_OF_DENDRITE_MORPHOGENESIS	glioma
MSigDBGO_2582	GO_HETEROPHILIC_CELL_CELL_ADHESION_VIA_PLASMA_MEMBRANE_CELL_ADHESION_MOLECULES	glioma
MSigDBGO_2514	GO_DETECTION_OF_ABIOTIC_STIMULUS	glioma
MSigDBGO_2496	GO_REGULATION_OF_DEPHOSPHORYLATION	glioma
MSigDBGO_2401	GO_LYMPHOCYTE_CHEMOTAXIS	glioma
MSigDBGO_2313	GO_DETECTION_OF_LIGHT_STIMULUS	glioma
MSigDBGO_2227	GO_DIGESTIVE_SYSTEM_PROCESS	glioma
MSigDBGO_1981	GO_POSITIVE_REGULATION_OF_PEPTIDASE_ACTIVITY	glioma
MSigDBGO_1855	GO_REGULATION_OF_CARDIAC_MUSCLE_CELL_ACTION_POTENTIAL	glioma
MSigDBGO_176	GO_POSITIVE_REGULATION_OF_ADAPTIVE_IMMUNE_RESPONSE	glioma
MSigDBGO_1590	GO_CYCLIC_NUCLEOTIDE_MEDIATED_SIGNALING	glioma
MSigDBGO_1565	GO_CELLULAR_MODIFIED_AMINO_ACID_BIOSYNTHETIC_PROCESS	glioma
MSigDBGO_144	GO_PROTEIN_ACTIVATION_CASCADE	glioma
MSigDBGO_1393	GO_VESICLE_CYTOSKELETAL_TRAFFICKING	glioma
MSigDBGO_1353	GO_NEGATIVE_REGULATION_OF_INTRINSIC_APOPTOTIC_SIGNALING_PATHWAY	glioma
MSigDBGO_1060	GO_NUCLEOBASE_CONTAINING_SMALL_MOLECULE_METABOLIC_PROCESS	glioma
MSigDB_973	REACTOME_ION_CHANNEL_TRANSPORT	glioma
MSigDB_914	REACTOME_ENERGY_DEPENDENT_REGULATION_OF_MTOR_BY_LKB1_AMPK	glioma
MSigDB_858	REACTOME_GLUCAGON_TYPE_LIGAND_RECEPTORS	glioma
MSigDB_840	REACTOME_MUSCLE_CONTRACTION	glioma
MSigDB_798	REACTOME_METABOLISM_OF_POLYAMINES	glioma
MSigDB_686	REACTOME_SIGNALING_BY_THE_B_CELL_RECEPTOR_BCR	glioma
MSigDB_640	REACTOME_ANTIGEN_PROCESSING_CROSS_PRESENTATION	glioma
MSigDB_5490	REACTOME_AMYLOID_FIBER_FORMATION	glioma
MSigDB_5401	REACTOME_SIGNALING_BY_NUCLEAR_RECEPTORS	glioma
MSigDB_5341	REACTOME_REGULATION_OF_RUNX3_EXPRESSION_AND_ACTIVITY	glioma
MSigDB_528	PID_SYNDECAN_4_PATHWAY	glioma
MSigDB_5279	REACTOME_FBXL7_DOWN_REGULATES_AURKA_DURING_MITOTIC_ENTRY_AND_IN_EARLY_MITOSIS	glioma
MSigDB_5232	REACTOME_BASE_EXCISION_REPAIR_AP_SITE_FORMATION	glioma
MSigDB_5206	REACTOME_CYCLIN_A:CDK2_ASSOCIATED_EVENTS_AT_S_PHASE_ENTRY	glioma
MSigDB_515	PID_CERAMIDE_PATHWAY	glioma
MSigDB_5096	REACTOME_DEFECTIVE_CFTR_CAUSES_CYSTIC_FIBROSIS	glioma
MSigDB_5088	REACTOME_TNFS_BIND_THEIR_PHYSIOLOGICAL_RECEPTORS	glioma
MSigDB_5030	REACTOME_HEDGEHOG_ON_STATE	glioma
MSigDB_5006	REACTOME_ABC_TRANSPORTER_DISORDERS	glioma
MSigDB_5000	REACTOME_CLEC7A_DECTIN_1_SIGNALING	glioma
MSigDB_4741	REACTOME_FCERI_MEDIATED_NF_KB_ACTIVATION	glioma
MSigDB_4709	REACTOME_FC_EPSILON_RECEPTOR_FCERI_SIGNALING	glioma
KNOWNMOT_604	HDAC2.4_5p_CGCG[ACT]GCGCG	glioma
KNOWNMOT_555	GATA4_5p_AGA[AT]A[AGT][AC][AG]G[AG][CG]A	glioma
KNOWNMOT_351	ELK1.4_5p_ACCGGAAGT[AG]	glioma
KNOWNMOT_301	EGR1.6_5p_[CG][CT][CT]CC[AGT]CCC[AC]C[AGT]C[AC]	glioma
KNOWNMOT_1690	TAL1_5p_[AGT]CCA[CGT]CTG[ACGT][CT]	glioma
KNOWNMOT_1582	SP1.5_5p_G[CG][AGT][AGT]G[AG][AG]GG[AC][AG]GG[AG][CG]	glioma
KNOWNMOT_1077	NHLH1.4_5p_CGCAGCTGC[CG]	glioma
MSigDBONC_99	ESC_V6.5_UP_LATE.V1_DN	head_neck
MSigDBONC_30	MTOR_UP.V1_UP	head_neck
MSigDBONC_188	LEF1_UP.V1_DN	head_neck
MSigDBMOT_328	CEBPGAMMA_Q6	head_neck
MSigDBMOT_302	BACH1_01	head_neck
MSigDBMOT_297	BACH2_01	head_neck
MSigDBGO_8183	GO_CHLORIDE_TRANSMEMBRANE_TRANSPORT	head_neck
MSigDBGO_7975	GO_SYNAPTIC_MEMBRANE_ADHESION	head_neck
MSigDBGO_7904	GO_INORGANIC_ANION_TRANSMEMBRANE_TRANSPORT	head_neck
MSigDBGO_790	GO_INTRINSIC_APOPTOTIC_SIGNALING_PATHWAY_IN_RESPONSE_TO_DNA_DAMAGE	head_neck
MSigDBGO_7156	GO_SYNAPTIC_TRANSMISSION_GABAERGIC	head_neck
MSigDBGO_6605	GO_INTRACILIARY_TRANSPORT	head_neck
MSigDBGO_6375	GO_PROTEIN_CONTAINING_COMPLEX_REMODELING	head_neck
MSigDBGO_6042	GO_MOLTING_CYCLE_PROCESS	head_neck
MSigDBGO_5176	GO_AMMONIUM_ION_BINDING	head_neck
MSigDBGO_4487	GO_FIBROBLAST_GROWTH_FACTOR_RECEPTOR_BINDING	head_neck
MSigDBGO_4379	GO_EXTRINSIC_COMPONENT_OF_PLASMA_MEMBRANE	head_neck
MSigDBGO_4217	GO_DENDRITE_MEMBRANE	head_neck
MSigDBGO_4090	GO_HIGH_DENSITY_LIPOPROTEIN_PARTICLE	head_neck
MSigDBGO_4038	GO_AMPA_GLUTAMATE_RECEPTOR_COMPLEX	head_neck
MSigDBGO_3824	GO_RESPONSE_TO_CALCIUM_ION	head_neck
MSigDBGO_354	GO_REGULATION_OF_NEURONAL_SYNAPTIC_PLASTICITY	head_neck
MSigDBGO_3242	GO_PROSTATE_GLAND_DEVELOPMENT	head_neck
MSigDBGO_2580	GO_REGULATION_OF_AMINO_ACID_TRANSPORT	head_neck
MSigDBGO_2366	GO_ALCOHOL_METABOLIC_PROCESS	head_neck
MSigDBGO_1906	GO_RESPONSE_TO_INTERLEUKIN_1	head_neck
MSigDBGO_1600	GO_RESPONSE_TO_OXYGEN_LEVELS	head_neck
MSigDBGO_1472	GO_NEGATIVE_REGULATION_OF_AMINE_TRANSPORT	head_neck
MSigDBGO_1420	GO_CELLULAR_RESPONSE_TO_OXYGEN_LEVELS	head_neck
MSigDBGO_1353	GO_NEGATIVE_REGULATION_OF_INTRINSIC_APOPTOTIC_SIGNALING_PATHWAY	head_neck
MSigDBGO_1347	GO_POSITIVE_REGULATION_OF_SMOOTH_MUSCLE_CELL_PROLIFERATION	head_neck
MSigDBGO_1312	GO_REGULATION_OF_FEEDING_BEHAVIOR	head_neck
MSigDBGO_1306	GO_INNATE_IMMUNE_RESPONSE_ACTIVATING_CELL_SURFACE_RECEPTOR_SIGNALING_PATHWAY	head_neck
MSigDB_969	REACTOME_REGULATION_OF_IFNA_SIGNALING	head_neck
MSigDB_950	REACTOME_TRAF6_MEDIATED_IRF7_ACTIVATION	head_neck
MSigDB_5374	REACTOME_PLASMA_LIPOPROTEIN_REMODELING	head_neck
MSigDB_516	PID_P53_DOWNSTREAM_PATHWAY	head_neck
MSigDB_4633	REACTOME_TCF_DEPENDENT_SIGNALING_IN_RESPONSE_TO_WNT	head_neck
MSigDB_4580	REACTOME_CYTOSOLIC_SENSORS_OF_PATHOGEN_ASSOCIATED_DNA	head_neck
KNOWNMOT_565	GATA.8_5p_AG[CG]CAA[AG]CC	head_neck
KNOWNMOT_1231	PBX3_5p_CTG[CT]CA[ACG]TCA	head_neck
MSigDBMOT_5	CMYB_01	kidney
MSigDBMOT_467	E2F1_Q3_01	kidney
MSigDBMOT_431	AP2_Q3	kidney
MSigDBMOT_31	NMYC_01	kidney
MSigDBMOT_299	STAT1_02	kidney
MSigDBGO_617	GO_CARBOHYDRATE_DERIVATIVE_CATABOLIC_PROCESS	kidney
MSigDBGO_5616	GO_FEMALE_MEIOTIC_NUCLEAR_DIVISION	kidney
MSigDBGO_4653	GO_NEUROPEPTIDE_HORMONE_ACTIVITY	kidney
MSigDBGO_4551	GO_NUCLEOSOME_BINDING	kidney
MSigDBGO_367	GO_METANEPHRIC_EPITHELIUM_DEVELOPMENT	kidney
MSigDBGO_3595	GO_RRNA_METHYLATION	kidney
MSigDBGO_3407	GO_REGULATION_OF_TELOMERE_MAINTENANCE_VIA_TELOMERE_LENGTHENING	kidney
MSigDBGO_326	GO_REGULATION_OF_EPIDERMIS_DEVELOPMENT	kidney
MSigDBGO_2804	GO_POSITIVE_REGULATION_OF_CELL_CYCLE_ARREST	kidney
MSigDBGO_2361	GO_DETECTION_OF_VISIBLE_LIGHT	kidney
MSigDBGO_1131	GO_VENTRAL_SPINAL_CORD_DEVELOPMENT	kidney
MSigDBGO_1041	GO_RESPONSE_TO_METAL_ION	kidney
MSigDB_969	REACTOME_REGULATION_OF_IFNA_SIGNALING	kidney
MSigDB_950	REACTOME_TRAF6_MEDIATED_IRF7_ACTIVATION	kidney
MSigDB_5374	REACTOME_PLASMA_LIPOPROTEIN_REMODELING	kidney
KNOWNMOT_251	E2F1.16_5p_TTT[CG]GCG[CG]G	kidney
MSigDBONC_25	AKT_UP_MTOR_DN.V1_DN	liver
MSigDBONC_169	JAK2_DN.V1_UP	liver
MSigDBONC_159	KRAS.AMP.LUNG_UP.V1_UP	liver
MSigDBONC_142	PDGF_UP.V1_UP	liver
MSigDBMOT_782	TGACGTCA_ATF3_Q6	liver
MSigDBMOT_721	RTTTNNNYTGGM_UNKNOWN	liver
MSigDBMOT_719	CAGCCTC_MIR4855P	liver
MSigDBMOT_698	CACCAGC_MIR138	liver
MSigDBMOT_694	ATGTACA_MIR493	liver
MSigDBMOT_634	GAGCCAG_MIR149	liver
MSigDBMOT_626	CCTGCTG_MIR214	liver
MSigDBMOT_621	CATGTAA_MIR496	liver
MSigDBMOT_596	TTGGGAG_MIR150	liver
MSigDBMOT_582	GCTCTTG_MIR335	liver
MSigDBMOT_574	TGAGATT_MIR216	liver
MSigDBMOT_57	ZID_01	liver
MSigDBMOT_564	CAAGGAT_MIR362	liver
MSigDBMOT_55	MZF1_01	liver
MSigDBMOT_549	AGTCAGC_MIR345	liver
MSigDBMOT_532	ATGCTGC_MIR103_MIR107	liver
MSigDBMOT_482	AR_Q6	liver
MSigDBMOT_472	CP2_02	liver
MSigDBMOT_462	OCT1_Q5_01	liver
MSigDBMOT_456	AP1_Q2_01	liver
MSigDBMOT_45	CP2_01	liver
MSigDBMOT_449	CREB_Q2_01	liver
MSigDBMOT_448	AP2_Q6_01	liver
MSigDBMOT_44	E47_02	liver
MSigDBMOT_431	AP2_Q3	liver
MSigDBMOT_40	AAGWWRNYGGC_UNKNOWN	liver
MSigDBMOT_379	HP1SITEFACTOR_Q6	liver
MSigDBMOT_373	ZF5_01	liver
MSigDBMOT_371	TFIIA_Q6	liver
MSigDBMOT_365	HEB_Q6	liver
MSigDBMOT_354	TCF1P_Q6	liver
MSigDBMOT_35	YY1_01	liver
MSigDBMOT_346	MTF1_Q4	liver
MSigDBMOT_297	BACH2_01	liver
MSigDBMOT_293	CTGCAGY_UNKNOWN	liver
MSigDBMOT_24	SOX5_01	liver
MSigDBMOT_237	AREB6_04	liver
MSigDBMOT_232	SOX9_B1	liver
MSigDBMOT_23	CREBP1CJUN_01	liver
MSigDBMOT_21	CREB_01	liver
MSigDBMOT_207	MYCMAX_B	liver
MSigDBMOT_193	RFX1_01	liver
MSigDBMOT_173	EGR1_01	liver
MSigDBMOT_133	AP1_Q4	liver
MSigDBGO_962	GO_AEROBIC_RESPIRATION	liver
MSigDBGO_95	GO_SULFUR_COMPOUND_METABOLIC_PROCESS	liver
MSigDBGO_9490	GO_PRIMARY_ACTIVE_TRANSMEMBRANE_TRANSPORTER_ACTIVITY	liver
MSigDBGO_935	GO_NEGATIVE_REGULATION_OF_MAPK_CASCADE	liver
MSigDBGO_915	GO_POSITIVE_REGULATION_OF_ACUTE_INFLAMMATORY_RESPONSE	liver
MSigDBGO_9136	GO_NEURON_PROJECTION_CYTOPLASM	liver
MSigDBGO_9106	GO_NEURON_TO_NEURON_SYNAPSE	liver
MSigDBGO_88	GO_ATTACHMENT_OF_SPINDLE_MICROTUBULES_TO_KINETOCHORE	liver
MSigDBGO_8793	GO_CATENIN_COMPLEX	liver
MSigDBGO_8249	GO_REGULATION_OF_AUTOPHAGY_OF_MITOCHONDRION	liver
MSigDBGO_7945	GO_VESICLE_MEDIATED_TRANSPORT_IN_SYNAPSE	liver
MSigDBGO_7905	GO_REGULATION_OF_SYNAPTIC_VESICLE_CYCLE	liver
MSigDBGO_786	GO_REGULATION_OF_NERVOUS_SYSTEM_DEVELOPMENT	liver
MSigDBGO_7797	GO_REGULATION_OF_PEPTIDE_HORMONE_SECRETION	liver
MSigDBGO_7690	GO_SIGNAL_TRANSDUCTION_INVOLVED_IN_CELL_CYCLE_CHECKPOINT	liver
MSigDBGO_7418	GO_ANTIMICROBIAL_HUMORAL_IMMUNE_RESPONSE_MEDIATED_BY_ANTIMICROBIAL_PEPTIDE	liver
MSigDBGO_725	GO_CELL_CYCLE_ARREST	liver
MSigDBGO_687	GO_REGULATION_OF_VOLTAGE_GATED_CALCIUM_CHANNEL_ACTIVITY	liver
MSigDBGO_677	GO_RESPONSE_TO_FOOD	liver
MSigDBGO_6200	GO_RAB_PROTEIN_SIGNAL_TRANSDUCTION	liver
MSigDBGO_6073	GO_DNA_DAMAGE_RESPONSE_SIGNAL_TRANSDUCTION_BY_P53_CLASS_MEDIATOR	liver
MSigDBGO_5926	GO_POSITIVE_REGULATION_OF_MACROAUTOPHAGY	liver
MSigDBGO_5911	GO_SYNAPTIC_VESICLE_EXOCYTOSIS	liver
MSigDBGO_5565	GO_ICOSANOID_METABOLIC_PROCESS	liver
MSigDBGO_5524	GO_PROTEIN_METHYLATION	liver
MSigDBGO_540	GO_MEMBRANE_FUSION	liver
MSigDBGO_5130	GO_OXIDOREDUCTASE_ACTIVITY_ACTING_ON_PAIRED_DONORS_WITH_INCORPORATION_OR_REDUCTION_OF_MOLECULAR_OXYGEN_REDUCED_FLAVIN_OR_FLAVOPROTEIN_AS_ONE_DONOR_AND_INCORPORATION_OF_ONE_ATOM_OF_OXYGEN	liver
MSigDBGO_5110	GO_SYMPORTER_ACTIVITY	liver
MSigDBGO_5071	GO_METHYL_CPG_BINDING	liver
MSigDBGO_5032	GO_RAC_GTPASE_BINDING	liver
MSigDBGO_4987	GO_SOLUTE_CATION_SYMPORTER_ACTIVITY	liver
MSigDBGO_4982	GO_HISTONE_LYSINE_N_METHYLTRANSFERASE_ACTIVITY	liver
MSigDBGO_4800	GO_EXCITATORY_EXTRACELLULAR_LIGAND_GATED_ION_CHANNEL_ACTIVITY	liver
MSigDBGO_4790	GO_GROWTH_FACTOR_ACTIVITY	liver
MSigDBGO_4765	GO_MONOOXYGENASE_ACTIVITY	liver
MSigDBGO_4625	GO_PROTEIN_C_TERMINUS_BINDING	liver
MSigDBGO_4575	GO_HEPARIN_BINDING	liver
MSigDBGO_455	GO_NEGATIVE_REGULATION_OF_PROTEIN_POLYMERIZATION	liver
MSigDBGO_4518	GO_NEUROPEPTIDE_RECEPTOR_BINDING	liver
MSigDBGO_4485	GO_ATP_DEPENDENT_DNA_HELICASE_ACTIVITY	liver
MSigDBGO_4484	GO_METHYLATED_HISTONE_BINDING	liver
MSigDBGO_4461	GO_OXIDOREDUCTASE_ACTIVITY_ACTING_ON_A_HEME_GROUP_OF_DONORS	liver
MSigDBGO_4448	GO_NEUROTRANSMITTER_BINDING	liver
MSigDBGO_4434	GO_PEPTIDASE_ACTIVITY	liver
MSigDBGO_4323	GO_CELL_PROJECTION_PART	liver
MSigDBGO_4303	GO_INTEGRATOR_COMPLEX	liver
MSigDBGO_4238	GO_AXON_CYTOPLASM	liver
MSigDBGO_4186	GO_VACUOLAR_LUMEN	liver
MSigDBGO_4160	GO_NUCLEAR_HETEROCHROMATIN	liver
MSigDBGO_4116	GO_EARLY_ENDOSOME_MEMBRANE	liver
MSigDBGO_4084	GO_PML_BODY	liver
MSigDBGO_4022	GO_MICROBODY	liver
MSigDBGO_3726	GO_RESPONSE_TO_IRON_ION	liver
MSigDBGO_3686	GO_COFACTOR_BIOSYNTHETIC_PROCESS	liver
MSigDBGO_3683	GO_REGULATION_OF_TELOMERASE_ACTIVITY	liver
MSigDBGO_3570	GO_REGULATION_OF_JUN_KINASE_ACTIVITY	liver
MSigDBGO_3530	GO_REGULATION_OF_AXONOGENESIS	liver
MSigDBGO_3455	GO_EMBRYONIC_ORGAN_DEVELOPMENT	liver
MSigDBGO_3401	GO_POSITIVE_REGULATION_OF_SECRETION	liver
MSigDBGO_3393	GO_REGULATION_OF_PROTEOLYSIS	liver
MSigDBGO_3290	GO_REGULATION_OF_LIPOPROTEIN_PARTICLE_CLEARANCE	liver
MSigDBGO_3269	GO_NEURON_DEATH	liver
MSigDBGO_3173	GO_DEVELOPMENTAL_GROWTH_INVOLVED_IN_MORPHOGENESIS	liver
MSigDBGO_30	GO_DENDRITE_DEVELOPMENT	liver
MSigDBGO_2908	GO_STEROL_BIOSYNTHETIC_PROCESS	liver
MSigDBGO_2901	GO_POSITIVE_REGULATION_OF_ACTIN_FILAMENT_POLYMERIZATION	liver
MSigDBGO_2845	GO_LIPID_CATABOLIC_PROCESS	liver
MSigDBGO_2807	GO_REGULATION_OF_STEROID_BIOSYNTHETIC_PROCESS	liver
MSigDBGO_2801	GO_REGULATION_OF_PHOSPHOPROTEIN_PHOSPHATASE_ACTIVITY	liver
MSigDBGO_2649	GO_INTRACELLULAR_RECEPTOR_SIGNALING_PATHWAY	liver
MSigDBGO_2465	GO_REGULATION_OF_OSTEOBLAST_DIFFERENTIATION	liver
MSigDBGO_2434	GO_HISTONE_UBIQUITINATION	liver
MSigDBGO_2388	GO_CELLULAR_GLUCOSE_HOMEOSTASIS	liver
MSigDBGO_234	GO_SYNAPSE_ORGANIZATION	liver
MSigDBGO_2257	GO_FATTY_ACID_METABOLIC_PROCESS	liver
MSigDBGO_2215	GO_POSITIVE_REGULATION_OF_TELOMERE_MAINTENANCE_VIA_TELOMERE_LENGTHENING	liver
MSigDBGO_2172	GO_MOLTING_CYCLE	liver
MSigDBGO_2160	GO_NEURON_MIGRATION	liver
MSigDBGO_2050	GO_RESPONSE_TO_EXTRACELLULAR_STIMULUS	liver
MSigDBGO_1978	GO_POSITIVE_REGULATION_OF_EXCITATORY_POSTSYNAPTIC_POTENTIAL	liver
MSigDBGO_1912	GO_REGULATION_OF_REACTIVE_OXYGEN_SPECIES_METABOLIC_PROCESS	liver
MSigDBGO_1725	GO_REGULATION_OF_KERATINOCYTE_PROLIFERATION	liver
MSigDBGO_171	GO_NEGATIVE_REGULATION_OF_NEURON_DIFFERENTIATION	liver
MSigDBGO_1699	GO_JNK_CASCADE	liver
MSigDBGO_1616	GO_REGULATION_OF_DNA_BINDING	liver
MSigDBGO_1312	GO_REGULATION_OF_FEEDING_BEHAVIOR	liver
MSigDBGO_1167	GO_REGULATION_OF_CHOLESTEROL_BIOSYNTHETIC_PROCESS	liver
MSigDBGO_112	GO_REGULATION_OF_VESICLE_FUSION	liver
MSigDBGO_1114	GO_PEPTIDE_METABOLIC_PROCESS	liver
MSigDBGO_110	GO_HEPATICOBILIARY_SYSTEM_DEVELOPMENT	liver
MSigDB_908	REACTOME_ACTIVATION_OF_KAINATE_RECEPTORS_UPON_GLUTAMATE_BINDING	liver
MSigDB_863	REACTOME_SLC_MEDIATED_TRANSMEMBRANE_TRANSPORT	liver
MSigDB_725	REACTOME_PI_METABOLISM	liver
MSigDB_688	REACTOME_NOTCH1_INTRACELLULAR_DOMAIN_REGULATES_TRANSCRIPTION	liver
MSigDB_5404	REACTOME_RAB_REGULATION_OF_TRAFFICKING	liver
MSigDB_5311	REACTOME_RAB_GEFS_EXCHANGE_GTP_FOR_GDP_ON_RABS	liver
MSigDB_5303	REACTOME_RAB_GERANYLGERANYLATION	liver
MSigDB_5170	REACTOME_REGULATION_OF_TP53_ACTIVITY_THROUGH_ACETYLATION	liver
MSigDB_492	PID_NFAT_3PATHWAY	liver
MSigDB_490	PID_NETRIN_PATHWAY	liver
MSigDB_450	PID_MET_PATHWAY	liver
MSigDB_1005	REACTOME_SIGNALING_BY_TGF_BETA_RECEPTOR_COMPLEX	liver
KNOWNMOT_431	ETV3_5p_ACCGGA[AT][AG]T[AG]	liver
KNOWNMOT_277	E2F.6_5p_AAAGGCG[CG]	liver
KNOWNMOT_1643	SRSF2.4_3p_[GT]GTTC[CG]AG[AT]T	liver
KNOWNMOT_1501	SIN3A.4_5p_ACAGC[AT]CC[GT]	liver
MSigDBONC_71	PRC1_BMI_UP.V1_DN	lung_ad
MSigDBONC_100	ESC_V6.5_UP_LATE.V1_UP	lung_ad
MSigDBMOT_222	PAX4_03	lung_ad
MSigDBGO_9130	GO_POSTSYNAPTIC_SPECIALIZATION_MEMBRANE	lung_ad
MSigDBGO_8952	GO_CELL_BODY_MEMBRANE	lung_ad
MSigDBGO_7147	GO_ENTRY_INTO_OTHER_ORGANISM_INVOLVED_IN_SYMBIOTIC_INTERACTION	lung_ad
MSigDBGO_6784	GO_G0_TO_G1_TRANSITION	lung_ad
MSigDBGO_4915	GO_UDP_GLYCOSYLTRANSFERASE_ACTIVITY	lung_ad
MSigDBGO_4911	GO_ORGANIC_ACID_SODIUM_SYMPORTER_ACTIVITY	lung_ad
MSigDBGO_4653	GO_NEUROPEPTIDE_HORMONE_ACTIVITY	lung_ad
MSigDBGO_4448	GO_NEUROTRANSMITTER_BINDING	lung_ad
MSigDBGO_4361	GO_GOLGI_LUMEN	lung_ad
MSigDBGO_4165	GO_CHLORIDE_CHANNEL_COMPLEX	lung_ad
MSigDBGO_2848	GO_PROTEIN_LOCALIZATION_TO_SYNAPSE	lung_ad
MSigDBGO_2177	GO_SUBSTRATE_ADHESION_DEPENDENT_CELL_SPREADING	lung_ad
MSigDBGO_1978	GO_POSITIVE_REGULATION_OF_EXCITATORY_POSTSYNAPTIC_POTENTIAL	lung_ad
MSigDB_969	REACTOME_REGULATION_OF_IFNA_SIGNALING	lung_ad
MSigDB_950	REACTOME_TRAF6_MEDIATED_IRF7_ACTIVATION	lung_ad
MSigDB_531	PID_INTEGRIN2_PATHWAY	lung_ad
KNOWNMOT_1690	TAL1_5p_[AGT]CCA[CGT]CTG[ACGT][CT]	lung_ad
MSigDBMOT_73	ACCTGTTG_UNKNOWN	lung_sq
MSigDBMOT_513	GKCGCNNNNNNNTGAYG_UNKNOWN	lung_sq
MSigDBMOT_303	STAT1_03	lung_sq
MSigDBGO_981	GO_STEM_CELL_PROLIFERATION	lung_sq
MSigDBGO_8793	GO_CATENIN_COMPLEX	lung_sq
MSigDBGO_7975	GO_SYNAPTIC_MEMBRANE_ADHESION	lung_sq
MSigDBGO_7404	GO_GLYCOLYTIC_PROCESS_THROUGH_FRUCTOSE_6_PHOSPHATE	lung_sq
MSigDBGO_5990	GO_ANTIBACTERIAL_HUMORAL_RESPONSE	lung_sq
MSigDBGO_5513	GO_TERMINATION_OF_RNA_POLYMERASE_I_TRANSCRIPTION	lung_sq
MSigDBGO_5102	GO_PROTEIN_N_TERMINUS_BINDING	lung_sq
MSigDBGO_49	GO_SINGLE_FERTILIZATION	lung_sq
MSigDBGO_4653	GO_NEUROPEPTIDE_HORMONE_ACTIVITY	lung_sq
MSigDBGO_461	GO_NEURON_PROJECTION_EXTENSION_INVOLVED_IN_NEURON_PROJECTION_GUIDANCE	lung_sq
MSigDBGO_4487	GO_FIBROBLAST_GROWTH_FACTOR_RECEPTOR_BINDING	lung_sq
MSigDBGO_4420	GO_NUCLEAR_UBIQUITIN_LIGASE_COMPLEX	lung_sq
MSigDBGO_4328	GO_A_BAND	lung_sq
MSigDBGO_3595	GO_RRNA_METHYLATION	lung_sq
MSigDBGO_3528	GO_REGULATION_OF_DENDRITE_DEVELOPMENT	lung_sq
MSigDBGO_3483	GO_MUSCLE_CELL_MIGRATION	lung_sq
MSigDBGO_2987	GO_G2_DNA_DAMAGE_CHECKPOINT	lung_sq
MSigDBGO_2960	GO_SYNAPTIC_TRANSMISSION_GLUTAMATERGIC	lung_sq
MSigDBGO_2808	GO_NUCLEAR_ENVELOPE_ORGANIZATION	lung_sq
MSigDBGO_2185	GO_POSITIVE_REGULATION_OF_NEUROLOGICAL_SYSTEM_PROCESS	lung_sq
MSigDBGO_1433	GO_CHLORIDE_TRANSPORT	lung_sq
MSigDB_562	PID_ERBB1_INTERNALIZATION_PATHWAY	lung_sq
MSigDB_5374	REACTOME_PLASMA_LIPOPROTEIN_REMODELING	lung_sq
MSigDB_5369	REACTOME_DIGESTION_AND_ABSORPTION	lung_sq
MSigDB_520	PID_ECADHERIN_NASCENT_AJ_PATHWAY	lung_sq
MSigDB_485	PID_SHP2_PATHWAY	lung_sq
KNOWNMOT_1554	SOX17.5_5p_[ACT][ACT][CT]ATTGT[CG]	lung_sq
MSigDBONC_77	PRC2_SUZ12_UP.V1_DN	melanoma
MSigDBONC_148	SIRNA_EIF4GI_UP	melanoma
MSigDBONC_131	RPS14_DN.V1_DN	melanoma
MSigDBONC_127	CAHOY_ASTROCYTIC	melanoma
MSigDBMOT_98	OCT1_03	melanoma
MSigDBMOT_804	YTATTTTNR_MEF2_02	melanoma
MSigDBMOT_8	MEF2_01	melanoma
MSigDBMOT_773	YTAAYNGCT_UNKNOWN	melanoma
MSigDBMOT_733	RYTAAWNNNTGAY_UNKNOWN	melanoma
MSigDBMOT_723	TAATAAT_MIR126	melanoma
MSigDBMOT_709	ATCATGA_MIR433	melanoma
MSigDBMOT_632	GGCAGTG_MIR3243P	melanoma
MSigDBMOT_60	IK3_01	melanoma
MSigDBMOT_562	GGGGCCC_MIR296	melanoma
MSigDBMOT_561	AAAGGAT_MIR501	melanoma
MSigDBMOT_517	GTATGAT_MIR154_MIR487	melanoma
MSigDBMOT_435	E2A_Q2	melanoma
MSigDBMOT_421	HNF1_Q6	melanoma
MSigDBMOT_369	TFIII_Q6	melanoma
MSigDBMOT_324	AFP1_Q6	melanoma
MSigDBMOT_312	ATF3_Q6	melanoma
MSigDBMOT_308	STAT6_02	melanoma
MSigDBMOT_2	AAAYRNCTG_UNKNOWN	melanoma
MSigDBMOT_193	RFX1_01	melanoma
MSigDBMOT_189	P53_02	melanoma
MSigDBMOT_176	EGR2_01	melanoma
MSigDBMOT_170	NKX25_02	melanoma
MSigDBMOT_169	NKX25_01	melanoma
MSigDBMOT_163	MEF2_02	melanoma
MSigDBMOT_159	STAT_01	melanoma
MSigDBGO_990	GO_MONOCARBOXYLIC_ACID_METABOLIC_PROCESS	melanoma
MSigDBGO_9853	GO_MOLECULAR_ADAPTOR_ACTIVITY	melanoma
MSigDBGO_9679	GO_PROTEIN_CONTAINING_COMPLEX_SCAFFOLD_ACTIVITY	melanoma
MSigDBGO_952	GO_SPERM_MOTILITY	melanoma
MSigDBGO_86	GO_MEMBRANE_DEPOLARIZATION	melanoma
MSigDBGO_8538	GO_POSITIVE_REGULATION_OF_UBIQUITIN_DEPENDENT_PROTEIN_CATABOLIC_PROCESS	melanoma
MSigDBGO_8522	GO_RESPONSE_TO_LEUKEMIA_INHIBITORY_FACTOR	melanoma
MSigDBGO_8403	GO_REGULATION_OF_RECEPTOR_SIGNALING_PATHWAY_VIA_STAT	melanoma
MSigDBGO_8321	GO_POSITIVE_REGULATION_OF_PROTEIN_TARGETING_TO_MITOCHONDRION	melanoma
MSigDBGO_8297	GO_POSITIVE_REGULATION_OF_ESTABLISHMENT_OF_PROTEIN_LOCALIZATION_TO_MITOCHONDRION	melanoma
MSigDBGO_7977	GO_CHEMICAL_SYNAPTIC_TRANSMISSION_POSTSYNAPTIC	melanoma
MSigDBGO_794	GO_POSITIVE_REGULATION_OF_SODIUM_ION_TRANSPORT	melanoma
MSigDBGO_7438	GO_NEURON_CELLULAR_HOMEOSTASIS	melanoma
MSigDBGO_714	GO_PITUITARY_GLAND_DEVELOPMENT	melanoma
MSigDBGO_7002	GO_SENSORY_SYSTEM_DEVELOPMENT	melanoma
MSigDBGO_6422	GO_REGULATION_OF_TUBE_SIZE	melanoma
MSigDBGO_637	GO_REGULATION_OF_PROTEIN_EXPORT_FROM_NUCLEUS	melanoma
MSigDBGO_6318	GO_TRANSFERRIN_TRANSPORT	melanoma
MSigDBGO_6057	GO_PEPTIDE_HORMONE_SECRETION	melanoma
MSigDBGO_5513	GO_TERMINATION_OF_RNA_POLYMERASE_I_TRANSCRIPTION	melanoma
MSigDBGO_5512	GO_TRANSCRIPTION_ELONGATION_FROM_RNA_POLYMERASE_I_PROMOTER	melanoma
MSigDBGO_5129	GO_ENDOPEPTIDASE_ACTIVITY	melanoma
MSigDBGO_5051	GO_PDZ_DOMAIN_BINDING	melanoma
MSigDBGO_5032	GO_RAC_GTPASE_BINDING	melanoma
MSigDBGO_4902	GO_GLUCURONOSYLTRANSFERASE_ACTIVITY	melanoma
MSigDBGO_49	GO_SINGLE_FERTILIZATION	melanoma
MSigDBGO_4895	GO_ORGANIC_ACID_BINDING	melanoma
MSigDBGO_4723	GO_ANION_CHANNEL_ACTIVITY	melanoma
MSigDBGO_4517	GO_CORE_PROMOTER_BINDING	melanoma
MSigDBGO_4444	GO_ACETYLGALACTOSAMINYLTRANSFERASE_ACTIVITY	melanoma
MSigDBGO_4431	GO_BETA_CATENIN_BINDING	melanoma
MSigDBGO_4377	GO_MEDIATOR_COMPLEX	melanoma
MSigDBGO_4346	GO_AP_TYPE_MEMBRANE_COAT_ADAPTOR_COMPLEX	melanoma
MSigDBGO_4259	GO_ENDOPLASMIC_RETICULUM_GOLGI_INTERMEDIATE_COMPARTMENT_MEMBRANE	melanoma
MSigDBGO_4158	GO_CELL_DIVISION_SITE	melanoma
MSigDBGO_4126	GO_CONTRACTILE_FIBER	melanoma
MSigDBGO_4110	GO_BRUSH_BORDER	melanoma
MSigDBGO_4021	GO_APICAL_JUNCTION_COMPLEX	melanoma
MSigDBGO_4015	GO_SEX_CHROMOSOME	melanoma
MSigDBGO_3780	GO_NEGATIVE_REGULATION_OF_CATABOLIC_PROCESS	melanoma
MSigDBGO_3768	GO_REGULATION_OF_SYSTEMIC_ARTERIAL_BLOOD_PRESSURE_MEDIATED_BY_A_CHEMICAL_SIGNAL	melanoma
MSigDBGO_3766	GO_REGULATION_OF_PROTEIN_TARGETING	melanoma
MSigDBGO_3700	GO_REGULATION_OF_POTASSIUM_ION_TRANSPORT	melanoma
MSigDBGO_3617	GO_REGULATION_OF_ERAD_PATHWAY	melanoma
MSigDBGO_359	GO_ACTIVATION_OF_PHOSPHOLIPASE_C_ACTIVITY	melanoma
MSigDBGO_3570	GO_REGULATION_OF_JUN_KINASE_ACTIVITY	melanoma
MSigDBGO_3533	GO_REGULATION_OF_SYSTEMIC_ARTERIAL_BLOOD_PRESSURE_BY_HORMONE	melanoma
MSigDBGO_3270	GO_POSITIVE_REGULATION_OF_AUTOPHAGY	melanoma
MSigDBGO_3096	GO_POSITIVE_REGULATION_OF_JUN_KINASE_ACTIVITY	melanoma
MSigDBGO_3042	GO_FIBRINOLYSIS	melanoma
MSigDBGO_3029	GO_RESPONSE_TO_TOXIC_SUBSTANCE	melanoma
MSigDBGO_3006	GO_SEMAPHORIN_PLEXIN_SIGNALING_PATHWAY	melanoma
MSigDBGO_2994	GO_REGULATION_OF_TELOMERE_CAPPING	melanoma
MSigDBGO_2984	GO_FERTILIZATION	melanoma
MSigDBGO_2921	GO_POSITIVE_REGULATION_OF_MAP_KINASE_ACTIVITY	melanoma
MSigDBGO_2851	GO_RESPIRATORY_SYSTEM_DEVELOPMENT	melanoma
MSigDBGO_2756	GO_REGULATION_OF_BMP_SIGNALING_PATHWAY	melanoma
MSigDBGO_2718	GO_PHARYNGEAL_SYSTEM_DEVELOPMENT	melanoma
MSigDBGO_2604	GO_GLYCOSYL_COMPOUND_METABOLIC_PROCESS	melanoma
MSigDBGO_2597	GO_REGULATION_OF_LAMELLIPODIUM_ORGANIZATION	melanoma
MSigDBGO_2562	GO_REGULATION_OF_MITOCHONDRIAL_MEMBRANE_POTENTIAL	melanoma
MSigDBGO_2450	GO_PROTEIN_LOCALIZATION_TO_GOLGI_APPARATUS	melanoma
MSigDBGO_2435	GO_CELLULAR_RESPONSE_TO_ANTIBIOTIC	melanoma
MSigDBGO_2343	GO_NEGATIVE_REGULATION_OF_CELL_PROJECTION_ORGANIZATION	melanoma
MSigDBGO_228	GO_VENTRICULAR_SEPTUM_MORPHOGENESIS	melanoma
MSigDBGO_2266	GO_NEGATIVE_REGULATION_OF_BINDING	melanoma
MSigDBGO_2206	GO_POSITIVE_REGULATION_OF_NUCLEOCYTOPLASMIC_TRANSPORT	melanoma
MSigDBGO_2196	GO_REGULATION_OF_NEUROLOGICAL_SYSTEM_PROCESS	melanoma
MSigDBGO_2154	GO_DICARBOXYLIC_ACID_TRANSPORT	melanoma
MSigDBGO_2065	GO_FATTY_ACID_DERIVATIVE_TRANSPORT	melanoma
MSigDBGO_2060	GO_MODULATION_OF_EXCITATORY_POSTSYNAPTIC_POTENTIAL	melanoma
MSigDBGO_2029	GO_HEART_DEVELOPMENT	melanoma
MSigDBGO_2	GO_CARDIAC_CHAMBER_DEVELOPMENT	melanoma
MSigDBGO_1935	GO_BROWN_FAT_CELL_DIFFERENTIATION	melanoma
MSigDBGO_1783	GO_RELAXATION_OF_MUSCLE	melanoma
MSigDBGO_178	GO_REGULATION_OF_PROTEIN_BINDING	melanoma
MSigDBGO_1745	GO_CELLULAR_RESPONSE_TO_CAMP	melanoma
MSigDBGO_1734	GO_POSITIVE_REGULATION_OF_EXOCYTOSIS	melanoma
MSigDBGO_1683	GO_LEARNING	melanoma
MSigDBGO_1659	GO_HEART_MORPHOGENESIS	melanoma
MSigDBGO_1632	GO_REGULATION_OF_MEGAKARYOCYTE_DIFFERENTIATION	melanoma
MSigDBGO_1530	GO_REGULATION_OF_SPINDLE_ORGANIZATION	melanoma
MSigDBGO_1526	GO_ERBB_SIGNALING_PATHWAY	melanoma
MSigDBGO_1516	GO_PHAGOSOME_MATURATION	melanoma
MSigDBGO_1475	GO_PROTEIN_K11_LINKED_UBIQUITINATION	melanoma
MSigDBGO_1472	GO_NEGATIVE_REGULATION_OF_AMINE_TRANSPORT	melanoma
MSigDBGO_144	GO_PROTEIN_ACTIVATION_CASCADE	melanoma
MSigDBGO_1304	GO_POSITIVE_REGULATION_OF_PROTEIN_TYROSINE_KINASE_ACTIVITY	melanoma
MSigDBGO_1301	GO_REGULATION_OF_BEHAVIOR	melanoma
MSigDBGO_1269	GO_INTRA_GOLGI_VESICLE_MEDIATED_TRANSPORT	melanoma
MSigDBGO_1225	GO_REGULATION_OF_MYELOID_CELL_DIFFERENTIATION	melanoma
MSigDBGO_1204	GO_NEGATIVE_REGULATION_OF_AXON_GUIDANCE	melanoma
MSigDBGO_1184	GO_REGULATION_OF_STRIATED_MUSCLE_CONTRACTION	melanoma
MSigDBGO_1102	GO_SPECIFICATION_OF_SYMMETRY	melanoma
MSigDBGO_1043	GO_NEGATIVE_REGULATION_OF_DEVELOPMENTAL_GROWTH	melanoma
MSigDBGO_1025	GO_PANCREAS_DEVELOPMENT	melanoma
MSigDB_954	REACTOME_REGULATION_OF_MRNA_STABILITY_BY_PROTEINS_THAT_BIND_AU_RICH_ELEMENTS	melanoma
MSigDB_950	REACTOME_TRAF6_MEDIATED_IRF7_ACTIVATION	melanoma
MSigDB_828	REACTOME_ASSOCIATION_OF_TRIC_CCT_WITH_TARGET_PROTEINS_DURING_BIOSYNTHESIS	melanoma
MSigDB_825	REACTOME_G1_PHASE	melanoma
MSigDB_619	REACTOME_ACTIVATION_OF_THE_PRE_REPLICATIVE_COMPLEX	melanoma
MSigDB_5227	REACTOME_RNA_POLYMERASE_I_TRANSCRIPTION_TERMINATION	melanoma
MSigDB_4989	REACTOME_PHASE_2_PLATEAU_PHASE	melanoma
MSigDB_4898	REACTOME_CREB1_PHOSPHORYLATION_THROUGH_NMDA_RECEPTOR_MEDIATED_ACTIVATION_OF_RAS_SIGNALING	melanoma
MSigDB_482	PID_FAS_PATHWAY	melanoma
MSigDB_477	PID_LKB1_PATHWAY	melanoma
MSigDB_4684	REACTOME_SCAVENGING_OF_HEME_FROM_PLASMA	melanoma
MSigDB_4536	REACTOME_REGULATION_OF_CHOLESTEROL_BIOSYNTHESIS_BY_SREBP_SREBF	melanoma
MSigDB_4533	REACTOME_THE_ROLE_OF_NEF_IN_HIV_1_REPLICATION_AND_DISEASE_PATHOGENESIS	melanoma
MSigDB_4517	REACTOME_BUDDING_AND_MATURATION_OF_HIV_VIRION	melanoma
MSigDB_4501	REACTOME_PHASE_II_CONJUGATION_OF_COMPOUNDS	melanoma
MSigDB_4460	REACTOME_CELLULAR_RESPONSE_TO_HYPOXIA	melanoma
MSigDB_4457	REACTOME_FERTILIZATION	melanoma
MSigDB_4450	REACTOME_NEUROTRANSMITTER_RECEPTORS_AND_POSTSYNAPTIC_SIGNAL_TRANSMISSION	melanoma
KNOWNMOT_950	MNT_5p_[AG][ACG]CACGTG[AC][ACT]	melanoma
KNOWNMOT_786	IKZF1.2_5p_T[CT]TGGGA[AG][AG]	melanoma
KNOWNMOT_452	FOXA1_5p_T[AG]TTT[AG][CT][AT][CT][AT][AGT]	melanoma
KNOWNMOT_244	DUXA_5p_[ACT]T[AG]A[CT][CT][CT]AATCA[AG]	melanoma
KNOWNMOT_1584	SP1.6_5p_AAAG[AG]GGC	melanoma
KNOWNMOT_111	BCL.5_5p_ACAGC[GT]CC[CT]	melanoma
KNOWNMOT_110	BCL.4_5p_GGG[AG]AA[AGT][CT]CC	melanoma
KNOWNMOT_1019	NANOG.5_5p_[AT][AGT][AG][ACG][AG][AGT][ACG]ACAA[AT][AG][ACG][ACG]	melanoma
MSigDBONC_140	PDGF_ERK_DN.V1_UP	ovarian
MSigDBMOT_829	TGANNYRGCA_TCF11MAFG_01	ovarian
MSigDBMOT_725	CCACACA_MIR147	ovarian
MSigDBMOT_683	AGGTGCA_MIR500	ovarian
MSigDBMOT_344	MAF_Q6	ovarian
MSigDBMOT_196	TCF11MAFG_01	ovarian
MSigDBMOT_155	USF_C	ovarian
MSigDBGO_9204	GO_PHOSPHOTYROSINE_RESIDUE_BINDING	ovarian
MSigDBGO_9140	GO_DISTAL_AXON	ovarian
MSigDBGO_8462	GO_POSITIVE_REGULATION_OF_PROTEIN_LOCALIZATION_TO_MEMBRANE	ovarian
MSigDBGO_8379	GO_NEGATIVE_REGULATION_OF_VASCULAR_SMOOTH_MUSCLE_CELL_PROLIFERATION	ovarian
MSigDBGO_808	GO_ORGANELLE_TRANSPORT_ALONG_MICROTUBULE	ovarian
MSigDBGO_7797	GO_REGULATION_OF_PEPTIDE_HORMONE_SECRETION	ovarian
MSigDBGO_7428	GO_REGULATION_OF_SMALL_MOLECULE_METABOLIC_PROCESS	ovarian
MSigDBGO_7072	GO_SEQUESTERING_OF_CALCIUM_ION	ovarian
MSigDBGO_703	GO_NUCLEOSIDE_BISPHOSPHATE_METABOLIC_PROCESS	ovarian
MSigDBGO_7	GO_PLATELET_DERIVED_GROWTH_FACTOR_RECEPTOR_SIGNALING_PATHWAY	ovarian
MSigDBGO_609	GO_POSITIVE_REGULATION_OF_COAGULATION	ovarian
MSigDBGO_5990	GO_ANTIBACTERIAL_HUMORAL_RESPONSE	ovarian
MSigDBGO_5942	GO_ANTIBIOTIC_METABOLIC_PROCESS	ovarian
MSigDBGO_5180	GO_RNA_POLYMERASE_ACTIVITY	ovarian
MSigDBGO_5099	GO_TUMOR_NECROSIS_FACTOR_RECEPTOR_BINDING	ovarian
MSigDBGO_5017	GO_SNARE_BINDING	ovarian
MSigDBGO_4965	GO_OXIDOREDUCTASE_ACTIVITY_ACTING_ON_PAIRED_DONORS_WITH_INCORPORATION_OR_REDUCTION_OF_MOLECULAR_OXYGEN	ovarian
MSigDBGO_4891	GO_ISOPRENOID_BINDING	ovarian
MSigDBGO_4887	GO_HORMONE_BINDING	ovarian
MSigDBGO_4800	GO_EXCITATORY_EXTRACELLULAR_LIGAND_GATED_ION_CHANNEL_ACTIVITY	ovarian
MSigDBGO_4727	GO_PHOSPHORIC_ESTER_HYDROLASE_ACTIVITY	ovarian
MSigDBGO_4676	GO_HYDROLASE_ACTIVITY_ACTING_ON_ESTER_BONDS	ovarian
MSigDBGO_4653	GO_NEUROPEPTIDE_HORMONE_ACTIVITY	ovarian
MSigDBGO_4641	GO_AMMONIUM_TRANSMEMBRANE_TRANSPORTER_ACTIVITY	ovarian
MSigDBGO_4444	GO_ACETYLGALACTOSAMINYLTRANSFERASE_ACTIVITY	ovarian
MSigDBGO_4397	GO_TRANSPORT_VESICLE_MEMBRANE	ovarian
MSigDBGO_4374	GO_PROTEIN_LIPID_COMPLEX	ovarian
MSigDBGO_4356	GO_TRANSPORT_VESICLE	ovarian
MSigDBGO_4318	GO_ACTIN_BASED_CELL_PROJECTION	ovarian
MSigDBGO_4277	GO_OUTER_MEMBRANE	ovarian
MSigDBGO_3979	GO_EXOCYTIC_VESICLE	ovarian
MSigDBGO_3950	GO_H4_HISTONE_ACETYLTRANSFERASE_COMPLEX	ovarian
MSigDBGO_3897	GO_HEAD_MORPHOGENESIS	ovarian
MSigDBGO_3681	GO_POSITIVE_REGULATION_OF_ESTABLISHMENT_OF_PROTEIN_LOCALIZATION	ovarian
MSigDBGO_3675	GO_REGULATION_OF_GENE_SILENCING	ovarian
MSigDBGO_3630	GO_ALCOHOL_BIOSYNTHETIC_PROCESS	ovarian
MSigDBGO_3595	GO_RRNA_METHYLATION	ovarian
MSigDBGO_3467	GO_GLYCOSYL_COMPOUND_CATABOLIC_PROCESS	ovarian
MSigDBGO_3401	GO_POSITIVE_REGULATION_OF_SECRETION	ovarian
MSigDBGO_3258	GO_RETINA_DEVELOPMENT_IN_CAMERA_TYPE_EYE	ovarian
MSigDBGO_3221	GO_VESICLE_DOCKING	ovarian
MSigDBGO_3166	GO_AXONEME_ASSEMBLY	ovarian
MSigDBGO_312	GO_RESPONSE_TO_PEPTIDE	ovarian
MSigDBGO_309	GO_REGULATION_OF_CARTILAGE_DEVELOPMENT	ovarian
MSigDBGO_3043	GO_MONOCARBOXYLIC_ACID_CATABOLIC_PROCESS	ovarian
MSigDBGO_3025	GO_MEMBRANE_INVAGINATION	ovarian
MSigDBGO_2878	GO_POSITIVE_REGULATION_OF_PEPTIDE_SECRETION	ovarian
MSigDBGO_2789	GO_LYTIC_VACUOLE_ORGANIZATION	ovarian
MSigDBGO_2664	GO_ORGANIC_HYDROXY_COMPOUND_BIOSYNTHETIC_PROCESS	ovarian
MSigDBGO_2580	GO_REGULATION_OF_AMINO_ACID_TRANSPORT	ovarian
MSigDBGO_2234	GO_REGULATION_OF_NOTCH_SIGNALING_PATHWAY	ovarian
MSigDBGO_208	GO_PHENOL_CONTAINING_COMPOUND_BIOSYNTHETIC_PROCESS	ovarian
MSigDBGO_1989	GO_REGULATION_OF_NEUROTRANSMITTER_TRANSPORT	ovarian
MSigDBGO_1801	GO_PROTEIN_LIPID_COMPLEX_SUBUNIT_ORGANIZATION	ovarian
MSigDBGO_178	GO_REGULATION_OF_PROTEIN_BINDING	ovarian
MSigDBGO_1683	GO_LEARNING	ovarian
MSigDBGO_1566	GO_PROTEIN_LOCALIZATION_TO_VACUOLE	ovarian
MSigDBGO_151	GO_MICROTUBULE_POLYMERIZATION_OR_DEPOLYMERIZATION	ovarian
MSigDBGO_1446	GO_PROTEIN_KINASE_C_ACTIVATING_G_PROTEIN_COUPLED_RECEPTOR_SIGNALING_PATHWAY	ovarian
MSigDBGO_144	GO_PROTEIN_ACTIVATION_CASCADE	ovarian
MSigDBGO_1104	GO_BILE_ACID_BIOSYNTHETIC_PROCESS	ovarian
MSigDBGO_1025	GO_PANCREAS_DEVELOPMENT	ovarian
MSigDB_950	REACTOME_TRAF6_MEDIATED_IRF7_ACTIVATION	ovarian
MSigDB_859	REACTOME_FANCONI_ANEMIA_PATHWAY	ovarian
MSigDB_858	REACTOME_GLUCAGON_TYPE_LIGAND_RECEPTORS	ovarian
MSigDB_5236	REACTOME_RNA_POLYMERASE_III_TRANSCRIPTION	ovarian
MSigDB_499	PID_IL2_1PATHWAY	ovarian
MSigDB_4973	REACTOME_SIGNALING_BY_HEDGEHOG	ovarian
MSigDB_4959	REACTOME_NEGATIVE_EPIGENETIC_REGULATION_OF_RRNA_EXPRESSION	ovarian
MSigDB_4899	REACTOME_ACTIVATION_OF_NMDA_RECEPTORS_AND_POSTSYNAPTIC_EVENTS	ovarian
MSigDB_4767	REACTOME_HATS_ACETYLATE_HISTONES	ovarian
MSigDB_4466	REACTOME_INTERLEUKIN_7_SIGNALING	ovarian
MSigDB_1024	REACTOME_NUCLEOTIDE_BINDING_DOMAIN_LEUCINE_RICH_REPEAT_CONTAINING_RECEPTOR_NLR_SIGNALING_PATHWAYS	ovarian
MSigDB_1023	REACTOME_POTASSIUM_CHANNELS	ovarian
MSigDB_1014	REACTOME_VOLTAGE_GATED_POTASSIUM_CHANNELS	ovarian
KNOWNMOT_941	MEOX2.2_5p_[AGT][CG]T[AC]ATTA[AT][ACGT]	ovarian
KNOWNMOT_755	HOXD12.3_5p_G[CT]AATAAAA	ovarian
KNOWNMOT_472	FOXC2.2_5p_[AT]A[AT][AG]T[AC]AA[CT]A[AT][AT]	ovarian
KNOWNMOT_263	E2F1.7_5p_[ACT][CGT]C[CG]CGC[CG]AA[AG][ACT]	ovarian
KNOWNMOT_244	DUXA_5p_[ACT]T[AG]A[CT][CT][CT]AATCA[AG]	ovarian
KNOWNMOT_23	ALX4.4_5p_[ACT][AT]AAT[CT][ACT][AG]ATTA[ACT]	ovarian
KNOWNMOT_1848	YY1.10_5p_C[CG]GCCATCT	ovarian
KNOWNMOT_1760	TFAP2.3_5p_[CG][CG]C[CG][CG]C[AG]GGC[GT][AG][AT][AG][ACG][CG]	ovarian
MSigDBONC_78	PRC2_SUZ12_UP.V1_UP	pancreatic
MSigDBONC_61	SNF5_DN.V1_DN	pancreatic
MSigDBONC_158	KRAS.AMP.LUNG_UP.V1_DN	pancreatic
MSigDBONC_137	IL21_UP.V1_DN	pancreatic
MSigDBONC_107	MEL18_DN.V1_DN	pancreatic
MSigDBONC_103	BMI1_DN_MEL18_DN.V1_DN	pancreatic
MSigDBMOT_92	HNF1_01	pancreatic
MSigDBMOT_796	AAAYWAACM_HFH4_01	pancreatic
MSigDBMOT_745	TGGNNNNNNKCCAR_UNKNOWN	pancreatic
MSigDBMOT_721	RTTTNNNYTGGM_UNKNOWN	pancreatic
MSigDBMOT_513	GKCGCNNNNNNNTGAYG_UNKNOWN	pancreatic
MSigDBMOT_5	CMYB_01	pancreatic
MSigDBMOT_460	AP4_Q6_01	pancreatic
MSigDBMOT_428	USF_Q6_01	pancreatic
MSigDBMOT_40	AAGWWRNYGGC_UNKNOWN	pancreatic
MSigDBMOT_391	E2F1DP1RB_01	pancreatic
MSigDBMOT_372	MYOGENIN_Q6	pancreatic
MSigDBMOT_367	SMAD3_Q6	pancreatic
MSigDBMOT_347	NFMUE1_Q6	pancreatic
MSigDBMOT_269	STAT5B_01	pancreatic
MSigDBMOT_22	CREBP1_01	pancreatic
MSigDBMOT_218	GATA1_05	pancreatic
MSigDBMOT_217	OCT1_B	pancreatic
MSigDBMOT_211	ZF5_B	pancreatic
MSigDBMOT_156	SREBP1_01	pancreatic
MSigDBMOT_129	MYOD_Q6	pancreatic
MSigDBMOT_117	ARGGGTTAA_UNKNOWN	pancreatic
MSigDBGO_9963	GO_EXOGENOUS_PROTEIN_BINDING	pancreatic
MSigDBGO_9445	GO_CHLORIDE_TRANSMEMBRANE_TRANSPORTER_ACTIVITY	pancreatic
MSigDBGO_935	GO_NEGATIVE_REGULATION_OF_MAPK_CASCADE	pancreatic
MSigDBGO_9196	GO_AMYLOID_BETA_BINDING	pancreatic
MSigDBGO_8797	GO_RNA_POLYMERASE_II_HOLOENZYME	pancreatic
MSigDBGO_8496	GO_NEGATIVE_REGULATION_OF_LIPID_LOCALIZATION	pancreatic
MSigDBGO_8219	GO_POSITIVE_REGULATION_OF_SUPRAMOLECULAR_FIBER_ORGANIZATION	pancreatic
MSigDBGO_81	GO_DNA_TEMPLATED_TRANSCRIPTION_ELONGATION	pancreatic
MSigDBGO_80	GO_REGULATION_OF_PROTEIN_TYROSINE_KINASE_ACTIVITY	pancreatic
MSigDBGO_7904	GO_INORGANIC_ANION_TRANSMEMBRANE_TRANSPORT	pancreatic
MSigDBGO_7896	GO_NEGATIVE_REGULATION_OF_BLOOD_VESSEL_DIAMETER	pancreatic
MSigDBGO_7712	GO_INTERLEUKIN_8_SECRETION	pancreatic
MSigDBGO_771	GO_RESPONSE_TO_AXON_INJURY	pancreatic
MSigDBGO_738	GO_EXTRACELLULAR_MATRIX_ASSEMBLY	pancreatic
MSigDBGO_7193	GO_CARDIAC_MUSCLE_CONTRACTION	pancreatic
MSigDBGO_702	GO_PROTEIN_IMPORT	pancreatic
MSigDBGO_672	GO_TELOMERE_MAINTENANCE_VIA_TELOMERE_LENGTHENING	pancreatic
MSigDBGO_6422	GO_REGULATION_OF_TUBE_SIZE	pancreatic
MSigDBGO_6411	GO_POSITIVE_REGULATION_OF_ION_TRANSMEMBRANE_TRANSPORT	pancreatic
MSigDBGO_629	GO_REGULATION_OF_HORMONE_LEVELS	pancreatic
MSigDBGO_611	GO_LUNG_MORPHOGENESIS	pancreatic
MSigDBGO_5232	GO_NUCLEOTIDYLTRANSFERASE_ACTIVITY	pancreatic
MSigDBGO_5118	GO_G_PROTEIN_COUPLED_CHEMOATTRACTANT_RECEPTOR_ACTIVITY	pancreatic
MSigDBGO_4943	GO_RNA_HELICASE_ACTIVITY	pancreatic
MSigDBGO_4918	GO_SULFOTRANSFERASE_ACTIVITY	pancreatic
MSigDBGO_4810	GO_PHOSPHATIDYLSERINE_BINDING	pancreatic
MSigDBGO_4648	GO_CALCIUM_DEPENDENT_PROTEIN_BINDING	pancreatic
MSigDBGO_454	GO_POSITIVE_REGULATION_OF_FAT_CELL_DIFFERENTIATION	pancreatic
MSigDBGO_4382	GO_TERMINAL_BOUTON	pancreatic
MSigDBGO_4318	GO_ACTIN_BASED_CELL_PROJECTION	pancreatic
MSigDBGO_4307	GO_CUL4_RING_E3_UBIQUITIN_LIGASE_COMPLEX	pancreatic
MSigDBGO_4126	GO_CONTRACTILE_FIBER	pancreatic
MSigDBGO_4002	GO_INCLUSION_BODY	pancreatic
MSigDBGO_3980	GO_RNA_POLYMERASE_COMPLEX	pancreatic
MSigDBGO_3938	GO_BASOLATERAL_PLASMA_MEMBRANE	pancreatic
MSigDBGO_3785	GO_VASCULAR_PROCESS_IN_CIRCULATORY_SYSTEM	pancreatic
MSigDBGO_3679	GO_PLATELET_AGGREGATION	pancreatic
MSigDBGO_364	GO_EPITHELIAL_TUBE_BRANCHING_INVOLVED_IN_LUNG_MORPHOGENESIS	pancreatic
MSigDBGO_3634	GO_ISOPRENOID_METABOLIC_PROCESS	pancreatic
MSigDBGO_358	GO_REGULATION_OF_SYNAPTIC_TRANSMISSION_GLUTAMATERGIC	pancreatic
MSigDBGO_3526	GO_MESONEPHROS_DEVELOPMENT	pancreatic
MSigDBGO_341	GO_SALIVARY_GLAND_DEVELOPMENT	pancreatic
MSigDBGO_3382	GO_MULTICELLULAR_ORGANISM_REPRODUCTION	pancreatic
MSigDBGO_3381	GO_POSITIVE_REGULATION_OF_TRANSMEMBRANE_RECEPTOR_PROTEIN_SERINE_THREONINE_KINASE_SIGNALING_PATHWAY	pancreatic
MSigDBGO_3228	GO_NEGATIVE_REGULATION_OF_ION_TRANSPORT	pancreatic
MSigDBGO_3187	GO_NEGATIVE_REGULATION_OF_OSTEOBLAST_DIFFERENTIATION	pancreatic
MSigDBGO_3165	GO_BONE_RESORPTION	pancreatic
MSigDBGO_310	GO_POSITIVE_REGULATION_OF_INTERLEUKIN_8_PRODUCTION	pancreatic
MSigDBGO_3023	GO_OUTFLOW_TRACT_MORPHOGENESIS	pancreatic
MSigDBGO_3007	GO_REGULATION_OF_REACTIVE_OXYGEN_SPECIES_BIOSYNTHETIC_PROCESS	pancreatic
MSigDBGO_298	GO_CELLULAR_RESPONSE_TO_UV	pancreatic
MSigDBGO_2948	GO_PROTEIN_DNA_COMPLEX_SUBUNIT_ORGANIZATION	pancreatic
MSigDBGO_2901	GO_POSITIVE_REGULATION_OF_ACTIN_FILAMENT_POLYMERIZATION	pancreatic
MSigDBGO_2816	GO_RNA_POLYADENYLATION	pancreatic
MSigDBGO_2757	GO_HEART_PROCESS	pancreatic
MSigDBGO_2613	GO_CELLULAR_RESPONSE_TO_RADIATION	pancreatic
MSigDBGO_2239	GO_NEGATIVE_REGULATION_OF_CYSTEINE_TYPE_ENDOPEPTIDASE_ACTIVITY	pancreatic
MSigDBGO_222	GO_REGULATION_OF_BLOOD_PRESSURE	pancreatic
MSigDBGO_219	GO_OUTFLOW_TRACT_SEPTUM_MORPHOGENESIS	pancreatic
MSigDBGO_2167	GO_TOLL_LIKE_RECEPTOR_4_SIGNALING_PATHWAY	pancreatic
MSigDBGO_2082	GO_POSITIVE_REGULATION_OF_DNA_REPAIR	pancreatic
MSigDBGO_2036	GO_TRNA_TRANSPORT	pancreatic
MSigDBGO_1990	GO_NEGATIVE_REGULATION_OF_VASCULATURE_DEVELOPMENT	pancreatic
MSigDBGO_1985	GO_TRNA_METHYLATION	pancreatic
MSigDBGO_195	GO_AXO_DENDRITIC_TRANSPORT	pancreatic
MSigDBGO_1942	GO_NEGATIVE_REGULATION_OF_CARTILAGE_DEVELOPMENT	pancreatic
MSigDBGO_1766	GO_MRNA_3_END_PROCESSING	pancreatic
MSigDBGO_1754	GO_REGULATION_OF_RESPONSE_TO_WOUNDING	pancreatic
MSigDBGO_1708	GO_NEGATIVE_REGULATION_OF_ESTABLISHMENT_OF_PROTEIN_LOCALIZATION	pancreatic
MSigDBGO_160	GO_ACTIN_FILAMENT_BUNDLE_ORGANIZATION	pancreatic
MSigDBGO_1584	GO_CEREBRAL_CORTEX_DEVELOPMENT	pancreatic
MSigDBGO_157	GO_LUNG_EPITHELIUM_DEVELOPMENT	pancreatic
MSigDBGO_151	GO_MICROTUBULE_POLYMERIZATION_OR_DEPOLYMERIZATION	pancreatic
MSigDBGO_1490	GO_NEGATIVE_REGULATION_OF_LEUKOCYTE_MIGRATION	pancreatic
MSigDBGO_1440	GO_MUSCLE_CONTRACTION	pancreatic
MSigDBGO_1382	GO_POSITIVE_REGULATION_OF_INTERLEUKIN_12_PRODUCTION	pancreatic
MSigDBGO_1351	GO_NCRNA_TRANSCRIPTION	pancreatic
MSigDBGO_1191	GO_REACTIVE_OXYGEN_SPECIES_BIOSYNTHETIC_PROCESS	pancreatic
MSigDBGO_1115	GO_NEGATIVE_REGULATION_OF_CELL_SUBSTRATE_ADHESION	pancreatic
MSigDBGO_1002	GO_REGULATION_OF_GROWTH	pancreatic
MSigDB_969	REACTOME_REGULATION_OF_IFNA_SIGNALING	pancreatic
MSigDB_857	REACTOME_CLASS_B_2_SECRETIN_FAMILY_RECEPTORS	pancreatic
MSigDB_828	REACTOME_ASSOCIATION_OF_TRIC_CCT_WITH_TARGET_PROTEINS_DURING_BIOSYNTHESIS	pancreatic
MSigDB_827	REACTOME_SIGNALING_BY_PDGF	pancreatic
MSigDB_5475	REACTOME_TRANSCRIPTIONAL_REGULATION_OF_GRANULOPOIESIS	pancreatic
MSigDB_529	PID_ATF2_PATHWAY	pancreatic
MSigDB_5179	REACTOME_PTEN_REGULATION	pancreatic
MSigDB_5127	REACTOME_GLOBAL_GENOME_NUCLEOTIDE_EXCISION_REPAIR_GG_NER	pancreatic
MSigDB_4930	REACTOME_SUMOYLATION_OF_DNA_REPLICATION_PROTEINS	pancreatic
MSigDB_484	PID_TXA2PATHWAY	pancreatic
MSigDB_4728	REACTOME_REGULATION_OF_PLK1_ACTIVITY_AT_G2_M_TRANSITION	pancreatic
MSigDB_4658	REACTOME_GENE_SILENCING_BY_RNA	pancreatic
MSigDB_4572	REACTOME_INTERACTIONS_OF_REV_WITH_HOST_CELLULAR_PROTEINS	pancreatic
MSigDB_451	PID_PTP1B_PATHWAY	pancreatic
MSigDB_426	PID_LYSOPHOSPHOLIPID_PATHWAY	pancreatic
KNOWNMOT_814	IRF.8_5p_[CT][AG][AG]CCAAT[ACG][AG]	pancreatic
KNOWNMOT_1848	YY1.10_5p_C[CG]GCCATCT	pancreatic
KNOWNMOT_175	CLOCKdmARNTL_5p_[AC]CACGTG[AG]	pancreatic
KNOWNMOT_1506	SIRT6_5p_G[GT]CACGTG[AC]C	pancreatic
KNOWNMOT_1431	RFX5.2_5p_C[CT][CG]ATTGG[CT][CT]	pancreatic
KNOWNMOT_1147	NR3C1.3_ZBTB33_5p_TCTCGCGAGA	pancreatic
KNOWNMOT_1075	NHLH1.2_5p_[ACGT][AC]GCAGCTGC[GT][CGT]	pancreatic
MSigDBONC_82	BRCA1_DN.V1_UP	paraganglioma
MSigDBONC_72	PRC1_BMI_UP.V1_UP	paraganglioma
MSigDBONC_52	P53_DN.V1_UP	paraganglioma
MSigDBONC_153	STK33_NOMO_DN	paraganglioma
MSigDBONC_135	IL2_UP.V1_DN	paraganglioma
MSigDBONC_123	RB_P107_DN.V1_DN	paraganglioma
MSigDBMOT_94	HNF4_01	paraganglioma
MSigDBMOT_88	GATA1_04	paraganglioma
MSigDBMOT_87	GATA1_03	paraganglioma
MSigDBMOT_829	TGANNYRGCA_TCF11MAFG_01	paraganglioma
MSigDBMOT_771	YRCCAKNNGNCGC_UNKNOWN	paraganglioma
MSigDBMOT_762	YATTNATC_UNKNOWN	paraganglioma
MSigDBMOT_748	TNCATNTCCYR_UNKNOWN	paraganglioma
MSigDBMOT_701	GTACAGG_MIR486	paraganglioma
MSigDBMOT_664	GAGCTGG_MIR337	paraganglioma
MSigDBMOT_645	ATGCTGG_MIR338	paraganglioma
MSigDBMOT_644	RAAGNYNNCTTY_UNKNOWN	paraganglioma
MSigDBMOT_55	MZF1_01	paraganglioma
MSigDBMOT_464	SP1_Q4_01	paraganglioma
MSigDBMOT_430	MYC_Q2	paraganglioma
MSigDBMOT_422	HNF3_Q6	paraganglioma
MSigDBMOT_419	AHR_Q5	paraganglioma
MSigDBMOT_375	CACBINDINGPROTEIN_Q6	paraganglioma
MSigDBMOT_363	E4F1_Q6	paraganglioma
MSigDBMOT_346	MTF1_Q4	paraganglioma
MSigDBMOT_313	ATF4_Q2	paraganglioma
MSigDBMOT_285	FOXO1_02	paraganglioma
MSigDBMOT_263	ZIC2_01	paraganglioma
MSigDBMOT_258	VDR_Q3	paraganglioma
MSigDBMOT_251	E2F1_Q3	paraganglioma
MSigDBMOT_250	E2F_Q6	paraganglioma
MSigDBMOT_206	NFAT_Q6	paraganglioma
MSigDBMOT_193	RFX1_01	paraganglioma
MSigDBMOT_18	AACWWCAANK_UNKNOWN	paraganglioma
MSigDBMOT_179	GFI1_01	paraganglioma
MSigDBMOT_160	STAT1_01	paraganglioma
MSigDBMOT_157	SREBP1_02	paraganglioma
MSigDBMOT_142	SP1_Q6	paraganglioma
MSigDBGO_975	GO_RESPONSE_TO_INTERFERON_BETA	paraganglioma
MSigDBGO_952	GO_SPERM_MOTILITY	paraganglioma
MSigDBGO_9177	GO_PROXIMAL_PROMOTER_SEQUENCE_SPECIFIC_DNA_BINDING	paraganglioma
MSigDBGO_902	GO_REGULATION_OF_DNA_REPAIR	paraganglioma
MSigDBGO_8536	GO_REGULATION_OF_UBIQUITIN_DEPENDENT_PROTEIN_CATABOLIC_PROCESS	paraganglioma
MSigDBGO_8479	GO_POSITIVE_REGULATION_OF_MEMBRANE_PERMEABILITY	paraganglioma
MSigDBGO_8240	GO_POSITIVE_REGULATION_OF_PROTEOLYSIS_INVOLVED_IN_CELLULAR_PROTEIN_CATABOLIC_PROCESS	paraganglioma
MSigDBGO_812	GO_MICROTUBULE_NUCLEATION	paraganglioma
MSigDBGO_7711	GO_INTERLEUKIN_6_SECRETION	paraganglioma
MSigDBGO_682	GO_CELLULAR_COMPONENT_MAINTENANCE	paraganglioma
MSigDBGO_6703	GO_REGULATION_OF_CD4_POSITIVE_ALPHA_BETA_T_CELL_DIFFERENTIATION	paraganglioma
MSigDBGO_5590	GO_RETROGRADE_VESICLE_MEDIATED_TRANSPORT_GOLGI_TO_ENDOPLASMIC_RETICULUM	paraganglioma
MSigDBGO_5520	GO_MRNA_EXPORT_FROM_NUCLEUS	paraganglioma
MSigDBGO_5519	GO_RNA_EXPORT_FROM_NUCLEUS	paraganglioma
MSigDBGO_5337	GO_POSITIVE_REGULATION_OF_DEFENSE_RESPONSE_TO_VIRUS_BY_HOST	paraganglioma
MSigDBGO_53	GO_PHENOL_CONTAINING_COMPOUND_METABOLIC_PROCESS	paraganglioma
MSigDBGO_5182	GO_MONOCARBOXYLIC_ACID_BINDING	paraganglioma
MSigDBGO_5176	GO_AMMONIUM_ION_BINDING	paraganglioma
MSigDBGO_5130	GO_OXIDOREDUCTASE_ACTIVITY_ACTING_ON_PAIRED_DONORS_WITH_INCORPORATION_OR_REDUCTION_OF_MOLECULAR_OXYGEN_REDUCED_FLAVIN_OR_FLAVOPROTEIN_AS_ONE_DONOR_AND_INCORPORATION_OF_ONE_ATOM_OF_OXYGEN	paraganglioma
MSigDBGO_5129	GO_ENDOPEPTIDASE_ACTIVITY	paraganglioma
MSigDBGO_5109	GO_PEPTIDE_RECEPTOR_ACTIVITY	paraganglioma
MSigDBGO_4962	GO_CHEMOKINE_RECEPTOR_BINDING	paraganglioma
MSigDBGO_4910	GO_OXIDOREDUCTASE_ACTIVITY_ACTING_ON_SINGLE_DONORS_WITH_INCORPORATION_OF_MOLECULAR_OXYGEN	paraganglioma
MSigDBGO_4891	GO_ISOPRENOID_BINDING	paraganglioma
MSigDBGO_488	GO_CELLULAR_RESPONSE_TO_EXTRACELLULAR_STIMULUS	paraganglioma
MSigDBGO_4858	GO_IDENTICAL_PROTEIN_BINDING	paraganglioma
MSigDBGO_4827	GO_TRANSFERASE_ACTIVITY_TRANSFERRING_GLYCOSYL_GROUPS	paraganglioma
MSigDBGO_4805	GO_TRANSITION_METAL_ION_BINDING	paraganglioma
MSigDBGO_479	GO_INOSITOL_PHOSPHATE_METABOLIC_PROCESS	paraganglioma
MSigDBGO_4779	GO_RNA_POLYMERASE_CORE_ENZYME_BINDING	paraganglioma
MSigDBGO_4715	GO_HISTONE_DEMETHYLASE_ACTIVITY	paraganglioma
MSigDBGO_4676	GO_HYDROLASE_ACTIVITY_ACTING_ON_ESTER_BONDS	paraganglioma
MSigDBGO_4668	GO_AMIDE_TRANSMEMBRANE_TRANSPORTER_ACTIVITY	paraganglioma
MSigDBGO_4635	GO_FAD_BINDING	paraganglioma
MSigDBGO_461	GO_NEURON_PROJECTION_EXTENSION_INVOLVED_IN_NEURON_PROJECTION_GUIDANCE	paraganglioma
MSigDBGO_4504	GO_PROTEIN_PHOSPHATASE_BINDING	paraganglioma
MSigDBGO_4498	GO_TAU_PROTEIN_BINDING	paraganglioma
MSigDBGO_4465	GO_PEPTIDASE_REGULATOR_ACTIVITY	paraganglioma
MSigDBGO_4448	GO_NEUROTRANSMITTER_BINDING	paraganglioma
MSigDBGO_4431	GO_BETA_CATENIN_BINDING	paraganglioma
MSigDBGO_4374	GO_PROTEIN_LIPID_COMPLEX	paraganglioma
MSigDBGO_4260	GO_EXTRINSIC_COMPONENT_OF_CYTOPLASMIC_SIDE_OF_PLASMA_MEMBRANE	paraganglioma
MSigDBGO_4170	GO_RUFFLE_MEMBRANE	paraganglioma
MSigDBGO_4129	GO_CLUSTER_OF_ACTIN_BASED_CELL_PROJECTIONS	paraganglioma
MSigDBGO_4105	GO_CILIARY_PART	paraganglioma
MSigDBGO_4035	GO_BASAL_PLASMA_MEMBRANE	paraganglioma
MSigDBGO_3841	GO_NEGATIVE_REGULATION_OF_PEPTIDASE_ACTIVITY	paraganglioma
MSigDBGO_3773	GO_RETINA_MORPHOGENESIS_IN_CAMERA_TYPE_EYE	paraganglioma
MSigDBGO_3771	GO_METANEPHROS_MORPHOGENESIS	paraganglioma
MSigDBGO_3663	GO_G_PROTEIN_COUPLED_RECEPTOR_SIGNALING_PATHWAY_COUPLED_TO_CYCLIC_NUCLEOTIDE_SECOND_MESSENGER	paraganglioma
MSigDBGO_349	GO_EMBRYONIC_DIGIT_MORPHOGENESIS	paraganglioma
MSigDBGO_3407	GO_REGULATION_OF_TELOMERE_MAINTENANCE_VIA_TELOMERE_LENGTHENING	paraganglioma
MSigDBGO_3344	GO_STRESS_ACTIVATED_PROTEIN_KINASE_SIGNALING_CASCADE	paraganglioma
MSigDBGO_3066	GO_CELL_CELL_RECOGNITION	paraganglioma
MSigDBGO_306	GO_RESPONSE_TO_INTERLEUKIN_4	paraganglioma
MSigDBGO_3042	GO_FIBRINOLYSIS	paraganglioma
MSigDBGO_3033	GO_CELLULAR_CHEMICAL_HOMEOSTASIS	paraganglioma
MSigDBGO_298	GO_CELLULAR_RESPONSE_TO_UV	paraganglioma
MSigDBGO_2923	GO_CELL_PROJECTION_ORGANIZATION	paraganglioma
MSigDBGO_2899	GO_REGULATION_OF_INTRINSIC_APOPTOTIC_SIGNALING_PATHWAY_BY_P53_CLASS_MEDIATOR	paraganglioma
MSigDBGO_2709	GO_POSITIVE_REGULATION_OF_CYTOKINE_BIOSYNTHETIC_PROCESS	paraganglioma
MSigDBGO_2630	GO_REGULATION_OF_CELLULAR_AMIDE_METABOLIC_PROCESS	paraganglioma
MSigDBGO_2524	GO_POSITIVE_REGULATION_OF_RESPONSE_TO_BIOTIC_STIMULUS	paraganglioma
MSigDBGO_2441	GO_REGULATION_OF_PH	paraganglioma
MSigDBGO_2342	GO_POSITIVE_REGULATION_OF_GROWTH	paraganglioma
MSigDBGO_2337	GO_DNA_SYNTHESIS_INVOLVED_IN_DNA_REPAIR	paraganglioma
MSigDBGO_2313	GO_DETECTION_OF_LIGHT_STIMULUS	paraganglioma
MSigDBGO_2261	GO_NEGATIVE_REGULATION_OF_CYTOKINE_SECRETION	paraganglioma
MSigDBGO_2190	GO_POSITIVE_REGULATION_OF_AMINE_TRANSPORT	paraganglioma
MSigDBGO_2167	GO_TOLL_LIKE_RECEPTOR_4_SIGNALING_PATHWAY	paraganglioma
MSigDBGO_2151	GO_TRANSLESION_SYNTHESIS	paraganglioma
MSigDBGO_2121	GO_NEGATIVE_REGULATION_OF_CHROMOSOME_ORGANIZATION	paraganglioma
MSigDBGO_1961	GO_REGULATION_OF_CELL_SIZE	paraganglioma
MSigDBGO_1957	GO_NERVE_DEVELOPMENT	paraganglioma
MSigDBGO_1906	GO_RESPONSE_TO_INTERLEUKIN_1	paraganglioma
MSigDBGO_1830	GO_REGULATION_OF_DNA_METHYLATION	paraganglioma
MSigDBGO_1792	GO_FC_RECEPTOR_SIGNALING_PATHWAY	paraganglioma
MSigDBGO_1784	GO_REGULATION_OF_PROTEIN_MODIFICATION_BY_SMALL_PROTEIN_CONJUGATION_OR_REMOVAL	paraganglioma
MSigDBGO_175	GO_ACID_SECRETION	paraganglioma
MSigDBGO_1735	GO_MORPHOGENESIS_OF_AN_EPITHELIAL_SHEET	paraganglioma
MSigDBGO_1725	GO_REGULATION_OF_KERATINOCYTE_PROLIFERATION	paraganglioma
MSigDBGO_1711	GO_ANTIGEN_PROCESSING_AND_PRESENTATION_OF_PEPTIDE_ANTIGEN_VIA_MHC_CLASS_I	paraganglioma
MSigDBGO_171	GO_NEGATIVE_REGULATION_OF_NEURON_DIFFERENTIATION	paraganglioma
MSigDBGO_1703	GO_REGULATION_OF_DENDRITIC_SPINE_DEVELOPMENT	paraganglioma
MSigDBGO_1653	GO_ORGANELLE_MEMBRANE_FUSION	paraganglioma
MSigDBGO_157	GO_LUNG_EPITHELIUM_DEVELOPMENT	paraganglioma
MSigDBGO_1530	GO_REGULATION_OF_SPINDLE_ORGANIZATION	paraganglioma
MSigDBGO_1509	GO_POSITIVE_REGULATION_OF_ION_TRANSPORT	paraganglioma
MSigDBGO_1461	GO_APOPTOTIC_SIGNALING_PATHWAY	paraganglioma
MSigDBGO_144	GO_PROTEIN_ACTIVATION_CASCADE	paraganglioma
MSigDBGO_1292	GO_REGULATION_OF_HEMOPOIESIS	paraganglioma
MSigDBGO_1209	GO_EMBRYONIC_PLACENTA_DEVELOPMENT	paraganglioma
MSigDBGO_1188	GO_ESTABLISHMENT_OF_CELL_POLARITY	paraganglioma
MSigDBGO_1116	GO_REGULATION_OF_EPITHELIAL_CELL_DIFFERENTIATION	paraganglioma
MSigDBGO_1018	GO_POSITIVE_REGULATION_OF_TUMOR_NECROSIS_FACTOR_SUPERFAMILY_CYTOKINE_PRODUCTION	paraganglioma
MSigDB_995	REACTOME_HOST_INTERACTIONS_OF_HIV_FACTORS	paraganglioma
MSigDB_900	REACTOME_CELL_JUNCTION_ORGANIZATION	paraganglioma
MSigDB_897	REACTOME_DEADENYLATION_DEPENDENT_MRNA_DECAY	paraganglioma
MSigDB_885	REACTOME_TRANSPORT_OF_INORGANIC_CATIONS_ANIONS_AND_AMINO_ACIDS_OLIGOPEPTIDES	paraganglioma
MSigDB_884	REACTOME_TIGHT_JUNCTION_INTERACTIONS	paraganglioma
MSigDB_880	REACTOME_CELL_CELL_JUNCTION_ORGANIZATION	paraganglioma
MSigDB_857	REACTOME_CLASS_B_2_SECRETIN_FAMILY_RECEPTORS	paraganglioma
MSigDB_838	REACTOME_AMINE_LIGAND_BINDING_RECEPTORS	paraganglioma
MSigDB_828	REACTOME_ASSOCIATION_OF_TRIC_CCT_WITH_TARGET_PROTEINS_DURING_BIOSYNTHESIS	paraganglioma
MSigDB_765	REACTOME_GENERATION_OF_SECOND_MESSENGER_MOLECULES	paraganglioma
MSigDB_755	REACTOME_DOWNSTREAM_TCR_SIGNALING	paraganglioma
MSigDB_686	REACTOME_SIGNALING_BY_THE_B_CELL_RECEPTOR_BCR	paraganglioma
MSigDB_642	REACTOME_CELL_CELL_COMMUNICATION	paraganglioma
MSigDB_547	PID_IL23_PATHWAY	paraganglioma
MSigDB_5427	REACTOME_INTERLEUKIN_1_SIGNALING	paraganglioma
MSigDB_5420	REACTOME_ESTROGEN_DEPENDENT_GENE_EXPRESSION	paraganglioma
MSigDB_5399	REACTOME_INTRACELLULAR_SIGNALING_BY_SECOND_MESSENGERS	paraganglioma
MSigDB_535	PID_EPHA_FWDPATHWAY	paraganglioma
MSigDB_5304	REACTOME_MET_ACTIVATES_PTK2_SIGNALING	paraganglioma
MSigDB_528	PID_SYNDECAN_4_PATHWAY	paraganglioma
MSigDB_5226	REACTOME_RNA_POLYMERASE_II_TRANSCRIPTION_TERMINATION	paraganglioma
MSigDB_5223	REACTOME_RNA_POLYMERASE_I_PROMOTER_ESCAPE	paraganglioma
MSigDB_5199	REACTOME_SWITCHING_OF_ORIGINS_TO_A_POST_REPLICATIVE_STATE	paraganglioma
MSigDB_5082	REACTOME_RHO_GTPASES_ACTIVATE_WASPS_AND_WAVES	paraganglioma
MSigDB_5020	REACTOME_RHO_GTPASES_ACTIVATE_PKNS	paraganglioma
MSigDB_5016	REACTOME_DECTIN_2_FAMILY	paraganglioma
MSigDB_5000	REACTOME_CLEC7A_DECTIN_1_SIGNALING	paraganglioma
MSigDB_4955	REACTOME_VEGFR2_MEDIATED_VASCULAR_PERMEABILITY	paraganglioma
MSigDB_4830	REACTOME_PD_1_SIGNALING	paraganglioma
MSigDB_4784	REACTOME_REGULATION_OF_HSF1_MEDIATED_HEAT_SHOCK_RESPONSE	paraganglioma
MSigDB_4725	REACTOME_DNA_DAMAGE_TELOMERE_STRESS_INDUCED_SENESCENCE	paraganglioma
MSigDB_4643	REACTOME_REGULATION_OF_ACTIN_DYNAMICS_FOR_PHAGOCYTIC_CUP_FORMATION	paraganglioma
MSigDB_4627	REACTOME_METABOLISM_OF_WATER_SOLUBLE_VITAMINS_AND_COFACTORS	paraganglioma
MSigDB_4590	REACTOME_SIGNALING_BY_NTRK1_TRKA	paraganglioma
MSigDB_4587	REACTOME_SYNTHESIS_OF_IP3_AND_IP4_IN_THE_CYTOSOL	paraganglioma
MSigDB_4553	REACTOME_TOLL_LIKE_RECEPTOR_CASCADES	paraganglioma
MSigDB_4539	REACTOME_SIGNALING_BY_NTRKS	paraganglioma
MSigDB_4537	REACTOME_TOLL_LIKE_RECEPTOR_4_TLR4_CASCADE	paraganglioma
MSigDB_4491	REACTOME_REPRODUCTION	paraganglioma
MSigDB_4466	REACTOME_INTERLEUKIN_7_SIGNALING	paraganglioma
MSigDB_421	PID_BCR_5PATHWAY	paraganglioma
MSigDB_1018	REACTOME_MEIOTIC_SYNAPSIS	paraganglioma
MSigDB_1015	REACTOME_ADAPTIVE_IMMUNE_SYSTEM	paraganglioma
KNOWNMOT_917	MEF2_5p_AGGAA[AC]T[AG]A	paraganglioma
KNOWNMOT_353	ELK1_5p_[ACGT][AGT][ACG][AG][CG][AC]GGA[AT]G[CT][ACGT][AC][ACG][ACT]	paraganglioma
KNOWNMOT_304	EGR1.9_5p_[ACT]GCG[GT][AG]GG[CT]G[GT]	paraganglioma
KNOWNMOT_257	E2F1.2_E2F4_5p_TTT[CG]GCGC	paraganglioma
KNOWNMOT_1818	USF1.2_5p_CACGTG[AG]	paraganglioma
KNOWNMOT_181	CREB1.2_5p_[AC][CG][ACG]TGACG[CT][AC]A	paraganglioma
KNOWNMOT_1658	STAT1.3_5p_[CGT]TTC[CT][AG]GGAAA	paraganglioma
KNOWNMOT_1646	SRSF7.2_3p_[AG]ACGACG[AG]	paraganglioma
KNOWNMOT_1605	SPI1.5_5p_AGGAAGT	paraganglioma
KNOWNMOT_1514	SMAD.2_5p_AGAC[AT][CGT]C[AC][CT]	paraganglioma
KNOWNMOT_1409	REST.3_5p_GGACAGC[GT]CC	paraganglioma
KNOWNMOT_1402	RELA.2_5p_[CG]GG[AG][AG]TTTCC	paraganglioma
KNOWNMOT_1393	RBM8A_3p_[AG][CT]GCGCG	paraganglioma
KNOWNMOT_1210	PAX5.2_5p_CA[CG]TTCC[GT][CG][CT]	paraganglioma
KNOWNMOT_1071	NFY.6_5p_CAGCCAATGAG	paraganglioma
KNOWNMOT_1065	NFKB.8_5p_GGG[AG][AC][AT]T[CT]CC	paraganglioma
KNOWNMOT_1011	MYOG_TCF12.6_5p_[AG][AG]CAGCTG[CG][AGT][ACG]	paraganglioma
MSigDBONC_93	ESC_J1_UP_EARLY.V1_DN	prostate
MSigDBONC_59	SRC_UP.V1_DN	prostate
MSigDBONC_45	ATM_DN.V1_DN	prostate
MSigDBONC_121	RB_DN.V1_DN	prostate
MSigDBMOT_612	KTGGYRSGAA_UNKNOWN	prostate
MSigDBMOT_119	AP1FJ_Q2	prostate
MSigDBGO_972	GO_ORGAN_OR_TISSUE_SPECIFIC_IMMUNE_RESPONSE	prostate
MSigDBGO_9351	GO_CHLORIDE_CHANNEL_ACTIVITY	prostate
MSigDBGO_8709	GO_P_BODY	prostate
MSigDBGO_791	GO_TETRAPYRROLE_BIOSYNTHETIC_PROCESS	prostate
MSigDBGO_7862	GO_PROGRAMMED_NECROTIC_CELL_DEATH	prostate
MSigDBGO_7425	GO_MEIOSIS_I_CELL_CYCLE_PROCESS	prostate
MSigDBGO_728	GO_MODIFICATION_OF_MORPHOLOGY_OR_PHYSIOLOGY_OF_OTHER_ORGANISM	prostate
MSigDBGO_6427	GO_REGULATION_OF_PROTEIN_DEPHOSPHORYLATION	prostate
MSigDBGO_597	GO_NEGATIVE_REGULATION_OF_INNATE_IMMUNE_RESPONSE	prostate
MSigDBGO_5942	GO_ANTIBIOTIC_METABOLIC_PROCESS	prostate
MSigDBGO_5839	GO_DOPAMINE_SECRETION	prostate
MSigDBGO_5615	GO_MALE_MEIOTIC_NUCLEAR_DIVISION	prostate
MSigDBGO_5545	GO_CELLULAR_BIOGENIC_AMINE_METABOLIC_PROCESS	prostate
MSigDBGO_5375	GO_SOMATIC_DIVERSIFICATION_OF_IMMUNE_RECEPTORS_VIA_GERMLINE_RECOMBINATION_WITHIN_A_SINGLE_LOCUS	prostate
MSigDBGO_5161	GO_SOLUTE_SODIUM_SYMPORTER_ACTIVITY	prostate
MSigDBGO_468	GO_NECROTIC_CELL_DEATH	prostate
MSigDBGO_4653	GO_NEUROPEPTIDE_HORMONE_ACTIVITY	prostate
MSigDBGO_4602	GO_PHOSPHATIDYLINOSITOL_PHOSPHATE_BINDING	prostate
MSigDBGO_4374	GO_PROTEIN_LIPID_COMPLEX	prostate
MSigDBGO_4318	GO_ACTIN_BASED_CELL_PROJECTION	prostate
MSigDBGO_422	GO_HYDROGEN_PEROXIDE_CATABOLIC_PROCESS	prostate
MSigDBGO_415	GO_REGULATION_OF_HETEROTYPIC_CELL_CELL_ADHESION	prostate
MSigDBGO_3937	GO_KINESIN_COMPLEX	prostate
MSigDBGO_3795	GO_ANATOMICAL_STRUCTURE_HOMEOSTASIS	prostate
MSigDBGO_3754	GO_CELLULAR_RESPONSE_TO_ABIOTIC_STIMULUS	prostate
MSigDBGO_3660	GO_CORTICAL_CYTOSKELETON_ORGANIZATION	prostate
MSigDBGO_336	GO_NEGATIVE_REGULATION_OF_FAT_CELL_DIFFERENTIATION	prostate
MSigDBGO_3263	GO_CYTOLYSIS	prostate
MSigDBGO_3135	GO_REGULATION_OF_PROTEIN_EXIT_FROM_ENDOPLASMIC_RETICULUM	prostate
MSigDBGO_2767	GO_HOMOLOGOUS_CHROMOSOME_SEGREGATION	prostate
MSigDBGO_2736	GO_INTERACTION_WITH_SYMBIONT	prostate
MSigDBGO_262	GO_RIBONUCLEOTIDE_CATABOLIC_PROCESS	prostate
MSigDBGO_2574	GO_MULTI_ORGANISM_REPRODUCTIVE_PROCESS	prostate
MSigDBGO_2302	GO_TRIGLYCERIDE_CATABOLIC_PROCESS	prostate
MSigDBGO_22	GO_NEGATIVE_REGULATION_OF_RESPONSE_TO_ENDOPLASMIC_RETICULUM_STRESS	prostate
MSigDBGO_1805	GO_REGULATION_OF_CELL_CYCLE_G1_S_PHASE_TRANSITION	prostate
MSigDBGO_1796	GO_NEUTRAL_LIPID_CATABOLIC_PROCESS	prostate
MSigDBGO_1776	GO_GLOBAL_GENOME_NUCLEOTIDE_EXCISION_REPAIR	prostate
MSigDBGO_157	GO_LUNG_EPITHELIUM_DEVELOPMENT	prostate
MSigDBGO_1523	GO_POSITIVE_REGULATION_OF_CELL_DIVISION	prostate
MSigDBGO_151	GO_MICROTUBULE_POLYMERIZATION_OR_DEPOLYMERIZATION	prostate
MSigDBGO_1156	GO_POSITIVE_REGULATION_OF_CELL_CYCLE_G2_M_PHASE_TRANSITION	prostate
MSigDB_933	REACTOME_BIOSYNTHESIS_OF_THE_N_GLYCAN_PRECURSOR_DOLICHOL_LIPID_LINKED_OLIGOSACCHARIDE_LLO_AND_TRANSFER_TO_A_NASCENT_PROTEIN	prostate
MSigDB_914	REACTOME_ENERGY_DEPENDENT_REGULATION_OF_MTOR_BY_LKB1_AMPK	prostate
MSigDB_659	REACTOME_SULFUR_AMINO_ACID_METABOLISM	prostate
MSigDB_564	PID_CASPASE_PATHWAY	prostate
MSigDB_5369	REACTOME_DIGESTION_AND_ABSORPTION	prostate
MSigDB_529	PID_ATF2_PATHWAY	prostate
MSigDB_5185	REACTOME_INTRA_GOLGI_TRAFFIC	prostate
MSigDB_516	PID_P53_DOWNSTREAM_PATHWAY	prostate
MSigDB_5159	REACTOME_ONCOGENIC_MAPK_SIGNALING	prostate
MSigDB_4910	REACTOME_INTERLEUKIN_1_FAMILY_SIGNALING	prostate
MSigDB_4766	REACTOME_HDMS_DEMETHYLATE_HISTONES	prostate
MSigDB_4724	REACTOME_ONCOGENE_INDUCED_SENESCENCE	prostate
MSigDB_4555	REACTOME_DDX58_IFIH1_MEDIATED_INDUCTION_OF_INTERFERON_ALPHA_BETA	prostate
KNOWNMOT_1779	TFAP2C_5p_[AT][AT][ACT][CG]CC[CT][CG][AG]GG[CG][AG]A[AGT]	prostate
KNOWNMOT_1604	SPI1.4_5p_[ACGT][AGT][AT][AT][AG][ACG]GGAA[CG]T[AGT][ACGT]	prostate
KNOWNMOT_1067	NFY.3_5p_[ACG][CGT][CGT][AG][AG]CCAAT[CG][AG]G[ACG][AGT][ACGT]	prostate
MSigDBONC_4	E2F1_UP.V1_UP	rectal
MSigDBONC_22	CSR_EARLY_UP.V1_UP	rectal
MSigDBONC_147	SIRNA_EIF4GI_DN	rectal
MSigDBONC_143	TGFB_UP.V1_DN	rectal
MSigDBONC_140	PDGF_ERK_DN.V1_UP	rectal
MSigDBONC_127	CAHOY_ASTROCYTIC	rectal
MSigDBONC_126	RB_P130_DN.V1_UP	rectal
MSigDBONC_12	GCNP_SHH_UP_LATE.V1_UP	rectal
MSigDBONC_118	CRX_NRL_DN.V1_UP	rectal
MSigDBMOT_86	GATA1_02	rectal
MSigDBMOT_83	MYCMAX_02	rectal
MSigDBMOT_787	TTAYRTAA_E4BP4_01	rectal
MSigDBMOT_75	TAXCREB_01	rectal
MSigDBMOT_721	RTTTNNNYTGGM_UNKNOWN	rectal
MSigDBMOT_664	GAGCTGG_MIR337	rectal
MSigDBMOT_55	MZF1_01	rectal
MSigDBMOT_534	CTCTGGA_MIR520A_MIR525	rectal
MSigDBMOT_433	PIT1_Q6	rectal
MSigDBMOT_427	OCT_Q6	rectal
MSigDBMOT_425	GGAMTNNNNNTCCY_UNKNOWN	rectal
MSigDBMOT_423	SMAD_Q6	rectal
MSigDBMOT_419	AHR_Q5	rectal
MSigDBMOT_406	COUP_DR1_Q6	rectal
MSigDBMOT_4	E47_01	rectal
MSigDBMOT_376	CACCCBINDINGFACTOR_Q6	rectal
MSigDBMOT_311	PPARG_01	rectal
MSigDBMOT_304	CTGRYYYNATT_UNKNOWN	rectal
MSigDBMOT_301	STAT6_01	rectal
MSigDBMOT_257	CHX10_01	rectal
MSigDBMOT_217	OCT1_B	rectal
MSigDBMOT_205	CCAWNWWNNNGGC_UNKNOWN	rectal
MSigDBMOT_197	TCF11_01	rectal
MSigDBMOT_169	NKX25_01	rectal
MSigDBMOT_16	RSRFC4_01	rectal
MSigDBMOT_142	SP1_Q6	rectal
MSigDBMOT_131	SRF_Q6	rectal
MSigDBGO_948	GO_AXON_REGENERATION	rectal
MSigDBGO_902	GO_REGULATION_OF_DNA_REPAIR	rectal
MSigDBGO_8935	GO_POLYSOMAL_RIBOSOME	rectal
MSigDBGO_8709	GO_P_BODY	rectal
MSigDBGO_867	GO_CELLULAR_KETONE_METABOLIC_PROCESS	rectal
MSigDBGO_8382	GO_VASCULAR_ASSOCIATED_SMOOTH_MUSCLE_CELL_MIGRATION	rectal
MSigDBGO_829	GO_POSITIVE_REGULATION_OF_SUBSTRATE_ADHESION_DEPENDENT_CELL_SPREADING	rectal
MSigDBGO_8239	GO_NEGATIVE_REGULATION_OF_PROTEOLYSIS_INVOLVED_IN_CELLULAR_PROTEIN_CATABOLIC_PROCESS	rectal
MSigDBGO_8160	GO_NEGATIVE_REGULATION_OF_METAPHASE_ANAPHASE_TRANSITION_OF_CELL_CYCLE	rectal
MSigDBGO_8133	GO_NEGATIVE_REGULATION_OF_PROTEASOMAL_PROTEIN_CATABOLIC_PROCESS	rectal
MSigDBGO_811	GO_MITOTIC_SISTER_CHROMATID_SEGREGATION	rectal
MSigDBGO_804	GO_MALE_GAMETE_GENERATION	rectal
MSigDBGO_8018	GO_EXOCYTIC_PROCESS	rectal
MSigDBGO_7913	GO_IMPORT_ACROSS_PLASMA_MEMBRANE	rectal
MSigDBGO_7839	GO_NCRNA_EXPORT_FROM_NUCLEUS	rectal
MSigDBGO_7797	GO_REGULATION_OF_PEPTIDE_HORMONE_SECRETION	rectal
MSigDBGO_778	GO_INTRACELLULAR_STEROID_HORMONE_RECEPTOR_SIGNALING_PATHWAY	rectal
MSigDBGO_769	GO_NEGATIVE_REGULATION_OF_CELLULAR_PROTEIN_CATABOLIC_PROCESS	rectal
MSigDBGO_7577	GO_CELLULAR_RESPONSE_TO_XENOBIOTIC_STIMULUS	rectal
MSigDBGO_7510	GO_RESPONSE_TO_INTERLEUKIN_12	rectal
MSigDBGO_7428	GO_REGULATION_OF_SMALL_MOLECULE_METABOLIC_PROCESS	rectal
MSigDBGO_739	GO_POSTREPLICATION_REPAIR	rectal
MSigDBGO_7239	GO_FACE_MORPHOGENESIS	rectal
MSigDBGO_7010	GO_NEGATIVE_REGULATION_OF_MRNA_PROCESSING	rectal
MSigDBGO_700	GO_INORGANIC_ANION_TRANSPORT	rectal
MSigDBGO_683	GO_RRNA_METABOLIC_PROCESS	rectal
MSigDBGO_673	GO_PHOTOTRANSDUCTION	rectal
MSigDBGO_6710	GO_NEGATIVE_REGULATION_OF_DNA_BINDING_TRANSCRIPTION_FACTOR_ACTIVITY	rectal
MSigDBGO_624	GO_ANION_TRANSMEMBRANE_TRANSPORT	rectal
MSigDBGO_6194	GO_NEGATIVE_REGULATION_OF_PROTEASOMAL_UBIQUITIN_DEPENDENT_PROTEIN_CATABOLIC_PROCESS	rectal
MSigDBGO_596	GO_POSITIVE_REGULATION_OF_VIRAL_GENOME_REPLICATION	rectal
MSigDBGO_5933	GO_PROTEIN_PROCESSING	rectal
MSigDBGO_5512	GO_TRANSCRIPTION_ELONGATION_FROM_RNA_POLYMERASE_I_PROMOTER	rectal
MSigDBGO_520	GO_APICAL_JUNCTION_ASSEMBLY	rectal
MSigDBGO_5182	GO_MONOCARBOXYLIC_ACID_BINDING	rectal
MSigDBGO_5130	GO_OXIDOREDUCTASE_ACTIVITY_ACTING_ON_PAIRED_DONORS_WITH_INCORPORATION_OR_REDUCTION_OF_MOLECULAR_OXYGEN_REDUCED_FLAVIN_OR_FLAVOPROTEIN_AS_ONE_DONOR_AND_INCORPORATION_OF_ONE_ATOM_OF_OXYGEN	rectal
MSigDBGO_5129	GO_ENDOPEPTIDASE_ACTIVITY	rectal
MSigDBGO_5001	GO_NUCLEOBASE_CONTAINING_COMPOUND_TRANSMEMBRANE_TRANSPORTER_ACTIVITY	rectal
MSigDBGO_4933	GO_PEPTIDE_HORMONE_BINDING	rectal
MSigDBGO_4881	GO_ORGANIC_ACID_TRANSMEMBRANE_TRANSPORTER_ACTIVITY	rectal
MSigDBGO_4877	GO_OXYGEN_BINDING	rectal
MSigDBGO_4854	GO_NAD_BINDING	rectal
MSigDBGO_4674	GO_METALLOENDOPEPTIDASE_ACTIVITY	rectal
MSigDBGO_4646	GO_SINGLE_STRANDED_RNA_BINDING	rectal
MSigDBGO_4639	GO_RAN_GTPASE_BINDING	rectal
MSigDBGO_461	GO_NEURON_PROJECTION_EXTENSION_INVOLVED_IN_NEURON_PROJECTION_GUIDANCE	rectal
MSigDBGO_4572	GO_ACTIN_FILAMENT_BINDING	rectal
MSigDBGO_4538	GO_ADENYLYLTRANSFERASE_ACTIVITY	rectal
MSigDBGO_4490	GO_MAGNESIUM_ION_BINDING	rectal
MSigDBGO_4487	GO_FIBROBLAST_GROWTH_FACTOR_RECEPTOR_BINDING	rectal
MSigDBGO_4434	GO_PEPTIDASE_ACTIVITY	rectal
MSigDBGO_4417	GO_SYNAPTIC_MEMBRANE	rectal
MSigDBGO_4354	GO_EXTRINSIC_COMPONENT_OF_MEMBRANE	rectal
MSigDBGO_4242	GO_HETEROCHROMATIN	rectal
MSigDBGO_4219	GO_CONDENSED_CHROMOSOME_CENTROMERIC_REGION	rectal
MSigDBGO_4205	GO_KINETOCHORE	rectal
MSigDBGO_4151	GO_CELL_SUBSTRATE_JUNCTION	rectal
MSigDBGO_4147	GO_DNA_REPAIR_COMPLEX	rectal
MSigDBGO_4067	GO_GOLGI_CISTERNA	rectal
MSigDBGO_4011	GO_APICAL_PART_OF_CELL	rectal
MSigDBGO_3968	GO_MICROBODY_MEMBRANE	rectal
MSigDBGO_3948	GO_AUTOPHAGOSOME	rectal
MSigDBGO_394	GO_SMOOTH_MUSCLE_CELL_DIFFERENTIATION	rectal
MSigDBGO_3916	GO_CONDENSED_NUCLEAR_CHROMOSOME	rectal
MSigDBGO_384	GO_PROTEIN_MATURATION	rectal
MSigDBGO_3753	GO_POSITIVE_REGULATION_OF_APOPTOTIC_SIGNALING_PATHWAY	rectal
MSigDBGO_371	GO_RESPONSE_TO_FLUID_SHEAR_STRESS	rectal
MSigDBGO_3701	GO_CELLULAR_RESPONSE_TO_OXIDATIVE_STRESS	rectal
MSigDBGO_37	GO_POSITIVE_REGULATION_OF_MYOTUBE_DIFFERENTIATION	rectal
MSigDBGO_3688	GO_POSITIVE_REGULATION_OF_AXONOGENESIS	rectal
MSigDBGO_3628	GO_DEVELOPMENTAL_MATURATION	rectal
MSigDBGO_3443	GO_RESPONSE_TO_TUMOR_NECROSIS_FACTOR	rectal
MSigDBGO_3402	GO_NEGATIVE_REGULATION_OF_WNT_SIGNALING_PATHWAY	rectal
MSigDBGO_3387	GO_BRANCHING_MORPHOGENESIS_OF_AN_EPITHELIAL_TUBE	rectal
MSigDBGO_3293	GO_LIPID_OXIDATION	rectal
MSigDBGO_3223	GO_NEUROMUSCULAR_SYNAPTIC_TRANSMISSION	rectal
MSigDBGO_3221	GO_VESICLE_DOCKING	rectal
MSigDBGO_3216	GO_BETA_CATENIN_TCF_COMPLEX_ASSEMBLY	rectal
MSigDBGO_3144	GO_FEEDING_BEHAVIOR	rectal
MSigDBGO_3113	GO_PEPTIDYL_LYSINE_TRIMETHYLATION	rectal
MSigDBGO_3081	GO_POSITIVE_REGULATION_OF_WNT_SIGNALING_PATHWAY	rectal
MSigDBGO_3074	GO_CELL_FATE_SPECIFICATION	rectal
MSigDBGO_3029	GO_RESPONSE_TO_TOXIC_SUBSTANCE	rectal
MSigDBGO_3015	GO_HEART_GROWTH	rectal
MSigDBGO_3004	GO_PROTEIN_K63_LINKED_DEUBIQUITINATION	rectal
MSigDBGO_2989	GO_REGULATION_OF_CELL_PROJECTION_ASSEMBLY	rectal
MSigDBGO_2965	GO_STEM_CELL_DIFFERENTIATION	rectal
MSigDBGO_294	GO_CELL_DIVISION	rectal
MSigDBGO_2934	GO_MRNA_CIS_SPLICING_VIA_SPLICEOSOME	rectal
MSigDBGO_2903	GO_REGULATION_OF_STEROID_METABOLIC_PROCESS	rectal
MSigDBGO_2857	GO_NUCLEOSIDE_MONOPHOSPHATE_METABOLIC_PROCESS	rectal
MSigDBGO_2843	GO_REGULATION_OF_GENERATION_OF_PRECURSOR_METABOLITES_AND_ENERGY	rectal
MSigDBGO_2795	GO_DEVELOPMENTAL_CELL_GROWTH	rectal
MSigDBGO_2749	GO_RESPONSE_TO_GAMMA_RADIATION	rectal
MSigDBGO_2670	GO_STEROID_HORMONE_MEDIATED_SIGNALING_PATHWAY	rectal
MSigDBGO_2622	GO_REGULATION_OF_MITOCHONDRIAL_OUTER_MEMBRANE_PERMEABILIZATION_INVOLVED_IN_APOPTOTIC_SIGNALING_PATHWAY	rectal
MSigDBGO_2621	GO_NEGATIVE_REGULATION_OF_CELL_CYCLE_G1_S_PHASE_TRANSITION	rectal
MSigDBGO_2613	GO_CELLULAR_RESPONSE_TO_RADIATION	rectal
MSigDBGO_2553	GO_POSITIVE_REGULATION_OF_ACTIVATED_T_CELL_PROLIFERATION	rectal
MSigDBGO_2530	GO_VESICLE_MEDIATED_TRANSPORT_BETWEEN_ENDOSOMAL_COMPARTMENTS	rectal
MSigDBGO_248	GO_NEURON_PROJECTION_EXTENSION	rectal
MSigDBGO_2457	GO_TUBE_FORMATION	rectal
MSigDBGO_2454	GO_REGULATION_OF_VIRAL_TRANSCRIPTION	rectal
MSigDBGO_2338	GO_COLUMNAR_CUBOIDAL_EPITHELIAL_CELL_DIFFERENTIATION	rectal
MSigDBGO_2319	GO_DRUG_METABOLIC_PROCESS	rectal
MSigDBGO_2315	GO_REGULATION_OF_PROTEIN_IMPORT	rectal
MSigDBGO_2276	GO_ACTIN_MEDIATED_CELL_CONTRACTION	rectal
MSigDBGO_2158	GO_PROTEIN_FOLDING	rectal
MSigDBGO_2154	GO_DICARBOXYLIC_ACID_TRANSPORT	rectal
MSigDBGO_2069	GO_GLYCEROLIPID_BIOSYNTHETIC_PROCESS	rectal
MSigDBGO_2064	GO_MITOTIC_DNA_INTEGRITY_CHECKPOINT	rectal
MSigDBGO_203	GO_IRE1_MEDIATED_UNFOLDED_PROTEIN_RESPONSE	rectal
MSigDBGO_1971	GO_REGULATION_OF_GRANULOCYTE_CHEMOTAXIS	rectal
MSigDBGO_1937	GO_REGULATION_OF_CENTROSOME_CYCLE	rectal
MSigDBGO_1889	GO_CELL_CYCLE_G1_S_PHASE_TRANSITION	rectal
MSigDBGO_187	GO_COGNITION	rectal
MSigDBGO_1773	GO_DIGESTIVE_TRACT_MORPHOGENESIS	rectal
MSigDBGO_1759	GO_REGULATION_OF_HEART_RATE	rectal
MSigDBGO_171	GO_NEGATIVE_REGULATION_OF_NEURON_DIFFERENTIATION	rectal
MSigDBGO_1684	GO_CILIUM_ORGANIZATION	rectal
MSigDBGO_1683	GO_LEARNING	rectal
MSigDBGO_1678	GO_MULTIVESICULAR_BODY_ORGANIZATION	rectal
MSigDBGO_1653	GO_ORGANELLE_MEMBRANE_FUSION	rectal
MSigDBGO_1310	GO_PROTEIN_TARGETING_TO_MEMBRANE	rectal
MSigDBGO_1278	GO_CARDIAC_ATRIUM_DEVELOPMENT	rectal
MSigDBGO_1245	GO_SENSORY_PERCEPTION_OF_PAIN	rectal
MSigDBGO_1237	GO_PROXIMAL_DISTAL_PATTERN_FORMATION	rectal
MSigDBGO_1138	GO_CHONDROITIN_SULFATE_PROTEOGLYCAN_BIOSYNTHETIC_PROCESS	rectal
MSigDBGO_1080	GO_FOREBRAIN_CELL_MIGRATION	rectal
MSigDBGO_1041	GO_RESPONSE_TO_METAL_ION	rectal
MSigDB_951	REACTOME_CIRCADIAN_CLOCK	rectal
MSigDB_950	REACTOME_TRAF6_MEDIATED_IRF7_ACTIVATION	rectal
MSigDB_900	REACTOME_CELL_JUNCTION_ORGANIZATION	rectal
MSigDB_895	REACTOME_SMOOTH_MUSCLE_CONTRACTION	rectal
MSigDB_886	REACTOME_GOLGI_ASSOCIATED_VESICLE_BIOGENESIS	rectal
MSigDB_859	REACTOME_FANCONI_ANEMIA_PATHWAY	rectal
MSigDB_843	REACTOME_MRNA_SPLICING_MINOR_PATHWAY	rectal
MSigDB_792	REACTOME_GLYCOLYSIS	rectal
MSigDB_728	REACTOME_SYNTHESIS_OF_PC	rectal
MSigDB_690	REACTOME_SIGNALING_BY_NOTCH1	rectal
MSigDB_652	REACTOME_TRANS_GOLGI_NETWORK_VESICLE_BUDDING	rectal
MSigDB_628	REACTOME_METABOLISM_OF_NON_CODING_RNA	rectal
MSigDB_606	PID_RAC1_PATHWAY	rectal
MSigDB_534	PID_FOXM1_PATHWAY	rectal
MSigDB_5334	REACTOME_REGULATION_OF_RUNX2_EXPRESSION_AND_ACTIVITY	rectal
MSigDB_5280	REACTOME_TBC_RABGAPS	rectal
MSigDB_5206	REACTOME_CYCLIN_A:CDK2_ASSOCIATED_EVENTS_AT_S_PHASE_ENTRY	rectal
MSigDB_507	PID_FOXO_PATHWAY	rectal
MSigDB_4969	REACTOME_PROGRAMMED_CELL_DEATH	rectal
MSigDB_4931	REACTOME_DEGRADATION_OF_AXIN	rectal
MSigDB_4930	REACTOME_SUMOYLATION_OF_DNA_REPLICATION_PROTEINS	rectal
MSigDB_491	PID_IL1_PATHWAY	rectal
MSigDB_4816	REACTOME_IRE1ALPHA_ACTIVATES_CHAPERONES	rectal
MSigDB_4787	REACTOME_CELLULAR_RESPONSE_TO_HEAT_STRESS	rectal
MSigDB_4784	REACTOME_REGULATION_OF_HSF1_MEDIATED_HEAT_SHOCK_RESPONSE	rectal
MSigDB_4739	REACTOME_FCERI_MEDIATED_MAPK_ACTIVATION	rectal
MSigDB_4679	REACTOME_TRANSCRIPTIONAL_ACTIVATION_OF_MITOCHONDRIAL_BIOGENESIS	rectal
MSigDB_4572	REACTOME_INTERACTIONS_OF_REV_WITH_HOST_CELLULAR_PROTEINS	rectal
MSigDB_417	PID_FANCONI_PATHWAY	rectal
MSigDB_1030	REACTOME_EXTENSION_OF_TELOMERES	rectal
MSigDB_1018	REACTOME_MEIOTIC_SYNAPSIS	rectal
KNOWNMOT_995	MYCdmMAX_5p_[ACT][ACG][ACG][AGT][AGT][AG][ACT]CACGTG[AGT][CT][ACT][ACT][CGT][CGT][AGT]	rectal
KNOWNMOT_941	MEOX2.2_5p_[AGT][CG]T[AC]ATTA[AT][ACGT]	rectal
KNOWNMOT_620	HIC1.3_5p_[CGT][ACGT][AG][CG]G[GT]TGC[AC][CG][CG][CG][AG][CG][CG][ACG][CGT]	rectal
KNOWNMOT_534	GABPA.2_5p_[AG]CCGGAAGT[AG]	rectal
KNOWNMOT_471	FOXC1_FOXC2_5p_[AT][AG][AT][AC]AATATT[GT]A[CT][AT]	rectal
KNOWNMOT_439	FEV.2_5p_ACCGGA[AT][AG]T[AGT]	rectal
KNOWNMOT_351	ELK1.4_5p_ACCGGAAGT[AG]	rectal
KNOWNMOT_251	E2F1.16_5p_TTT[CG]GCG[CG]G	rectal
KNOWNMOT_213	CUX1.9_CUX2.2_5p_T[AG]ATC[AG]ATA[ACT]	rectal
KNOWNMOT_1918	ZNF219_5p_C[AGT]CCCCCC[ACT][CG][AC]C	rectal
KNOWNMOT_1909	ZIC2_5p_[AGT]GGGTGGT[CG]	rectal
KNOWNMOT_1808	TP53.4_5p_[AG][AG][AG]CA[AT]G[ACT]C[CT]	rectal
KNOWNMOT_1584	SP1.6_5p_AAAG[AG]GGC	rectal
KNOWNMOT_1554	SOX17.5_5p_[ACT][ACT][CT]ATTGT[CG]	rectal
KNOWNMOT_151	CDX2.4_5p_[AC][AGT][AT][ACGT]T[CT]T[AT]AT[AGT][AG][CT][ACT]	rectal
KNOWNMOT_127	BHLHE40.4_5p_[CG][AT]CACGTG[AC][ACT][CGT]	rectal
KNOWNMOT_110	BCL.4_5p_GGG[AG]AA[AGT][CT]CC	rectal
KNOWNMOT_1082	NKX2-1.2_5p_[AC][AC][CG][ACT]CA[AG]G[AT][AG][CGT][CT]	rectal
KNOWNMOT_108	BCL.2_5p_[AG]CCGGAAG[CT]G	rectal
KNOWNMOT_1070	NFY_5p_[CT][GT]C[CT][CG]ATTGG[CT][CT][AG][ACG][ACGT]	rectal
KNOWNMOT_1067	NFY.3_5p_[ACG][CGT][CGT][AG][AG]CCAAT[CG][AG]G[ACG][AGT][ACGT]	rectal
KNOWNMOT_1011	MYOG_TCF12.6_5p_[AG][AG]CAGCTG[CG][AGT][ACG]	rectal
MSigDBONC_167	CORDENONSI_YAP_CONSERVED_SIGNATURE	sarcoma
MSigDBONC_123	RB_P107_DN.V1_DN	sarcoma
MSigDBMOT_97	OCT1_02	sarcoma
MSigDBMOT_751	TTCYRGAA_UNKNOWN	sarcoma
MSigDBMOT_608	AGGAAGC_MIR5163P	sarcoma
MSigDBMOT_487	HNF4_Q6	sarcoma
MSigDBMOT_478	ER_Q6_02	sarcoma
MSigDBMOT_461	MYOD_Q6_01	sarcoma
MSigDBMOT_455	SRF_Q5_01	sarcoma
MSigDBMOT_440	PAX_Q6	sarcoma
MSigDBMOT_418	STAT_Q6	sarcoma
MSigDBMOT_39	TAL1ALPHAE47_01	sarcoma
MSigDBMOT_379	HP1SITEFACTOR_Q6	sarcoma
MSigDBMOT_3	MYOD_01	sarcoma
MSigDBMOT_259	SPZ1_01	sarcoma
MSigDBMOT_229	MMEF2_Q6	sarcoma
MSigDBMOT_181	TATA_01	sarcoma
MSigDBMOT_131	SRF_Q6	sarcoma
MSigDBGO_9177	GO_PROXIMAL_PROMOTER_SEQUENCE_SPECIFIC_DNA_BINDING	sarcoma
MSigDBGO_9095	GO_NEUROTRANSMITTER_RECEPTOR_COMPLEX	sarcoma
MSigDBGO_843	GO_CELLULAR_RESPONSE_TO_ACID_CHEMICAL	sarcoma
MSigDBGO_677	GO_RESPONSE_TO_FOOD	sarcoma
MSigDBGO_6649	GO_SERINE_PHOSPHORYLATION_OF_STAT_PROTEIN	sarcoma
MSigDBGO_6057	GO_PEPTIDE_HORMONE_SECRETION	sarcoma
MSigDBGO_564	GO_CONTRACTILE_ACTIN_FILAMENT_BUNDLE_ASSEMBLY	sarcoma
MSigDBGO_5102	GO_PROTEIN_N_TERMINUS_BINDING	sarcoma
MSigDBGO_5099	GO_TUMOR_NECROSIS_FACTOR_RECEPTOR_BINDING	sarcoma
MSigDBGO_5017	GO_SNARE_BINDING	sarcoma
MSigDBGO_4891	GO_ISOPRENOID_BINDING	sarcoma
MSigDBGO_477	GO_EMBRYONIC_SKELETAL_SYSTEM_MORPHOGENESIS	sarcoma
MSigDBGO_4704	GO_NEUROTRANSMITTER_SODIUM_SYMPORTER_ACTIVITY	sarcoma
MSigDBGO_445	GO_NEGATIVE_REGULATION_OF_CELL_GROWTH	sarcoma
MSigDBGO_4424	GO_COLLAGEN_TRIMER	sarcoma
MSigDBGO_4381	GO_BRUSH_BORDER_MEMBRANE	sarcoma
MSigDBGO_4136	GO_CORTICAL_ACTIN_CYTOSKELETON	sarcoma
MSigDBGO_4040	GO_PROTEIN_KINASE_COMPLEX	sarcoma
MSigDBGO_3865	GO_POSITIVE_REGULATION_OF_CELL_MORPHOGENESIS_INVOLVED_IN_DIFFERENTIATION	sarcoma
MSigDBGO_3689	GO_TRANSMEMBRANE_RECEPTOR_PROTEIN_SERINE_THREONINE_KINASE_SIGNALING_PATHWAY	sarcoma
MSigDBGO_3594	GO_POSITIVE_REGULATION_OF_CHROMOSOME_SEGREGATION	sarcoma
MSigDBGO_355	GO_REGULATION_OF_PHOSPHOLIPASE_C_ACTIVITY	sarcoma
MSigDBGO_3467	GO_GLYCOSYL_COMPOUND_CATABOLIC_PROCESS	sarcoma
MSigDBGO_3367	GO_MUSCLE_CELL_DIFFERENTIATION	sarcoma
MSigDBGO_3284	GO_REGULATION_OF_SPROUTING_ANGIOGENESIS	sarcoma
MSigDBGO_2664	GO_ORGANIC_HYDROXY_COMPOUND_BIOSYNTHETIC_PROCESS	sarcoma
MSigDBGO_2591	GO_CELLULAR_RESPONSE_TO_AMINO_ACID_STIMULUS	sarcoma
MSigDBGO_2574	GO_MULTI_ORGANISM_REPRODUCTIVE_PROCESS	sarcoma
MSigDBGO_2069	GO_GLYCEROLIPID_BIOSYNTHETIC_PROCESS	sarcoma
MSigDBGO_1968	GO_REGULATION_OF_CALCIUM_ION_TRANSPORT_INTO_CYTOSOL	sarcoma
MSigDBGO_1730	GO_NEURON_FATE_SPECIFICATION	sarcoma
MSigDBGO_144	GO_PROTEIN_ACTIVATION_CASCADE	sarcoma
MSigDBGO_1301	GO_REGULATION_OF_BEHAVIOR	sarcoma
MSigDBGO_1066	GO_PHOSPHOLIPID_BIOSYNTHETIC_PROCESS	sarcoma
MSigDB_857	REACTOME_CLASS_B_2_SECRETIN_FAMILY_RECEPTORS	sarcoma
MSigDB_704	REACTOME_COLLAGEN_FORMATION	sarcoma
MSigDB_675	REACTOME_DEGRADATION_OF_THE_EXTRACELLULAR_MATRIX	sarcoma
MSigDB_571	PID_ECADHERIN_STABILIZATION_PATHWAY	sarcoma
MSigDB_549	PID_SYNDECAN_1_PATHWAY	sarcoma
MSigDB_523	PID_AVB3_INTEGRIN_PATHWAY	sarcoma
MSigDB_5114	REACTOME_CD22_MEDIATED_BCR_REGULATION	sarcoma
MSigDB_473	PID_RET_PATHWAY	sarcoma
MSigDB_429	PID_INTEGRIN1_PATHWAY	sarcoma
KNOWNMOT_945	MESP1_TCF3.8_5p_[ACT][AG]CACCTG[CGT][AGT]	sarcoma
KNOWNMOT_244	DUXA_5p_[ACT]T[AG]A[CT][CT][CT]AATCA[AG]	sarcoma
MSigDBMOT_597	AAACCAC_MIR140	stomach
MSigDBMOT_416	NFY_Q6_01	stomach
MSigDBGO_8878	GO_PLASMA_MEMBRANE_BOUNDED_CELL_PROJECTION_CYTOPLASM	stomach
MSigDBGO_7896	GO_NEGATIVE_REGULATION_OF_BLOOD_VESSEL_DIAMETER	stomach
MSigDBGO_714	GO_PITUITARY_GLAND_DEVELOPMENT	stomach
MSigDBGO_7	GO_PLATELET_DERIVED_GROWTH_FACTOR_RECEPTOR_SIGNALING_PATHWAY	stomach
MSigDBGO_6978	GO_ANIMAL_ORGAN_FORMATION	stomach
MSigDBGO_536	GO_POSITIVE_REGULATION_OF_SYNAPSE_ASSEMBLY	stomach
MSigDBGO_4933	GO_PEPTIDE_HORMONE_BINDING	stomach
MSigDBGO_4797	GO_MICROTUBULE_MOTOR_ACTIVITY	stomach
MSigDBGO_4487	GO_FIBROBLAST_GROWTH_FACTOR_RECEPTOR_BINDING	stomach
MSigDBGO_436	GO_NUCLEOTIDE_BINDING_DOMAIN_LEUCINE_RICH_REPEAT_CONTAINING_RECEPTOR_SIGNALING_PATHWAY	stomach
MSigDBGO_4084	GO_PML_BODY	stomach
MSigDBGO_3804	GO_SPLEEN_DEVELOPMENT	stomach
MSigDBGO_358	GO_REGULATION_OF_SYNAPTIC_TRANSMISSION_GLUTAMATERGIC	stomach
MSigDBGO_3578	GO_RESPONSE_TO_MECHANICAL_STIMULUS	stomach
MSigDBGO_3501	GO_LIMBIC_SYSTEM_DEVELOPMENT	stomach
MSigDBGO_3196	GO_REGULATION_OF_MUSCLE_SYSTEM_PROCESS	stomach
MSigDBGO_2956	GO_REGULATION_OF_PROTEIN_LOCALIZATION_TO_NUCLEUS	stomach
MSigDBGO_2496	GO_REGULATION_OF_DEPHOSPHORYLATION	stomach
MSigDBGO_1973	GO_POSITIVE_REGULATION_OF_CYTOKINESIS	stomach
MSigDBGO_1735	GO_MORPHOGENESIS_OF_AN_EPITHELIAL_SHEET	stomach
MSigDBGO_1495	GO_POSITIVE_REGULATION_OF_NIK_NF_KAPPAB_SIGNALING	stomach
MSigDBGO_144	GO_PROTEIN_ACTIVATION_CASCADE	stomach
MSigDBGO_1427	GO_T_CELL_DIFFERENTIATION_INVOLVED_IN_IMMUNE_RESPONSE	stomach
MSigDBGO_1285	GO_REGULATION_OF_SUBSTRATE_ADHESION_DEPENDENT_CELL_SPREADING	stomach
MSigDBGO_110	GO_HEPATICOBILIARY_SYSTEM_DEVELOPMENT	stomach
MSigDB_966	REACTOME_GABA_RECEPTOR_ACTIVATION	stomach
MSigDB_606	PID_RAC1_PATHWAY	stomach
MSigDB_5285	REACTOME_CLATHRIN_MEDIATED_ENDOCYTOSIS	stomach
MSigDB_4850	REACTOME_REGULATION_OF_LIPID_METABOLISM_BY_PEROXISOME_PROLIFERATOR_ACTIVATED_RECEPTOR_ALPHA_PPARALPHA	stomach
MSigDB_4457	REACTOME_FERTILIZATION	stomach
MSigDB_433	PID_WNT_NONCANONICAL_PATHWAY	stomach
MSigDB_1029	REACTOME_INITIAL_TRIGGERING_OF_COMPLEMENT	stomach
MSigDB_1027	REACTOME_CREATION_OF_C4_AND_C2_ACTIVATORS	stomach
KNOWNMOT_981	MYC.14_5p_GTTGCCATGG	stomach
KNOWNMOT_472	FOXC2.2_5p_[AT]A[AT][AG]T[AC]AA[CT]A[AT][AT]	stomach
KNOWNMOT_1018	NANOG.4_5p_TG[AC]AT[AGT][AT][CG]AA	stomach
MSigDBONC_99	ESC_V6.5_UP_LATE.V1_DN	testicular
MSigDBONC_82	BRCA1_DN.V1_UP	testicular
MSigDBONC_68	MEK_UP.V1_UP	testicular
MSigDBONC_67	MEK_UP.V1_DN	testicular
MSigDBONC_61	SNF5_DN.V1_DN	testicular
MSigDBONC_188	LEF1_UP.V1_DN	testicular
MSigDBONC_18	CYCLIN_D1_KE_.V1_UP	testicular
MSigDBONC_152	STK33_DN	testicular
MSigDBMOT_80	MAX_01	testicular
MSigDBMOT_786	SGCGSSAAA_E2F1DP2_01	testicular
MSigDBMOT_777	YYCATTCAWW_UNKNOWN	testicular
MSigDBMOT_688	RNTCANNRNNYNATTW_UNKNOWN	testicular
[truncated: 594 more rows]

## Sheet: tumor-specific modules
module_identifier	module_name	cohort
MSigDBONC_90	PTEN_DN.V2_UP	bladder
MSigDBONC_41	ATF2_UP.V1_DN	bladder
MSigDBONC_27	AKT_UP.V1_DN	bladder
MSigDBONC_23	CSR_LATE_UP.V1_DN	bladder
MSigDBONC_187	KRAS.PROSTATE_UP.V1_UP	bladder
MSigDBONC_186	KRAS.PROSTATE_UP.V1_DN	bladder
MSigDBONC_181	KRAS.KIDNEY_UP.V1_UP	bladder
MSigDBONC_178	KRAS.BREAST_UP.V1_DN	bladder
MSigDBONC_176	KRAS.600.LUNG.BREAST_UP.V1_DN	bladder
MSigDBONC_137	IL21_UP.V1_DN	bladder
MSigDBONC_135	IL2_UP.V1_DN	bladder
MSigDBONC_130	CAHOY_OLIGODENDROCUTIC	bladder
MSigDBONC_12	GCNP_SHH_UP_LATE.V1_UP	bladder
MSigDBONC_115	CRX_DN.V1_DN	bladder
MSigDBONC_110	PTEN_DN.V1_UP	bladder
MSigDBONC_107	MEL18_DN.V1_DN	bladder
MSigDBONC_105	BMI1_DN.V1_DN	bladder
MSigDBONC_103	BMI1_DN_MEL18_DN.V1_DN	bladder
MSigDBMOT_99	OCT1_04	bladder
MSigDBMOT_95	ACTWSNACTNY_UNKNOWN	bladder
MSigDBMOT_92	HNF1_01	bladder
MSigDBMOT_91	HNF3B_01	bladder
MSigDBMOT_84	ACTAYRNNNCCCR_UNKNOWN	bladder
MSigDBMOT_821	CTAWWWATA_RSRFC4_Q2	bladder
MSigDBMOT_814	RCGCANGCGY_NRF1_Q6	bladder
MSigDBMOT_813	GATTGGY_NFY_Q6_01	bladder
MSigDBMOT_808	GCANCTGNY_MYOD_Q6	bladder
MSigDBMOT_798	TGTTTGY_HNF3_Q6	bladder
MSigDBMOT_796	AAAYWAACM_HFH4_01	bladder
MSigDBMOT_795	TGATTTRY_GFI1_01	bladder
MSigDBMOT_794	GATAAGR_GATA_C	bladder
MSigDBMOT_792	RTAAACA_FREAC2_01	bladder
MSigDBMOT_786	SGCGSSAAA_E2F1DP2_01	bladder
MSigDBMOT_747	TMTCGCGANR_UNKNOWN	bladder
MSigDBMOT_745	TGGNNNNNNKCCAR_UNKNOWN	bladder
MSigDBMOT_63	PBX1_01	bladder
MSigDBMOT_612	KTGGYRSGAA_UNKNOWN	bladder
MSigDBMOT_48	GATA3_01	bladder
MSigDBMOT_44	E47_02	bladder
MSigDBMOT_421	HNF1_Q6	bladder
MSigDBMOT_420	GATA_Q6	bladder
MSigDBMOT_393	HFH4_01	bladder
MSigDBMOT_390	E2F4DP2_01	bladder
MSigDBMOT_388	E2F1DP2_01	bladder
MSigDBMOT_387	E2F1DP1_01	bladder
MSigDBMOT_349	NRF1_Q6	bladder
MSigDBMOT_312	ATF3_Q6	bladder
MSigDBMOT_289	AR_01	bladder
MSigDBMOT_269	STAT5B_01	bladder
MSigDBMOT_26	E2F_02	bladder
MSigDBMOT_253	E2F1_Q6	bladder
MSigDBMOT_252	E2F1_Q4	bladder
MSigDBMOT_250	E2F_Q6	bladder
MSigDBMOT_248	E2F_Q4	bladder
MSigDBMOT_246	NKX61_01	bladder
MSigDBMOT_181	TATA_01	bladder
MSigDBMOT_15	ELK1_02	bladder
MSigDBMOT_123	AP4_Q6	bladder
MSigDBMOT_112	RORA2_01	bladder
MSigDBGO_9956	GO_CATALYTIC_ACTIVITY_ACTING_ON_A_TRNA	bladder
MSigDBGO_9955	GO_CATALYTIC_ACTIVITY_ACTING_ON_RNA	bladder
MSigDBGO_9954	GO_CATALYTIC_ACTIVITY_ACTING_ON_DNA	bladder
MSigDBGO_995	GO_REGULATION_OF_MEMBRANE_POTENTIAL	bladder
MSigDBGO_9852	GO_MOLECULAR_TRANSDUCER_ACTIVITY	bladder
MSigDBGO_9307	GO_TRANSMEMBRANE_SIGNALING_RECEPTOR_ACTIVITY	bladder
MSigDBGO_9040	GO_SITE_OF_DNA_DAMAGE	bladder
MSigDBGO_902	GO_REGULATION_OF_DNA_REPAIR	bladder
MSigDBGO_893	GO_PROTEIN_MODIFICATION_BY_SMALL_PROTEIN_REMOVAL	bladder
MSigDBGO_8772	GO_CAVEOLA	bladder
MSigDBGO_8218	GO_NEGATIVE_REGULATION_OF_SUPRAMOLECULAR_FIBER_ORGANIZATION	bladder
MSigDBGO_770	GO_REGULATION_OF_DOUBLE_STRAND_BREAK_REPAIR_VIA_HOMOLOGOUS_RECOMBINATION	bladder
MSigDBGO_739	GO_POSTREPLICATION_REPAIR	bladder
MSigDBGO_72	GO_CHROMOSOME_SEGREGATION	bladder
MSigDBGO_6867	GO_NEGATIVE_REGULATION_OF_NUCLEOBASE_CONTAINING_COMPOUND_METABOLIC_PROCESS	bladder
MSigDBGO_678	GO_TELOMERE_ORGANIZATION	bladder
MSigDBGO_658	GO_REGULATION_OF_STRIATED_MUSCLE_CELL_DIFFERENTIATION	bladder
MSigDBGO_6406	GO_NUCLEOSOME_ORGANIZATION	bladder
MSigDBGO_6388	GO_CHROMATIN_ORGANIZATION_INVOLVED_IN_REGULATION_OF_TRANSCRIPTION	bladder
MSigDBGO_6306	GO_NUCLEAR_DNA_REPLICATION	bladder
MSigDBGO_629	GO_REGULATION_OF_HORMONE_LEVELS	bladder
MSigDBGO_620	GO_REGULATION_OF_MUSCLE_CONTRACTION	bladder
MSigDBGO_6169	GO_TELOMERE_MAINTENANCE_VIA_SEMI_CONSERVATIVE_REPLICATION	bladder
MSigDBGO_6129	GO_CHROMATIN_ASSEMBLY	bladder
MSigDBGO_6123	GO_REPLICATION_FORK_PROCESSING	bladder
MSigDBGO_6105	GO_CHROMATIN_REMODELING_AT_CENTROMERE	bladder
MSigDBGO_604	GO_REGULATION_OF_SMOOTH_MUSCLE_CONTRACTION	bladder
MSigDBGO_5590	GO_RETROGRADE_VESICLE_MEDIATED_TRANSPORT_GOLGI_TO_ENDOPLASMIC_RETICULUM	bladder
MSigDBGO_538	GO_POSITIVE_REGULATION_OF_VASCULATURE_DEVELOPMENT	bladder
MSigDBGO_524	GO_CELL_CYCLE_PHASE_TRANSITION	bladder
MSigDBGO_5232	GO_NUCLEOTIDYLTRANSFERASE_ACTIVITY	bladder
MSigDBGO_5178	GO_EXONUCLEASE_ACTIVITY_ACTIVE_WITH_EITHER_RIBO_OR_DEOXYRIBONUCLEIC_ACIDS_AND_PRODUCING_5_PHOSPHOMONOESTERS	bladder
MSigDBGO_5112	GO_ENDORIBONUCLEASE_ACTIVITY	bladder
MSigDBGO_5096	GO_ALPHA_ACTININ_BINDING	bladder
MSigDBGO_5066	GO_NUCLEOSOMAL_DNA_BINDING	bladder
MSigDBGO_5054	GO_G_PROTEIN_COUPLED_AMINE_RECEPTOR_ACTIVITY	bladder
MSigDBGO_50	GO_CHROMOSOME_ORGANIZATION	bladder
MSigDBGO_4980	GO_S_ADENOSYLMETHIONINE_DEPENDENT_METHYLTRANSFERASE_ACTIVITY	bladder
MSigDBGO_4967	GO_SINGLE_STRANDED_DNA_BINDING	bladder
MSigDBGO_4947	GO_DNA_DEPENDENT_ATPASE_ACTIVITY	bladder
MSigDBGO_493	GO_TRNA_METABOLIC_PROCESS	bladder
MSigDBGO_485	GO_ESTABLISHMENT_OF_PROTEIN_LOCALIZATION_TO_CHROMOSOME	bladder
MSigDBGO_4778	GO_HELICASE_ACTIVITY	bladder
MSigDBGO_4751	GO_STRUCTURAL_CONSTITUENT_OF_MUSCLE	bladder
MSigDBGO_4736	GO_ACTININ_BINDING	bladder
MSigDBGO_4705	GO_NUCLEASE_ACTIVITY	bladder
MSigDBGO_4680	GO_DAMAGED_DNA_BINDING	bladder
MSigDBGO_4651	GO_G_PROTEIN_COUPLED_RECEPTOR_ACTIVITY	bladder
MSigDBGO_4623	GO_CALCIUM_ION_BINDING	bladder
MSigDBGO_4551	GO_NUCLEOSOME_BINDING	bladder
MSigDBGO_4486	GO_PURINE_NTP_DEPENDENT_HELICASE_ACTIVITY	bladder
MSigDBGO_4485	GO_ATP_DEPENDENT_DNA_HELICASE_ACTIVITY	bladder
MSigDBGO_4410	GO_PLASMA_MEMBRANE_PROTEIN_COMPLEX	bladder
MSigDBGO_4404	GO_PLASMA_MEMBRANE_RAFT	bladder
MSigDBGO_4403	GO_SITE_OF_DOUBLE_STRAND_BREAK	bladder
MSigDBGO_4400	GO_U12_TYPE_SPLICEOSOMAL_COMPLEX	bladder
MSigDBGO_4315	GO_CHROMOSOME_TELOMERIC_REGION	bladder
MSigDBGO_4310	GO_NUCLEAR_PERIPHERY	bladder
MSigDBGO_4308	GO_CONDENSED_CHROMOSOME	bladder
MSigDBGO_4283	GO_NUCLEAR_MATRIX	bladder
MSigDBGO_4251	GO_REPLICATION_FORK	bladder
MSigDBGO_4242	GO_HETEROCHROMATIN	bladder
MSigDBGO_4219	GO_CONDENSED_CHROMOSOME_CENTROMERIC_REGION	bladder
MSigDBGO_4211	GO_CATALYTIC_STEP_2_SPLICEOSOME	bladder
MSigDBGO_4201	GO_CATALYTIC_COMPLEX	bladder
MSigDBGO_42	GO_ION_TRANSPORT	bladder
MSigDBGO_4174	GO_METHYLTRANSFERASE_COMPLEX	bladder
MSigDBGO_4114	GO_NUCLEAR_CHROMATIN	bladder
MSigDBGO_4096	GO_PROTEIN_DNA_COMPLEX	bladder
MSigDBGO_4088	GO_NUCLEAR_CHROMOSOME	bladder
MSigDBGO_4024	GO_INTRINSIC_COMPONENT_OF_PLASMA_MEMBRANE	bladder
MSigDBGO_40	GO_ATP_DEPENDENT_CHROMATIN_REMODELING	bladder
MSigDBGO_3980	GO_RNA_POLYMERASE_COMPLEX	bladder
MSigDBGO_3954	GO_INTERCALATED_DISC	bladder
MSigDBGO_394	GO_SMOOTH_MUSCLE_CELL_DIFFERENTIATION	bladder
MSigDBGO_3924	GO_CELL_CELL_CONTACT_ZONE	bladder
MSigDBGO_3916	GO_CONDENSED_NUCLEAR_CHROMOSOME	bladder
MSigDBGO_3915	GO_CHROMOSOME	bladder
MSigDBGO_3903	GO_NUCLEAR_CHROMOSOME_TELOMERIC_REGION	bladder
MSigDBGO_3888	GO_REGULATION_OF_VASCULATURE_DEVELOPMENT	bladder
MSigDBGO_387	GO_ANAPHASE_PROMOTING_COMPLEX_DEPENDENT_CATABOLIC_PROCESS	bladder
MSigDBGO_3845	GO_INOSITOL_LIPID_MEDIATED_SIGNALING	bladder
MSigDBGO_3788	GO_DNA_METABOLIC_PROCESS	bladder
MSigDBGO_3730	GO_NUCLEAR_CHROMOSOME_SEGREGATION	bladder
MSigDBGO_3675	GO_REGULATION_OF_GENE_SILENCING	bladder
MSigDBGO_3666	GO_DNA_REPLICATION	bladder
MSigDBGO_3651	GO_MONOAMINE_TRANSPORT	bladder
MSigDBGO_3646	GO_CELLULAR_RESPONSE_TO_DNA_DAMAGE_STIMULUS	bladder
MSigDBGO_3621	GO_DNA_REPLICATION_INDEPENDENT_NUCLEOSOME_ORGANIZATION	bladder
MSigDBGO_3599	GO_TEMPERATURE_HOMEOSTASIS	bladder
MSigDBGO_3596	GO_GENE_SILENCING_BY_RNA	bladder
MSigDBGO_3594	GO_POSITIVE_REGULATION_OF_CHROMOSOME_SEGREGATION	bladder
MSigDBGO_3542	GO_CENTROMERE_COMPLEX_ASSEMBLY	bladder
MSigDBGO_3512	GO_REGULATION_OF_GENE_EXPRESSION_EPIGENETIC	bladder
MSigDBGO_3482	GO_DNA_PACKAGING	bladder
MSigDBGO_3477	GO_NEGATIVE_REGULATION_OF_DNA_REPLICATION	bladder
MSigDBGO_3391	GO_POSITIVE_REGULATION_OF_VIRAL_PROCESS	bladder
MSigDBGO_3309	GO_METHYLATION	bladder
MSigDBGO_3259	GO_REGULATION_OF_POSTTRANSCRIPTIONAL_GENE_SILENCING	bladder
MSigDBGO_3225	GO_CELL_CYCLE_CHECKPOINT	bladder
MSigDBGO_3199	GO_CHROMATIN_REMODELING	bladder
MSigDBGO_3196	GO_REGULATION_OF_MUSCLE_SYSTEM_PROCESS	bladder
MSigDBGO_313	GO_DNA_DEPENDENT_DNA_REPLICATION	bladder
MSigDBGO_3069	GO_RNA_3_END_PROCESSING	bladder
MSigDBGO_3056	GO_NEGATIVE_REGULATION_OF_OSSIFICATION	bladder
MSigDBGO_3052	GO_RECOMBINATIONAL_REPAIR	bladder
MSigDBGO_3003	GO_REGULATION_OF_CELL_CYCLE_PHASE_TRANSITION	bladder
MSigDBGO_3	GO_DNA_DEPENDENT_DNA_REPLICATION_MAINTENANCE_OF_FIDELITY	bladder
MSigDBGO_2948	GO_PROTEIN_DNA_COMPLEX_SUBUNIT_ORGANIZATION	bladder
MSigDBGO_2911	GO_DNA_INTEGRITY_CHECKPOINT	bladder
MSigDBGO_281	GO_TELOMERE_CAPPING	bladder
MSigDBGO_2796	GO_SPINDLE_ASSEMBLY	bladder
MSigDBGO_2792	GO_MEIOTIC_CELL_CYCLE_PROCESS	bladder
MSigDBGO_273	GO_REGULATION_OF_DNA_DEPENDENT_DNA_REPLICATION	bladder
MSigDBGO_2701	GO_POSITIVE_REGULATION_OF_CHROMOSOME_ORGANIZATION	bladder
MSigDBGO_27	GO_REGULATION_OF_DOUBLE_STRAND_BREAK_REPAIR	bladder
MSigDBGO_2669	GO_MYOTUBE_DIFFERENTIATION	bladder
MSigDBGO_264	GO_DNA_TEMPLATED_TRANSCRIPTION_TERMINATION	bladder
MSigDBGO_2585	GO_SCF_DEPENDENT_PROTEASOMAL_UBIQUITIN_DEPENDENT_PROTEIN_CATABOLIC_PROCESS	bladder
MSigDBGO_2564	GO_CELL_FATE_COMMITMENT	bladder
MSigDBGO_2554	GO_NEGATIVE_REGULATION_OF_CELL_CYCLE_PHASE_TRANSITION	bladder
MSigDBGO_2517	GO_NEGATIVE_REGULATION_OF_CELL_CYCLE_G2_M_PHASE_TRANSITION	bladder
MSigDBGO_25	GO_MEIOTIC_CHROMOSOME_SEGREGATION	bladder
MSigDBGO_2423	GO_NON_RECOMBINATIONAL_REPAIR	bladder
MSigDBGO_2410	GO_SMOOTH_MUSCLE_CONTRACTION	bladder
MSigDBGO_240	GO_REGULATION_OF_MAPK_CASCADE	bladder
MSigDBGO_2390	GO_REGULATION_OF_HEMATOPOIETIC_PROGENITOR_CELL_DIFFERENTIATION	bladder
MSigDBGO_2375	GO_REGULATION_OF_SYSTEM_PROCESS	bladder
MSigDBGO_231	GO_NEGATIVE_REGULATION_OF_SMOOTH_MUSCLE_CELL_PROLIFERATION	bladder
MSigDBGO_2260	GO_CELL_CYCLE_G2_M_PHASE_TRANSITION	bladder
MSigDBGO_2251	GO_MITOTIC_CELL_CYCLE_CHECKPOINT	bladder
MSigDBGO_2249	GO_TERMINATION_OF_RNA_POLYMERASE_II_TRANSCRIPTION	bladder
MSigDBGO_2213	GO_INTERSTRAND_CROSS_LINK_REPAIR	bladder
MSigDBGO_2204	GO_REGULATION_OF_DNA_METABOLIC_PROCESS	bladder
MSigDBGO_2158	GO_PROTEIN_FOLDING	bladder
MSigDBGO_2156	GO_DNA_RECOMBINATION	bladder
MSigDBGO_2145	GO_SIGNAL_RELEASE	bladder
MSigDBGO_2064	GO_MITOTIC_DNA_INTEGRITY_CHECKPOINT	bladder
MSigDBGO_2043	GO_REGULATION_OF_CELL_CYCLE	bladder
MSigDBGO_1948	GO_NEGATIVE_REGULATION_OF_MITOTIC_CELL_CYCLE	bladder
MSigDBGO_1901	GO_NUCLEOBASE_CONTAINING_COMPOUND_TRANSPORT	bladder
MSigDBGO_1900	GO_DOUBLE_STRAND_BREAK_REPAIR	bladder
MSigDBGO_1791	GO_SKELETAL_MUSCLE_ORGAN_DEVELOPMENT	bladder
MSigDBGO_1766	GO_MRNA_3_END_PROCESSING	bladder
MSigDBGO_1746	GO_PROTEIN_LOCALIZATION_TO_CHROMOSOME	bladder
MSigDBGO_1739	GO_SISTER_CHROMATID_COHESION	bladder
MSigDBGO_1645	GO_REGULATION_OF_METAL_ION_TRANSPORT	bladder
MSigDBGO_1630	GO_MYOBLAST_DIFFERENTIATION	bladder
MSigDBGO_1590	GO_CYCLIC_NUCLEOTIDE_MEDIATED_SIGNALING	bladder
MSigDBGO_1582	GO_PROTEIN_LOCALIZATION_TO_CHROMATIN	bladder
MSigDBGO_1559	GO_REGULATION_OF_ENDOTHELIAL_CELL_MIGRATION	bladder
MSigDBGO_1509	GO_POSITIVE_REGULATION_OF_ION_TRANSPORT	bladder
MSigDBGO_1426	GO_DNA_REPAIR	bladder
MSigDBGO_1409	GO_NEGATIVE_REGULATION_OF_CELL_CYCLE_PROCESS	bladder
MSigDBGO_1404	GO_ORGANELLE_FISSION	bladder
MSigDBGO_1362	GO_SPROUTING_ANGIOGENESIS	bladder
MSigDBGO_1351	GO_NCRNA_TRANSCRIPTION	bladder
MSigDBGO_1276	GO_REGULATION_OF_MYOBLAST_DIFFERENTIATION	bladder
MSigDBGO_1254	GO_PEPTIDYL_LYSINE_MODIFICATION	bladder
MSigDBGO_1245	GO_SENSORY_PERCEPTION_OF_PAIN	bladder
MSigDBGO_1234	GO_BLOOD_VESSEL_ENDOTHELIAL_CELL_MIGRATION	bladder
MSigDBGO_1223	GO_NUCLEIC_ACID_PHOSPHODIESTER_BOND_HYDROLYSIS	bladder
MSigDBGO_1195	GO_DNA_CONFORMATION_CHANGE	bladder
MSigDBGO_119	GO_RESPONSE_TO_IONIZING_RADIATION	bladder
MSigDBGO_1184	GO_REGULATION_OF_STRIATED_MUSCLE_CONTRACTION	bladder
MSigDBGO_1145	GO_CHROMATIN_ASSEMBLY_OR_DISASSEMBLY	bladder
MSigDBGO_1106	GO_HISTONE_EXCHANGE	bladder
MSigDBGO_1092	GO_REGULATION_OF_CELL_CYCLE_G2_M_PHASE_TRANSITION	bladder
MSigDBGO_1044	GO_NEGATIVE_REGULATION_OF_INTRACELLULAR_SIGNAL_TRANSDUCTION	bladder
MSigDBGO_1002	GO_REGULATION_OF_GROWTH	bladder
MSigDB_993	REACTOME_HIV_LIFE_CYCLE	bladder
MSigDB_985	REACTOME_DNA_REPLICATION	bladder
MSigDB_980	REACTOME_SIGNALING_BY_NOTCH	bladder
MSigDB_932	REACTOME_ASSEMBLY_OF_THE_PRE_REPLICATIVE_COMPLEX	bladder
MSigDB_920	REACTOME_CHROMOSOME_MAINTENANCE	bladder
MSigDB_917	REACTOME_DNA_REPAIR	bladder
MSigDB_915	REACTOME_MITOTIC_G2_G2_M_PHASES	bladder
MSigDB_847	REACTOME_NUCLEOTIDE_EXCISION_REPAIR	bladder
MSigDB_801	REACTOME_CELL_CYCLE_MITOTIC	bladder
MSigDB_796	REACTOME_SIGNALING_BY_GPCR	bladder
MSigDB_766	REACTOME_GENERIC_TRANSCRIPTION_PATHWAY	bladder
MSigDB_660	REACTOME_ANTIVIRAL_MECHANISM_BY_IFN_STIMULATED_GENES	bladder
MSigDB_657	REACTOME_ORC1_REMOVAL_FROM_CHROMATIN	bladder
MSigDB_655	REACTOME_CELL_CYCLE	bladder
MSigDB_646	REACTOME_G0_AND_EARLY_G1	bladder
MSigDB_622	REACTOME_BASE_EXCISION_REPAIR	bladder
MSigDB_591	PID_BARD1_PATHWAY	bladder
MSigDB_5463	REACTOME_NEGATIVE_REGULATION_OF_NOTCH4_SIGNALING	bladder
MSigDB_5347	REACTOME_REGULATION_OF_PTEN_STABILITY_AND_ACTIVITY	bladder
MSigDB_5318	REACTOME_TRANSCRIPTIONAL_REGULATION_BY_RUNX1	bladder
MSigDB_5279	REACTOME_FBXL7_DOWN_REGULATES_AURKA_DURING_MITOTIC_ENTRY_AND_IN_EARLY_MITOSIS	bladder
MSigDB_5233	REACTOME_RESOLUTION_OF_ABASIC_SITES_AP_SITES	bladder
MSigDB_5216	REACTOME_TRNA_PROCESSING	bladder
MSigDB_5199	REACTOME_SWITCHING_OF_ORIGINS_TO_A_POST_REPLICATIVE_STATE	bladder
MSigDB_5195	REACTOME_M_PHASE	bladder
MSigDB_5193	REACTOME_MITOTIC_PROPHASE	bladder
MSigDB_5179	REACTOME_PTEN_REGULATION	bladder
MSigDB_5151	REACTOME_TP53_REGULATES_TRANSCRIPTION_OF_DNA_REPAIR_GENES	bladder
MSigDB_5127	REACTOME_GLOBAL_GENOME_NUCLEOTIDE_EXCISION_REPAIR_GG_NER	bladder
MSigDB_5123	REACTOME_PROCESSING_OF_DNA_DOUBLE_STRAND_BREAK_ENDS	bladder
MSigDB_5121	REACTOME_HOMOLOGOUS_DNA_PAIRING_AND_STRAND_EXCHANGE	bladder
MSigDB_5119	REACTOME_RESOLUTION_OF_D_LOOP_STRUCTURES_THROUGH_SYNTHESIS_DEPENDENT_STRAND_ANNEALING_SDSA	bladder
MSigDB_5117	REACTOME_HOMOLOGY_DIRECTED_REPAIR	bladder
MSigDB_5116	REACTOME_RESOLUTION_OF_D_LOOP_STRUCTURES	bladder
MSigDB_5115	REACTOME_DNA_DOUBLE_STRAND_BREAK_REPAIR	bladder
MSigDB_5111	REACTOME_UB_SPECIFIC_PROCESSING_PROTEASES	bladder
MSigDB_5109	REACTOME_UCH_PROTEINASES	bladder
MSigDB_5010	REACTOME_ACTIVATION_OF_HOX_GENES_DURING_DIFFERENTIATION	bladder
MSigDB_4991	REACTOME_TRANSCRIPTIONAL_REGULATION_BY_SMALL_RNAS	bladder
MSigDB_4959	REACTOME_NEGATIVE_EPIGENETIC_REGULATION_OF_RRNA_EXPRESSION	bladder
MSigDB_4958	REACTOME_POSITIVE_EPIGENETIC_REGULATION_OF_RRNA_EXPRESSION	bladder
MSigDB_4939	REACTOME_CHROMATIN_ORGANIZATION	bladder
MSigDB_4931	REACTOME_DEGRADATION_OF_AXIN	bladder
MSigDB_4928	REACTOME_SUMOYLATION_OF_RNA_BINDING_PROTEINS	bladder
MSigDB_4927	REACTOME_SUMOYLATION_OF_CHROMATIN_ORGANIZATION_PROTEINS	bladder
MSigDB_4801	REACTOME_TRANSCRIPTIONAL_REGULATION_BY_TP53	bladder
MSigDB_4772	REACTOME_SUMOYLATION_OF_UBIQUITINYLATION_PROTEINS	bladder
MSigDB_4767	REACTOME_HATS_ACETYLATE_HISTONES	bladder
MSigDB_4760	REACTOME_SUMOYLATION_OF_DNA_DAMAGE_RESPONSE_AND_REPAIR_PROTEINS	bladder
MSigDB_4722	REACTOME_CELLULAR_SENESCENCE	bladder
MSigDB_4699	REACTOME_CELLULAR_RESPONSES_TO_STRESS	bladder
MSigDB_4658	REACTOME_GENE_SILENCING_BY_RNA	bladder
MSigDB_4633	REACTOME_TCF_DEPENDENT_SIGNALING_IN_RESPONSE_TO_WNT	bladder
MSigDB_4591	REACTOME_SCF_SKP2_MEDIATED_DEGRADATION_OF_P27_P21	bladder
MSigDB_4433	REACTOME_RECOGNITION_OF_DNA_DAMAGE_BY_PCNA_CONTAINING_REPLICATION_COMPLEX	bladder
MSigDB_417	PID_FANCONI_PATHWAY	bladder
MSigDB_1033	REACTOME_S_PHASE	bladder
MSigDB_1032	REACTOME_G2_M_DNA_DAMAGE_CHECKPOINT	bladder
MSigDB_1031	REACTOME_G2_M_CHECKPOINTS	bladder
MSigDB_1030	REACTOME_EXTENSION_OF_TELOMERES	bladder
KNOWNMOT_997	MYCN.3_5p_[AG]CCACGTG	bladder
KNOWNMOT_907	MAX.5_5p_[AGT][AG][ACT]CACGTG[AG]	bladder
KNOWNMOT_814	IRF.8_5p_[CT][AG][AG]CCAAT[ACG][AG]	bladder
KNOWNMOT_535	GABPA.3_5p_CCGGAAG[CT]G[ACG][ACG]	bladder
KNOWNMOT_534	GABPA.2_5p_[AG]CCGGAAGT[AG]	bladder
KNOWNMOT_433	ETV5_5p_[AG]CCGGA[AT][AG][CT][AGT]	bladder
KNOWNMOT_415	ETS.11_5p_[CG]ACTTCCGG[CT]	bladder
KNOWNMOT_392	ERG.2_ETS1.3_FLI1_5p_ACCGGA[AT][AG][CT][ACG]	bladder
KNOWNMOT_383	EP300.3_5p_AC[ACT]TCCGG	bladder
KNOWNMOT_341	ELF1_5p_[AG]CTTCCG[CG][GT][AT]	bladder
KNOWNMOT_302	EGR1.7_5p_[AG]CGC[AG][CT]GCGC	bladder
KNOWNMOT_280	E2F.7_5p_GCGC[AC][GT]GCGC	bladder
KNOWNMOT_258	E2F1.3_5p_TTT[CG]GCG[CG]	bladder
KNOWNMOT_253	E2F1.19_5p_TTT[CG][CG]CGC	bladder
KNOWNMOT_247	E2F1.12_5p_TTT[CG]GCG[CG][CG]	bladder
KNOWNMOT_1915	ZNF143.4_5p_ACTACA[AT][CT]TC	bladder
KNOWNMOT_1818	USF1.2_5p_CACGTG[AG]	bladder
KNOWNMOT_1741	TCF7L2.3_5p_[CGT]CTTT[CG]A[AT][CG]T	bladder
KNOWNMOT_1521	SMARC.2_5p_ACTACAA[CT]TC	bladder
KNOWNMOT_1484	SETDB1.2_5p_GCGC[ACG][CGT]GCGC	bladder
KNOWNMOT_1166	NRF1_5p_GCGC[ACG]TGCGC[AG]	bladder
KNOWNMOT_1164	NRF1.4_5p_CGC[AG]TGCGC[AG]	bladder
KNOWNMOT_1066	NFY.2_5p_[GT][AG][AG]CCAAT[CG][AG][CGT]	bladder
KNOWNMOT_1038	NFE2L2.2_5p_ACCGGAAG[AT][CG]	bladder
MSigDBONC_181	KRAS.KIDNEY_UP.V1_UP	breast
MSigDBMOT_795	TGATTTRY_GFI1_01	breast
MSigDBGO_8482	GO_REGULATION_OF_CHROMOSOME_SEPARATION	breast
MSigDBGO_8160	GO_NEGATIVE_REGULATION_OF_METAPHASE_ANAPHASE_TRANSITION_OF_CELL_CYCLE	breast
MSigDBGO_6766	GO_METAPHASE_ANAPHASE_TRANSITION_OF_CELL_CYCLE	breast
MSigDBGO_5590	GO_RETROGRADE_VESICLE_MEDIATED_TRANSPORT_GOLGI_TO_ENDOPLASMIC_RETICULUM	breast
MSigDBGO_40	GO_ATP_DEPENDENT_CHROMATIN_REMODELING	breast
MSigDBGO_3905	GO_I_BAND	breast
MSigDBGO_3856	GO_CYTOSKELETON_DEPENDENT_CYTOKINESIS	breast
MSigDBGO_3670	GO_REGULATION_OF_SISTER_CHROMATID_SEGREGATION	breast
MSigDBGO_2251	GO_MITOTIC_CELL_CYCLE_CHECKPOINT	breast
MSigDBGO_1844	GO_MYOFIBRIL_ASSEMBLY	breast
MSigDB_919	REACTOME_POST_TRANSLATIONAL_PROTEIN_MODIFICATION	breast
MSigDB_5283	REACTOME_GOLGI_TO_ER_RETROGRADE_TRANSPORT	breast
MSigDB_5183	REACTOME_COPI_DEPENDENT_GOLGI_TO_ER_RETROGRADE_TRAFFIC	breast
MSigDB_5117	REACTOME_HOMOLOGY_DIRECTED_REPAIR	breast
MSigDB_5115	REACTOME_DNA_DOUBLE_STRAND_BREAK_REPAIR	breast
MSigDBONC_74	PRC2_EED_UP.V1_UP	colon
MSigDBONC_70	RAF_UP.V1_UP	colon
MSigDBONC_58	MYC_UP.V1_UP	colon
MSigDBONC_55	E2F3_UP.V1_DN	colon
MSigDBONC_45	ATM_DN.V1_DN	colon
MSigDBONC_181	KRAS.KIDNEY_UP.V1_UP	colon
MSigDBONC_176	KRAS.600.LUNG.BREAST_UP.V1_DN	colon
MSigDBONC_174	KRAS.600_UP.V1_DN	colon
MSigDBONC_137	IL21_UP.V1_DN	colon
MSigDBONC_129	CAHOY_NEURONAL	colon
MSigDBONC_124	RB_P107_DN.V1_UP	colon
MSigDBONC_12	GCNP_SHH_UP_LATE.V1_UP	colon
MSigDBONC_107	MEL18_DN.V1_DN	colon
MSigDBONC_105	BMI1_DN.V1_DN	colon
MSigDBONC_103	BMI1_DN_MEL18_DN.V1_DN	colon
MSigDBONC_10	GCNP_SHH_UP_EARLY.V1_UP	colon
MSigDBMOT_823	TGACCTTG_SF1_Q6	colon
MSigDBMOT_814	RCGCANGCGY_NRF1_Q6	colon
MSigDBMOT_808	GCANCTGNY_MYOD_Q6	colon
MSigDBMOT_807	CACGTG_MYC_Q2	colon
MSigDBMOT_80	MAX_01	colon
MSigDBMOT_798	TGTTTGY_HNF3_Q6	colon
MSigDBMOT_790	TGACCTY_ERR1_Q2	colon
MSigDBMOT_79	MYCMAX_01	colon
MSigDBMOT_741	TCCCRNNRTGC_UNKNOWN	colon
MSigDBMOT_710	RRCCGTTA_UNKNOWN	colon
MSigDBMOT_612	KTGGYRSGAA_UNKNOWN	colon
MSigDBMOT_468	E2F1_Q4_01	colon
MSigDBMOT_452	E2F_Q4_01	colon
MSigDBMOT_420	GATA_Q6	colon
MSigDBMOT_392	GCGSCMNTTT_UNKNOWN	colon
MSigDBMOT_378	HNF3ALPHA_Q6	colon
MSigDBMOT_191	LMO2COM_02	colon
MSigDBMOT_17	CETS1P54_01	colon
MSigDBMOT_147	HNF1_C	colon
MSigDBMOT_145	GATA_C	colon
MSigDBGO_998	GO_MULTICELLULAR_ORGANISMAL_RESPONSE_TO_STRESS	colon
MSigDBGO_9956	GO_CATALYTIC_ACTIVITY_ACTING_ON_A_TRNA	colon
MSigDBGO_9955	GO_CATALYTIC_ACTIVITY_ACTING_ON_RNA	colon
MSigDBGO_9954	GO_CATALYTIC_ACTIVITY_ACTING_ON_DNA	colon
MSigDBGO_995	GO_REGULATION_OF_MEMBRANE_POTENTIAL	colon
MSigDBGO_990	GO_MONOCARBOXYLIC_ACID_METABOLIC_PROCESS	colon
MSigDBGO_950	GO_CALCIUM_MEDIATED_SIGNALING	colon
MSigDBGO_9477	GO_LIGAND_GATED_ION_CHANNEL_ACTIVITY	colon
MSigDBGO_9441	GO_ION_TRANSMEMBRANE_TRANSPORTER_ACTIVITY	colon
MSigDBGO_944	GO_RNA_METHYLATION	colon
MSigDBGO_930	GO_RRNA_TRANSCRIPTION	colon
MSigDBGO_926	GO_REGULATION_OF_NEUROTRANSMITTER_LEVELS	colon
MSigDBGO_924	GO_POSITIVE_REGULATION_OF_TRANSMEMBRANE_TRANSPORT	colon
MSigDBGO_9137	GO_SM_LIKE_PROTEIN_FAMILY_COMPLEX	colon
MSigDBGO_9130	GO_POSTSYNAPTIC_SPECIALIZATION_MEMBRANE	colon
MSigDBGO_9120	GO_INTRINSIC_COMPONENT_OF_POSTSYNAPTIC_DENSITY_MEMBRANE	colon
MSigDBGO_9102	GO_INTRINSIC_COMPONENT_OF_POSTSYNAPTIC_SPECIALIZATION_MEMBRANE	colon
MSigDBGO_9100	GO_INTRINSIC_COMPONENT_OF_POSTSYNAPTIC_MEMBRANE	colon
MSigDBGO_9086	GO_WHOLE_MEMBRANE	colon
MSigDBGO_902	GO_REGULATION_OF_DNA_REPAIR	colon
MSigDBGO_8946	GO_OTHER_ORGANISM	colon
MSigDBGO_8836	GO_PROTEIN_ACETYLTRANSFERASE_COMPLEX	colon
MSigDBGO_8797	GO_RNA_POLYMERASE_II_HOLOENZYME	colon
MSigDBGO_86	GO_MEMBRANE_DEPOLARIZATION	colon
MSigDBGO_8562	GO_REGULATION_OF_NMDA_RECEPTOR_ACTIVITY	colon
MSigDBGO_8482	GO_REGULATION_OF_CHROMOSOME_SEPARATION	colon
MSigDBGO_8245	GO_REGULATION_OF_PROTEIN_LOCALIZATION_TO_PLASMA_MEMBRANE	colon
MSigDBGO_8218	GO_NEGATIVE_REGULATION_OF_SUPRAMOLECULAR_FIBER_ORGANIZATION	colon
MSigDBGO_8210	GO_MICROTUBULE_CYTOSKELETON_ORGANIZATION_INVOLVED_IN_MITOSIS	colon
MSigDBGO_819	GO_REGULATION_OF_PROTEIN_POLYMERIZATION	colon
MSigDBGO_8160	GO_NEGATIVE_REGULATION_OF_METAPHASE_ANAPHASE_TRANSITION_OF_CELL_CYCLE	colon
MSigDBGO_81	GO_DNA_TEMPLATED_TRANSCRIPTION_ELONGATION	colon
MSigDBGO_8076	GO_REGULATION_OF_GLUTAMATE_RECEPTOR_SIGNALING_PATHWAY	colon
MSigDBGO_8006	GO_REGULATION_OF_ACTIN_FILAMENT_ORGANIZATION	colon
MSigDBGO_7945	GO_VESICLE_MEDIATED_TRANSPORT_IN_SYNAPSE	colon
MSigDBGO_7903	GO_CATION_TRANSMEMBRANE_TRANSPORT	colon
MSigDBGO_7892	GO_CILIARY_BASAL_BODY_PLASMA_MEMBRANE_DOCKING	colon
MSigDBGO_7850	GO_RECEPTOR_LOCALIZATION_TO_SYNAPSE	colon
MSigDBGO_784	GO_REGULATION_OF_MEMBRANE_DEPOLARIZATION	colon
MSigDBGO_7839	GO_NCRNA_EXPORT_FROM_NUCLEUS	colon
MSigDBGO_7720	GO_PROTEIN_LOCALIZATION_TO_PLASMA_MEMBRANE	colon
MSigDBGO_7690	GO_SIGNAL_TRANSDUCTION_INVOLVED_IN_CELL_CYCLE_CHECKPOINT	colon
MSigDBGO_7629	GO_RESPONSE_TO_CATECHOLAMINE	colon
MSigDBGO_7577	GO_CELLULAR_RESPONSE_TO_XENOBIOTIC_STIMULUS	colon
MSigDBGO_7554	GO_CELLULAR_RESPONSE_TO_COPPER_ION	colon
MSigDBGO_748	GO_MONOVALENT_INORGANIC_CATION_TRANSPORT	colon
MSigDBGO_7425	GO_MEIOSIS_I_CELL_CYCLE_PROCESS	colon
MSigDBGO_72	GO_CHROMOSOME_SEGREGATION	colon
MSigDBGO_7193	GO_CARDIAC_MUSCLE_CONTRACTION	colon
MSigDBGO_719	GO_CHROMOSOME_SEPARATION	colon
MSigDBGO_7175	GO_METAL_ION_HOMEOSTASIS	colon
MSigDBGO_7078	GO_REGULATION_OF_RNA_METABOLIC_PROCESS	colon
MSigDBGO_7074	GO_ESTABLISHMENT_OF_RNA_LOCALIZATION	colon
MSigDBGO_7067	GO_IMPORT_INTO_NUCLEUS	colon
MSigDBGO_7044	GO_MRNA_TRANSPORT	colon
MSigDBGO_702	GO_PROTEIN_IMPORT	colon
MSigDBGO_7017	GO_REGULATION_OF_INSULIN_SECRETION	colon
MSigDBGO_696	GO_HORMONE_TRANSPORT	colon
MSigDBGO_6913	GO_TRANSPORT_OF_VIRUS	colon
MSigDBGO_6868	GO_POSITIVE_REGULATION_OF_NUCLEOBASE_CONTAINING_COMPOUND_METABOLIC_PROCESS	colon
MSigDBGO_6867	GO_NEGATIVE_REGULATION_OF_NUCLEOBASE_CONTAINING_COMPOUND_METABOLIC_PROCESS	colon
MSigDBGO_685	GO_NEUROTRANSMITTER_TRANSPORT	colon
MSigDBGO_683	GO_RRNA_METABOLIC_PROCESS	colon
MSigDBGO_678	GO_TELOMERE_ORGANIZATION	colon
MSigDBGO_6766	GO_METAPHASE_ANAPHASE_TRANSITION_OF_CELL_CYCLE	colon
MSigDBGO_6741	GO_CELLULAR_MACROMOLECULE_CATABOLIC_PROCESS	colon
MSigDBGO_672	GO_TELOMERE_MAINTENANCE_VIA_TELOMERE_LENGTHENING	colon
MSigDBGO_671	GO_ORGANIC_HYDROXY_COMPOUND_METABOLIC_PROCESS	colon
MSigDBGO_6686	GO_PEPTIDE_BIOSYNTHETIC_PROCESS	colon
MSigDBGO_6503	GO_HOMOLOGOUS_RECOMBINATION	colon
MSigDBGO_643	GO_POSITIVE_REGULATION_OF_DNA_METABOLIC_PROCESS	colon
MSigDBGO_6411	GO_POSITIVE_REGULATION_OF_ION_TRANSMEMBRANE_TRANSPORT	colon
MSigDBGO_6409	GO_REGULATION_OF_ION_TRANSMEMBRANE_TRANSPORT	colon
MSigDBGO_6394	GO_SNRNA_3_END_PROCESSING	colon
MSigDBGO_6306	GO_NUCLEAR_DNA_REPLICATION	colon
MSigDBGO_629	GO_REGULATION_OF_HORMONE_LEVELS	colon
MSigDBGO_622	GO_REGULATION_OF_EXOCYTOSIS	colon
MSigDBGO_620	GO_REGULATION_OF_MUSCLE_CONTRACTION	colon
MSigDBGO_6169	GO_TELOMERE_MAINTENANCE_VIA_SEMI_CONSERVATIVE_REPLICATION	colon
MSigDBGO_6130	GO_PROTEIN_CONTAINING_COMPLEX_LOCALIZATION	colon
MSigDBGO_6073	GO_DNA_DAMAGE_RESPONSE_SIGNAL_TRANSDUCTION_BY_P53_CLASS_MEDIATOR	colon
MSigDBGO_606	GO_SECOND_MESSENGER_MEDIATED_SIGNALING	colon
MSigDBGO_6057	GO_PEPTIDE_HORMONE_SECRETION	colon
MSigDBGO_6052	GO_ACTIN_FILAMENT_DEPOLYMERIZATION	colon
MSigDBGO_5968	GO_REGULATION_OF_NUCLEOBASE_CONTAINING_COMPOUND_METABOLIC_PROCESS	colon
MSigDBGO_5942	GO_ANTIBIOTIC_METABOLIC_PROCESS	colon
MSigDBGO_5909	GO_RNA_METABOLIC_PROCESS	colon
MSigDBGO_587	GO_NCRNA_3_END_PROCESSING	colon
MSigDBGO_5697	GO_SNRNA_TRANSCRIPTION	colon
MSigDBGO_5683	GO_RIBONUCLEOSIDE_MONOPHOSPHATE_BIOSYNTHETIC_PROCESS	colon
MSigDBGO_5588	GO_CELLULAR_ION_HOMEOSTASIS	colon
MSigDBGO_5577	GO_XENOBIOTIC_METABOLIC_PROCESS	colon
MSigDBGO_5520	GO_MRNA_EXPORT_FROM_NUCLEUS	colon
MSigDBGO_5519	GO_RNA_EXPORT_FROM_NUCLEUS	colon
MSigDBGO_5515	GO_TRANSCRIPTION_BY_RNA_POLYMERASE_III	colon
MSigDBGO_5513	GO_TERMINATION_OF_RNA_POLYMERASE_I_TRANSCRIPTION	colon
MSigDBGO_5512	GO_TRANSCRIPTION_ELONGATION_FROM_RNA_POLYMERASE_I_PROMOTER	colon
MSigDBGO_5511	GO_TRANSCRIPTION_INITIATION_FROM_RNA_POLYMERASE_I_PROMOTER	colon
MSigDBGO_5510	GO_TRANSCRIPTION_BY_RNA_POLYMERASE_I	colon
MSigDBGO_537	GO_TRANSMISSION_OF_NERVE_IMPULSE	colon
MSigDBGO_524	GO_CELL_CYCLE_PHASE_TRANSITION	colon
MSigDBGO_5232	GO_NUCLEOTIDYLTRANSFERASE_ACTIVITY	colon
MSigDBGO_5230	GO_SNORNA_BINDING	colon
MSigDBGO_5214	GO_CATION_CHANNEL_ACTIVITY	colon
MSigDBGO_5188	GO_TRANSPORTER_ACTIVITY	colon
MSigDBGO_5180	GO_RNA_POLYMERASE_ACTIVITY	colon
MSigDBGO_5178	GO_EXONUCLEASE_ACTIVITY_ACTIVE_WITH_EITHER_RIBO_OR_DEOXYRIBONUCLEIC_ACIDS_AND_PRODUCING_5_PHOSPHOMONOESTERS	colon
MSigDBGO_5175	GO_DNA_HELICASE_ACTIVITY	colon
MSigDBGO_5165	GO_TRNA_METHYLTRANSFERASE_ACTIVITY	colon
MSigDBGO_5123	GO_RIBONUCLEASE_ACTIVITY	colon
MSigDBGO_5101	GO_TRANSFERASE_ACTIVITY_TRANSFERRING_ONE_CARBON_GROUPS	colon
MSigDBGO_5091	GO_LIPID_BINDING	colon
MSigDBGO_5088	GO_POTASSIUM_CHANNEL_ACTIVITY	colon
MSigDBGO_5053	GO_EXTRACELLULAR_LIGAND_GATED_ION_CHANNEL_ACTIVITY	colon
MSigDBGO_5051	GO_PDZ_DOMAIN_BINDING	colon
MSigDBGO_5049	GO_3_5_EXONUCLEASE_ACTIVITY	colon
MSigDBGO_504	GO_CELLULAR_RESPONSE_TO_CADMIUM_ION	colon
MSigDBGO_502	GO_RESPONSE_TO_HEAT	colon
MSigDBGO_5005	GO_SNRNA_BINDING	colon
MSigDBGO_50	GO_CHROMOSOME_ORGANIZATION	colon
MSigDBGO_4980	GO_S_ADENOSYLMETHIONINE_DEPENDENT_METHYLTRANSFERASE_ACTIVITY	colon
MSigDBGO_4967	GO_SINGLE_STRANDED_DNA_BINDING	colon
MSigDBGO_4953	GO_ENDONUCLEASE_ACTIVITY	colon
MSigDBGO_4947	GO_DNA_DEPENDENT_ATPASE_ACTIVITY	colon
MSigDBGO_4931	GO_TRANSMEMBRANE_TRANSPORTER_ACTIVITY	colon
MSigDBGO_493	GO_TRNA_METABOLIC_PROCESS	colon
MSigDBGO_4908	GO_DEOXYRIBONUCLEASE_ACTIVITY	colon
MSigDBGO_490	GO_NEGATIVE_REGULATION_OF_RESPONSE_TO_DNA_DAMAGE_STIMULUS	colon
MSigDBGO_4862	GO_RIBONUCLEOPROTEIN_COMPLEX_BINDING	colon
MSigDBGO_485	GO_ESTABLISHMENT_OF_PROTEIN_LOCALIZATION_TO_CHROMOSOME	colon
MSigDBGO_4842	GO_ION_CHANNEL_BINDING	colon
MSigDBGO_4836	GO_CALCIUM_ION_TRANSMEMBRANE_TRANSPORTER_ACTIVITY	colon
MSigDBGO_483	GO_POSITIVE_REGULATION_OF_TRANSPORTER_ACTIVITY	colon
MSigDBGO_4802	GO_ATPASE_ACTIVITY_COUPLED_TO_MOVEMENT_OF_SUBSTANCES	colon
MSigDBGO_4800	GO_EXCITATORY_EXTRACELLULAR_LIGAND_GATED_ION_CHANNEL_ACTIVITY	colon
MSigDBGO_4778	GO_HELICASE_ACTIVITY	colon
MSigDBGO_4749	GO_PROTEIN_METHYLTRANSFERASE_ACTIVITY	colon
MSigDBGO_4733	GO_NEUROTRANSMITTER_RECEPTOR_ACTIVITY	colon
MSigDBGO_4727	GO_PHOSPHORIC_ESTER_HYDROLASE_ACTIVITY	colon
MSigDBGO_4724	GO_STRUCTURAL_CONSTITUENT_OF_NUCLEAR_PORE	colon
MSigDBGO_4716	GO_EXONUCLEASE_ACTIVITY	colon
MSigDBGO_4705	GO_NUCLEASE_ACTIVITY	colon
MSigDBGO_4680	GO_DAMAGED_DNA_BINDING	colon
MSigDBGO_4661	GO_PHOSPHORIC_DIESTER_HYDROLASE_ACTIVITY	colon
MSigDBGO_4655	GO_CHANNEL_REGULATOR_ACTIVITY	colon
MSigDBGO_4654	GO_CATION_TRANSMEMBRANE_TRANSPORTER_ACTIVITY	colon
MSigDBGO_465	GO_INSULIN_SECRETION	colon
MSigDBGO_4646	GO_SINGLE_STRANDED_RNA_BINDING	colon
MSigDBGO_464	GO_METAL_ION_TRANSPORT	colon
MSigDBGO_4622	GO_TRNA_BINDING	colon
MSigDBGO_4615	GO_PASSIVE_TRANSMEMBRANE_TRANSPORTER_ACTIVITY	colon
MSigDBGO_4594	GO_N_METHYLTRANSFERASE_ACTIVITY	colon
MSigDBGO_4569	GO_GATED_CHANNEL_ACTIVITY	colon
MSigDBGO_4566	GO_METAL_ION_TRANSMEMBRANE_TRANSPORTER_ACTIVITY	colon
MSigDBGO_455	GO_NEGATIVE_REGULATION_OF_PROTEIN_POLYMERIZATION	colon
MSigDBGO_4547	GO_UNFOLDED_PROTEIN_BINDING	colon
MSigDBGO_4521	GO_STEROID_BINDING	colon
MSigDBGO_4505	GO_MONOVALENT_INORGANIC_CATION_TRANSMEMBRANE_TRANSPORTER_ACTIVITY	colon
MSigDBGO_4486	GO_PURINE_NTP_DEPENDENT_HELICASE_ACTIVITY	colon
MSigDBGO_4485	GO_ATP_DEPENDENT_DNA_HELICASE_ACTIVITY	colon
MSigDBGO_4478	GO_RNA_METHYLTRANSFERASE_ACTIVITY	colon
MSigDBGO_4476	GO_UBIQUITIN_LIKE_PROTEIN_BINDING	colon
MSigDBGO_4456	GO_HEAT_SHOCK_PROTEIN_BINDING	colon
MSigDBGO_4452	GO_VOLTAGE_GATED_ION_CHANNEL_ACTIVITY	colon
MSigDBGO_4427	GO_CYCLIC_NUCLEOTIDE_PHOSPHODIESTERASE_ACTIVITY	colon
MSigDBGO_4425	GO_CYCLIN_DEPENDENT_PROTEIN_KINASE_HOLOENZYME_COMPLEX	colon
MSigDBGO_4420	GO_NUCLEAR_UBIQUITIN_LIGASE_COMPLEX	colon
MSigDBGO_4410	GO_PLASMA_MEMBRANE_PROTEIN_COMPLEX	colon
MSigDBGO_4400	GO_U12_TYPE_SPLICEOSOMAL_COMPLEX	colon
MSigDBGO_4397	GO_TRANSPORT_VESICLE_MEMBRANE	colon
MSigDBGO_439	GO_MATURATION_OF_SSU_RRNA	colon
MSigDBGO_4386	GO_RECYCLING_ENDOSOME	colon
MSigDBGO_438	GO_MEMBRANE_DEPOLARIZATION_DURING_ACTION_POTENTIAL	colon
MSigDBGO_4372	GO_MICROTUBULE_ORGANIZING_CENTER	colon
MSigDBGO_437	GO_TRANSCRIPTION_COUPLED_NUCLEOTIDE_EXCISION_REPAIR	colon
MSigDBGO_4365	GO_RIBONUCLEOPROTEIN_COMPLEX	colon
MSigDBGO_4355	GO_SPINDLE	colon
MSigDBGO_4354	GO_EXTRINSIC_COMPONENT_OF_MEMBRANE	colon
MSigDBGO_4348	GO_MICROTUBULE_ORGANIZING_CENTER_PART	colon
MSigDBGO_4345	GO_NUCLEAR_PORE	colon
MSigDBGO_4341	GO_NUCLEOLUS	colon
MSigDBGO_4338	GO_PERIKARYON	colon
MSigDBGO_4327	GO_PRESYNAPSE	colon
MSigDBGO_4315	GO_CHROMOSOME_TELOMERIC_REGION	colon
MSigDBGO_4308	GO_CONDENSED_CHROMOSOME	colon
MSigDBGO_43	GO_LIPID_MODIFICATION	colon
MSigDBGO_4296	GO_ENDOSOMAL_PART	colon
MSigDBGO_4253	GO_SMALL_NUCLEOLAR_RIBONUCLEOPROTEIN_COMPLEX	colon
MSigDBGO_4251	GO_REPLICATION_FORK	colon
MSigDBGO_4245	GO_SPLICEOSOMAL_COMPLEX	colon
MSigDBGO_4242	GO_HETEROCHROMATIN	colon
MSigDBGO_4240	GO_NUCLEAR_TRANSCRIPTION_FACTOR_COMPLEX	colon
MSigDBGO_4231	GO_MEMBRANE_PROTEIN_COMPLEX	colon
MSigDBGO_4226	GO_TRANSPORTER_COMPLEX	colon
MSigDBGO_4219	GO_CONDENSED_CHROMOSOME_CENTROMERIC_REGION	colon
MSigDBGO_4211	GO_CATALYTIC_STEP_2_SPLICEOSOME	colon
MSigDBGO_4205	GO_KINETOCHORE	colon
MSigDBGO_42	GO_ION_TRANSPORT	colon
MSigDBGO_4175	GO_NUCLEOPLASM_PART	colon
MSigDBGO_4174	GO_METHYLTRANSFERASE_COMPLEX	colon
MSigDBGO_4169	GO_SMALL_SUBUNIT_PROCESSOME	colon
MSigDBGO_4155	GO_HISTONE_METHYLTRANSFERASE_COMPLEX	colon
MSigDBGO_4147	GO_DNA_REPAIR_COMPLEX	colon
MSigDBGO_4122	GO_RIBONUCLEOPROTEIN_GRANULE	colon
MSigDBGO_4117	GO_TRANSCRIPTION_FACTOR_COMPLEX	colon
MSigDBGO_4108	GO_CHROMATIN	colon
MSigDBGO_4102	GO_NUCLEAR_REPLICATION_FORK	colon
MSigDBGO_4093	GO_PRERIBOSOME	colon
MSigDBGO_4088	GO_NUCLEAR_CHROMOSOME	colon
MSigDBGO_4075	GO_CENTROSOME	colon
MSigDBGO_4069	GO_PCG_PROTEIN_COMPLEX	colon
MSigDBGO_4032	GO_PRECATALYTIC_SPLICEOSOME	colon
MSigDBGO_4019	GO_TRANSFERASE_COMPLEX	colon
MSigDBGO_4017	GO_CAJAL_BODY	colon
MSigDBGO_4013	GO_SPINDLE_POLE	colon
MSigDBGO_4003	GO_MITOTIC_SPINDLE	colon
MSigDBGO_4001	GO_CHROMOSOMAL_REGION	colon
MSigDBGO_400	GO_REGULATION_OF_MEIOTIC_NUCLEAR_DIVISION	colon
MSigDBGO_40	GO_ATP_DEPENDENT_CHROMATIN_REMODELING	colon
MSigDBGO_3984	GO_RNA_POLYMERASE_II_TRANSCRIPTION_FACTOR_COMPLEX	colon
MSigDBGO_3980	GO_RNA_POLYMERASE_COMPLEX	colon
MSigDBGO_3979	GO_EXOCYTIC_VESICLE	colon
MSigDBGO_3965	GO_U2_TYPE_SPLICEOSOMAL_COMPLEX	colon
MSigDBGO_3958	GO_CHROMOSOME_CENTROMERIC_REGION	colon
MSigDBGO_3957	GO_TRANSFERASE_COMPLEX_TRANSFERRING_PHOSPHORUS_CONTAINING_GROUPS	colon
MSigDBGO_3921	GO_CENTRIOLE	colon
MSigDBGO_3916	GO_CONDENSED_NUCLEAR_CHROMOSOME	colon
MSigDBGO_3915	GO_CHROMOSOME	colon
MSigDBGO_3913	GO_90S_PRERIBOSOME	colon
MSigDBGO_3907	GO_MULTIVESICULAR_BODY	colon
MSigDBGO_3903	GO_NUCLEAR_CHROMOSOME_TELOMERIC_REGION	colon
MSigDBGO_3890	GO_RNA_PHOSPHODIESTER_BOND_HYDROLYSIS_ENDONUCLEOLYTIC	colon
MSigDBGO_3873	GO_DIVALENT_INORGANIC_CATION_TRANSPORT	colon
MSigDBGO_3843	GO_TRNA_MODIFICATION	colon
MSigDBGO_3814	GO_REGULATION_OF_BLOOD_CIRCULATION	colon
MSigDBGO_380	GO_SODIUM_ION_TRANSMEMBRANE_TRANSPORT	colon
MSigDBGO_3796	GO_REGULATION_OF_TRANSMEMBRANE_TRANSPORT	colon
MSigDBGO_3788	GO_DNA_METABOLIC_PROCESS	colon
MSigDBGO_3785	GO_VASCULAR_PROCESS_IN_CIRCULATORY_SYSTEM	colon
MSigDBGO_3730	GO_NUCLEAR_CHROMOSOME_SEGREGATION	colon
MSigDBGO_3717	GO_REGULATION_OF_CATION_TRANSMEMBRANE_TRANSPORT	colon
MSigDBGO_3706	GO_SPLICEOSOMAL_SNRNP_ASSEMBLY	colon
MSigDBGO_3700	GO_REGULATION_OF_POTASSIUM_ION_TRANSPORT	colon
MSigDBGO_369	GO_FATTY_ACID_BETA_OXIDATION	colon
MSigDBGO_3678	GO_PRIMARY_ALCOHOL_METABOLIC_PROCESS	colon
MSigDBGO_3671	GO_CELL_CYCLE_PROCESS	colon
MSigDBGO_3670	GO_REGULATION_OF_SISTER_CHROMATID_SEGREGATION	colon
MSigDBGO_3666	GO_DNA_REPLICATION	colon
MSigDBGO_3661	GO_HORMONE_METABOLIC_PROCESS	colon
MSigDBGO_3651	GO_MONOAMINE_TRANSPORT	colon
MSigDBGO_3646	GO_CELLULAR_RESPONSE_TO_DNA_DAMAGE_STIMULUS	colon
MSigDBGO_3641	GO_REGULATION_OF_RESPONSE_TO_DNA_DAMAGE_STIMULUS	colon
MSigDBGO_3625	GO_REGULATION_OF_SODIUM_ION_TRANSMEMBRANE_TRANSPORT	colon
MSigDBGO_3606	GO_REGULATION_OF_CALCIUM_ION_TRANSMEMBRANE_TRANSPORTER_ACTIVITY	colon
MSigDBGO_3596	GO_GENE_SILENCING_BY_RNA	colon
MSigDBGO_3595	GO_RRNA_METHYLATION	colon
MSigDBGO_3585	GO_SODIUM_ION_TRANSPORT	colon
MSigDBGO_3575	GO_TRNA_PROCESSING	colon
MSigDBGO_3555	GO_NEGATIVE_REGULATION_OF_CELL_CYCLE	colon
MSigDBGO_3553	GO_INORGANIC_ION_TRANSMEMBRANE_TRANSPORT	colon
MSigDBGO_3551	GO_REGULATION_OF_TRANSCRIPTION_INVOLVED_IN_G1_S_TRANSITION_OF_MITOTIC_CELL_CYCLE	colon
MSigDBGO_3521	GO_NUCLEAR_TRANSCRIBED_MRNA_CATABOLIC_PROCESS_EXONUCLEOLYTIC	colon
MSigDBGO_3512	GO_REGULATION_OF_GENE_EXPRESSION_EPIGENETIC	colon
MSigDBGO_3511	GO_TRANSMEMBRANE_TRANSPORT	colon
MSigDBGO_3508	GO_REGULATION_OF_CATION_CHANNEL_ACTIVITY	colon
MSigDBGO_3477	GO_NEGATIVE_REGULATION_OF_DNA_REPLICATION	colon
MSigDBGO_3449	GO_CELLULAR_HOMEOSTASIS	colon
MSigDBGO_342	GO_CELL_CYCLE_DNA_REPLICATION	colon
MSigDBGO_3417	GO_RNA_SPLICING	colon
MSigDBGO_3407	GO_REGULATION_OF_TELOMERE_MAINTENANCE_VIA_TELOMERE_LENGTHENING	colon
MSigDBGO_3406	GO_NEURONAL_ACTION_POTENTIAL	colon
MSigDBGO_3395	GO_PROTEIN_LOCALIZATION_TO_NUCLEUS	colon
MSigDBGO_3394	GO_ENDOCYTOSIS	colon
MSigDBGO_3375	GO_RIBOSOMAL_LARGE_SUBUNIT_BIOGENESIS	colon
MSigDBGO_3370	GO_RNA_LOCALIZATION	colon
MSigDBGO_3343	GO_MACROMOLECULE_METHYLATION	colon
MSigDBGO_3335	GO_MEMBRANE_REPOLARIZATION	colon
MSigDBGO_3316	GO_RNA_CATABOLIC_PROCESS	colon
MSigDBGO_3309	GO_METHYLATION	colon
MSigDBGO_3302	GO_NEGATIVE_REGULATION_OF_CALCIUM_MEDIATED_SIGNALING	colon
MSigDBGO_3293	GO_LIPID_OXIDATION	colon
MSigDBGO_3267	GO_REGULATION_OF_ION_TRANSPORT	colon
MSigDBGO_3253	GO_REGULATION_OF_POTASSIUM_ION_TRANSMEMBRANE_TRANSPORTER_ACTIVITY	colon
MSigDBGO_3239	GO_RRNA_MODIFICATION	colon
MSigDBGO_3236	GO_SNRNA_PROCESSING	colon
MSigDBGO_3235	GO_SPLICEOSOMAL_COMPLEX_ASSEMBLY	colon
MSigDBGO_3233	GO_REGULATION_OF_CARDIAC_CONDUCTION	colon
MSigDBGO_3225	GO_CELL_CYCLE_CHECKPOINT	colon
MSigDBGO_3218	GO_REGULATION_OF_CELL_CYCLE_PROCESS	colon
MSigDBGO_3199	GO_CHROMATIN_REMODELING	colon
MSigDBGO_3183	GO_REGULATION_OF_CARDIAC_MUSCLE_CONTRACTION	colon
MSigDBGO_3161	GO_MATURATION_OF_5_8S_RRNA	colon
MSigDBGO_313	GO_DNA_DEPENDENT_DNA_REPLICATION	colon
MSigDBGO_3069	GO_RNA_3_END_PROCESSING	colon
MSigDBGO_3067	GO_NEGATIVE_REGULATION_OF_DNA_METABOLIC_PROCESS	colon
MSigDBGO_3059	GO_REGULATION_OF_DNA_REPLICATION	colon
MSigDBGO_3052	GO_RECOMBINATIONAL_REPAIR	colon
MSigDBGO_3033	GO_CELLULAR_CHEMICAL_HOMEOSTASIS	colon
MSigDBGO_3024	GO_NUCLEAR_EXPORT	colon
MSigDBGO_3008	GO_REGULATION_OF_NEUROTRANSMITTER_RECEPTOR_ACTIVITY	colon
MSigDBGO_299	GO_REGULATION_OF_NUCLEAR_DIVISION	colon
MSigDBGO_298	GO_CELLULAR_RESPONSE_TO_UV	colon
MSigDBGO_2948	GO_PROTEIN_DNA_COMPLEX_SUBUNIT_ORGANIZATION	colon
MSigDBGO_294	GO_CELL_DIVISION	colon
MSigDBGO_2911	GO_DNA_INTEGRITY_CHECKPOINT	colon
MSigDBGO_2894	GO_NEGATIVE_REGULATION_OF_TELOMERE_MAINTENANCE	colon
MSigDBGO_2883	GO_REGULATION_OF_CHROMOSOME_ORGANIZATION	colon
MSigDBGO_2852	GO_ION_HOMEOSTASIS	colon
MSigDBGO_2823	GO_MRNA_METABOLIC_PROCESS	colon
MSigDBGO_2816	GO_RNA_POLYADENYLATION	colon
MSigDBGO_2804	GO_POSITIVE_REGULATION_OF_CELL_CYCLE_ARREST	colon
MSigDBGO_28	GO_RNA_DEPENDENT_DNA_BIOSYNTHETIC_PROCESS	colon
MSigDBGO_2792	GO_MEIOTIC_CELL_CYCLE_PROCESS	colon
MSigDBGO_2757	GO_HEART_PROCESS	colon
MSigDBGO_2741	GO_ORGANIC_CATION_TRANSPORT	colon
MSigDBGO_2735	GO_MACROMOLECULE_CATABOLIC_PROCESS	colon
MSigDBGO_2716	GO_MISMATCH_REPAIR	colon
MSigDBGO_2688	GO_REGULATION_OF_CELL_CYCLE_ARREST	colon
MSigDBGO_2685	GO_REGULATION_OF_DNA_BIOSYNTHETIC_PROCESS	colon
MSigDBGO_2661	GO_MULTICELLULAR_ORGANISMAL_SIGNALING	colon
MSigDBGO_266	GO_POSITIVE_REGULATION_OF_CATION_CHANNEL_ACTIVITY	colon
MSigDBGO_264	GO_DNA_TEMPLATED_TRANSCRIPTION_TERMINATION	colon
MSigDBGO_2623	GO_REGULATION_OF_SIGNAL_TRANSDUCTION_BY_P53_CLASS_MEDIATOR	colon
MSigDBGO_2610	GO_PROTEIN_LOCALIZATION_TO_ORGANELLE	colon
MSigDBGO_2592	GO_DNA_GEOMETRIC_CHANGE	colon
MSigDBGO_256	GO_CIRCULATORY_SYSTEM_PROCESS	colon
MSigDBGO_2537	GO_CELLULAR_RESPONSE_TO_CALCIUM_ION	colon
MSigDBGO_2533	GO_AMMONIUM_TRANSPORT	colon
MSigDBGO_2502	GO_MONOCARBOXYLIC_ACID_TRANSPORT	colon
MSigDBGO_25	GO_MEIOTIC_CHROMOSOME_SEGREGATION	colon
MSigDBGO_2481	GO_REGULATION_OF_HEART_RATE_BY_CARDIAC_CONDUCTION	colon
MSigDBGO_2475	GO_INTERSPECIES_INTERACTION_BETWEEN_ORGANISMS	colon
MSigDBGO_2470	GO_CELLULAR_LIPID_METABOLIC_PROCESS	colon
MSigDBGO_2466	GO_POSITIVE_REGULATION_OF_TELOMERE_MAINTENANCE	colon
MSigDBGO_2460	GO_MEIOTIC_CELL_CYCLE	colon
MSigDBGO_2459	GO_RIBONUCLEOPROTEIN_COMPLEX_BIOGENESIS	colon
MSigDBGO_2454	GO_REGULATION_OF_VIRAL_TRANSCRIPTION	colon
MSigDBGO_2423	GO_NON_RECOMBINATIONAL_REPAIR	colon
MSigDBGO_2408	GO_ORGANIC_CYCLIC_COMPOUND_CATABOLIC_PROCESS	colon
MSigDBGO_2375	GO_REGULATION_OF_SYSTEM_PROCESS	colon
MSigDBGO_2366	GO_ALCOHOL_METABOLIC_PROCESS	colon
MSigDBGO_2363	GO_NUCLEAR_TRANSCRIBED_MRNA_CATABOLIC_PROCESS_DEADENYLATION_DEPENDENT_DECAY	colon
MSigDBGO_2355	GO_ACTION_POTENTIAL	colon
MSigDBGO_2341	GO_DRUG_TRANSPORT	colon
MSigDBGO_233	GO_CHEMICAL_HOMEOSTASIS	colon
MSigDBGO_2323	GO_CELLULAR_RESPONSE_TO_INORGANIC_SUBSTANCE	colon
MSigDBGO_231	GO_NEGATIVE_REGULATION_OF_SMOOTH_MUSCLE_CELL_PROLIFERATION	colon
MSigDBGO_2300	GO_SIGNAL_TRANSDUCTION_BY_P53_CLASS_MEDIATOR	colon
MSigDBGO_2293	GO_LIPID_METABOLIC_PROCESS	colon
MSigDBGO_2260	GO_CELL_CYCLE_G2_M_PHASE_TRANSITION	colon
MSigDBGO_2251	GO_MITOTIC_CELL_CYCLE_CHECKPOINT	colon
MSigDBGO_2249	GO_TERMINATION_OF_RNA_POLYMERASE_II_TRANSCRIPTION	colon
MSigDBGO_222	GO_REGULATION_OF_BLOOD_PRESSURE	colon
MSigDBGO_2215	GO_POSITIVE_REGULATION_OF_TELOMERE_MAINTENANCE_VIA_TELOMERE_LENGTHENING	colon
MSigDBGO_2213	GO_INTERSTRAND_CROSS_LINK_REPAIR	colon
MSigDBGO_2204	GO_REGULATION_OF_DNA_METABOLIC_PROCESS	colon
MSigDBGO_2199	GO_CELLULAR_RESPONSE_TO_HEAT	colon
MSigDBGO_2179	GO_MULTI_ORGANISM_LOCALIZATION	colon
MSigDBGO_2176	GO_DNA_BIOSYNTHETIC_PROCESS	colon
MSigDBGO_2169	GO_CALCIUM_ION_REGULATED_EXOCYTOSIS	colon
MSigDBGO_2163	GO_REGULATION_OF_ACTION_POTENTIAL	colon
MSigDBGO_2156	GO_DNA_RECOMBINATION	colon
MSigDBGO_215	GO_REGULATION_OF_CALCIUM_MEDIATED_SIGNALING	colon
MSigDBGO_2145	GO_SIGNAL_RELEASE	colon
MSigDBGO_2136	GO_DNA_TEMPLATED_TRANSCRIPTION_INITIATION	colon
MSigDBGO_213	GO_POSITIVE_REGULATION_OF_DNA_BIOSYNTHETIC_PROCESS	colon
MSigDBGO_2129	GO_ORGANOPHOSPHATE_CATABOLIC_PROCESS	colon
MSigDBGO_2121	GO_NEGATIVE_REGULATION_OF_CHROMOSOME_ORGANIZATION	colon
MSigDBGO_2111	GO_POSITIVE_REGULATION_OF_POTASSIUM_ION_TRANSMEMBRANE_TRANSPORTER_ACTIVITY	colon
MSigDBGO_2053	GO_REGULATION_OF_REGULATED_SECRETORY_PATHWAY	colon
MSigDBGO_2036	GO_TRNA_TRANSPORT	colon
MSigDBGO_2023	GO_SOMATIC_DIVERSIFICATION_OF_IMMUNE_RECEPTORS	colon
MSigDBGO_2011	GO_REGULATION_OF_RYANODINE_SENSITIVE_CALCIUM_RELEASE_CHANNEL_ACTIVITY	colon
MSigDBGO_201	GO_RIBOSOME_BIOGENESIS	colon
MSigDBGO_1992	GO_NUCLEOTIDE_EXCISION_REPAIR	colon
MSigDBGO_1988	GO_RESPONSE_TO_UV	colon
MSigDBGO_1985	GO_TRNA_METHYLATION	colon
MSigDBGO_1975	GO_ORGANIC_ANION_TRANSPORT	colon
MSigDBGO_1967	GO_RIBONUCLEOPROTEIN_COMPLEX_SUBUNIT_ORGANIZATION	colon
MSigDBGO_1944	GO_PROTEIN_SUMOYLATION	colon
MSigDBGO_1915	GO_DNA_REPLICATION_INITIATION	colon
MSigDBGO_1901	GO_NUCLEOBASE_CONTAINING_COMPOUND_TRANSPORT	colon
MSigDBGO_1900	GO_DOUBLE_STRAND_BREAK_REPAIR	colon
MSigDBGO_1890	GO_RNA_SPLICING_VIA_TRANSESTERIFICATION_REACTIONS	colon
MSigDBGO_1889	GO_CELL_CYCLE_G1_S_PHASE_TRANSITION	colon
MSigDBGO_188	GO_RESPONSE_TO_ZINC_ION	colon
MSigDBGO_1862	GO_NCRNA_METABOLIC_PROCESS	colon
MSigDBGO_1832	GO_MITOTIC_NUCLEAR_DIVISION	colon
MSigDBGO_1818	GO_CELL_COMMUNICATION_BY_ELECTRICAL_COUPLING	colon
MSigDBGO_1783	GO_RELAXATION_OF_MUSCLE	colon
MSigDBGO_1772	GO_G_PROTEIN_COUPLED_RECEPTOR_SIGNALING_PATHWAY	colon
MSigDBGO_1766	GO_MRNA_3_END_PROCESSING	colon
MSigDBGO_1759	GO_REGULATION_OF_HEART_RATE	colon
MSigDBGO_1748	GO_CYTOPLASMIC_TRANSLATIONAL_INITIATION	colon
MSigDBGO_1746	GO_PROTEIN_LOCALIZATION_TO_CHROMOSOME	colon
MSigDBGO_1739	GO_SISTER_CHROMATID_COHESION	colon
MSigDBGO_1731	GO_ORGANIC_ACID_CATABOLIC_PROCESS	colon
MSigDBGO_1693	GO_MATURATION_OF_SSU_RRNA_FROM_TRICISTRONIC_RRNA_TRANSCRIPT_SSU_RRNA_5_8S_RRNA_LSU_RRNA_	colon
MSigDBGO_1680	GO_NEGATIVE_REGULATION_OF_TELOMERE_MAINTENANCE_VIA_TELOMERE_LENGTHENING	colon
MSigDBGO_1662	GO_REGULATION_OF_HORMONE_SECRETION	colon
MSigDBGO_1645	GO_REGULATION_OF_METAL_ION_TRANSPORT	colon
MSigDBGO_1638	GO_RIBOSOMAL_SMALL_SUBUNIT_BIOGENESIS	colon
MSigDBGO_1611	GO_TRANSCRIPTION_ELONGATION_FROM_RNA_POLYMERASE_II_PROMOTER	colon
MSigDBGO_1604	GO_PROTEIN_LOCALIZATION_TO_CHROMOSOME_TELOMERIC_REGION	colon
MSigDBGO_1603	GO_CELL_COMMUNICATION_INVOLVED_IN_CARDIAC_CONDUCTION	colon
MSigDBGO_1599	GO_G1_DNA_DAMAGE_CHECKPOINT	colon
MSigDBGO_1590	GO_CYCLIC_NUCLEOTIDE_MEDIATED_SIGNALING	colon
MSigDBGO_1586	GO_RNA_PHOSPHODIESTER_BOND_HYDROLYSIS	colon
MSigDBGO_1509	GO_POSITIVE_REGULATION_OF_ION_TRANSPORT	colon
MSigDBGO_1484	GO_CELLULAR_HORMONE_METABOLIC_PROCESS	colon
MSigDBGO_1473	GO_REGULATION_OF_CHROMOSOME_SEGREGATION	colon
MSigDBGO_1440	GO_MUSCLE_CONTRACTION	colon
MSigDBGO_1437	GO_SIGNAL_TRANSDUCTION_IN_RESPONSE_TO_DNA_DAMAGE	colon
MSigDBGO_1433	GO_CHLORIDE_TRANSPORT	colon
MSigDBGO_1426	GO_DNA_REPAIR	colon
MSigDBGO_1424	GO_RESPONSE_TO_PROSTAGLANDIN	colon
MSigDBGO_1402	GO_RNA_MODIFICATION	colon
MSigDBGO_1351	GO_NCRNA_TRANSCRIPTION	colon
MSigDBGO_1336	GO_REGULATION_OF_TRANSPORTER_ACTIVITY	colon
MSigDBGO_1323	GO_NCRNA_PROCESSING	colon
MSigDBGO_131	GO_NCRNA_CATABOLIC_PROCESS	colon
MSigDBGO_1295	GO_ION_TRANSMEMBRANE_TRANSPORT	colon
MSigDBGO_1245	GO_SENSORY_PERCEPTION_OF_PAIN	colon
MSigDBGO_1238	GO_STRIATED_MUSCLE_CONTRACTION	colon
MSigDBGO_1223	GO_NUCLEIC_ACID_PHOSPHODIESTER_BOND_HYDROLYSIS	colon
MSigDBGO_1214	GO_REGULATION_OF_TELOMERE_MAINTENANCE	colon
MSigDBGO_1195	GO_DNA_CONFORMATION_CHANGE	colon
MSigDBGO_119	GO_RESPONSE_TO_IONIZING_RADIATION	colon
MSigDBGO_1184	GO_REGULATION_OF_STRIATED_MUSCLE_CONTRACTION	colon
MSigDBGO_1172	GO_POSTTRANSCRIPTIONAL_REGULATION_OF_GENE_EXPRESSION	colon
MSigDBGO_1163	GO_NEGATIVE_REGULATION_OF_CHROMOSOME_SEGREGATION	colon
MSigDBGO_1150	GO_RESPONSE_TO_XENOBIOTIC_STIMULUS	colon
MSigDBGO_1133	GO_ANION_TRANSPORT	colon
MSigDBGO_1113	GO_NUCLEAR_TRANSPORT	colon
MSigDBGO_1106	GO_HISTONE_EXCHANGE	colon
MSigDBGO_11	GO_POTASSIUM_ION_TRANSPORT	colon
MSigDBGO_1092	GO_REGULATION_OF_CELL_CYCLE_G2_M_PHASE_TRANSITION	colon
MSigDBGO_1050	GO_REGULATION_OF_ACTIN_FILAMENT_BASED_PROCESS	colon
MSigDBGO_1047	GO_ORGANIC_HYDROXY_COMPOUND_TRANSPORT	colon
MSigDBGO_1041	GO_RESPONSE_TO_METAL_ION	colon
MSigDBGO_104	GO_POSITIVE_REGULATION_OF_GENE_EXPRESSION_EPIGENETIC	colon
MSigDBGO_1021	GO_ORGANIC_ACID_TRANSPORT	colon
MSigDBGO_1017	GO_REGULATION_OF_SODIUM_ION_TRANSPORT	colon
MSigDBGO_1014	GO_REGULATION_OF_VESICLE_MEDIATED_TRANSPORT	colon
MSigDBGO_1010	GO_RESPONSE_TO_INORGANIC_SUBSTANCE	colon
MSigDBGO_1003	GO_CATION_TRANSPORT	colon
MSigDBGO_1	GO_POSITIVE_REGULATION_OF_VIRAL_TRANSCRIPTION	colon
MSigDB_999	REACTOME_ACTIVATION_OF_ATR_IN_RESPONSE_TO_REPLICATION_STRESS	colon
MSigDB_997	REACTOME_INTERACTIONS_OF_VPR_WITH_HOST_CELLULAR_PROTEINS	colon
MSigDB_996	REACTOME_VIRAL_MESSENGER_RNA_SYNTHESIS	colon
MSigDB_995	REACTOME_HOST_INTERACTIONS_OF_HIV_FACTORS	colon
MSigDB_993	REACTOME_HIV_LIFE_CYCLE	colon
MSigDB_975	REACTOME_FORMATION_OF_INCISION_COMPLEX_IN_GG_NER	colon
MSigDB_973	REACTOME_ION_CHANNEL_TRANSPORT	colon
MSigDB_966	REACTOME_GABA_RECEPTOR_ACTIVATION	colon
MSigDB_963	REACTOME_ION_TRANSPORT_BY_P_TYPE_ATPASES	colon
MSigDB_956	REACTOME_GABA_B_RECEPTOR_ACTIVATION	colon
MSigDB_954	REACTOME_REGULATION_OF_MRNA_STABILITY_BY_PROTEINS_THAT_BIND_AU_RICH_ELEMENTS	colon
MSigDB_944	REACTOME_PLATELET_CALCIUM_HOMEOSTASIS	colon
MSigDB_942	REACTOME_AQUAPORIN_MEDIATED_TRANSPORT	colon
MSigDB_939	REACTOME_PLATELET_HOMEOSTASIS	colon
MSigDB_917	REACTOME_DNA_REPAIR	colon
MSigDB_915	REACTOME_MITOTIC_G2_G2_M_PHASES	colon
MSigDB_908	REACTOME_ACTIVATION_OF_KAINATE_RECEPTORS_UPON_GLUTAMATE_BINDING	colon
MSigDB_903	REACTOME_METABOLISM_OF_RNA	colon
MSigDB_897	REACTOME_DEADENYLATION_DEPENDENT_MRNA_DECAY	colon
MSigDB_879	REACTOME_G_ALPHA_S_SIGNALLING_EVENTS	colon
MSigDB_859	REACTOME_FANCONI_ANEMIA_PATHWAY	colon
MSigDB_858	REACTOME_GLUCAGON_TYPE_LIGAND_RECEPTORS	colon
MSigDB_853	REACTOME_REGULATION_OF_INSULIN_SECRETION	colon
MSigDB_847	REACTOME_NUCLEOTIDE_EXCISION_REPAIR	colon
MSigDB_844	REACTOME_PROCESSING_OF_CAPPED_INTRONLESS_PRE_MRNA	colon
MSigDB_843	REACTOME_MRNA_SPLICING_MINOR_PATHWAY	colon
MSigDB_842	REACTOME_MRNA_SPLICING	colon
MSigDB_828	REACTOME_ASSOCIATION_OF_TRIC_CCT_WITH_TARGET_PROTEINS_DURING_BIOSYNTHESIS	colon
MSigDB_813	REACTOME_CELL_CYCLE_CHECKPOINTS	colon
MSigDB_801	REACTOME_CELL_CYCLE_MITOTIC	colon
MSigDB_794	REACTOME_MRNA_CAPPING	colon
MSigDB_784	REACTOME_NEURONAL_SYSTEM	colon
MSigDB_774	REACTOME_TRANSMISSION_ACROSS_CHEMICAL_SYNAPSES	colon
MSigDB_772	REACTOME_BIOLOGICAL_OXIDATIONS	colon
MSigDB_767	REACTOME_TRANSPORT_OF_MATURE_TRANSCRIPT_TO_CYTOPLASM	colon
MSigDB_751	REACTOME_PROCESSING_OF_CAPPED_INTRON_CONTAINING_PRE_MRNA	colon
MSigDB_655	REACTOME_CELL_CYCLE	colon
MSigDB_628	REACTOME_METABOLISM_OF_NON_CODING_RNA	colon
MSigDB_619	REACTOME_ACTIVATION_OF_THE_PRE_REPLICATIVE_COMPLEX	colon
MSigDB_591	PID_BARD1_PATHWAY	colon
MSigDB_534	PID_FOXM1_PATHWAY	colon
MSigDB_5249	REACTOME_RNA_POLYMERASE_III_TRANSCRIPTION_INITIATION_FROM_TYPE_3_PROMOTER	colon
MSigDB_5248	REACTOME_RNA_POLYMERASE_III_TRANSCRIPTION_INITIATION_FROM_TYPE_1_PROMOTER	colon
MSigDB_5246	REACTOME_RNA_POLYMERASE_II_TRANSCRIPTION_ELONGATION	colon
MSigDB_5237	REACTOME_GENE_EXPRESSION_TRANSCRIPTION	colon
MSigDB_5236	REACTOME_RNA_POLYMERASE_III_TRANSCRIPTION	colon
MSigDB_5233	REACTOME_RESOLUTION_OF_ABASIC_SITES_AP_SITES	colon
MSigDB_5227	REACTOME_RNA_POLYMERASE_I_TRANSCRIPTION_TERMINATION	colon
MSigDB_5226	REACTOME_RNA_POLYMERASE_II_TRANSCRIPTION_TERMINATION	colon
MSigDB_5222	REACTOME_RNA_POLYMERASE_I_TRANSCRIPTION_INITIATION	colon
MSigDB_5216	REACTOME_TRNA_PROCESSING	colon
MSigDB_5205	REACTOME_MITOTIC_SPINDLE_CHECKPOINT	colon
MSigDB_5195	REACTOME_M_PHASE	colon
MSigDB_5180	REACTOME_RNA_POLYMERASE_II_TRANSCRIBES_SNRNA_GENES	colon
MSigDB_5169	REACTOME_REGULATION_OF_TP53_ACTIVITY_THROUGH_PHOSPHORYLATION	colon
MSigDB_5165	REACTOME_FGFR2_ALTERNATIVE_SPLICING	colon
MSigDB_5151	REACTOME_TP53_REGULATES_TRANSCRIPTION_OF_DNA_REPAIR_GENES	colon
MSigDB_5146	REACTOME_RRNA_MODIFICATION_IN_THE_NUCLEUS_AND_CYTOSOL	colon
MSigDB_5139	REACTOME_TRNA_PROCESSING_IN_THE_NUCLEUS	colon
MSigDB_5135	REACTOME_TRNA_MODIFICATION_IN_THE_NUCLEUS_AND_CYTOSOL	colon
MSigDB_5134	REACTOME_DUAL_INCISION_IN_TC_NER	colon
MSigDB_5133	REACTOME_TRANSCRIPTION_COUPLED_NUCLEOTIDE_EXCISION_REPAIR_TC_NER	colon
MSigDB_5132	REACTOME_FORMATION_OF_TC_NER_PRE_INCISION_COMPLEX	colon
MSigDB_5131	REACTOME_RNA_POLYMERASE_II_PRE_TRANSCRIPTION_EVENTS	colon
MSigDB_5127	REACTOME_GLOBAL_GENOME_NUCLEOTIDE_EXCISION_REPAIR_GG_NER	colon
MSigDB_5125	REACTOME_DNA_DAMAGE_RECOGNITION_IN_GG_NER	colon
MSigDB_5121	REACTOME_HOMOLOGOUS_DNA_PAIRING_AND_STRAND_EXCHANGE	colon
MSigDB_5119	REACTOME_RESOLUTION_OF_D_LOOP_STRUCTURES_THROUGH_SYNTHESIS_DEPENDENT_STRAND_ANNEALING_SDSA	colon
MSigDB_5117	REACTOME_HOMOLOGY_DIRECTED_REPAIR	colon
MSigDB_5116	REACTOME_RESOLUTION_OF_D_LOOP_STRUCTURES	colon
MSigDB_5115	REACTOME_DNA_DOUBLE_STRAND_BREAK_REPAIR	colon
MSigDB_5103	REACTOME_HDR_THROUGH_HOMOLOGOUS_RECOMBINATION_HRR	colon
MSigDB_5083	REACTOME_RHO_GTPASES_ACTIVATE_FORMINS	colon
MSigDB_504	PID_PLK1_PATHWAY	colon
MSigDB_5031	REACTOME_REGULATION_OF_TP53_ACTIVITY	colon
MSigDB_5008	REACTOME_DEFECTIVE_TPR_MAY_CONFER_SUSCEPTIBILITY_TOWARDS_THYROID_PAPILLARY_CARCINOMA_TPC	colon
MSigDB_5005	REACTOME_CILIUM_ASSEMBLY	colon
MSigDB_4995	REACTOME_PIWI_INTERACTING_RNA_PIRNA_BIOGENESIS	colon
MSigDB_4939	REACTOME_CHROMATIN_ORGANIZATION	colon
MSigDB_4930	REACTOME_SUMOYLATION_OF_DNA_REPLICATION_PROTEINS	colon
MSigDB_4928	REACTOME_SUMOYLATION_OF_RNA_BINDING_PROTEINS	colon
MSigDB_4927	REACTOME_SUMOYLATION_OF_CHROMATIN_ORGANIZATION_PROTEINS	colon
MSigDB_4886	REACTOME_VASOPRESSIN_REGULATES_RENAL_WATER_HOMEOSTASIS_VIA_AQUAPORINS	colon
MSigDB_4854	REACTOME_SUMOYLATION_OF_SUMOYLATION_PROTEINS	colon
MSigDB_4821	REACTOME_TRANSPORT_OF_SMALL_MOLECULES	colon
MSigDB_4820	REACTOME_GLUCAGON_LIKE_PEPTIDE_1_GLP1_REGULATES_INSULIN_SECRETION	colon
MSigDB_4815	REACTOME_PERK_REGULATES_GENE_EXPRESSION	colon
MSigDB_4784	REACTOME_REGULATION_OF_HSF1_MEDIATED_HEAT_SHOCK_RESPONSE	colon
MSigDB_4779	REACTOME_NUCLEAR_PORE_COMPLEX_NPC_DISASSEMBLY	colon
MSigDB_4772	REACTOME_SUMOYLATION_OF_UBIQUITINYLATION_PROTEINS	colon
MSigDB_4760	REACTOME_SUMOYLATION_OF_DNA_DAMAGE_RESPONSE_AND_REPAIR_PROTEINS	colon
MSigDB_4746	REACTOME_NUCLEAR_ENVELOPE_BREAKDOWN	colon
MSigDB_4734	REACTOME_STIMULI_SENSING_CHANNELS	colon
MSigDB_462	PID_MYC_ACTIV_PATHWAY	colon
MSigDB_4575	REACTOME_NUCLEAR_IMPORT_OF_REV_PROTEIN	colon
MSigDB_4572	REACTOME_INTERACTIONS_OF_REV_WITH_HOST_CELLULAR_PROTEINS	colon
MSigDB_4551	REACTOME_EXPORT_OF_VIRAL_RIBONUCLEOPROTEINS_FROM_NUCLEUS	colon
MSigDB_4549	REACTOME_HOST_INTERACTIONS_WITH_INFLUENZA_FACTORS	colon
MSigDB_4543	REACTOME_TRANSCRIPTION_OF_THE_HIV_GENOME	colon
MSigDB_4542	REACTOME_FORMATION_OF_HIV_ELONGATION_COMPLEX_IN_THE_ABSENCE_OF_HIV_TAT	colon
MSigDB_4510	REACTOME_TRANSPORT_OF_MATURE_MRNAS_DERIVED_FROM_INTRONLESS_TRANSCRIPTS	colon
MSigDB_4509	REACTOME_TRANSPORT_OF_THE_SLBP_DEPENDANT_MATURE_MRNA	colon
MSigDB_448	PID_ATR_PATHWAY	colon
MSigDB_4450	REACTOME_NEUROTRANSMITTER_RECEPTORS_AND_POSTSYNAPTIC_SIGNAL_TRANSMISSION	colon
MSigDB_417	PID_FANCONI_PATHWAY	colon
MSigDB_1023	REACTOME_POTASSIUM_CHANNELS	colon
MSigDB_1003	REACTOME_MITOTIC_PROMETAPHASE	colon
KNOWNMOT_997	MYCN.3_5p_[AG]CCACGTG	colon
KNOWNMOT_963	MXI1.2_5p_[AG][ACG][ACG]CACGTG[CGT]	colon
KNOWNMOT_907	MAX.5_5p_[AGT][AG][ACT]CACGTG[AG]	colon
KNOWNMOT_70	ATF2.2_5p_TGACGT[CT]A	colon
KNOWNMOT_639	HMGN3_5p_CTTATC[AT][CG]	colon
KNOWNMOT_61	ARNTL_ATF3_MYC_NFE2.2_5p_GTCACGTGAC	colon
KNOWNMOT_553	GATA3.6_5p_AGATAA[AG][AG]	colon
KNOWNMOT_550	GATA3.4_GATA4.3_5p_[AT]GATAA[CG][ACG]	colon
KNOWNMOT_486	FOXI1.4_5p_[AGT][CGT][AGT]T[AG]TTT[AG][GT][AT]T	colon
KNOWNMOT_435	ETV6_5p_[ACG][CG]CGGAAGT[AG]	colon
KNOWNMOT_318	EHF.3_5p_[ACG][ACGT][ACGT][AT][CGT][CG][AC]GGAA[AG]T[AGT][AG]	colon
KNOWNMOT_258	E2F1.3_5p_TTT[CG]GCG[CG]	colon
KNOWNMOT_1915	ZNF143.4_5p_ACTACA[AT][CT]TC	colon
KNOWNMOT_183	CREB1.4_5p_TGACG[CT]CA	colon
KNOWNMOT_1797	TFEB_5p_[AG][CT]CAC[AG]TGA[CT]	colon
KNOWNMOT_1795	TFE3_5p_[ACG][CT]CACGTG[AC][CT]	colon
KNOWNMOT_175	CLOCKdmARNTL_5p_[AC]CACGTG[AG]	colon
KNOWNMOT_1462	RUNX2.6_5p_TGTGGT[ACT][AT]	colon
KNOWNMOT_1275	POU2F2.2_5p_AT[AT]TGCAT	colon
KNOWNMOT_1168	NRL_5p_[AGT][AT][AT][ACGT][CT]GCTGA[CT]	colon
MSigDBONC_186	KRAS.PROSTATE_UP.V1_DN	esophageal
MSigDBONC_184	KRAS.LUNG.BREAST_UP.V1_DN	esophageal
MSigDBONC_176	KRAS.600.LUNG.BREAST_UP.V1_DN	esophageal
MSigDBONC_105	BMI1_DN.V1_DN	esophageal
MSigDBMOT_91	HNF3B_01	esophageal
MSigDBMOT_88	GATA1_04	esophageal
MSigDBMOT_809	TGCCAAR_NF1_Q6	esophageal
MSigDBMOT_798	TGTTTGY_HNF3_Q6	esophageal
MSigDBMOT_790	TGACCTY_ERR1_Q2	esophageal
MSigDBMOT_785	TAATTA_CHX10_01	esophageal
MSigDBMOT_392	GCGSCMNTTT_UNKNOWN	esophageal
MSigDBMOT_378	HNF3ALPHA_Q6	esophageal
MSigDBMOT_330	DBP_Q6	esophageal
MSigDBMOT_289	AR_01	esophageal
MSigDBMOT_281	TBP_01	esophageal
MSigDBMOT_17	CETS1P54_01	esophageal
MSigDBMOT_145	GATA_C	esophageal
MSigDBGO_995	GO_REGULATION_OF_MEMBRANE_POTENTIAL	esophageal
MSigDBGO_9935	GO_ION_CHANNEL_REGULATOR_ACTIVITY	esophageal
MSigDBGO_988	GO_HEMATOPOIETIC_STEM_CELL_DIFFERENTIATION	esophageal
MSigDBGO_9441	GO_ION_TRANSMEMBRANE_TRANSPORTER_ACTIVITY	esophageal
MSigDBGO_941	GO_MITOTIC_G2_M_TRANSITION_CHECKPOINT	esophageal
MSigDBGO_924	GO_POSITIVE_REGULATION_OF_TRANSMEMBRANE_TRANSPORT	esophageal
MSigDBGO_92	GO_REGULATION_OF_DNA_RECOMBINATION	esophageal
MSigDBGO_9146	GO_PEPTIDASE_COMPLEX	esophageal
MSigDBGO_9141	GO_SERINE_THREONINE_PROTEIN_KINASE_COMPLEX	esophageal
MSigDBGO_9137	GO_SM_LIKE_PROTEIN_FAMILY_COMPLEX	esophageal
MSigDBGO_912	GO_NEGATIVE_REGULATION_OF_DNA_DEPENDENT_DNA_REPLICATION	esophageal
MSigDBGO_9095	GO_NEUROTRANSMITTER_RECEPTOR_COMPLEX	esophageal
MSigDBGO_902	GO_REGULATION_OF_DNA_REPAIR	esophageal
MSigDBGO_9010	GO_U2_TYPE_CATALYTIC_STEP_2_SPLICEOSOME	esophageal
MSigDBGO_8709	GO_P_BODY	esophageal
MSigDBGO_851	GO_SARCOMERE_ORGANIZATION	esophageal
MSigDBGO_8315	GO_REGULATION_OF_VIRAL_LIFE_CYCLE	esophageal
MSigDBGO_8024	GO_EXPORT_ACROSS_PLASMA_MEMBRANE	esophageal
MSigDBGO_7903	GO_CATION_TRANSMEMBRANE_TRANSPORT	esophageal
MSigDBGO_7740	GO_CARDIAC_MUSCLE_CELL_ACTION_POTENTIAL_INVOLVED_IN_CONTRACTION	esophageal
MSigDBGO_770	GO_REGULATION_OF_DOUBLE_STRAND_BREAK_REPAIR_VIA_HOMOLOGOUS_RECOMBINATION	esophageal
MSigDBGO_7525	GO_TRANSCRIPTION_PREINITIATION_COMPLEX_ASSEMBLY	esophageal
MSigDBGO_75	GO_HEMATOPOIETIC_PROGENITOR_CELL_DIFFERENTIATION	esophageal
MSigDBGO_748	GO_MONOVALENT_INORGANIC_CATION_TRANSPORT	esophageal
MSigDBGO_737	GO_NEGATIVE_REGULATION_OF_TYPE_I_INTERFERON_PRODUCTION	esophageal
MSigDBGO_7010	GO_NEGATIVE_REGULATION_OF_MRNA_PROCESSING	esophageal
MSigDBGO_6868	GO_POSITIVE_REGULATION_OF_NUCLEOBASE_CONTAINING_COMPOUND_METABOLIC_PROCESS	esophageal
MSigDBGO_6867	GO_NEGATIVE_REGULATION_OF_NUCLEOBASE_CONTAINING_COMPOUND_METABOLIC_PROCESS	esophageal
MSigDBGO_683	GO_RRNA_METABOLIC_PROCESS	esophageal
MSigDBGO_659	GO_DEFENSE_RESPONSE_TO_VIRUS	esophageal
MSigDBGO_643	GO_POSITIVE_REGULATION_OF_DNA_METABOLIC_PROCESS	esophageal
MSigDBGO_620	GO_REGULATION_OF_MUSCLE_CONTRACTION	esophageal
MSigDBGO_6169	GO_TELOMERE_MAINTENANCE_VIA_SEMI_CONSERVATIVE_REPLICATION	esophageal
MSigDBGO_5942	GO_ANTIBIOTIC_METABOLIC_PROCESS	esophageal
MSigDBGO_575	GO_ACTIVATION_OF_ADENYLATE_CYCLASE_ACTIVITY	esophageal
MSigDBGO_5697	GO_SNRNA_TRANSCRIPTION	esophageal
MSigDBGO_5520	GO_MRNA_EXPORT_FROM_NUCLEUS	esophageal
MSigDBGO_5375	GO_SOMATIC_DIVERSIFICATION_OF_IMMUNE_RECEPTORS_VIA_GERMLINE_RECOMBINATION_WITHIN_A_SINGLE_LOCUS	esophageal
MSigDBGO_5231	GO_SODIUM_ION_TRANSMEMBRANE_TRANSPORTER_ACTIVITY	esophageal
MSigDBGO_5230	GO_SNORNA_BINDING	esophageal
MSigDBGO_5228	GO_SODIUM_CHANNEL_ACTIVITY	esophageal
MSigDBGO_5211	GO_CORE_PROMOTER_SEQUENCE_SPECIFIC_DNA_BINDING	esophageal
MSigDBGO_5175	GO_DNA_HELICASE_ACTIVITY	esophageal
MSigDBGO_5085	GO_OXIDOREDUCTASE_ACTIVITY_ACTING_ON_THE_ALDEHYDE_OR_OXO_GROUP_OF_DONORS	esophageal
MSigDBGO_485	GO_ESTABLISHMENT_OF_PROTEIN_LOCALIZATION_TO_CHROMOSOME	esophageal
MSigDBGO_4841	GO_MODIFIED_AMINO_ACID_BINDING	esophageal
MSigDBGO_483	GO_POSITIVE_REGULATION_OF_TRANSPORTER_ACTIVITY	esophageal
MSigDBGO_4806	GO_TELOMERIC_DNA_BINDING	esophageal
MSigDBGO_4765	GO_MONOOXYGENASE_ACTIVITY	esophageal
MSigDBGO_4655	GO_CHANNEL_REGULATOR_ACTIVITY	esophageal
MSigDBGO_4654	GO_CATION_TRANSMEMBRANE_TRANSPORTER_ACTIVITY	esophageal
MSigDBGO_463	GO_NEGATIVE_REGULATION_OF_DNA_REPAIR	esophageal
MSigDBGO_4623	GO_CALCIUM_ION_BINDING	esophageal
MSigDBGO_4566	GO_METAL_ION_TRANSMEMBRANE_TRANSPORTER_ACTIVITY	esophageal
MSigDBGO_4517	GO_CORE_PROMOTER_BINDING	esophageal
MSigDBGO_4452	GO_VOLTAGE_GATED_ION_CHANNEL_ACTIVITY	esophageal
MSigDBGO_4425	GO_CYCLIN_DEPENDENT_PROTEIN_KINASE_HOLOENZYME_COMPLEX	esophageal
MSigDBGO_4420	GO_NUCLEAR_UBIQUITIN_LIGASE_COMPLEX	esophageal
MSigDBGO_4400	GO_U12_TYPE_SPLICEOSOMAL_COMPLEX	esophageal
MSigDBGO_437	GO_TRANSCRIPTION_COUPLED_NUCLEOTIDE_EXCISION_REPAIR	esophageal
MSigDBGO_4327	GO_PRESYNAPSE	esophageal
MSigDBGO_4319	GO_REPLISOME	esophageal
MSigDBGO_4310	GO_NUCLEAR_PERIPHERY	esophageal
MSigDBGO_4308	GO_CONDENSED_CHROMOSOME	esophageal
MSigDBGO_4301	GO_PLASMA_MEMBRANE_REGION	esophageal
MSigDBGO_4283	GO_NUCLEAR_MATRIX	esophageal
MSigDBGO_4251	GO_REPLICATION_FORK	esophageal
MSigDBGO_4246	GO_SARCOPLASM	esophageal
MSigDBGO_4245	GO_SPLICEOSOMAL_COMPLEX	esophageal
MSigDBGO_4219	GO_CONDENSED_CHROMOSOME_CENTROMERIC_REGION	esophageal
MSigDBGO_4211	GO_CATALYTIC_STEP_2_SPLICEOSOME	esophageal
MSigDBGO_42	GO_ION_TRANSPORT	esophageal
MSigDBGO_4175	GO_NUCLEOPLASM_PART	esophageal
MSigDBGO_4126	GO_CONTRACTILE_FIBER	esophageal
MSigDBGO_4102	GO_NUCLEAR_REPLICATION_FORK	esophageal
MSigDBGO_4053	GO_CORTICAL_CYTOSKELETON	esophageal
MSigDBGO_4017	GO_CAJAL_BODY	esophageal
MSigDBGO_4016	GO_NEURON_PART	esophageal
MSigDBGO_4015	GO_SEX_CHROMOSOME	esophageal
MSigDBGO_3979	GO_EXOCYTIC_VESICLE	esophageal
MSigDBGO_3964	GO_SARCOPLASMIC_RETICULUM_MEMBRANE	esophageal
MSigDBGO_3954	GO_INTERCALATED_DISC	esophageal
MSigDBGO_3950	GO_H4_HISTONE_ACETYLTRANSFERASE_COMPLEX	esophageal
MSigDBGO_3924	GO_CELL_CELL_CONTACT_ZONE	esophageal
MSigDBGO_3905	GO_I_BAND	esophageal
MSigDBGO_3899	GO_REGULATION_OF_STEM_CELL_DIFFERENTIATION	esophageal
MSigDBGO_380	GO_SODIUM_ION_TRANSMEMBRANE_TRANSPORT	esophageal
MSigDBGO_3796	GO_REGULATION_OF_TRANSMEMBRANE_TRANSPORT	esophageal
MSigDBGO_3778	GO_REGULATION_OF_DNA_TEMPLATED_TRANSCRIPTION_ELONGATION	esophageal
MSigDBGO_3706	GO_SPLICEOSOMAL_SNRNP_ASSEMBLY	esophageal
MSigDBGO_3641	GO_REGULATION_OF_RESPONSE_TO_DNA_DAMAGE_STIMULUS	esophageal
MSigDBGO_3627	GO_RESPONSE_TO_VIRUS	esophageal
MSigDBGO_3625	GO_REGULATION_OF_SODIUM_ION_TRANSMEMBRANE_TRANSPORT	esophageal
MSigDBGO_3612	GO_POSITIVE_REGULATION_OF_DNA_TEMPLATED_TRANSCRIPTION_ELONGATION	esophageal
MSigDBGO_3585	GO_SODIUM_ION_TRANSPORT	esophageal
MSigDBGO_3580	GO_SOMATIC_RECOMBINATION_OF_IMMUNOGLOBULIN_GENE_SEGMENTS	esophageal
MSigDBGO_3553	GO_INORGANIC_ION_TRANSMEMBRANE_TRANSPORT	esophageal
MSigDBGO_3521	GO_NUCLEAR_TRANSCRIBED_MRNA_CATABOLIC_PROCESS_EXONUCLEOLYTIC	esophageal
MSigDBGO_3477	GO_NEGATIVE_REGULATION_OF_DNA_REPLICATION	esophageal
MSigDBGO_3469	GO_PEPTIDYL_LYSINE_METHYLATION	esophageal
MSigDBGO_3446	GO_CARDIAC_CONDUCTION	esophageal
MSigDBGO_342	GO_CELL_CYCLE_DNA_REPLICATION	esophageal
MSigDBGO_3417	GO_RNA_SPLICING	esophageal
MSigDBGO_3264	GO_REGULATION_OF_VIRAL_GENOME_REPLICATION	esophageal
MSigDBGO_3196	GO_REGULATION_OF_MUSCLE_SYSTEM_PROCESS	esophageal
MSigDBGO_3161	GO_MATURATION_OF_5_8S_RRNA	esophageal
MSigDBGO_311	GO_REGULATION_OF_DEFENSE_RESPONSE_TO_VIRUS	esophageal
MSigDBGO_3069	GO_RNA_3_END_PROCESSING	esophageal
MSigDBGO_3067	GO_NEGATIVE_REGULATION_OF_DNA_METABOLIC_PROCESS	esophageal
MSigDBGO_3052	GO_RECOMBINATIONAL_REPAIR	esophageal
MSigDBGO_3	GO_DNA_DEPENDENT_DNA_REPLICATION_MAINTENANCE_OF_FIDELITY	esophageal
MSigDBGO_2956	GO_REGULATION_OF_PROTEIN_LOCALIZATION_TO_NUCLEUS	esophageal
MSigDBGO_2934	GO_MRNA_CIS_SPLICING_VIA_SPLICEOSOME	esophageal
MSigDBGO_2866	GO_POSITIVE_REGULATION_OF_DNA_RECOMBINATION	esophageal
MSigDBGO_2823	GO_MRNA_METABOLIC_PROCESS	esophageal
MSigDBGO_2797	GO_REGULATION_OF_SODIUM_ION_TRANSMEMBRANE_TRANSPORTER_ACTIVITY	esophageal
MSigDBGO_2758	GO_MUSCLE_SYSTEM_PROCESS	esophageal
MSigDBGO_2749	GO_RESPONSE_TO_GAMMA_RADIATION	esophageal
MSigDBGO_27	GO_REGULATION_OF_DOUBLE_STRAND_BREAK_REPAIR	esophageal
MSigDBGO_2685	GO_REGULATION_OF_DNA_BIOSYNTHETIC_PROCESS	esophageal
MSigDBGO_2592	GO_DNA_GEOMETRIC_CHANGE	esophageal
MSigDBGO_2585	GO_SCF_DEPENDENT_PROTEASOMAL_UBIQUITIN_DEPENDENT_PROTEIN_CATABOLIC_PROCESS	esophageal
MSigDBGO_2517	GO_NEGATIVE_REGULATION_OF_CELL_CYCLE_G2_M_PHASE_TRANSITION	esophageal
MSigDBGO_2487	GO_GLUCOSE_METABOLIC_PROCESS	esophageal
MSigDBGO_2481	GO_REGULATION_OF_HEART_RATE_BY_CARDIAC_CONDUCTION	esophageal
MSigDBGO_2459	GO_RIBONUCLEOPROTEIN_COMPLEX_BIOGENESIS	esophageal
MSigDBGO_2454	GO_REGULATION_OF_VIRAL_TRANSCRIPTION	esophageal
MSigDBGO_2390	GO_REGULATION_OF_HEMATOPOIETIC_PROGENITOR_CELL_DIFFERENTIATION	esophageal
MSigDBGO_2375	GO_REGULATION_OF_SYSTEM_PROCESS	esophageal
MSigDBGO_2357	GO_IMMUNOGLOBULIN_PRODUCTION_INVOLVED_IN_IMMUNOGLOBULIN_MEDIATED_IMMUNE_RESPONSE	esophageal
MSigDBGO_233	GO_CHEMICAL_HOMEOSTASIS	esophageal
MSigDBGO_2249	GO_TERMINATION_OF_RNA_POLYMERASE_II_TRANSCRIPTION	esophageal
MSigDBGO_2204	GO_REGULATION_OF_DNA_METABOLIC_PROCESS	esophageal
MSigDBGO_2198	GO_SODIUM_ION_HOMEOSTASIS	esophageal
MSigDBGO_2196	GO_REGULATION_OF_NEUROLOGICAL_SYSTEM_PROCESS	esophageal
MSigDBGO_2176	GO_DNA_BIOSYNTHETIC_PROCESS	esophageal
MSigDBGO_2156	GO_DNA_RECOMBINATION	esophageal
MSigDBGO_213	GO_POSITIVE_REGULATION_OF_DNA_BIOSYNTHETIC_PROCESS	esophageal
MSigDBGO_2121	GO_NEGATIVE_REGULATION_OF_CHROMOSOME_ORGANIZATION	esophageal
MSigDBGO_2055	GO_CARDIAC_MUSCLE_CELL_CONTRACTION	esophageal
MSigDBGO_2023	GO_SOMATIC_DIVERSIFICATION_OF_IMMUNE_RECEPTORS	esophageal
MSigDBGO_201	GO_RIBOSOME_BIOGENESIS	esophageal
MSigDBGO_1992	GO_NUCLEOTIDE_EXCISION_REPAIR	esophageal
MSigDBGO_1915	GO_DNA_REPLICATION_INITIATION	esophageal
MSigDBGO_1900	GO_DOUBLE_STRAND_BREAK_REPAIR	esophageal
MSigDBGO_1890	GO_RNA_SPLICING_VIA_TRANSESTERIFICATION_REACTIONS	esophageal
MSigDBGO_1844	GO_MYOFIBRIL_ASSEMBLY	esophageal
MSigDBGO_1829	GO_RENAL_WATER_HOMEOSTASIS	esophageal
MSigDBGO_1766	GO_MRNA_3_END_PROCESSING	esophageal
MSigDBGO_1693	GO_MATURATION_OF_SSU_RRNA_FROM_TRICISTRONIC_RRNA_TRANSCRIPT_SSU_RRNA_5_8S_RRNA_LSU_RRNA_	esophageal
MSigDBGO_1538	GO_REGULATION_OF_CARDIAC_MUSCLE_CONTRACTION_BY_CALCIUM_ION_SIGNALING	esophageal
MSigDBGO_1482	GO_REGULATION_OF_NUCLEOCYTOPLASMIC_TRANSPORT	esophageal
MSigDBGO_1404	GO_ORGANELLE_FISSION	esophageal
MSigDBGO_1403	GO_CELLULAR_COMPONENT_ASSEMBLY_INVOLVED_IN_MORPHOGENESIS	esophageal
MSigDBGO_1336	GO_REGULATION_OF_TRANSPORTER_ACTIVITY	esophageal
MSigDBGO_1292	GO_REGULATION_OF_HEMOPOIESIS	esophageal
MSigDBGO_1254	GO_PEPTIDYL_LYSINE_MODIFICATION	esophageal
MSigDBGO_1235	GO_POSITIVE_REGULATION_OF_PROTEIN_LOCALIZATION_TO_NUCLEUS	esophageal
MSigDBGO_1186	GO_REGULATION_OF_TRANSCRIPTION_ELONGATION_FROM_RNA_POLYMERASE_II_PROMOTER	esophageal
MSigDBGO_1184	GO_REGULATION_OF_STRIATED_MUSCLE_CONTRACTION	esophageal
MSigDBGO_1172	GO_POSTTRANSCRIPTIONAL_REGULATION_OF_GENE_EXPRESSION	esophageal
MSigDBGO_1120	GO_PEPTIDYL_AMINO_ACID_MODIFICATION	esophageal
MSigDBGO_1092	GO_REGULATION_OF_CELL_CYCLE_G2_M_PHASE_TRANSITION	esophageal
MSigDBGO_1041	GO_RESPONSE_TO_METAL_ION	esophageal
MSigDBGO_1003	GO_CATION_TRANSPORT	esophageal
MSigDBGO_1	GO_POSITIVE_REGULATION_OF_VIRAL_TRANSCRIPTION	esophageal
MSigDB_975	REACTOME_FORMATION_OF_INCISION_COMPLEX_IN_GG_NER	esophageal
MSigDB_973	REACTOME_ION_CHANNEL_TRANSPORT	esophageal
MSigDB_963	REACTOME_ION_TRANSPORT_BY_P_TYPE_ATPASES	esophageal
MSigDB_954	REACTOME_REGULATION_OF_MRNA_STABILITY_BY_PROTEINS_THAT_BIND_AU_RICH_ELEMENTS	esophageal
MSigDB_847	REACTOME_NUCLEOTIDE_EXCISION_REPAIR	esophageal
MSigDB_842	REACTOME_MRNA_SPLICING	esophageal
MSigDB_794	REACTOME_MRNA_CAPPING	esophageal
MSigDB_751	REACTOME_PROCESSING_OF_CAPPED_INTRON_CONTAINING_PRE_MRNA	esophageal
MSigDB_660	REACTOME_ANTIVIRAL_MECHANISM_BY_IFN_STIMULATED_GENES	esophageal
MSigDB_619	REACTOME_ACTIVATION_OF_THE_PRE_REPLICATIVE_COMPLEX	esophageal
MSigDB_591	PID_BARD1_PATHWAY	esophageal
MSigDB_5456	REACTOME_NEGATIVE_REGULATORS_OF_DDX58_IFIH1_SIGNALING	esophageal
MSigDB_5358	REACTOME_TRANSCRIPTIONAL_REGULATION_BY_E2F6	esophageal
MSigDB_5347	REACTOME_REGULATION_OF_PTEN_STABILITY_AND_ACTIVITY	esophageal
MSigDB_5246	REACTOME_RNA_POLYMERASE_II_TRANSCRIPTION_ELONGATION	esophageal
MSigDB_5226	REACTOME_RNA_POLYMERASE_II_TRANSCRIPTION_TERMINATION	esophageal
MSigDB_5198	REACTOME_DNA_REPLICATION_PRE_INITIATION	esophageal
MSigDB_5180	REACTOME_RNA_POLYMERASE_II_TRANSCRIBES_SNRNA_GENES	esophageal
MSigDB_5179	REACTOME_PTEN_REGULATION	esophageal
MSigDB_5165	REACTOME_FGFR2_ALTERNATIVE_SPLICING	esophageal
MSigDB_5151	REACTOME_TP53_REGULATES_TRANSCRIPTION_OF_DNA_REPAIR_GENES	esophageal
MSigDB_5150	REACTOME_PROTEIN_PROTEIN_INTERACTIONS_AT_SYNAPSES	esophageal
MSigDB_5135	REACTOME_TRNA_MODIFICATION_IN_THE_NUCLEUS_AND_CYTOSOL	esophageal
MSigDB_5134	REACTOME_DUAL_INCISION_IN_TC_NER	esophageal
MSigDB_5133	REACTOME_TRANSCRIPTION_COUPLED_NUCLEOTIDE_EXCISION_REPAIR_TC_NER	esophageal
MSigDB_5127	REACTOME_GLOBAL_GENOME_NUCLEOTIDE_EXCISION_REPAIR_GG_NER	esophageal
MSigDB_5121	REACTOME_HOMOLOGOUS_DNA_PAIRING_AND_STRAND_EXCHANGE	esophageal
MSigDB_5119	REACTOME_RESOLUTION_OF_D_LOOP_STRUCTURES_THROUGH_SYNTHESIS_DEPENDENT_STRAND_ANNEALING_SDSA	esophageal
MSigDB_5116	REACTOME_RESOLUTION_OF_D_LOOP_STRUCTURES	esophageal
MSigDB_5115	REACTOME_DNA_DOUBLE_STRAND_BREAK_REPAIR	esophageal
MSigDB_5105	REACTOME_MAPK6_MAPK4_SIGNALING	esophageal
MSigDB_5103	REACTOME_HDR_THROUGH_HOMOLOGOUS_RECOMBINATION_HRR	esophageal
MSigDB_5072	REACTOME_REGULATION_OF_RAS_BY_GAPS	esophageal
MSigDB_4993	REACTOME_ION_HOMEOSTASIS	esophageal
MSigDB_4928	REACTOME_SUMOYLATION_OF_RNA_BINDING_PROTEINS	esophageal
MSigDB_4760	REACTOME_SUMOYLATION_OF_DNA_DAMAGE_RESPONSE_AND_REPAIR_PROTEINS	esophageal
MSigDB_4543	REACTOME_TRANSCRIPTION_OF_THE_HIV_GENOME	esophageal
MSigDB_4542	REACTOME_FORMATION_OF_HIV_ELONGATION_COMPLEX_IN_THE_ABSENCE_OF_HIV_TAT	esophageal
MSigDB_417	PID_FANCONI_PATHWAY	esophageal
KNOWNMOT_997	MYCN.3_5p_[AG]CCACGTG	esophageal
KNOWNMOT_452	FOXA1_5p_T[AG]TTT[AG][CT][AT][CT][AT][AGT]	esophageal
KNOWNMOT_1732	TCF3.5_5p_[AG][AG]CAGGTG[CGT]C[ACG]	esophageal
MSigDBGO_990	GO_MONOCARBOXYLIC_ACID_METABOLIC_PROCESS	head_neck
MSigDBGO_5229	GO_COENZYME_BINDING	head_neck
MSigDBGO_4765	GO_MONOOXYGENASE_ACTIVITY	head_neck
MSigDBGO_369	GO_FATTY_ACID_BETA_OXIDATION	head_neck
MSigDBGO_3293	GO_LIPID_OXIDATION	head_neck
MSigDBGO_3043	GO_MONOCARBOXYLIC_ACID_CATABOLIC_PROCESS	head_neck
MSigDBGO_2776	GO_ENDODERM_FORMATION	head_neck
MSigDBGO_2774	GO_MORPHOGENESIS_OF_A_POLARIZED_EPITHELIUM	head_neck
MSigDBGO_2380	GO_SMALL_MOLECULE_CATABOLIC_PROCESS	head_neck
MSigDBGO_2319	GO_DRUG_METABOLIC_PROCESS	head_neck
MSigDBGO_2257	GO_FATTY_ACID_METABOLIC_PROCESS	head_neck
MSigDBGO_2096	GO_ENDODERM_DEVELOPMENT	head_neck
MSigDBGO_1854	GO_CELLULAR_LIPID_CATABOLIC_PROCESS	head_neck
MSigDBGO_1731	GO_ORGANIC_ACID_CATABOLIC_PROCESS	head_neck
MSigDBGO_1120	GO_PEPTIDYL_AMINO_ACID_MODIFICATION	head_neck
MSigDBGO_111	GO_FATTY_ACID_CATABOLIC_PROCESS	head_neck
MSigDBGO_1092	GO_REGULATION_OF_CELL_CYCLE_G2_M_PHASE_TRANSITION	head_neck
MSigDB_5386	REACTOME_FATTY_ACID_METABOLISM	head_neck
MSigDB_5318	REACTOME_TRANSCRIPTIONAL_REGULATION_BY_RUNX1	head_neck
KNOWNMOT_1795	TFE3_5p_[ACG][CT]CACGTG[AC][CT]	head_neck
MSigDBONC_51	P53_DN.V1_DN	liver
MSigDBONC_48	P53_DN.V2_UP	liver
MSigDBONC_45	ATM_DN.V1_DN	liver
MSigDBONC_186	KRAS.PROSTATE_UP.V1_DN	liver
MSigDBONC_181	KRAS.KIDNEY_UP.V1_UP	liver
MSigDBONC_174	KRAS.600_UP.V1_DN	liver
MSigDBONC_109	PTEN_DN.V1_DN	liver
MSigDBMOT_828	TATAAA_TATA_01	liver
MSigDBMOT_814	RCGCANGCGY_NRF1_Q6	liver
MSigDBMOT_789	SCGGAAGY_ELK1_02	liver
MSigDBMOT_71	NRF2_01	liver
MSigDBMOT_463	SP1_Q6_01	liver
MSigDBMOT_421	HNF1_Q6	liver
MSigDBMOT_414	GGAANCGGAANY_UNKNOWN	liver
MSigDBMOT_260	CGGAARNGGCNG_UNKNOWN	liver
MSigDBMOT_215	GABP_B	liver
MSigDBMOT_15	ELK1_02	liver
MSigDBGO_9852	GO_MOLECULAR_TRANSDUCER_ACTIVITY	liver
MSigDBGO_9307	GO_TRANSMEMBRANE_SIGNALING_RECEPTOR_ACTIVITY	liver
MSigDBGO_9137	GO_SM_LIKE_PROTEIN_FAMILY_COMPLEX	liver
MSigDBGO_8797	GO_RNA_POLYMERASE_II_HOLOENZYME	liver
MSigDBGO_8032	GO_NEUROINFLAMMATORY_RESPONSE	liver
MSigDBGO_7421	GO_GLIAL_CELL_ACTIVATION	liver
MSigDBGO_697	GO_PROTEIN_CATABOLIC_PROCESS	liver
MSigDBGO_678	GO_TELOMERE_ORGANIZATION	liver
MSigDBGO_6740	GO_CELLULAR_PROTEIN_CATABOLIC_PROCESS	liver
MSigDBGO_6724	GO_MODIFICATION_DEPENDENT_MACROMOLECULE_CATABOLIC_PROCESS	liver
MSigDBGO_6398	GO_CELLULAR_PROTEIN_CONTAINING_COMPLEX_ASSEMBLY	liver
MSigDBGO_437	GO_TRANSCRIPTION_COUPLED_NUCLEOTIDE_EXCISION_REPAIR	liver
MSigDBGO_4315	GO_CHROMOSOME_TELOMERIC_REGION	liver
MSigDBGO_4024	GO_INTRINSIC_COMPONENT_OF_PLASMA_MEMBRANE	liver
MSigDBGO_3983	GO_NUCLEOLAR_PART	liver
MSigDBGO_3980	GO_RNA_POLYMERASE_COMPLEX	liver
MSigDBGO_3965	GO_U2_TYPE_SPLICEOSOMAL_COMPLEX	liver
MSigDBGO_378	GO_RESPONSE_TO_CORTICOSTEROID	liver
MSigDBGO_3663	GO_G_PROTEIN_COUPLED_RECEPTOR_SIGNALING_PATHWAY_COUPLED_TO_CYCLIC_NUCLEOTIDE_SECOND_MESSENGER	liver
MSigDBGO_3070	GO_RESPONSE_TO_ANTIBIOTIC	liver
MSigDBGO_3029	GO_RESPONSE_TO_TOXIC_SUBSTANCE	liver
MSigDBGO_2982	GO_PROTEASOMAL_PROTEIN_CATABOLIC_PROCESS	liver
MSigDBGO_289	GO_INTRACELLULAR_PROTEIN_TRANSPORT	liver
MSigDBGO_2847	GO_POSITIVE_REGULATION_OF_LIPID_METABOLIC_PROCESS	liver
MSigDBGO_272	GO_REGULATION_OF_ORGANIC_ACID_TRANSPORT	liver
MSigDBGO_264	GO_DNA_TEMPLATED_TRANSCRIPTION_TERMINATION	liver
MSigDBGO_2531	GO_RESPONSE_TO_DRUG	liver
MSigDBGO_2438	GO_REGULATION_OF_VASOCONSTRICTION	liver
MSigDBGO_233	GO_CHEMICAL_HOMEOSTASIS	liver
MSigDBGO_2323	GO_CELLULAR_RESPONSE_TO_INORGANIC_SUBSTANCE	liver
MSigDBGO_2252	GO_RESPONSE_TO_LIPID	liver
MSigDBGO_2198	GO_SODIUM_ION_HOMEOSTASIS	liver
MSigDBGO_213	GO_POSITIVE_REGULATION_OF_DNA_BIOSYNTHETIC_PROCESS	liver
MSigDBGO_2087	GO_MITOTIC_SPINDLE_ORGANIZATION	liver
MSigDBGO_1817	GO_RESPONSE_TO_ORGANIC_CYCLIC_COMPOUND	liver
MSigDBGO_1512	GO_ACUTE_INFLAMMATORY_RESPONSE	liver
MSigDBGO_1316	GO_COMPLEMENT_ACTIVATION	liver
MSigDBGO_1214	GO_REGULATION_OF_TELOMERE_MAINTENANCE	liver
MSigDBGO_1092	GO_REGULATION_OF_CELL_CYCLE_G2_M_PHASE_TRANSITION	liver
MSigDBGO_1041	GO_RESPONSE_TO_METAL_ION	liver
MSigDBGO_1010	GO_RESPONSE_TO_INORGANIC_SUBSTANCE	liver
MSigDB_996	REACTOME_VIRAL_MESSENGER_RNA_SYNTHESIS	liver
MSigDB_992	REACTOME_HIV_INFECTION	liver
MSigDB_915	REACTOME_MITOTIC_G2_G2_M_PHASES	liver
MSigDB_870	REACTOME_G_ALPHA_I_SIGNALLING_EVENTS	liver
MSigDB_847	REACTOME_NUCLEOTIDE_EXCISION_REPAIR	liver
MSigDB_843	REACTOME_MRNA_SPLICING_MINOR_PATHWAY	liver
MSigDB_797	REACTOME_PEPTIDE_LIGAND_BINDING_RECEPTORS	liver
MSigDB_796	REACTOME_SIGNALING_BY_GPCR	liver
MSigDB_680	REACTOME_SIGNALING_BY_NOTCH4	liver
MSigDB_5283	REACTOME_GOLGI_TO_ER_RETROGRADE_TRANSPORT	liver
MSigDB_5226	REACTOME_RNA_POLYMERASE_II_TRANSCRIPTION_TERMINATION	liver
MSigDB_5222	REACTOME_RNA_POLYMERASE_I_TRANSCRIPTION_INITIATION	liver
MSigDB_5183	REACTOME_COPI_DEPENDENT_GOLGI_TO_ER_RETROGRADE_TRAFFIC	liver
MSigDB_5179	REACTOME_PTEN_REGULATION	liver
MSigDB_5134	REACTOME_DUAL_INCISION_IN_TC_NER	liver
MSigDB_5133	REACTOME_TRANSCRIPTION_COUPLED_NUCLEOTIDE_EXCISION_REPAIR_TC_NER	liver
MSigDB_5127	REACTOME_GLOBAL_GENOME_NUCLEOTIDE_EXCISION_REPAIR_GG_NER	liver
MSigDB_4802	REACTOME_CLASS_A_1_RHODOPSIN_LIKE_RECEPTORS	liver
MSigDB_1033	REACTOME_S_PHASE	liver
MSigDB_1029	REACTOME_INITIAL_TRIGGERING_OF_COMPLEMENT	liver
MSigDB_1027	REACTOME_CREATION_OF_C4_AND_C2_ACTIVATORS	liver
MSigDB_1010	REACTOME_COMPLEMENT_CASCADE	liver
KNOWNMOT_949	MLX_MLXIPL_SREBF1_SREBF2_5p_[AG]TCACGTGA[CT]	liver
KNOWNMOT_854	KLF16_5p_[AG][AC]C[AC]CGCCC[AC]C	liver
KNOWNMOT_61	ARNTL_ATF3_MYC_NFE2.2_5p_GTCACGTGAC	liver
KNOWNMOT_535	GABPA.3_5p_CCGGAAG[CT]G[ACG][ACG]	liver
KNOWNMOT_435	ETV6_5p_[ACG][CG]CGGAAGT[AG]	liver
KNOWNMOT_433	ETV5_5p_[AG]CCGGA[AT][AG][CT][AGT]	liver
KNOWNMOT_383	EP300.3_5p_AC[ACT]TCCGG	liver
KNOWNMOT_352	ELK1.5_5p_[ACG][ACGT][AG][AC]CGGAA[AG]	liver
KNOWNMOT_341	ELF1_5p_[AG]CTTCCG[CG][GT][AT]	liver
KNOWNMOT_31	AP1.16_5p_TC[CT][CG]ATTGG[CT]	liver
KNOWNMOT_280	E2F.7_5p_GCGC[AC][GT]GCGC	liver
KNOWNMOT_1795	TFE3_5p_[ACG][CT]CACGTG[AC][CT]	liver
KNOWNMOT_1696	TATA.2_5p_ACCGG[AC][AC][ACG]	liver
KNOWNMOT_1695	TATA.10_5p_[AC]GCCAT[CT]TTG	liver
KNOWNMOT_1589	SP2.3_5p_G[CT]CCCGCC[CT]C[CT][CT][CGT][CG][CG]	liver
KNOWNMOT_1521	SMARC.2_5p_ACTACAA[CT]TC	liver
KNOWNMOT_1506	SIRT6_5p_G[GT]CACGTG[AC]C	liver
KNOWNMOT_1484	SETDB1.2_5p_GCGC[ACG][CGT]GCGC	liver
KNOWNMOT_1431	RFX5.2_5p_C[CT][CG]ATTGG[CT][CT]	liver
KNOWNMOT_123	BHLHB3_BHLHE41_5p_[ACG][GT]CACGTG[AC]C	liver
KNOWNMOT_1229	PBX3.2_5p_[CT][CT][CG]ATTGG[CT][CT]	liver
KNOWNMOT_122	BHLHB2_BHLHE40.5_5p_[ACG][GT]CACGTG[AC][CT]	liver
KNOWNMOT_1166	NRF1_5p_GCGC[ACG]TGCGC[AG]	liver
KNOWNMOT_1164	NRF1.4_5p_CGC[AG]TGCGC[AG]	liver
KNOWNMOT_1129	NR2C2.4_5p_[CT]G[AC]CCCGGAA	liver
KNOWNMOT_108	BCL.2_5p_[AG]CCGGAAG[CT]G	liver
KNOWNMOT_1038	NFE2L2.2_5p_ACCGGAAG[AT][CG]	liver
MSigDBONC_45	ATM_DN.V1_DN	lung_ad
MSigDBONC_23	CSR_LATE_UP.V1_DN	lung_ad
MSigDBMOT_71	NRF2_01	lung_ad
MSigDBMOT_215	GABP_B	lung_ad
MSigDBMOT_15	ELK1_02	lung_ad
MSigDBGO_9956	GO_CATALYTIC_ACTIVITY_ACTING_ON_A_TRNA	lung_ad
MSigDBGO_7193	GO_CARDIAC_MUSCLE_CONTRACTION	lung_ad
MSigDBGO_6409	GO_REGULATION_OF_ION_TRANSMEMBRANE_TRANSPORT	lung_ad
MSigDBGO_620	GO_REGULATION_OF_MUSCLE_CONTRACTION	lung_ad
MSigDBGO_5683	GO_RIBONUCLEOSIDE_MONOPHOSPHATE_BIOSYNTHETIC_PROCESS	lung_ad
MSigDBGO_564	GO_CONTRACTILE_ACTIN_FILAMENT_BUNDLE_ASSEMBLY	lung_ad
MSigDBGO_5158	GO_LIGASE_ACTIVITY_FORMING_CARBON_OXYGEN_BONDS	lung_ad
MSigDBGO_4304	GO_SARCOLEMMA	lung_ad
MSigDBGO_4126	GO_CONTRACTILE_FIBER	lung_ad
MSigDBGO_4059	GO_ROUGH_ENDOPLASMIC_RETICULUM_MEMBRANE	lung_ad
MSigDBGO_3905	GO_I_BAND	lung_ad
MSigDBGO_3814	GO_REGULATION_OF_BLOOD_CIRCULATION	lung_ad
MSigDBGO_381	GO_NEGATIVE_REGULATION_OF_BLOOD_VESSEL_ENDOTHELIAL_CELL_MIGRATION	lung_ad
MSigDBGO_3799	GO_RENAL_SYSTEM_PROCESS	lung_ad
MSigDBGO_3796	GO_REGULATION_OF_TRANSMEMBRANE_TRANSPORT	lung_ad
MSigDBGO_3717	GO_REGULATION_OF_CATION_TRANSMEMBRANE_TRANSPORT	lung_ad
MSigDBGO_3299	GO_ADENYLATE_CYCLASE_ACTIVATING_G_PROTEIN_COUPLED_RECEPTOR_SIGNALING_PATHWAY	lung_ad
MSigDBGO_3267	GO_REGULATION_OF_ION_TRANSPORT	lung_ad
MSigDBGO_2847	GO_POSITIVE_REGULATION_OF_LIPID_METABOLIC_PROCESS	lung_ad
MSigDBGO_2758	GO_MUSCLE_SYSTEM_PROCESS	lung_ad
MSigDBGO_2757	GO_HEART_PROCESS	lung_ad
MSigDBGO_256	GO_CIRCULATORY_SYSTEM_PROCESS	lung_ad
MSigDBGO_2425	GO_REGULATION_OF_ACTIN_FILAMENT_BUNDLE_ASSEMBLY	lung_ad
MSigDBGO_2375	GO_REGULATION_OF_SYSTEM_PROCESS	lung_ad
MSigDBGO_1899	GO_ENDOTHELIUM_DEVELOPMENT	lung_ad
MSigDBGO_1862	GO_NCRNA_METABOLIC_PROCESS	lung_ad
MSigDBGO_1844	GO_MYOFIBRIL_ASSEMBLY	lung_ad
MSigDBGO_1835	GO_ACTOMYOSIN_STRUCTURE_ORGANIZATION	lung_ad
MSigDBGO_1768	GO_REGULATION_OF_LIPASE_ACTIVITY	lung_ad
MSigDBGO_1663	GO_REGULATION_OF_CALCIUM_ION_TRANSPORT	lung_ad
MSigDBGO_165	GO_AMINO_ACID_ACTIVATION	lung_ad
MSigDBGO_1645	GO_REGULATION_OF_METAL_ION_TRANSPORT	lung_ad
MSigDBGO_1559	GO_REGULATION_OF_ENDOTHELIAL_CELL_MIGRATION	lung_ad
MSigDBGO_1509	GO_POSITIVE_REGULATION_OF_ION_TRANSPORT	lung_ad
MSigDBGO_1440	GO_MUSCLE_CONTRACTION	lung_ad
MSigDBGO_1408	GO_MUSCLE_STRUCTURE_DEVELOPMENT	lung_ad
MSigDBGO_1403	GO_CELLULAR_COMPONENT_ASSEMBLY_INVOLVED_IN_MORPHOGENESIS	lung_ad
MSigDBGO_1402	GO_RNA_MODIFICATION	lung_ad
MSigDBGO_1336	GO_REGULATION_OF_TRANSPORTER_ACTIVITY	lung_ad
MSigDBGO_1238	GO_STRIATED_MUSCLE_CONTRACTION	lung_ad
MSigDBGO_1223	GO_NUCLEIC_ACID_PHOSPHODIESTER_BOND_HYDROLYSIS	lung_ad
MSigDB_995	REACTOME_HOST_INTERACTIONS_OF_HIV_FACTORS	lung_ad
MSigDB_919	REACTOME_POST_TRANSLATIONAL_PROTEIN_MODIFICATION	lung_ad
MSigDB_840	REACTOME_MUSCLE_CONTRACTION	lung_ad
MSigDB_837	REACTOME_METABOLISM_OF_NUCLEOTIDES	lung_ad
MSigDB_820	REACTOME_TRNA_AMINOACYLATION	lung_ad
MSigDB_796	REACTOME_SIGNALING_BY_GPCR	lung_ad
MSigDB_5216	REACTOME_TRNA_PROCESSING	lung_ad
MSigDB_5183	REACTOME_COPI_DEPENDENT_GOLGI_TO_ER_RETROGRADE_TRAFFIC	lung_ad
MSigDB_5146	REACTOME_RRNA_MODIFICATION_IN_THE_NUCLEUS_AND_CYTOSOL	lung_ad
MSigDBONC_75	PRC2_EZH2_UP.V1_DN	lung_sq
MSigDBONC_58	MYC_UP.V1_UP	lung_sq
MSigDBONC_4	E2F1_UP.V1_UP	lung_sq
MSigDBONC_24	CSR_LATE_UP.V1_UP	lung_sq
MSigDBONC_149	HOXA9_DN.V1_DN	lung_sq
MSigDBONC_131	RPS14_DN.V1_DN	lung_sq
MSigDBONC_124	RB_P107_DN.V1_UP	lung_sq
MSigDBMOT_807	CACGTG_MYC_Q2	lung_sq
MSigDBMOT_79	MYCMAX_01	lung_sq
MSigDBMOT_786	SGCGSSAAA_E2F1DP2_01	lung_sq
MSigDBMOT_612	KTGGYRSGAA_UNKNOWN	lung_sq
MSigDBMOT_470	E2F1_Q6_01	lung_sq
MSigDBMOT_468	E2F1_Q4_01	lung_sq
MSigDBMOT_467	E2F1_Q3_01	lung_sq
MSigDBMOT_453	E2F_Q6_01	lung_sq
MSigDBMOT_452	E2F_Q4_01	lung_sq
MSigDBMOT_451	E2F_Q3_01	lung_sq
MSigDBMOT_391	E2F1DP1RB_01	lung_sq
MSigDBMOT_389	E2F4DP1_01	lung_sq
MSigDBMOT_314	E2F_03	lung_sq
MSigDBMOT_276	HIF1_Q5	lung_sq
MSigDBMOT_269	STAT5B_01	lung_sq
MSigDBMOT_253	E2F1_Q6	lung_sq
MSigDBMOT_251	E2F1_Q3	lung_sq
MSigDBMOT_250	E2F_Q6	lung_sq
MSigDBMOT_248	E2F_Q4	lung_sq
MSigDBMOT_247	E2F_Q3	lung_sq
MSigDBMOT_231	RSRFC4_Q2	lung_sq
MSigDBMOT_215	GABP_B	lung_sq
MSigDBMOT_163	MEF2_02	lung_sq
MSigDBMOT_16	RSRFC4_01	lung_sq
MSigDBMOT_14	E2F_01	lung_sq
MSigDBGO_9956	GO_CATALYTIC_ACTIVITY_ACTING_ON_A_TRNA	lung_sq
MSigDBGO_9955	GO_CATALYTIC_ACTIVITY_ACTING_ON_RNA	lung_sq
MSigDBGO_9954	GO_CATALYTIC_ACTIVITY_ACTING_ON_DNA	lung_sq
MSigDBGO_9935	GO_ION_CHANNEL_REGULATOR_ACTIVITY	lung_sq
MSigDBGO_930	GO_RRNA_TRANSCRIPTION	lung_sq
MSigDBGO_9146	GO_PEPTIDASE_COMPLEX	lung_sq
MSigDBGO_914	GO_REGULATION_OF_CELLULAR_RESPONSE_TO_HEAT	lung_sq
MSigDBGO_9054	GO_MITOTIC_SPINDLE_POLE	lung_sq
MSigDBGO_902	GO_REGULATION_OF_DNA_REPAIR	lung_sq
MSigDBGO_88	GO_ATTACHMENT_OF_SPINDLE_MICROTUBULES_TO_KINETOCHORE	lung_sq
MSigDBGO_8716	GO_FIBRILLAR_CENTER	lung_sq
MSigDBGO_8482	GO_REGULATION_OF_CHROMOSOME_SEPARATION	lung_sq
MSigDBGO_8277	GO_RELEASE_OF_SEQUESTERED_CALCIUM_ION_INTO_CYTOSOL_BY_ENDOPLASMIC_RETICULUM	lung_sq
MSigDBGO_8210	GO_MICROTUBULE_CYTOSKELETON_ORGANIZATION_INVOLVED_IN_MITOSIS	lung_sq
MSigDBGO_8160	GO_NEGATIVE_REGULATION_OF_METAPHASE_ANAPHASE_TRANSITION_OF_CELL_CYCLE	lung_sq
MSigDBGO_811	GO_MITOTIC_SISTER_CHROMATID_SEGREGATION	lung_sq
MSigDBGO_7839	GO_NCRNA_EXPORT_FROM_NUCLEUS	lung_sq
MSigDBGO_770	GO_REGULATION_OF_DOUBLE_STRAND_BREAK_REPAIR_VIA_HOMOLOGOUS_RECOMBINATION	lung_sq
MSigDBGO_7690	GO_SIGNAL_TRANSDUCTION_INVOLVED_IN_CELL_CYCLE_CHECKPOINT	lung_sq
MSigDBGO_72	GO_CHROMOSOME_SEGREGATION	lung_sq
MSigDBGO_7193	GO_CARDIAC_MUSCLE_CONTRACTION	lung_sq
MSigDBGO_719	GO_CHROMOSOME_SEPARATION	lung_sq
MSigDBGO_7074	GO_ESTABLISHMENT_OF_RNA_LOCALIZATION	lung_sq
MSigDBGO_7067	GO_IMPORT_INTO_NUCLEUS	lung_sq
MSigDBGO_702	GO_PROTEIN_IMPORT	lung_sq
MSigDBGO_683	GO_RRNA_METABOLIC_PROCESS	lung_sq
MSigDBGO_678	GO_TELOMERE_ORGANIZATION	lung_sq
MSigDBGO_6766	GO_METAPHASE_ANAPHASE_TRANSITION_OF_CELL_CYCLE	lung_sq
MSigDBGO_643	GO_POSITIVE_REGULATION_OF_DNA_METABOLIC_PROCESS	lung_sq
MSigDBGO_6306	GO_NUCLEAR_DNA_REPLICATION	lung_sq
MSigDBGO_620	GO_REGULATION_OF_MUSCLE_CONTRACTION	lung_sq
MSigDBGO_6169	GO_TELOMERE_MAINTENANCE_VIA_SEMI_CONSERVATIVE_REPLICATION	lung_sq
MSigDBGO_6105	GO_CHROMATIN_REMODELING_AT_CENTROMERE	lung_sq
MSigDBGO_5909	GO_RNA_METABOLIC_PROCESS	lung_sq
MSigDBGO_5697	GO_SNRNA_TRANSCRIPTION	lung_sq
MSigDBGO_5612	GO_MITOTIC_METAPHASE_PLATE_CONGRESSION	lung_sq
MSigDBGO_5610	GO_SPINDLE_ORGANIZATION	lung_sq
MSigDBGO_5590	GO_RETROGRADE_VESICLE_MEDIATED_TRANSPORT_GOLGI_TO_ENDOPLASMIC_RETICULUM	lung_sq
MSigDBGO_5508	GO_REGULATION_OF_TRANSCRIPTION_BY_RNA_POLYMERASE_I	lung_sq
MSigDBGO_5480	GO_GLYCOLYTIC_PROCESS	lung_sq
MSigDBGO_547	GO_POSITIVE_REGULATION_OF_MITOTIC_CELL_CYCLE	lung_sq
MSigDBGO_524	GO_CELL_CYCLE_PHASE_TRANSITION	lung_sq
MSigDBGO_5230	GO_SNORNA_BINDING	lung_sq
MSigDBGO_5175	GO_DNA_HELICASE_ACTIVITY	lung_sq
MSigDBGO_5158	GO_LIGASE_ACTIVITY_FORMING_CARBON_OXYGEN_BONDS	lung_sq
MSigDBGO_5153	GO_ATPASE_ACTIVITY	lung_sq
MSigDBGO_50	GO_CHROMOSOME_ORGANIZATION	lung_sq
MSigDBGO_4967	GO_SINGLE_STRANDED_DNA_BINDING	lung_sq
MSigDBGO_4953	GO_ENDONUCLEASE_ACTIVITY	lung_sq
MSigDBGO_4947	GO_DNA_DEPENDENT_ATPASE_ACTIVITY	lung_sq
MSigDBGO_490	GO_NEGATIVE_REGULATION_OF_RESPONSE_TO_DNA_DAMAGE_STIMULUS	lung_sq
MSigDBGO_4862	GO_RIBONUCLEOPROTEIN_COMPLEX_BINDING	lung_sq
MSigDBGO_485	GO_ESTABLISHMENT_OF_PROTEIN_LOCALIZATION_TO_CHROMOSOME	lung_sq
MSigDBGO_4778	GO_HELICASE_ACTIVITY	lung_sq
MSigDBGO_473	GO_CHROMOSOME_LOCALIZATION	lung_sq
MSigDBGO_4716	GO_EXONUCLEASE_ACTIVITY	lung_sq
MSigDBGO_4705	GO_NUCLEASE_ACTIVITY	lung_sq
MSigDBGO_4680	GO_DAMAGED_DNA_BINDING	lung_sq
MSigDBGO_4655	GO_CHANNEL_REGULATOR_ACTIVITY	lung_sq
MSigDBGO_463	GO_NEGATIVE_REGULATION_OF_DNA_REPAIR	lung_sq
MSigDBGO_4547	GO_UNFOLDED_PROTEIN_BINDING	lung_sq
MSigDBGO_4486	GO_PURINE_NTP_DEPENDENT_HELICASE_ACTIVITY	lung_sq
MSigDBGO_4485	GO_ATP_DEPENDENT_DNA_HELICASE_ACTIVITY	lung_sq
MSigDBGO_4403	GO_SITE_OF_DOUBLE_STRAND_BREAK	lung_sq
MSigDBGO_439	GO_MATURATION_OF_SSU_RRNA	lung_sq
MSigDBGO_4369	GO_CALCIUM_CHANNEL_COMPLEX	lung_sq
MSigDBGO_4355	GO_SPINDLE	lung_sq
MSigDBGO_4341	GO_NUCLEOLUS	lung_sq
MSigDBGO_4315	GO_CHROMOSOME_TELOMERIC_REGION	lung_sq
MSigDBGO_4308	GO_CONDENSED_CHROMOSOME	lung_sq
MSigDBGO_4275	GO_SPINDLE_MICROTUBULE	lung_sq
MSigDBGO_4251	GO_REPLICATION_FORK	lung_sq
MSigDBGO_4242	GO_HETEROCHROMATIN	lung_sq
MSigDBGO_4219	GO_CONDENSED_CHROMOSOME_CENTROMERIC_REGION	lung_sq
MSigDBGO_4205	GO_KINETOCHORE	lung_sq
MSigDBGO_4190	GO_SPINDLE_MIDZONE	lung_sq
MSigDBGO_4169	GO_SMALL_SUBUNIT_PROCESSOME	lung_sq
MSigDBGO_4160	GO_NUCLEAR_HETEROCHROMATIN	lung_sq
MSigDBGO_4126	GO_CONTRACTILE_FIBER	lung_sq
MSigDBGO_4119	GO_SPLICEOSOMAL_TRI_SNRNP_COMPLEX	lung_sq
MSigDBGO_4114	GO_NUCLEAR_CHROMATIN	lung_sq
MSigDBGO_4108	GO_CHROMATIN	lung_sq
MSigDBGO_4102	GO_NUCLEAR_REPLICATION_FORK	lung_sq
MSigDBGO_4093	GO_PRERIBOSOME	lung_sq
MSigDBGO_4088	GO_NUCLEAR_CHROMOSOME	lung_sq
MSigDBGO_4013	GO_SPINDLE_POLE	lung_sq
MSigDBGO_4003	GO_MITOTIC_SPINDLE	lung_sq
MSigDBGO_4001	GO_CHROMOSOMAL_REGION	lung_sq
MSigDBGO_40	GO_ATP_DEPENDENT_CHROMATIN_REMODELING	lung_sq
MSigDBGO_3958	GO_CHROMOSOME_CENTROMERIC_REGION	lung_sq
MSigDBGO_3957	GO_TRANSFERASE_COMPLEX_TRANSFERRING_PHOSPHORUS_CONTAINING_GROUPS	lung_sq
MSigDBGO_3936	GO_NUCLEOID	lung_sq
MSigDBGO_3934	GO_U1_SNRNP	lung_sq
MSigDBGO_3916	GO_CONDENSED_NUCLEAR_CHROMOSOME	lung_sq
MSigDBGO_3915	GO_CHROMOSOME	lung_sq
MSigDBGO_3913	GO_90S_PRERIBOSOME	lung_sq
MSigDBGO_3905	GO_I_BAND	lung_sq
MSigDBGO_3903	GO_NUCLEAR_CHROMOSOME_TELOMERIC_REGION	lung_sq
MSigDBGO_3899	GO_REGULATION_OF_STEM_CELL_DIFFERENTIATION	lung_sq
MSigDBGO_3890	GO_RNA_PHOSPHODIESTER_BOND_HYDROLYSIS_ENDONUCLEOLYTIC	lung_sq
MSigDBGO_387	GO_ANAPHASE_PROMOTING_COMPLEX_DEPENDENT_CATABOLIC_PROCESS	lung_sq
MSigDBGO_3858	GO_FLUID_TRANSPORT	lung_sq
MSigDBGO_3843	GO_TRNA_MODIFICATION	lung_sq
MSigDBGO_3796	GO_REGULATION_OF_TRANSMEMBRANE_TRANSPORT	lung_sq
MSigDBGO_3788	GO_DNA_METABOLIC_PROCESS	lung_sq
MSigDBGO_3751	GO_METAPHASE_PLATE_CONGRESSION	lung_sq
MSigDBGO_3730	GO_NUCLEAR_CHROMOSOME_SEGREGATION	lung_sq
MSigDBGO_3717	GO_REGULATION_OF_CATION_TRANSMEMBRANE_TRANSPORT	lung_sq
MSigDBGO_3700	GO_REGULATION_OF_POTASSIUM_ION_TRANSPORT	lung_sq
MSigDBGO_368	GO_REGULATION_OF_SMOOTH_MUSCLE_CELL_DIFFERENTIATION	lung_sq
MSigDBGO_3671	GO_CELL_CYCLE_PROCESS	lung_sq
MSigDBGO_3670	GO_REGULATION_OF_SISTER_CHROMATID_SEGREGATION	lung_sq
MSigDBGO_3666	GO_DNA_REPLICATION	lung_sq
MSigDBGO_3646	GO_CELLULAR_RESPONSE_TO_DNA_DAMAGE_STIMULUS	lung_sq
MSigDBGO_3641	GO_REGULATION_OF_RESPONSE_TO_DNA_DAMAGE_STIMULUS	lung_sq
MSigDBGO_3621	GO_DNA_REPLICATION_INDEPENDENT_NUCLEOSOME_ORGANIZATION	lung_sq
MSigDBGO_36	GO_ENDOTHELIAL_CELL_DEVELOPMENT	lung_sq
MSigDBGO_3594	GO_POSITIVE_REGULATION_OF_CHROMOSOME_SEGREGATION	lung_sq
MSigDBGO_3575	GO_TRNA_PROCESSING	lung_sq
MSigDBGO_3555	GO_NEGATIVE_REGULATION_OF_CELL_CYCLE	lung_sq
MSigDBGO_3551	GO_REGULATION_OF_TRANSCRIPTION_INVOLVED_IN_G1_S_TRANSITION_OF_MITOTIC_CELL_CYCLE	lung_sq
MSigDBGO_3542	GO_CENTROMERE_COMPLEX_ASSEMBLY	lung_sq
MSigDBGO_3524	GO_POSITIVE_REGULATION_OF_CELL_CYCLE_PHASE_TRANSITION	lung_sq
MSigDBGO_3506	GO_REGULATION_OF_MITOTIC_CELL_CYCLE	lung_sq
MSigDBGO_3482	GO_DNA_PACKAGING	lung_sq
MSigDBGO_344	GO_CHROMOSOME_CONDENSATION	lung_sq
MSigDBGO_342	GO_CELL_CYCLE_DNA_REPLICATION	lung_sq
MSigDBGO_3403	GO_POSITIVE_REGULATION_OF_CELL_CYCLE	lung_sq
MSigDBGO_3375	GO_RIBOSOMAL_LARGE_SUBUNIT_BIOGENESIS	lung_sq
MSigDBGO_3370	GO_RNA_LOCALIZATION	lung_sq
MSigDBGO_3267	GO_REGULATION_OF_ION_TRANSPORT	lung_sq
MSigDBGO_3225	GO_CELL_CYCLE_CHECKPOINT	lung_sq
MSigDBGO_3218	GO_REGULATION_OF_CELL_CYCLE_PROCESS	lung_sq
MSigDBGO_3199	GO_CHROMATIN_REMODELING	lung_sq
MSigDBGO_313	GO_DNA_DEPENDENT_DNA_REPLICATION	lung_sq
MSigDBGO_3059	GO_REGULATION_OF_DNA_REPLICATION	lung_sq
MSigDBGO_3052	GO_RECOMBINATIONAL_REPAIR	lung_sq
MSigDBGO_3003	GO_REGULATION_OF_CELL_CYCLE_PHASE_TRANSITION	lung_sq
MSigDBGO_299	GO_REGULATION_OF_NUCLEAR_DIVISION	lung_sq
MSigDBGO_2948	GO_PROTEIN_DNA_COMPLEX_SUBUNIT_ORGANIZATION	lung_sq
MSigDBGO_294	GO_CELL_DIVISION	lung_sq
MSigDBGO_2911	GO_DNA_INTEGRITY_CHECKPOINT	lung_sq
MSigDBGO_2843	GO_REGULATION_OF_GENERATION_OF_PRECURSOR_METABOLITES_AND_ENERGY	lung_sq
MSigDBGO_2841	GO_NEGATIVE_REGULATION_OF_NUCLEAR_DIVISION	lung_sq
MSigDBGO_2817	GO_NEUROTRANSMITTER_METABOLIC_PROCESS	lung_sq
MSigDBGO_2804	GO_POSITIVE_REGULATION_OF_CELL_CYCLE_ARREST	lung_sq
MSigDBGO_2792	GO_MEIOTIC_CELL_CYCLE_PROCESS	lung_sq
MSigDBGO_2774	GO_MORPHOGENESIS_OF_A_POLARIZED_EPITHELIUM	lung_sq
MSigDBGO_273	GO_REGULATION_OF_DNA_DEPENDENT_DNA_REPLICATION	lung_sq
MSigDBGO_27	GO_REGULATION_OF_DOUBLE_STRAND_BREAK_REPAIR	lung_sq
MSigDBGO_2688	GO_REGULATION_OF_CELL_CYCLE_ARREST	lung_sq
MSigDBGO_2674	GO_PROTEIN_LOCALIZATION_TO_CELL_SURFACE	lung_sq
MSigDBGO_2623	GO_REGULATION_OF_SIGNAL_TRANSDUCTION_BY_P53_CLASS_MEDIATOR	lung_sq
MSigDBGO_2613	GO_CELLULAR_RESPONSE_TO_RADIATION	lung_sq
MSigDBGO_2592	GO_DNA_GEOMETRIC_CHANGE	lung_sq
MSigDBGO_256	GO_CIRCULATORY_SYSTEM_PROCESS	lung_sq
MSigDBGO_2554	GO_NEGATIVE_REGULATION_OF_CELL_CYCLE_PHASE_TRANSITION	lung_sq
MSigDBGO_2517	GO_NEGATIVE_REGULATION_OF_CELL_CYCLE_G2_M_PHASE_TRANSITION	lung_sq
MSigDBGO_2466	GO_POSITIVE_REGULATION_OF_TELOMERE_MAINTENANCE	lung_sq
MSigDBGO_2460	GO_MEIOTIC_CELL_CYCLE	lung_sq
MSigDBGO_2459	GO_RIBONUCLEOPROTEIN_COMPLEX_BIOGENESIS	lung_sq
MSigDBGO_2423	GO_NON_RECOMBINATIONAL_REPAIR	lung_sq
MSigDBGO_2390	GO_REGULATION_OF_HEMATOPOIETIC_PROGENITOR_CELL_DIFFERENTIATION	lung_sq
MSigDBGO_2375	GO_REGULATION_OF_SYSTEM_PROCESS	lung_sq
MSigDBGO_2300	GO_SIGNAL_TRANSDUCTION_BY_P53_CLASS_MEDIATOR	lung_sq
MSigDBGO_2275	GO_CELLULAR_RESPONSE_TO_IONIZING_RADIATION	lung_sq
MSigDBGO_2260	GO_CELL_CYCLE_G2_M_PHASE_TRANSITION	lung_sq
MSigDBGO_2251	GO_MITOTIC_CELL_CYCLE_CHECKPOINT	lung_sq
MSigDBGO_2249	GO_TERMINATION_OF_RNA_POLYMERASE_II_TRANSCRIPTION	lung_sq
MSigDBGO_2213	GO_INTERSTRAND_CROSS_LINK_REPAIR	lung_sq
MSigDBGO_2204	GO_REGULATION_OF_DNA_METABOLIC_PROCESS	lung_sq
MSigDBGO_2199	GO_CELLULAR_RESPONSE_TO_HEAT	lung_sq
MSigDBGO_2158	GO_PROTEIN_FOLDING	lung_sq
MSigDBGO_2156	GO_DNA_RECOMBINATION	lung_sq
MSigDBGO_213	GO_POSITIVE_REGULATION_OF_DNA_BIOSYNTHETIC_PROCESS	lung_sq
MSigDBGO_2121	GO_NEGATIVE_REGULATION_OF_CHROMOSOME_ORGANIZATION	lung_sq
MSigDBGO_2087	GO_MITOTIC_SPINDLE_ORGANIZATION	lung_sq
MSigDBGO_2082	GO_POSITIVE_REGULATION_OF_DNA_REPAIR	lung_sq
MSigDBGO_2064	GO_MITOTIC_DNA_INTEGRITY_CHECKPOINT	lung_sq
MSigDBGO_2043	GO_REGULATION_OF_CELL_CYCLE	lung_sq
MSigDBGO_2036	GO_TRNA_TRANSPORT	lung_sq
MSigDBGO_2027	GO_RESPONSE_TO_RADIATION	lung_sq
MSigDBGO_201	GO_RIBOSOME_BIOGENESIS	lung_sq
MSigDBGO_1967	GO_RIBONUCLEOPROTEIN_COMPLEX_SUBUNIT_ORGANIZATION	lung_sq
MSigDBGO_1948	GO_NEGATIVE_REGULATION_OF_MITOTIC_CELL_CYCLE	lung_sq
MSigDBGO_1915	GO_DNA_REPLICATION_INITIATION	lung_sq
MSigDBGO_1900	GO_DOUBLE_STRAND_BREAK_REPAIR	lung_sq
MSigDBGO_1889	GO_CELL_CYCLE_G1_S_PHASE_TRANSITION	lung_sq
MSigDBGO_1862	GO_NCRNA_METABOLIC_PROCESS	lung_sq
MSigDBGO_1844	GO_MYOFIBRIL_ASSEMBLY	lung_sq
MSigDBGO_1837	GO_POSITIVE_REGULATION_OF_CELL_CYCLE_PROCESS	lung_sq
MSigDBGO_1832	GO_MITOTIC_NUCLEAR_DIVISION	lung_sq
MSigDBGO_1829	GO_RENAL_WATER_HOMEOSTASIS	lung_sq
MSigDBGO_1746	GO_PROTEIN_LOCALIZATION_TO_CHROMOSOME	lung_sq
MSigDBGO_1739	GO_SISTER_CHROMATID_COHESION	lung_sq
MSigDBGO_17	GO_REGULATION_OF_ESTABLISHMENT_OF_PLANAR_POLARITY	lung_sq
MSigDBGO_1689	GO_ADRENERGIC_RECEPTOR_SIGNALING_PATHWAY	lung_sq
MSigDBGO_165	GO_AMINO_ACID_ACTIVATION	lung_sq
MSigDBGO_1648	GO_SISTER_CHROMATID_SEGREGATION	lung_sq
MSigDBGO_1604	GO_PROTEIN_LOCALIZATION_TO_CHROMOSOME_TELOMERIC_REGION	lung_sq
MSigDBGO_1599	GO_G1_DNA_DAMAGE_CHECKPOINT	lung_sq
MSigDBGO_1586	GO_RNA_PHOSPHODIESTER_BOND_HYDROLYSIS	lung_sq
MSigDBGO_1509	GO_POSITIVE_REGULATION_OF_ION_TRANSPORT	lung_sq
MSigDBGO_1473	GO_REGULATION_OF_CHROMOSOME_SEGREGATION	lung_sq
MSigDBGO_1440	GO_MUSCLE_CONTRACTION	lung_sq
MSigDBGO_144	GO_PROTEIN_ACTIVATION_CASCADE	lung_sq
MSigDBGO_1437	GO_SIGNAL_TRANSDUCTION_IN_RESPONSE_TO_DNA_DAMAGE	lung_sq
MSigDBGO_1426	GO_DNA_REPAIR	lung_sq
MSigDBGO_1409	GO_NEGATIVE_REGULATION_OF_CELL_CYCLE_PROCESS	lung_sq
MSigDBGO_1404	GO_ORGANELLE_FISSION	lung_sq
MSigDBGO_1403	GO_CELLULAR_COMPONENT_ASSEMBLY_INVOLVED_IN_MORPHOGENESIS	lung_sq
MSigDBGO_1381	GO_NEGATIVE_REGULATION_OF_POTASSIUM_ION_TRANSPORT	lung_sq
MSigDBGO_1351	GO_NCRNA_TRANSCRIPTION	lung_sq
MSigDBGO_1330	GO_MITOTIC_SPINDLE_ASSEMBLY	lung_sq
MSigDBGO_1323	GO_NCRNA_PROCESSING	lung_sq
MSigDBGO_1311	GO_MITOTIC_CELL_CYCLE	lung_sq
MSigDBGO_1235	GO_POSITIVE_REGULATION_OF_PROTEIN_LOCALIZATION_TO_NUCLEUS	lung_sq
MSigDBGO_1223	GO_NUCLEIC_ACID_PHOSPHODIESTER_BOND_HYDROLYSIS	lung_sq
MSigDBGO_1214	GO_REGULATION_OF_TELOMERE_MAINTENANCE	lung_sq
MSigDBGO_1200	GO_BASE_EXCISION_REPAIR	lung_sq
MSigDBGO_1195	GO_DNA_CONFORMATION_CHANGE	lung_sq
MSigDBGO_119	GO_RESPONSE_TO_IONIZING_RADIATION	lung_sq
MSigDBGO_1172	GO_POSTTRANSCRIPTIONAL_REGULATION_OF_GENE_EXPRESSION	lung_sq
MSigDBGO_1163	GO_NEGATIVE_REGULATION_OF_CHROMOSOME_SEGREGATION	lung_sq
MSigDBGO_1156	GO_POSITIVE_REGULATION_OF_CELL_CYCLE_G2_M_PHASE_TRANSITION	lung_sq
MSigDBGO_1145	GO_CHROMATIN_ASSEMBLY_OR_DISASSEMBLY	lung_sq
MSigDBGO_1113	GO_NUCLEAR_TRANSPORT	lung_sq
MSigDBGO_1106	GO_HISTONE_EXCHANGE	lung_sq
MSigDBGO_1092	GO_REGULATION_OF_CELL_CYCLE_G2_M_PHASE_TRANSITION	lung_sq
MSigDB_999	REACTOME_ACTIVATION_OF_ATR_IN_RESPONSE_TO_REPLICATION_STRESS	lung_sq
MSigDB_997	REACTOME_INTERACTIONS_OF_VPR_WITH_HOST_CELLULAR_PROTEINS	lung_sq
MSigDB_996	REACTOME_VIRAL_MESSENGER_RNA_SYNTHESIS	lung_sq
MSigDB_995	REACTOME_HOST_INTERACTIONS_OF_HIV_FACTORS	lung_sq
MSigDB_993	REACTOME_HIV_LIFE_CYCLE	lung_sq
MSigDB_992	REACTOME_HIV_INFECTION	lung_sq
MSigDB_985	REACTOME_DNA_REPLICATION	lung_sq
MSigDB_980	REACTOME_SIGNALING_BY_NOTCH	lung_sq
MSigDB_932	REACTOME_ASSEMBLY_OF_THE_PRE_REPLICATIVE_COMPLEX	lung_sq
MSigDB_920	REACTOME_CHROMOSOME_MAINTENANCE	lung_sq
MSigDB_919	REACTOME_POST_TRANSLATIONAL_PROTEIN_MODIFICATION	lung_sq
MSigDB_917	REACTOME_DNA_REPAIR	lung_sq
MSigDB_915	REACTOME_MITOTIC_G2_G2_M_PHASES	lung_sq
MSigDB_905	REACTOME_REGULATION_OF_MITOTIC_CELL_CYCLE	lung_sq
MSigDB_904	REACTOME_MITOTIC_G1_G1_S_PHASES	lung_sq
MSigDB_903	REACTOME_METABOLISM_OF_RNA	lung_sq
MSigDB_847	REACTOME_NUCLEOTIDE_EXCISION_REPAIR	lung_sq
MSigDB_844	REACTOME_PROCESSING_OF_CAPPED_INTRONLESS_PRE_MRNA	lung_sq
MSigDB_813	REACTOME_CELL_CYCLE_CHECKPOINTS	lung_sq
MSigDB_801	REACTOME_CELL_CYCLE_MITOTIC	lung_sq
MSigDB_792	REACTOME_GLYCOLYSIS	lung_sq
MSigDB_751	REACTOME_PROCESSING_OF_CAPPED_INTRON_CONTAINING_PRE_MRNA	lung_sq
MSigDB_657	REACTOME_ORC1_REMOVAL_FROM_CHROMATIN	lung_sq
MSigDB_655	REACTOME_CELL_CYCLE	lung_sq
MSigDB_646	REACTOME_G0_AND_EARLY_G1	lung_sq
MSigDB_628	REACTOME_METABOLISM_OF_NON_CODING_RNA	lung_sq
MSigDB_619	REACTOME_ACTIVATION_OF_THE_PRE_REPLICATIVE_COMPLEX	lung_sq
MSigDB_591	PID_BARD1_PATHWAY	lung_sq
MSigDB_581	PID_AURORA_A_PATHWAY	lung_sq
MSigDB_5359	REACTOME_CELLULAR_RESPONSES_TO_EXTERNAL_STIMULI	lung_sq
MSigDB_534	PID_FOXM1_PATHWAY	lung_sq
MSigDB_5318	REACTOME_TRANSCRIPTIONAL_REGULATION_BY_RUNX1	lung_sq
MSigDB_5283	REACTOME_GOLGI_TO_ER_RETROGRADE_TRANSPORT	lung_sq
MSigDB_5281	REACTOME_AURKA_ACTIVATION_BY_TPX2	lung_sq
MSigDB_5274	REACTOME_PROTEIN_UBIQUITINATION	lung_sq
MSigDB_5233	REACTOME_RESOLUTION_OF_ABASIC_SITES_AP_SITES	lung_sq
MSigDB_5216	REACTOME_TRNA_PROCESSING	lung_sq
MSigDB_5206	REACTOME_CYCLIN_A:CDK2_ASSOCIATED_EVENTS_AT_S_PHASE_ENTRY	lung_sq
MSigDB_5205	REACTOME_MITOTIC_SPINDLE_CHECKPOINT	lung_sq
MSigDB_5199	REACTOME_SWITCHING_OF_ORIGINS_TO_A_POST_REPLICATIVE_STATE	lung_sq
MSigDB_5198	REACTOME_DNA_REPLICATION_PRE_INITIATION	lung_sq
MSigDB_5195	REACTOME_M_PHASE	lung_sq
MSigDB_5193	REACTOME_MITOTIC_PROPHASE	lung_sq
MSigDB_5183	REACTOME_COPI_DEPENDENT_GOLGI_TO_ER_RETROGRADE_TRAFFIC	lung_sq
MSigDB_5180	REACTOME_RNA_POLYMERASE_II_TRANSCRIBES_SNRNA_GENES	lung_sq
MSigDB_5169	REACTOME_REGULATION_OF_TP53_ACTIVITY_THROUGH_PHOSPHORYLATION	lung_sq
MSigDB_5151	REACTOME_TP53_REGULATES_TRANSCRIPTION_OF_DNA_REPAIR_GENES	lung_sq
MSigDB_5147	REACTOME_TP53_REGULATES_TRANSCRIPTION_OF_CELL_CYCLE_GENES	lung_sq
MSigDB_5146	REACTOME_RRNA_MODIFICATION_IN_THE_NUCLEUS_AND_CYTOSOL	lung_sq
MSigDB_5139	REACTOME_TRNA_PROCESSING_IN_THE_NUCLEUS	lung_sq
MSigDB_5133	REACTOME_TRANSCRIPTION_COUPLED_NUCLEOTIDE_EXCISION_REPAIR_TC_NER	lung_sq
MSigDB_5123	REACTOME_PROCESSING_OF_DNA_DOUBLE_STRAND_BREAK_ENDS	lung_sq
MSigDB_5121	REACTOME_HOMOLOGOUS_DNA_PAIRING_AND_STRAND_EXCHANGE	lung_sq
MSigDB_5119	REACTOME_RESOLUTION_OF_D_LOOP_STRUCTURES_THROUGH_SYNTHESIS_DEPENDENT_STRAND_ANNEALING_SDSA	lung_sq
MSigDB_5117	REACTOME_HOMOLOGY_DIRECTED_REPAIR	lung_sq
MSigDB_5116	REACTOME_RESOLUTION_OF_D_LOOP_STRUCTURES	lung_sq
MSigDB_5115	REACTOME_DNA_DOUBLE_STRAND_BREAK_REPAIR	lung_sq
MSigDB_5109	REACTOME_UCH_PROTEINASES	lung_sq
MSigDB_5105	REACTOME_MAPK6_MAPK4_SIGNALING	lung_sq
MSigDB_5103	REACTOME_HDR_THROUGH_HOMOLOGOUS_RECOMBINATION_HRR	lung_sq
MSigDB_5101	REACTOME_HDR_THROUGH_SINGLE_STRAND_ANNEALING_SSA	lung_sq
MSigDB_5083	REACTOME_RHO_GTPASES_ACTIVATE_FORMINS	lung_sq
MSigDB_504	PID_PLK1_PATHWAY	lung_sq
MSigDB_5031	REACTOME_REGULATION_OF_TP53_ACTIVITY	lung_sq
MSigDB_5008	REACTOME_DEFECTIVE_TPR_MAY_CONFER_SUSCEPTIBILITY_TOWARDS_THYROID_PAPILLARY_CARCINOMA_TPC	lung_sq
MSigDB_4930	REACTOME_SUMOYLATION_OF_DNA_REPLICATION_PROTEINS	lung_sq
MSigDB_4928	REACTOME_SUMOYLATION_OF_RNA_BINDING_PROTEINS	lung_sq
MSigDB_4927	REACTOME_SUMOYLATION_OF_CHROMATIN_ORGANIZATION_PROTEINS	lung_sq
MSigDB_4854	REACTOME_SUMOYLATION_OF_SUMOYLATION_PROTEINS	lung_sq
MSigDB_4801	REACTOME_TRANSCRIPTIONAL_REGULATION_BY_TP53	lung_sq
MSigDB_4787	REACTOME_CELLULAR_RESPONSE_TO_HEAT_STRESS	lung_sq
MSigDB_4784	REACTOME_REGULATION_OF_HSF1_MEDIATED_HEAT_SHOCK_RESPONSE	lung_sq
MSigDB_4779	REACTOME_NUCLEAR_PORE_COMPLEX_NPC_DISASSEMBLY	lung_sq
MSigDB_4772	REACTOME_SUMOYLATION_OF_UBIQUITINYLATION_PROTEINS	lung_sq
MSigDB_4766	REACTOME_HDMS_DEMETHYLATE_HISTONES	lung_sq
MSigDB_4760	REACTOME_SUMOYLATION_OF_DNA_DAMAGE_RESPONSE_AND_REPAIR_PROTEINS	lung_sq
MSigDB_4748	REACTOME_SUMOYLATION	lung_sq
MSigDB_4746	REACTOME_NUCLEAR_ENVELOPE_BREAKDOWN	lung_sq
MSigDB_4728	REACTOME_REGULATION_OF_PLK1_ACTIVITY_AT_G2_M_TRANSITION	lung_sq
MSigDB_4719	REACTOME_MITOTIC_METAPHASE_AND_ANAPHASE	lung_sq
MSigDB_4715	REACTOME_RESOLUTION_OF_SISTER_CHROMATID_COHESION	lung_sq
MSigDB_4699	REACTOME_CELLULAR_RESPONSES_TO_STRESS	lung_sq
MSigDB_4684	REACTOME_SCAVENGING_OF_HEME_FROM_PLASMA	lung_sq
MSigDB_4633	REACTOME_TCF_DEPENDENT_SIGNALING_IN_RESPONSE_TO_WNT	lung_sq
MSigDB_462	PID_MYC_ACTIV_PATHWAY	lung_sq
MSigDB_4614	REACTOME_RHO_GTPASE_EFFECTORS	lung_sq
MSigDB_4575	REACTOME_NUCLEAR_IMPORT_OF_REV_PROTEIN	lung_sq
MSigDB_4572	REACTOME_INTERACTIONS_OF_REV_WITH_HOST_CELLULAR_PROTEINS	lung_sq
MSigDB_4570	REACTOME_ACTIVATION_OF_APC_C_AND_APC_C:CDC20_MEDIATED_DEGRADATION_OF_MITOTIC_PROTEINS	lung_sq
MSigDB_4560	REACTOME_APC_C:CDH1_MEDIATED_DEGRADATION_OF_CDC20_AND_OTHER_APC_C:CDH1_TARGETED_PROTEINS_IN_LATE_MITOSIS_EARLY_G1	lung_sq
MSigDB_4551	REACTOME_EXPORT_OF_VIRAL_RIBONUCLEOPROTEINS_FROM_NUCLEUS	lung_sq
MSigDB_4549	REACTOME_HOST_INTERACTIONS_WITH_INFLUENZA_FACTORS	lung_sq
MSigDB_4543	REACTOME_TRANSCRIPTION_OF_THE_HIV_GENOME	lung_sq
MSigDB_4510	REACTOME_TRANSPORT_OF_MATURE_MRNAS_DERIVED_FROM_INTRONLESS_TRANSCRIPTS	lung_sq
MSigDB_4509	REACTOME_TRANSPORT_OF_THE_SLBP_DEPENDANT_MATURE_MRNA	lung_sq
MSigDB_448	PID_ATR_PATHWAY	lung_sq
MSigDB_443	PID_E2F_PATHWAY	lung_sq
MSigDB_425	PID_AURORA_B_PATHWAY	lung_sq
MSigDB_417	PID_FANCONI_PATHWAY	lung_sq
MSigDB_1035	REACTOME_DNA_STRAND_ELONGATION	lung_sq
MSigDB_1033	REACTOME_S_PHASE	lung_sq
MSigDB_1032	REACTOME_G2_M_DNA_DAMAGE_CHECKPOINT	lung_sq
MSigDB_1031	REACTOME_G2_M_CHECKPOINTS	lung_sq
MSigDB_1025	REACTOME_TELOMERE_MAINTENANCE	lung_sq
MSigDB_1013	REACTOME_GLUCOSE_METABOLISM	lung_sq
MSigDB_1004	REACTOME_G1_S_SPECIFIC_TRANSCRIPTION	lung_sq
MSigDB_1003	REACTOME_MITOTIC_PROMETAPHASE	lung_sq
KNOWNMOT_997	MYCN.3_5p_[AG]CCACGTG	lung_sq
KNOWNMOT_639	HMGN3_5p_CTTATC[AT][CG]	lung_sq
KNOWNMOT_251	E2F1.16_5p_TTT[CG]GCG[CG]G	lung_sq
KNOWNMOT_175	CLOCKdmARNTL_5p_[AC]CACGTG[AG]	lung_sq
KNOWNMOT_1589	SP2.3_5p_G[CT]CCCGCC[CT]C[CT][CT][CGT][CG][CG]	lung_sq
KNOWNMOT_1521	SMARC.2_5p_ACTACAA[CT]TC	lung_sq
KNOWNMOT_1166	NRF1_5p_GCGC[ACG]TGCGC[AG]	lung_sq
KNOWNMOT_1066	NFY.2_5p_[GT][AG][AG]CCAAT[CG][AG][CGT]	lung_sq
MSigDBONC_96	ESC_J1_UP_LATE.V1_UP	rectal
MSigDBONC_94	ESC_J1_UP_EARLY.V1_UP	rectal
MSigDBONC_90	PTEN_DN.V2_UP	rectal
MSigDBONC_86	PKCA_DN.V1_UP	rectal
MSigDBONC_8	ERBB2_UP.V1_UP	rectal
MSigDBONC_74	PRC2_EED_UP.V1_UP	rectal
MSigDBONC_70	RAF_UP.V1_UP	rectal
MSigDBONC_66	LTE2_UP.V1_UP	rectal
MSigDBONC_61	SNF5_DN.V1_DN	rectal
MSigDBONC_58	MYC_UP.V1_UP	rectal
MSigDBONC_55	E2F3_UP.V1_DN	rectal
MSigDBONC_51	P53_DN.V1_DN	rectal
MSigDBONC_45	ATM_DN.V1_DN	rectal
MSigDBONC_4	E2F1_UP.V1_UP	rectal
MSigDBONC_33	VEGF_A_UP.V1_DN	rectal
MSigDBONC_3	E2F1_UP.V1_DN	rectal
MSigDBONC_27	AKT_UP.V1_DN	rectal
MSigDBONC_23	CSR_LATE_UP.V1_DN	rectal
MSigDBONC_22	CSR_EARLY_UP.V1_UP	rectal
MSigDBONC_188	LEF1_UP.V1_DN	rectal
MSigDBONC_186	KRAS.PROSTATE_UP.V1_DN	rectal
MSigDBONC_184	KRAS.LUNG.BREAST_UP.V1_DN	rectal
MSigDBONC_181	KRAS.KIDNEY_UP.V1_UP	rectal
MSigDBONC_174	KRAS.600_UP.V1_DN	rectal
MSigDBONC_169	JAK2_DN.V1_UP	rectal
MSigDBONC_159	KRAS.AMP.LUNG_UP.V1_UP	rectal
MSigDBONC_150	HOXA9_DN.V1_UP	rectal
MSigDBONC_149	HOXA9_DN.V1_DN	rectal
MSigDBONC_137	IL21_UP.V1_DN	rectal
MSigDBONC_135	IL2_UP.V1_DN	rectal
MSigDBONC_134	IL15_UP.V1_UP	rectal
MSigDBONC_133	IL15_UP.V1_DN	rectal
MSigDBONC_132	RPS14_DN.V1_UP	rectal
MSigDBONC_131	RPS14_DN.V1_DN	rectal
MSigDBONC_129	CAHOY_NEURONAL	rectal
MSigDBONC_128	CAHOY_ASTROGLIAL	rectal
MSigDBONC_122	RB_DN.V1_UP	rectal
MSigDBONC_12	GCNP_SHH_UP_LATE.V1_UP	rectal
MSigDBONC_112	NOTCH_DN.V1_UP	rectal
MSigDBONC_109	PTEN_DN.V1_DN	rectal
MSigDBONC_107	MEL18_DN.V1_DN	rectal
MSigDBONC_105	BMI1_DN.V1_DN	rectal
MSigDBONC_103	BMI1_DN_MEL18_DN.V1_DN	rectal
MSigDBONC_100	ESC_V6.5_UP_LATE.V1_UP	rectal
MSigDBONC_10	GCNP_SHH_UP_EARLY.V1_UP	rectal
MSigDBMOT_98	OCT1_03	rectal
MSigDBMOT_88	GATA1_04	rectal
MSigDBMOT_84	ACTAYRNNNCCCR_UNKNOWN	rectal
MSigDBMOT_831	GCCATNTTG_YY1_Q6	rectal
MSigDBMOT_83	MYCMAX_02	rectal
MSigDBMOT_814	RCGCANGCGY_NRF1_Q6	rectal
MSigDBMOT_809	TGCCAAR_NF1_Q6	rectal
MSigDBMOT_808	GCANCTGNY_MYOD_Q6	rectal
MSigDBMOT_807	CACGTG_MYC_Q2	rectal
MSigDBMOT_80	MAX_01	rectal
MSigDBMOT_799	TTCNRGNNNNTTC_HSF_Q6	rectal
MSigDBMOT_795	TGATTTRY_GFI1_01	rectal
MSigDBMOT_794	GATAAGR_GATA_C	rectal
MSigDBMOT_793	MGGAAGTG_GABP_B	rectal
MSigDBMOT_79	MYCMAX_01	rectal
MSigDBMOT_787	TTAYRTAA_E4BP4_01	rectal
MSigDBMOT_786	SGCGSSAAA_E2F1DP2_01	rectal
MSigDBMOT_776	YWATTWNNRGCT_UNKNOWN	rectal
MSigDBMOT_773	YTAAYNGCT_UNKNOWN	rectal
MSigDBMOT_768	YKACATTT_UNKNOWN	rectal
MSigDBMOT_766	YGCGYRCGC_UNKNOWN	rectal
MSigDBMOT_762	YATTNATC_UNKNOWN	rectal
MSigDBMOT_749	TTANTCA_UNKNOWN	rectal
MSigDBMOT_746	TGTYNNNNNRGCARM_UNKNOWN	rectal
MSigDBMOT_742	TGACATY_UNKNOWN	rectal
MSigDBMOT_741	TCCCRNNRTGC_UNKNOWN	rectal
MSigDBMOT_710	RRCCGTTA_UNKNOWN	rectal
MSigDBMOT_71	NRF2_01	rectal
MSigDBMOT_692	ACCAATC_MIR509	rectal
MSigDBMOT_685	GTGCAAA_MIR507	rectal
MSigDBMOT_63	PBX1_01	rectal
MSigDBMOT_612	KTGGYRSGAA_UNKNOWN	rectal
MSigDBMOT_54	EVI1_05	rectal
MSigDBMOT_470	E2F1_Q6_01	rectal
MSigDBMOT_468	E2F1_Q4_01	rectal
MSigDBMOT_453	E2F_Q6_01	rectal
MSigDBMOT_452	E2F_Q4_01	rectal
MSigDBMOT_451	E2F_Q3_01	rectal
MSigDBMOT_430	MYC_Q2	rectal
MSigDBMOT_424	YY1_Q6	rectal
MSigDBMOT_420	GATA_Q6	rectal
MSigDBMOT_42	YY1_02	rectal
MSigDBMOT_408	FXR_IR1_Q6	rectal
MSigDBMOT_392	GCGSCMNTTT_UNKNOWN	rectal
MSigDBMOT_391	E2F1DP1RB_01	rectal
MSigDBMOT_390	E2F4DP2_01	rectal
MSigDBMOT_389	E2F4DP1_01	rectal
MSigDBMOT_388	E2F1DP2_01	rectal
MSigDBMOT_387	E2F1DP1_01	rectal
MSigDBMOT_380	USF2_Q6	rectal
MSigDBMOT_359	GATGKMRGCG_UNKNOWN	rectal
MSigDBMOT_349	NRF1_Q6	rectal
MSigDBMOT_347	NFMUE1_Q6	rectal
MSigDBMOT_323	MYCMAX_03	rectal
MSigDBMOT_320	RP58_01	rectal
MSigDBMOT_314	E2F_03	rectal
MSigDBMOT_31	NMYC_01	rectal
MSigDBMOT_306	STAT4_01	rectal
MSigDBMOT_299	STAT1_02	rectal
MSigDBMOT_296	NKX62_Q2	rectal
MSigDBMOT_294	NKX22_01	rectal
MSigDBMOT_281	TBP_01	rectal
MSigDBMOT_269	STAT5B_01	rectal
MSigDBMOT_26	E2F_02	rectal
MSigDBMOT_256	IPF1_Q4	rectal
MSigDBMOT_253	E2F1_Q6	rectal
MSigDBMOT_252	E2F1_Q4	rectal
MSigDBMOT_251	E2F1_Q3	rectal
MSigDBMOT_250	E2F_Q6	rectal
MSigDBMOT_248	E2F_Q4	rectal
MSigDBMOT_247	E2F_Q3	rectal
MSigDBMOT_241	MEIS1_01	rectal
MSigDBMOT_215	GABP_B	rectal
MSigDBMOT_207	MYCMAX_B	rectal
MSigDBMOT_2	AAAYRNCTG_UNKNOWN	rectal
MSigDBMOT_191	LMO2COM_02	rectal
MSigDBMOT_179	GFI1_01	rectal
MSigDBMOT_17	CETS1P54_01	rectal
MSigDBMOT_167	ARNT_01	rectal
MSigDBMOT_164	MEF2_03	rectal
MSigDBMOT_155	USF_C	rectal
MSigDBMOT_153	SRF_C	rectal
MSigDBMOT_151	OCT_C	rectal
MSigDBMOT_147	HNF1_C	rectal
MSigDBMOT_145	GATA_C	rectal
MSigDBMOT_144	CEBP_C	rectal
MSigDBMOT_14	E2F_01	rectal
MSigDBMOT_139	ATGGYGGA_UNKNOWN	rectal
MSigDBMOT_118	OCT1_06	rectal
MSigDBMOT_108	SRY_01	rectal
MSigDBGO_9995	GO_PROMOTER_SPECIFIC_CHROMATIN_BINDING	rectal
MSigDBGO_9974	GO_MRNA_BINDING_INVOLVED_IN_POSTTRANSCRIPTIONAL_GENE_SILENCING	rectal
MSigDBGO_9964	GO_GENERAL_TRANSCRIPTION_INITIATION_FACTOR_BINDING	rectal
MSigDBGO_9956	GO_CATALYTIC_ACTIVITY_ACTING_ON_A_TRNA	rectal
MSigDBGO_9955	GO_CATALYTIC_ACTIVITY_ACTING_ON_RNA	rectal
MSigDBGO_9954	GO_CATALYTIC_ACTIVITY_ACTING_ON_DNA	rectal
MSigDBGO_9951	GO_MODIFICATION_DEPENDENT_PROTEIN_BINDING	rectal
MSigDBGO_995	GO_REGULATION_OF_MEMBRANE_POTENTIAL	rectal
MSigDBGO_9935	GO_ION_CHANNEL_REGULATOR_ACTIVITY	rectal
MSigDBGO_9933	GO_LIGAND_GATED_CATION_CHANNEL_ACTIVITY	rectal
MSigDBGO_9932	GO_POSTSYNAPTIC_NEUROTRANSMITTER_RECEPTOR_ACTIVITY	rectal
MSigDBGO_988	GO_HEMATOPOIETIC_STEM_CELL_DIFFERENTIATION	rectal
MSigDBGO_9852	GO_MOLECULAR_TRANSDUCER_ACTIVITY	rectal
MSigDBGO_9758	GO_UBIQUITIN_BINDING	rectal
MSigDBGO_9684	GO_STEROID_DEHYDROGENASE_ACTIVITY_ACTING_ON_THE_CH_OH_GROUP_OF_DONORS_NAD_OR_NADP_AS_ACCEPTOR	rectal
MSigDBGO_96	GO_REGULATION_OF_CELL_CYCLE_CHECKPOINT	rectal
MSigDBGO_950	GO_CALCIUM_MEDIATED_SIGNALING	rectal
MSigDBGO_9477	GO_LIGAND_GATED_ION_CHANNEL_ACTIVITY	rectal
MSigDBGO_9441	GO_ION_TRANSMEMBRANE_TRANSPORTER_ACTIVITY	rectal
MSigDBGO_944	GO_RNA_METHYLATION	rectal
MSigDBGO_941	GO_MITOTIC_G2_M_TRANSITION_CHECKPOINT	rectal
MSigDBGO_94	GO_RESPONSE_TO_ETHANOL	rectal
MSigDBGO_9337	GO_SIGNALING_RECEPTOR_BINDING	rectal
MSigDBGO_9307	GO_TRANSMEMBRANE_SIGNALING_RECEPTOR_ACTIVITY	rectal
MSigDBGO_930	GO_RRNA_TRANSCRIPTION	rectal
MSigDBGO_9273	GO_EXORIBONUCLEASE_ACTIVITY	rectal
MSigDBGO_926	GO_REGULATION_OF_NEUROTRANSMITTER_LEVELS	rectal
MSigDBGO_924	GO_POSITIVE_REGULATION_OF_TRANSMEMBRANE_TRANSPORT	rectal
MSigDBGO_9217	GO_TRANSCRIPTION_COREGULATOR_ACTIVITY	rectal
MSigDBGO_92	GO_REGULATION_OF_DNA_RECOMBINATION	rectal
MSigDBGO_9145	GO_ENDONUCLEASE_COMPLEX	rectal
MSigDBGO_9141	GO_SERINE_THREONINE_PROTEIN_KINASE_COMPLEX	rectal
MSigDBGO_9140	GO_DISTAL_AXON	rectal
MSigDBGO_914	GO_REGULATION_OF_CELLULAR_RESPONSE_TO_HEAT	rectal
MSigDBGO_9137	GO_SM_LIKE_PROTEIN_FAMILY_COMPLEX	rectal
MSigDBGO_9130	GO_POSTSYNAPTIC_SPECIALIZATION_MEMBRANE	rectal
MSigDBGO_913	GO_REGULATION_OF_LEUKOCYTE_MIGRATION	rectal
MSigDBGO_9122	GO_INTRINSIC_COMPONENT_OF_SYNAPTIC_MEMBRANE	rectal
MSigDBGO_9120	GO_INTRINSIC_COMPONENT_OF_POSTSYNAPTIC_DENSITY_MEMBRANE	rectal
MSigDBGO_912	GO_NEGATIVE_REGULATION_OF_DNA_DEPENDENT_DNA_REPLICATION	rectal
MSigDBGO_9105	GO_GABA_ERGIC_SYNAPSE	rectal
MSigDBGO_9103	GO_GLUTAMATERGIC_SYNAPSE	rectal
MSigDBGO_9102	GO_INTRINSIC_COMPONENT_OF_POSTSYNAPTIC_SPECIALIZATION_MEMBRANE	rectal
MSigDBGO_9100	GO_INTRINSIC_COMPONENT_OF_POSTSYNAPTIC_MEMBRANE	rectal
MSigDBGO_9097	GO_INTRINSIC_COMPONENT_OF_PRESYNAPTIC_MEMBRANE	rectal
MSigDBGO_9091	GO_POSTSYNAPTIC_DENSITY_MEMBRANE	rectal
MSigDBGO_9086	GO_WHOLE_MEMBRANE	rectal
MSigDBGO_908	GO_PROTEIN_LOCALIZATION_TO_CELL_PERIPHERY	rectal
MSigDBGO_9058	GO_DENDRITIC_TREE	rectal
MSigDBGO_9040	GO_SITE_OF_DNA_DAMAGE	rectal
MSigDBGO_902	GO_REGULATION_OF_DNA_REPAIR	rectal
MSigDBGO_9010	GO_U2_TYPE_CATALYTIC_STEP_2_SPLICEOSOME	rectal
MSigDBGO_8946	GO_OTHER_ORGANISM	rectal
MSigDBGO_893	GO_PROTEIN_MODIFICATION_BY_SMALL_PROTEIN_REMOVAL	rectal
MSigDBGO_887	GO_SKELETAL_MUSCLE_CONTRACTION	rectal
MSigDBGO_883	GO_NEGATIVE_REGULATION_OF_CELLULAR_AMIDE_METABOLIC_PROCESS	rectal
MSigDBGO_8818	GO_SYNAPTIC_VESICLE_MEMBRANE	rectal
MSigDBGO_8772	GO_CAVEOLA	rectal
MSigDBGO_8716	GO_FIBRILLAR_CENTER	rectal
MSigDBGO_8645	GO_REGULATION_OF_RESPONSE_TO_DRUG	rectal
MSigDBGO_86	GO_MEMBRANE_DEPOLARIZATION	rectal
MSigDBGO_8546	GO_NEGATIVE_REGULATION_OF_CELL_MOTILITY	rectal
MSigDBGO_8537	GO_NEGATIVE_REGULATION_OF_UBIQUITIN_DEPENDENT_PROTEIN_CATABOLIC_PROCESS	rectal
MSigDBGO_851	GO_SARCOMERE_ORGANIZATION	rectal
MSigDBGO_849	GO_ACTIN_FILAMENT_BASED_MOVEMENT	rectal
MSigDBGO_8482	GO_REGULATION_OF_CHROMOSOME_SEPARATION	rectal
MSigDBGO_8466	GO_MACROPHAGE_MIGRATION	rectal
MSigDBGO_8379	GO_NEGATIVE_REGULATION_OF_VASCULAR_SMOOTH_MUSCLE_CELL_PROLIFERATION	rectal
MSigDBGO_832	GO_BLASTOCYST_FORMATION	rectal
MSigDBGO_830	GO_CATECHOLAMINE_METABOLIC_PROCESS	rectal
MSigDBGO_8277	GO_RELEASE_OF_SEQUESTERED_CALCIUM_ION_INTO_CYTOSOL_BY_ENDOPLASMIC_RETICULUM	rectal
MSigDBGO_8218	GO_NEGATIVE_REGULATION_OF_SUPRAMOLECULAR_FIBER_ORGANIZATION	rectal
MSigDBGO_8210	GO_MICROTUBULE_CYTOSKELETON_ORGANIZATION_INVOLVED_IN_MITOSIS	rectal
MSigDBGO_819	GO_REGULATION_OF_PROTEIN_POLYMERIZATION	rectal
MSigDBGO_8183	GO_CHLORIDE_TRANSMEMBRANE_TRANSPORT	rectal
MSigDBGO_8173	GO_NEGATIVE_REGULATION_OF_RNA_CATABOLIC_PROCESS	rectal
MSigDBGO_8160	GO_NEGATIVE_REGULATION_OF_METAPHASE_ANAPHASE_TRANSITION_OF_CELL_CYCLE	rectal
MSigDBGO_811	GO_MITOTIC_SISTER_CHROMATID_SEGREGATION	rectal
MSigDBGO_81	GO_DNA_TEMPLATED_TRANSCRIPTION_ELONGATION	rectal
MSigDBGO_8028	GO_PRESYNAPTIC_ENDOCYTOSIS	rectal
MSigDBGO_8006	GO_REGULATION_OF_ACTIN_FILAMENT_ORGANIZATION	rectal
MSigDBGO_7989	GO_SIGNAL_RELEASE_FROM_SYNAPSE	rectal
MSigDBGO_7963	GO_REGULATION_OF_TRANS_SYNAPTIC_SIGNALING	rectal
MSigDBGO_7960	GO_POSTSYNAPSE_ORGANIZATION	rectal
MSigDBGO_7959	GO_PRESYNAPSE_ORGANIZATION	rectal
MSigDBGO_7951	GO_POSTSYNAPTIC_SPECIALIZATION_ORGANIZATION	rectal
MSigDBGO_7945	GO_VESICLE_MEDIATED_TRANSPORT_IN_SYNAPSE	rectal
MSigDBGO_7905	GO_REGULATION_OF_SYNAPTIC_VESICLE_CYCLE	rectal
MSigDBGO_7903	GO_CATION_TRANSMEMBRANE_TRANSPORT	rectal
MSigDBGO_7895	GO_POSITIVE_REGULATION_OF_BLOOD_VESSEL_DIAMETER	rectal
MSigDBGO_7892	GO_CILIARY_BASAL_BODY_PLASMA_MEMBRANE_DOCKING	rectal
MSigDBGO_7850	GO_RECEPTOR_LOCALIZATION_TO_SYNAPSE	rectal
MSigDBGO_784	GO_REGULATION_OF_MEMBRANE_DEPOLARIZATION	rectal
MSigDBGO_7839	GO_NCRNA_EXPORT_FROM_NUCLEUS	rectal
MSigDBGO_7797	GO_REGULATION_OF_PEPTIDE_HORMONE_SECRETION	rectal
MSigDBGO_7765	GO_FOAM_CELL_DIFFERENTIATION	rectal
MSigDBGO_7741	GO_MEMBRANE_REPOLARIZATION_DURING_ACTION_POTENTIAL	rectal
MSigDBGO_7720	GO_PROTEIN_LOCALIZATION_TO_PLASMA_MEMBRANE	rectal
MSigDBGO_771	GO_RESPONSE_TO_AXON_INJURY	rectal
MSigDBGO_770	GO_REGULATION_OF_DOUBLE_STRAND_BREAK_REPAIR_VIA_HOMOLOGOUS_RECOMBINATION	rectal
MSigDBGO_7690	GO_SIGNAL_TRANSDUCTION_INVOLVED_IN_CELL_CYCLE_CHECKPOINT	rectal
MSigDBGO_769	GO_NEGATIVE_REGULATION_OF_CELLULAR_PROTEIN_CATABOLIC_PROCESS	rectal
MSigDBGO_767	GO_RESPONSE_TO_COPPER_ION	rectal
MSigDBGO_7609	GO_MONONUCLEAR_CELL_MIGRATION	rectal
MSigDBGO_7577	GO_CELLULAR_RESPONSE_TO_XENOBIOTIC_STIMULUS	rectal
MSigDBGO_7529	GO_PRODUCTION_OF_SMALL_RNA_INVOLVED_IN_GENE_SILENCING_BY_RNA	rectal
MSigDBGO_7525	GO_TRANSCRIPTION_PREINITIATION_COMPLEX_ASSEMBLY	rectal
MSigDBGO_75	GO_HEMATOPOIETIC_PROGENITOR_CELL_DIFFERENTIATION	rectal
MSigDBGO_748	GO_MONOVALENT_INORGANIC_CATION_TRANSPORT	rectal
MSigDBGO_7438	GO_NEURON_CELLULAR_HOMEOSTASIS	rectal
MSigDBGO_7430	GO_NEGATIVE_REGULATION_OF_SMALL_MOLECULE_METABOLIC_PROCESS	rectal
MSigDBGO_7425	GO_MEIOSIS_I_CELL_CYCLE_PROCESS	rectal
MSigDBGO_7404	GO_GLYCOLYTIC_PROCESS_THROUGH_FRUCTOSE_6_PHOSPHATE	rectal
MSigDBGO_7400	GO_AXON_DEVELOPMENT	rectal
MSigDBGO_739	GO_POSTREPLICATION_REPAIR	rectal
MSigDBGO_730	GO_NEGATIVE_REGULATION_OF_ACTIN_FILAMENT_DEPOLYMERIZATION	rectal
MSigDBGO_72	GO_CHROMOSOME_SEGREGATION	rectal
MSigDBGO_7193	GO_CARDIAC_MUSCLE_CONTRACTION	rectal
MSigDBGO_719	GO_CHROMOSOME_SEPARATION	rectal
MSigDBGO_7175	GO_METAL_ION_HOMEOSTASIS	rectal
MSigDBGO_7080	GO_POSITIVE_REGULATION_OF_RNA_METABOLIC_PROCESS	rectal
MSigDBGO_7079	GO_NEGATIVE_REGULATION_OF_RNA_METABOLIC_PROCESS	rectal
MSigDBGO_7078	GO_REGULATION_OF_RNA_METABOLIC_PROCESS	rectal
MSigDBGO_7074	GO_ESTABLISHMENT_OF_RNA_LOCALIZATION	rectal
MSigDBGO_7067	GO_IMPORT_INTO_NUCLEUS	rectal
MSigDBGO_7044	GO_MRNA_TRANSPORT	rectal
MSigDBGO_704	GO_REGULATION_OF_INTRACELLULAR_STEROID_HORMONE_RECEPTOR_SIGNALING_PATHWAY	rectal
MSigDBGO_7031	GO_SENSORY_PERCEPTION_OF_BITTER_TASTE	rectal
MSigDBGO_7026	GO_NERVOUS_SYSTEM_PROCESS	rectal
MSigDBGO_702	GO_PROTEIN_IMPORT	rectal
MSigDBGO_7017	GO_REGULATION_OF_INSULIN_SECRETION	rectal
MSigDBGO_7010	GO_NEGATIVE_REGULATION_OF_MRNA_PROCESSING	rectal
MSigDBGO_7009	GO_REGULATION_OF_MRNA_PROCESSING	rectal
MSigDBGO_697	GO_PROTEIN_CATABOLIC_PROCESS	rectal
MSigDBGO_6913	GO_TRANSPORT_OF_VIRUS	rectal
MSigDBGO_6868	GO_POSITIVE_REGULATION_OF_NUCLEOBASE_CONTAINING_COMPOUND_METABOLIC_PROCESS	rectal
MSigDBGO_6867	GO_NEGATIVE_REGULATION_OF_NUCLEOBASE_CONTAINING_COMPOUND_METABOLIC_PROCESS	rectal
MSigDBGO_685	GO_NEUROTRANSMITTER_TRANSPORT	rectal
MSigDBGO_683	GO_RRNA_METABOLIC_PROCESS	rectal
MSigDBGO_678	GO_TELOMERE_ORGANIZATION	rectal
MSigDBGO_6741	GO_CELLULAR_MACROMOLECULE_CATABOLIC_PROCESS	rectal
[truncated: 1,689 more rows]

## Sheet: progression-associated modules
module_identifier	module_name	cohort	Fisher_test_pvalue_simulated	module_category
FIRE1KBup_1065	TCGA_BLADDER_DIS_K10_DNA_MIz92_.[CG]CG[GT]AA[CG][ACT]	bladder	0.00049975	FIRE1KBup
FIRE1KBup_1066	TCGA_CERVICAL_DIS_K10_DNA_MIz67_.[CG]CG[GT]AAG.	bladder	0.00049975	FIRE1KBup
FIRE1KBup_112	TCGA_THYROID_CON_LOG2R_bins5_DNA_MIz33_.[AC]CGG[AT]A[AG][ACT]	bladder	0.00049975	FIRE1KBup
FIRE1KBup_277	TCGA_STOMACH_CON_LOG2R_bins5_DNA_MIz49_.[ACG]CGGAAG[ACT]	bladder	0.00049975	FIRE1KBup
FIRE1KBup_541	TCGA_OVARIAN_DIS_K45_DNA_MIz35_.[AG][CG]T[AT]CCG[CGT]	bladder	0.00049975	FIRE1KBup
FIRE1KBup_683	TCGA_GLIOMA_DIS_K45_DNA_MIz33_.[AGT][CG]TT[AC]CG[CG]	bladder	0.00049975	FIRE1KBup
FIRE1KBup_684	TCGA_LUNG_SQ_CON_LOG2R_bins5_DNA_MIz86_.[AGT][CG]TTCCG[CG]	bladder	0.00049975	FIRE1KBup
FIRE1KBup_273	TCGA_STOMACH_DIS_K45_DNA_MIz54_.[ACG]CGGAA[CG][ACT]	bladder	0.00049975	FIRE1KBup
FIRE1KBup_266	TCGA_PROSTATE_CON_LOG2R_bins10_DNA_MIz44_.[ACG]CG[CG]AAG[CT]	bladder	0.00049975	FIRE1KBup
FIRE1KBup_685	TCGA_GLIOMA_DIS_K10_DNA_MIz62_.[AGT][CG]TTCCG[CGT]	bladder	0.00049975	FIRE1KBup
MSigDBGO_3910	GO_EXTRACELLULAR_MATRIX	bladder	0.00049975	MSigDBGO
MSigDBGO_9122	GO_INTRINSIC_COMPONENT_OF_SYNAPTIC_MEMBRANE	bladder	0.00049975	MSigDBGO
MSigDBGO_8986	GO_COLLAGEN_CONTAINING_EXTRACELLULAR_MATRIX	bladder	0.00049975	MSigDBGO
MSigDBGO_2915	GO_TUBE_MORPHOGENESIS	bladder	0.00049975	MSigDBGO
MSigDBGO_3267	GO_REGULATION_OF_ION_TRANSPORT	bladder	0.00049975	MSigDBGO
MSigDBGO_7686	GO_CARDIOVASCULAR_SYSTEM_DEVELOPMENT	bladder	0.00049975	MSigDBGO
MSigDBGO_3872	GO_EXTRACELLULAR_STRUCTURE_ORGANIZATION	bladder	0.00049975	MSigDBGO
MSigDBGO_3607	GO_CIRCULATORY_SYSTEM_DEVELOPMENT	bladder	0.00049975	MSigDBGO
MSigDBGO_1891	GO_BLOOD_VESSEL_MORPHOGENESIS	bladder	0.00049975	MSigDBGO
MSigDBGO_4608	GO_EXTRACELLULAR_MATRIX_STRUCTURAL_CONSTITUENT	bladder	0.00049975	MSigDBGO
MSigDBGO_2044	GO_TUBE_DEVELOPMENT	bladder	0.00049975	MSigDBGO
MSigDB_687	REACTOME_EXTRACELLULAR_MATRIX_ORGANIZATION	bladder	0.00049975	MSigDB
KNOWNMOT_433	ETV5_5p_[AG]CCGGA[AT][AG][CT][AGT]	bladder	0.00049975	KNOWNMOT
MSigDBGO_495	GO_POSITIVE_REGULATION_OF_LOCOMOTION	bladder	0.00049975	MSigDBGO
FIRE1KBup_1057	TCGA_BREAST_CON_LOG2R_bins5_DNA_MIz49_.[CG]CGGAA[CG][ACT]	bladder	0.00049975	FIRE1KBup
FIRE1KBup_1060	TCGA_COLON_CON_LOG2R_bins25_DNA_MIz38_.[CG]CGGAAG.	bladder	0.00049975	FIRE1KBup
FIRE1KBup_157	TCGA_THYROID_CON_LOG2R_bins10_DNA_MIz33_[ACG][ACG]CGGAA[AG][ACT]	bladder	0.00049975	FIRE1KBup
FIRE1KBup_249	TCGA_GBM_DIS_K45_DNA_MIz33_[ACG]CCG[GT]AA[ACG].	bladder	0.00049975	FIRE1KBup
FIRE1KBup_269	TCGA_THYMOMA_DIS_K10_DNA_MIz51_[ACG][CG]CG[GT]AA[CG][CGT]	bladder	0.00049975	FIRE1KBup
FIRE1KBup_270	TCGA_LUNG_AD_CON_LOG2R_bins25_DNA_MIz45_[ACG][CG]CG[GT]AAG.	bladder	0.00049975	FIRE1KBup
FIRE1KBup_278	TCGA_KIDNEY_CON_LOG2R_bins25_DNA_MIz37_.[ACG]CGGAAG[CGT]	bladder	0.00049975	FIRE1KBup
MSigDBGO_370	GO_ACTIN_FILAMENT_BASED_PROCESS	bladder	0.00049975	MSigDBGO
MSigDBGO_7877	GO_SUPRAMOLECULAR_FIBER_ORGANIZATION	bladder	0.00049975	MSigDBGO
MSigDBGO_41	GO_ANATOMICAL_STRUCTURE_FORMATION_INVOLVED_IN_MORPHOGENESIS	bladder	0.00049975	MSigDBGO
MSigDB_704	REACTOME_COLLAGEN_FORMATION	bladder	0.00049975	MSigDB
MSigDBONC_108	MEL18_DN.V1_UP	bladder	0.00049975	MSigDBONC
MSigDBGO_1042	GO_CELL_SUBSTRATE_ADHESION	bladder	0.00049975	MSigDBGO
MSigDBGO_4623	GO_CALCIUM_ION_BINDING	bladder	0.00049975	MSigDBGO
MSigDBGO_3021	GO_POSITIVE_REGULATION_OF_DEVELOPMENTAL_PROCESS	bladder	0.00049975	MSigDBGO
MSigDBGO_4087	GO_ENDOPLASMIC_RETICULUM_PART	bladder	0.00049975	MSigDBGO
MSigDB_777	REACTOME_INTEGRIN_CELL_SURFACE_INTERACTIONS	bladder	0.00049975	MSigDB
MSigDBONC_104	BMI1_DN_MEL18_DN.V1_UP	bladder	0.00049975	MSigDBONC
MSigDBGO_3423	GO_NEGATIVE_REGULATION_OF_MULTICELLULAR_ORGANISMAL_PROCESS	bladder	0.00049975	MSigDBGO
MSigDB_429	PID_INTEGRIN1_PATHWAY	bladder	0.00049975	MSigDB
MSigDB_4637	REACTOME_ASSEMBLY_OF_COLLAGEN_FIBRILS_AND_OTHER_MULTIMERIC_STRUCTURES	bladder	0.00049975	MSigDB
MSigDB_4753	REACTOME_ECM_PROTEOGLYCANS	bladder	0.00049975	MSigDB
MSigDBGO_4141	GO_ENDOPLASMIC_RETICULUM_LUMEN	bladder	0.00049975	MSigDBGO
MSigDBGO_4159	GO_EXTRACELLULAR_MATRIX_COMPONENT	bladder	0.00049975	MSigDBGO
MSigDBGO_243	GO_COLLAGEN_FIBRIL_ORGANIZATION	bladder	0.00049975	MSigDBGO
MSigDBGO_740	GO_SKELETAL_SYSTEM_DEVELOPMENT	bladder	0.00049975	MSigDBGO
MSigDBONC_97	ESC_V6.5_UP_EARLY.V1_DN	bladder	0.00049975	MSigDBONC
MSigDBGO_4849	GO_INTEGRIN_BINDING	bladder	0.00049975	MSigDBGO
MSigDB_4534	REACTOME_COLLAGEN_BIOSYNTHESIS_AND_MODIFYING_ENZYMES	bladder	0.00049975	MSigDB
MSigDBONC_106	BMI1_DN.V1_UP	bladder	0.00049975	MSigDBONC
MSigDBGO_4424	GO_COLLAGEN_TRIMER	bladder	0.00049975	MSigDBGO
MSigDBGO_4575	GO_HEPARIN_BINDING	bladder	0.00049975	MSigDBGO
MSigDBGO_5709	GO_ANIMAL_ORGAN_MORPHOGENESIS	bladder	0.00049975	MSigDBGO
MSigDBGO_4591	GO_COLLAGEN_BINDING	bladder	0.00049975	MSigDBGO
MSigDBGO_4678	GO_GLYCOSAMINOGLYCAN_BINDING	bladder	0.00049975	MSigDBGO
FIRE1KBup_929	TCGA_TESTICULAR_DIS_K10_DNA_MIz32_.CCCCCTC.	bladder	0.00049975	FIRE1KBup
MSigDBGO_440	GO_RESPONSE_TO_WOUNDING	bladder	0.00049975	MSigDBGO
MSigDBGO_713	GO_CELL_MATRIX_ADHESION	bladder	0.00049975	MSigDBGO
MSigDBONC_189	LEF1_UP.V1_UP	bladder	0.00049975	MSigDBONC
MSigDB_991	REACTOME_HEMOSTASIS	bladder	0.00049975	MSigDB
MSigDBGO_256	GO_CIRCULATORY_SYSTEM_PROCESS	bladder	0.00049975	MSigDBGO
MSigDBGO_2350	GO_OSSIFICATION	bladder	0.00049975	MSigDBGO
MSigDBGO_3977	GO_ACTIN_CYTOSKELETON	bladder	0.00049975	MSigDBGO
MSigDBGO_1444	GO_ENZYME_LINKED_RECEPTOR_PROTEIN_SIGNALING_PATHWAY	bladder	0.00049975	MSigDBGO
MSigDBGO_1655	GO_CARBOHYDRATE_DERIVATIVE_BIOSYNTHETIC_PROCESS	bladder	0.00049975	MSigDBGO
MSigDBGO_247	GO_CARTILAGE_DEVELOPMENT	bladder	0.00049975	MSigDBGO
MSigDBGO_2634	GO_CELLULAR_COMPONENT_MORPHOGENESIS	bladder	0.00049975	MSigDBGO
MSigDB_675	REACTOME_DEGRADATION_OF_THE_EXTRACELLULAR_MATRIX	bladder	0.00049975	MSigDB
MSigDB_840	REACTOME_MUSCLE_CONTRACTION	bladder	0.00049975	MSigDB
MSigDBGO_2758	GO_MUSCLE_SYSTEM_PROCESS	bladder	0.00049975	MSigDBGO
MSigDB_523	PID_AVB3_INTEGRIN_PATHWAY	bladder	0.00049975	MSigDB
MSigDBONC_39	ATF2_S_UP.V1_DN	bladder	0.00049975	MSigDBONC
MSigDB_4488	REACTOME_COLLAGEN_DEGRADATION	bladder	0.00049975	MSigDB
MSigDBGO_2805	GO_CONNECTIVE_TISSUE_DEVELOPMENT	bladder	0.00049975	MSigDBGO
MSigDBGO_3983	GO_NUCLEOLAR_PART	bladder	0.00049975	MSigDBGO
MSigDB_4819	REACTOME_REGULATION_OF_INSULIN_LIKE_GROWTH_FACTOR_IGF_TRANSPORT_AND_UPTAKE_BY_INSULIN_LIKE_GROWTH_FACTOR_BINDING_PROTEINS_IGFBPS	bladder	0.00049975	MSigDB
FIRE1KBup_927	TCGA_OVARIAN_DIS_K45_DNA_MIz28_.CCCCC[CT]C[ACT]	bladder	0.00049975	FIRE1KBup
MSigDBGO_2549	GO_RESPONSE_TO_GROWTH_FACTOR	bladder	0.00049975	MSigDBGO
MSigDBGO_7175	GO_METAL_ION_HOMEOSTASIS	bladder	0.00049975	MSigDBGO
MSigDBGO_2120	GO_CELL_MORPHOGENESIS_INVOLVED_IN_DIFFERENTIATION	bladder	0.00049975	MSigDBGO
MSigDBGO_9777	GO_PROTEIN_CONTAINING_COMPLEX_BINDING	bladder	0.00049975	MSigDBGO
MSigDBONC_157	STK33_UP	bladder	0.00049975	MSigDBONC
MSigDBONC_23	CSR_LATE_UP.V1_DN	bladder	0.00049975	MSigDBONC
MSigDBGO_1051	GO_WOUND_HEALING	bladder	0.00049975	MSigDBGO
MSigDBGO_1687	GO_CHONDROCYTE_DIFFERENTIATION	bladder	0.00049975	MSigDBGO
MSigDBGO_2690	GO_REGULATION_OF_ANATOMICAL_STRUCTURE_MORPHOGENESIS	bladder	0.00049975	MSigDBGO
MSigDBGO_3083	GO_REGULATION_OF_CELLULAR_COMPONENT_MOVEMENT	bladder	0.00049975	MSigDBGO
MSigDBGO_3237	GO_POSITIVE_REGULATION_OF_CELL_DIFFERENTIATION	bladder	0.00049975	MSigDBGO
MSigDBGO_5909	GO_RNA_METABOLIC_PROCESS	bladder	0.00049975	MSigDBGO
MSigDBONC_70	RAF_UP.V1_UP	bladder	0.00049975	MSigDBONC
MSigDBGO_1609	GO_RESPONSE_TO_TRANSFORMING_GROWTH_FACTOR_BETA	bladder	0.00049975	MSigDBGO
MSigDBGO_1890	GO_RNA_SPLICING_VIA_TRANSESTERIFICATION_REACTIONS	bladder	0.00049975	MSigDBGO
MSigDBGO_3659	GO_BIOLOGICAL_ADHESION	bladder	0.00049975	MSigDBGO
MSigDBGO_4226	GO_TRANSPORTER_COMPLEX	bladder	0.00049975	MSigDBGO
FIRE1KBup_111	TCGA_ESOPHAGEAL_DIS_K45_DNA_MIz42_.[AC]CGGAA[ACG][ACT]	bladder	0.00049975	FIRE1KBup
FIRE1KBup_279	TCGA_PROSTATE_CON_LOG2R_bins25_DNA_MIz32_.[ACG]CGGAAG[CT]	bladder	0.00049975	FIRE1KBup
MSigDBGO_4071	GO_POTASSIUM_CHANNEL_COMPLEX	bladder	0.00049975	MSigDBGO
MSigDBGO_4109	GO_BASEMENT_MEMBRANE	bladder	0.00049975	MSigDBGO
MSigDB_4752	REACTOME_NON_INTEGRIN_MEMBRANE_ECM_INTERACTIONS	bladder	0.00049975	MSigDB
MSigDBGO_3835	GO_REGULATION_OF_CELL_MORPHOGENESIS	bladder	0.00049975	MSigDBGO
MSigDBGO_4211	GO_CATALYTIC_STEP_2_SPLICEOSOME	bladder	0.00049975	MSigDBGO
MSigDBGO_5216	GO_GROWTH_FACTOR_BINDING	bladder	0.00049975	MSigDBGO
MSigDBGO_3069	GO_RNA_3_END_PROCESSING	bladder	0.00049975	MSigDBGO
MSigDBGO_9604	GO_EXTRACELLULAR_MATRIX_STRUCTURAL_CONSTITUENT_CONFERRING_TENSILE_STRENGTH	bladder	0.00049975	MSigDBGO
MSigDB_5344	REACTOME_COLLAGEN_CHAIN_TRIMERIZATION	bladder	0.00049975	MSigDB
MSigDBGO_2398	GO_REGULATION_OF_CELL_SUBSTRATE_ADHESION	bladder	0.00049975	MSigDBGO
MSigDBGO_1408	GO_MUSCLE_STRUCTURE_DEVELOPMENT	bladder	0.00049975	MSigDBGO
MSigDBGO_3492	GO_REGULATION_OF_CELL_DEVELOPMENT	bladder	0.00049975	MSigDBGO
MSigDBGO_8546	GO_NEGATIVE_REGULATION_OF_CELL_MOTILITY	bladder	0.00049975	MSigDBGO
MSigDBGO_2029	GO_HEART_DEVELOPMENT	bladder	0.00049975	MSigDBGO
MSigDB_549	PID_SYNDECAN_1_PATHWAY	bladder	0.00049975	MSigDB
FIRE1KBup_1258	TCGA_PARAGANGLIOMA_DIS_K40_DNA_MIz25_[CT][AG].TT[AC]CG[CGT]	bladder	0.0009995	FIRE1KBup
MSigDBGO_9115	GO_SUPRAMOLECULAR_COMPLEX	bladder	0.00049975	MSigDBGO
MSigDB_4751	REACTOME_SYNDECAN_INTERACTIONS	bladder	0.00049975	MSigDB
MSigDBGO_2208	GO_GROWTH	bladder	0.00049975	MSigDBGO
MSigDBONC_27	AKT_UP.V1_DN	bladder	0.00049975	MSigDBONC
MSigDBGO_3322	GO_REGULATION_OF_CELL_SHAPE	bladder	0.00049975	MSigDBGO
MSigDBMOT_812	GGGNNTTTCC_NFKB_Q6_01	bladder	0.00049975	MSigDBMOT
MSigDBGO_3200	GO_IMPORT_INTO_CELL	bladder	0.00049975	MSigDBGO
MSigDBGO_2759	GO_MESENCHYME_DEVELOPMENT	bladder	0.00049975	MSigDBGO
MSigDBGO_5157	GO_G_PROTEIN_COUPLED_RECEPTOR_BINDING	bladder	0.00049975	MSigDBGO
MSigDB_452	PID_INTEGRIN3_PATHWAY	bladder	0.00049975	MSigDB
MSigDB_4504	REACTOME_ELASTIC_FIBRE_FORMATION	bladder	0.00049975	MSigDB
MSigDB_5247	REACTOME_RESPONSE_TO_ELEVATED_PLATELET_CYTOSOLIC_CA2PLUS	bladder	0.00049975	MSigDB
MSigDBONC_167	CORDENONSI_YAP_CONSERVED_SIGNATURE	bladder	0.00049975	MSigDBONC
MSigDBGO_1317	GO_BONE_DEVELOPMENT	bladder	0.00049975	MSigDBGO
MSigDBMOT_153	SRF_C	bladder	0.00049975	MSigDBMOT
MSigDBGO_4417	GO_SYNAPTIC_MEMBRANE	bladder	0.0009995	MSigDBGO
MSigDBGO_4126	GO_CONTRACTILE_FIBER	bladder	0.00049975	MSigDBGO
MSigDBGO_3923	GO_LYSOSOMAL_LUMEN	bladder	0.00049975	MSigDBGO
MSigDBMOT_455	SRF_Q5_01	bladder	0.00049975	MSigDBMOT
MSigDBGO_191	GO_CELL_PART_MORPHOGENESIS	bladder	0.00049975	MSigDBGO
MSigDBGO_3073	GO_CELL_ADHESION_MEDIATED_BY_INTEGRIN	bladder	0.00049975	MSigDBGO
MSigDBGO_3765	GO_DEVELOPMENTAL_GROWTH	bladder	0.00049975	MSigDBGO
MSigDBGO_4492	GO_SULFUR_COMPOUND_BINDING	bladder	0.00049975	MSigDBGO
MSigDBGO_1335	GO_REGULATION_OF_CELL_PROJECTION_ORGANIZATION	bladder	0.00049975	MSigDBGO
MSigDBGO_3497	GO_NEGATIVE_REGULATION_OF_CELL_DIFFERENTIATION	bladder	0.00049975	MSigDBGO
FIRE1KBup_1059	TCGA_LIVER_CON_LOG2R_bins25_DNA_MIz27_.[CG]CGGA[ACT]G[ACT]	bladder	0.0009995	FIRE1KBup
FIRE1KBup_928	TCGA_STOMACH_DIS_K45_DNA_MIz31_.CCCCC[CT]C[CGT]	bladder	0.0009995	FIRE1KBup
MSigDBGO_4245	GO_SPLICEOSOMAL_COMPLEX	bladder	0.0009995	MSigDBGO
MSigDBGO_2375	GO_REGULATION_OF_SYSTEM_PROCESS	bladder	0.0009995	MSigDBGO
FIRE1KBup_1052	TCGA_LUNG_SQ_DIS_K45_DNA_MIz40_.[CG]CG[CG][AT]AG[ACT]	bladder	0.00149925	FIRE1KBup
MSigDB_4950	REACTOME_O_GLYCOSYLATION_OF_TSR_DOMAIN_CONTAINING_PROTEINS	bladder	0.00049975	MSigDB
MSigDBGO_1901	GO_NUCLEOBASE_CONTAINING_COMPOUND_TRANSPORT	bladder	0.0009995	MSigDBGO
MSigDBGO_1402	GO_RNA_MODIFICATION	bladder	0.0009995	MSigDBGO
MSigDBGO_2811	GO_CELLULAR_RESPONSE_TO_ENDOGENOUS_STIMULUS	bladder	0.0009995	MSigDBGO
MSigDBGO_4168	GO_POSTSYNAPTIC_MEMBRANE	bladder	0.00149925	MSigDBGO
MSigDBGO_2702	GO_ADENYLATE_CYCLASE_INHIBITING_G_PROTEIN_COUPLED_RECEPTOR_SIGNALING_PATHWAY	bladder	0.00049975	MSigDBGO
MSigDBGO_786	GO_REGULATION_OF_NERVOUS_SYSTEM_DEVELOPMENT	bladder	0.00049975	MSigDBGO
MSigDBMOT_71	NRF2_01	bladder	0.00049975	MSigDBMOT
MSigDBGO_5520	GO_MRNA_EXPORT_FROM_NUCLEUS	bladder	0.00049975	MSigDBGO
MSigDB_796	REACTOME_SIGNALING_BY_GPCR	bladder	0.00149925	MSigDB
FIRE1KBup_752	TCGA_LUNG_SQ_DIS_K10_DNA_MIz61_.[AT][ACG]TT[AC]CG[CGT]	bladder	0.00049975	FIRE1KBup
MSigDBGO_3367	GO_MUSCLE_CELL_DIFFERENTIATION	bladder	0.00049975	MSigDBGO
MSigDBGO_9443	GO_POTASSIUM_ION_TRANSMEMBRANE_TRANSPORTER_ACTIVITY	bladder	0.00049975	MSigDBGO
MSigDBGO_4365	GO_RIBONUCLEOPROTEIN_COMPLEX	bladder	0.0009995	MSigDBGO
MSigDBGO_5654	GO_POSITIVE_REGULATION_OF_CELL_POPULATION_PROLIFERATION	bladder	0.0009995	MSigDBGO
FIRE1KB3p_462	TCGA_RECTAL_DIS_K40_RNA_MIz11_.[ACG]CAA[CT]G[AC][AC]	bladder	0.00049975	FIRE1KB3p
MSigDBMOT_742	TGACATY_UNKNOWN	bladder	0.00049975	MSigDBMOT
MSigDBGO_1203	GO_TAXIS	bladder	0.0009995	MSigDBGO
MSigDBGO_3888	GO_REGULATION_OF_VASCULATURE_DEVELOPMENT	bladder	0.0009995	MSigDBGO
MSigDBGO_4340	GO_GOLGI_APPARATUS	bladder	0.0009995	MSigDBGO
MSigDB_4809	REACTOME_DISEASES_OF_GLYCOSYLATION	bladder	0.00049975	MSigDB
MSigDBMOT_779	TGANTCA_AP1_C	bladder	0.00149925	MSigDBMOT
FIRE1KBup_276	TCGA_RECTAL_DIS_K40_DNA_MIz41_.[ACG]CGGAAG.	bladder	0.0009995	FIRE1KBup
MSigDBGO_3592	GO_SKELETAL_SYSTEM_MORPHOGENESIS	bladder	0.00049975	MSigDBGO
MSigDBMOT_131	SRF_Q6	bladder	0.00049975	MSigDBMOT
MSigDBGO_3272	GO_RECEPTOR_MEDIATED_ENDOCYTOSIS	bladder	0.00049975	MSigDBGO
MSigDBGO_2544	GO_REGULATION_OF_NEURON_PROJECTION_DEVELOPMENT	bladder	0.00049975	MSigDBGO
MSigDBGO_4301	GO_PLASMA_MEMBRANE_REGION	bladder	0.0009995	MSigDBGO
MSigDBGO_217	GO_MUSCLE_ORGAN_DEVELOPMENT	bladder	0.00049975	MSigDBGO
MSigDBGO_1323	GO_NCRNA_PROCESSING	bladder	0.001999	MSigDBGO
MSigDBMOT_828	TATAAA_TATA_01	bladder	0.0009995	MSigDBMOT
MSigDBGO_3689	GO_TRANSMEMBRANE_RECEPTOR_PROTEIN_SERINE_THREONINE_KINASE_SIGNALING_PATHWAY	bladder	0.00049975	MSigDBGO
MSigDBGO_992	GO_AMINOGLYCAN_BIOSYNTHETIC_PROCESS	bladder	0.00049975	MSigDBGO
MSigDBGO_2776	GO_ENDODERM_FORMATION	bladder	0.00049975	MSigDBGO
MSigDBGO_3046	GO_POSITIVE_REGULATION_OF_CELL_DEVELOPMENT	bladder	0.00049975	MSigDBGO
MSigDBGO_327	GO_FORMATION_OF_PRIMARY_GERM_LAYER	bladder	0.00049975	MSigDBGO
MSigDBGO_2525	GO_ENDOTHELIAL_CELL_PROLIFERATION	bladder	0.00049975	MSigDBGO
MSigDBGO_3291	GO_PLATELET_DEGRANULATION	bladder	0.0009995	MSigDBGO
MSigDBONC_144	TGFB_UP.V1_UP	bladder	0.0009995	MSigDBONC
MSigDBGO_1884	GO_AMINOGLYCAN_METABOLIC_PROCESS	bladder	0.00049975	MSigDBGO
MSigDBGO_4452	GO_VOLTAGE_GATED_ION_CHANNEL_ACTIVITY	bladder	0.001999	MSigDBGO
MSigDBGO_944	GO_RNA_METHYLATION	bladder	0.0009995	MSigDBGO
MSigDB_532	PID_UPA_UPAR_PATHWAY	bladder	0.00049975	MSigDB
MSigDBGO_309	GO_REGULATION_OF_CARTILAGE_DEVELOPMENT	bladder	0.00049975	MSigDBGO
MSigDBGO_4795	GO_FIBRONECTIN_BINDING	bladder	0.00049975	MSigDBGO
MSigDBMOT_109	SRF_01	bladder	0.00049975	MSigDBMOT
MSigDBGO_4361	GO_GOLGI_LUMEN	bladder	0.00049975	MSigDBGO
MSigDBGO_2187	GO_NEUROGENESIS	bladder	0.00149925	MSigDBGO
MSigDBGO_4447	GO_CYTOKINE_BINDING	bladder	0.001999	MSigDBGO
FIRE1KBup_275	TCGA_THYROID_CON_LOG2R_bins25_DNA_MIz27_.[ACG]CGGAA[CG][CT]	bladder	0.00149925	FIRE1KBup
MSigDBGO_4375	GO_MEMBRANE_REGION	bladder	0.00149925	MSigDBGO
MSigDBGO_4466	GO_CYTOSKELETAL_PROTEIN_BINDING	bladder	0.0009995	MSigDBGO
MSigDBGO_4214	GO_MITOCHONDRION	bladder	0.001999	MSigDBGO
MSigDBGO_3031	GO_CELL_MORPHOGENESIS_INVOLVED_IN_NEURON_DIFFERENTIATION	bladder	0.00149925	MSigDBGO
MSigDBGO_2389	GO_HEAD_DEVELOPMENT	bladder	0.00049975	MSigDBGO
MSigDBGO_2851	GO_RESPIRATORY_SYSTEM_DEVELOPMENT	bladder	0.00049975	MSigDBGO
MSigDB_1026	REACTOME_PLATELET_ACTIVATION_SIGNALING_AND_AGGREGATION	bladder	0.00149925	MSigDB
MSigDBGO_4790	GO_GROWTH_FACTOR_ACTIVITY	bladder	0.00149925	MSigDBGO
MSigDBGO_6409	GO_REGULATION_OF_ION_TRANSMEMBRANE_TRANSPORT	bladder	0.00249875	MSigDBGO
MSigDBGO_3417	GO_RNA_SPLICING	bladder	0.0029985	MSigDBGO
MSigDBGO_1862	GO_NCRNA_METABOLIC_PROCESS	bladder	0.00149925	MSigDBGO
MSigDBONC_41	ATF2_UP.V1_DN	bladder	0.001999	MSigDBONC
MSigDB_784	REACTOME_NEURONAL_SYSTEM	bladder	0.00349825	MSigDB
FIRE1KBup_1206	TCGA_PROSTATE_CON_LOG2R_bins25_DNA_MIz13_[CGT]CTCCCTC[CGT]	bladder	0.00049975	FIRE1KBup
MSigDBGO_4844	GO_PROTEOGLYCAN_BINDING	bladder	0.00049975	MSigDBGO
FIRE1KBup_609	TCGA_PANCREATIC_DIS_K45_DNA_MIz11_[AGT][AG]GTTTG[AC][ACT]	bladder	0.0009995	FIRE1KBup
MSigDB_751	REACTOME_PROCESSING_OF_CAPPED_INTRON_CONTAINING_PRE_MRNA	bladder	0.00149925	MSigDB
FIRE1KBup_526	TCGA_BLADDER_DIS_K10_DNA_MIz42_[AG]C[AG]T[AG]CG[CT][ACG]	bladder	0.00149925	FIRE1KBup
FIRE1KBup_534	TCGA_GBM_DIS_K45_DNA_MIz37_.[AG]CCCCCC.	bladder	0.00149925	FIRE1KBup
MSigDBONC_51	P53_DN.V1_DN	bladder	0.00249875	MSigDBONC
MSigDBMOT_780	CAGCTG_AP4_Q5	bladder	0.00249875	MSigDBMOT
FIRE1KBup_192	TCGA_HEAD_NECK_CON_LOG2R_bins10_DNA_MIz13_[ACG][AG]GCCCCC[ACT]	bladder	0.00049975	FIRE1KBup
FIRE1KBup_926	TCGA_SARCOMA_DIS_K45_DNA_MIz16_.CCCCCCA.	bladder	0.00049975	FIRE1KBup
MSigDBGO_1183	GO_EMBRYO_DEVELOPMENT	bladder	0.001999	MSigDBGO
MSigDBGO_3960	GO_PLATELET_ALPHA_GRANULE	bladder	0.00149925	MSigDBGO
FIRE1KBup_1182	TCGA_UTERINE_ENDOMETRIAL_DIS_K45_DNA_MIz22_[CGT]CCCCC[AT][CT]C	bladder	0.003998	FIRE1KBup
MSigDBGO_1772	GO_G_PROTEIN_COUPLED_RECEPTOR_SIGNALING_PATHWAY	bladder	0.0049975	MSigDBGO
FIRE1KB3p_421	TCGA_RECTAL_DIS_K5_RNA_MIz20_[ACG][ACG]TCAA[CT]G[CGT]	bladder	0.00149925	FIRE1KB3p
FIRE1KB3p_3551	TCGA_STOMACH_DIS_K45_RNA_MIz14_.C[CG][AG]AA[AGT]C[AGT]	bladder	0.0009995	FIRE1KB3p
MSigDBGO_1440	GO_MUSCLE_CONTRACTION	bladder	0.0009995	MSigDBGO
MSigDBGO_1663	GO_REGULATION_OF_CALCIUM_ION_TRANSPORT	bladder	0.0009995	MSigDBGO
MSigDBGO_2810	GO_BIOMINERAL_TISSUE_DEVELOPMENT	bladder	0.0009995	MSigDBGO
FIRE1KBup_422	TCGA_STOMACH_CON_LOG2R_bins10_DNA_MIz19_[ACT]C[AT]CCCCC[ACT]	bladder	0.00049975	FIRE1KBup
MSigDBGO_1967	GO_RIBONUCLEOPROTEIN_COMPLEX_SUBUNIT_ORGANIZATION	bladder	0.00449775	MSigDBGO
MSigDBGO_1503	GO_REGULATION_OF_NEURON_DIFFERENTIATION	bladder	0.0029985	MSigDBGO
FIRE1KBup_1051	TCGA_TESTICULAR_DIS_K10_DNA_MIz54_.[CG]CG[CG]A[AT]G[CT]	bladder	0.001999	FIRE1KBup
MSigDBGO_1324	GO_NEGATIVE_REGULATION_OF_TRANSPORT	bladder	0.0029985	MSigDBGO
MSigDBGO_7044	GO_MRNA_TRANSPORT	bladder	0.00349825	MSigDBGO
MSigDBGO_2160	GO_NEURON_MIGRATION	bladder	0.00049975	MSigDBGO
MSigDBMOT_808	GCANCTGNY_MYOD_Q6	bladder	0.00149925	MSigDBMOT
MSigDBGO_4616	GO_MRNA_BINDING	bladder	0.0029985	MSigDBGO
MSigDBGO_3121	GO_ENDOCHONDRAL_BONE_MORPHOGENESIS	bladder	0.00049975	MSigDBGO
FIRE1KBup_257	TCGA_KIDNEY_DIS_K10_DNA_MIz25_[ACG]CG[AC]AT[AG]C[CGT]	bladder	0.0049975	FIRE1KBup
MSigDBGO_809	GO_CHONDROCYTE_DEVELOPMENT	bladder	0.00049975	MSigDBGO
FIRE1KBup_272	TCGA_PROSTATE_DIS_K40_DNA_MIz42_.[ACG]CGGAA[ACG][CT]	bladder	0.00249875	FIRE1KBup
MSigDBGO_1396	GO_MESENCHYMAL_CELL_DIFFERENTIATION	bladder	0.00249875	MSigDBGO
MSigDBMOT_756	WTGAAAT_UNKNOWN	bladder	0.00049975	MSigDBMOT
MSigDB_419	PID_FCER1_PATHWAY	bladder	0.00049975	MSigDB
FIRE1KB3p_3192	TCGA_UTERINE_ENDOMETRIAL_DIS_K10_RNA_MIz34_..CAAT[CG]C.	bladder	0.00149925	FIRE1KB3p
MSigDBGO_525	GO_TISSUE_MORPHOGENESIS	bladder	0.00149925	MSigDBGO
MSigDB_4791	REACTOME_DISEASES_ASSOCIATED_WITH_GLYCOSAMINOGLYCAN_METABOLISM	bladder	0.00049975	MSigDB
FIRE1KBup_113	TCGA_SARCOMA_DIS_K45_DNA_MIz34_.[AC]CGG[AT]A[CG][ACT]	bladder	0.00449775	FIRE1KBup
MSigDBGO_3717	GO_REGULATION_OF_CATION_TRANSMEMBRANE_TRANSPORT	bladder	0.00249875	MSigDBGO
MSigDB_5304	REACTOME_MET_ACTIVATES_PTK2_SIGNALING	bladder	0.00249875	MSigDB
MSigDBGO_3365	GO_AMINOGLYCAN_CATABOLIC_PROCESS	bladder	0.00049975	MSigDBGO
MSigDBGO_4172	GO_CATION_CHANNEL_COMPLEX	bladder	0.00349825	MSigDBGO
MSigDBGO_2790	GO_REGULATION_OF_CHEMOTAXIS	bladder	0.001999	MSigDBGO
MSigDBMOT_320	RP58_01	bladder	0.00249875	MSigDBMOT
MSigDBGO_1226	GO_REGULATION_OF_RESPONSE_TO_EXTERNAL_STIMULUS	bladder	0.00349825	MSigDBGO
MSigDBGO_2661	GO_MULTICELLULAR_ORGANISMAL_SIGNALING	bladder	0.00149925	MSigDBGO
MSigDBGO_1138	GO_CHONDROITIN_SULFATE_PROTEOGLYCAN_BIOSYNTHETIC_PROCESS	bladder	0.00049975	MSigDBGO
MSigDB_5310	REACTOME_MET_PROMOTES_CELL_MOTILITY	bladder	0.0029985	MSigDB
FIRE1KBup_1056	TCGA_LIVER_CON_LOG2R_bins10_DNA_MIz37_.[CG]CGGAA[AG][ACT]	bladder	0.0009995	FIRE1KBup
FIRE1KBup_104	TCGA_AML_DIS_K40_DNA_MIz10_.ACCCCCT.	bladder	0.00049975	FIRE1KBup
MSigDBGO_1838	GO_REGULATION_OF_CHONDROCYTE_DIFFERENTIATION	bladder	0.00249875	MSigDBGO
MSigDBGO_2922	GO_BONE_MORPHOGENESIS	bladder	0.0009995	MSigDBGO
MSigDBGO_6979	GO_SMOOTH_MUSCLE_CELL_PROLIFERATION	bladder	0.003998	MSigDBGO
MSigDBGO_2503	GO_REGULATION_OF_CYTOSKELETON_ORGANIZATION	bladder	0.00249875	MSigDBGO
MSigDBGO_1279	GO_NEGATIVE_REGULATION_OF_CELLULAR_RESPONSE_TO_GROWTH_FACTOR_STIMULUS	bladder	0.0009995	MSigDBGO
MSigDBMOT_409	AML_Q6	bladder	0.0009995	MSigDBMOT
MSigDBGO_4120	GO_PLATELET_ALPHA_GRANULE_LUMEN	bladder	0.001999	MSigDBGO
MSigDBGO_1645	GO_REGULATION_OF_METAL_ION_TRANSPORT	bladder	0.00449775	MSigDBGO
MSigDBONC_169	JAK2_DN.V1_UP	bladder	0.003998	MSigDBONC
MSigDBGO_841	GO_MUSCLE_CELL_PROLIFERATION	bladder	0.003998	MSigDBGO
MSigDBGO_4478	GO_RNA_METHYLTRANSFERASE_ACTIVITY	bladder	0.0029985	MSigDBGO
MSigDBGO_5519	GO_RNA_EXPORT_FROM_NUCLEUS	bladder	0.00449775	MSigDBGO
FIRE1KB3p_3242	TCGA_GLIOMA_DIS_K45_RNA_MIz10_.C[ACG]AAGAC[ACT]	bladder	0.00349825	FIRE1KB3p
MSigDBGO_3873	GO_DIVALENT_INORGANIC_CATION_TRANSPORT	bladder	0.003998	MSigDBGO
MSigDB_842	REACTOME_MRNA_SPLICING	bladder	0.0049975	MSigDB
FIRE1KBup_274	TCGA_LIVER_DIS_K40_DNA_MIz38_[ACG].CGGAA[CG][ACT]	bladder	0.00649675	FIRE1KBup
MSigDBGO_2662	GO_NEGATIVE_REGULATION_OF_DEVELOPMENTAL_PROCESS	bladder	0.00349825	MSigDBGO
FIRE1KBup_1239	TCGA_CERVICAL_DIS_K10_DNA_MIz13_[CGT]TT[CG][CG]AAA[ACG]	bladder	0.0029985	FIRE1KBup
MSigDBGO_34	GO_NEURON_DEVELOPMENT	bladder	0.0029985	MSigDBGO
MSigDBGO_617	GO_CARBOHYDRATE_DERIVATIVE_CATABOLIC_PROCESS	bladder	0.0009995	MSigDBGO
FIRE1KBup_1148	TCGA_KIDNEY_CON_LOG2R_bins5_DNA_MIz51_[CGT][AGT][ACT]T[AT]CCG[CG]	bladder	0.00549725	FIRE1KBup
MSigDBGO_3813	GO_REGULATION_OF_RNA_SPLICING	bladder	0.0049975	MSigDBGO
MSigDBGO_4899	GO_CARGO_RECEPTOR_ACTIVITY	bladder	0.00149925	MSigDBGO
MSigDBGO_4619	GO_EXTRACELLULAR_MATRIX_BINDING	bladder	0.00649675	MSigDBGO
MSigDBGO_1579	GO_REGULATION_OF_TRANSMEMBRANE_RECEPTOR_PROTEIN_SERINE_THREONINE_KINASE_SIGNALING_PATHWAY	bladder	0.00249875	MSigDBGO
MSigDB_4750	REACTOME_LAMININ_INTERACTIONS	bladder	0.00349825	MSigDB
MSigDBGO_1624	GO_POSITIVE_REGULATION_OF_PHOSPHORUS_METABOLIC_PROCESS	bladder	0.007996	MSigDBGO
MSigDBGO_738	GO_EXTRACELLULAR_MATRIX_ASSEMBLY	bladder	0.00249875	MSigDBGO
FIRE1KBup_1055	TCGA_LUNG_SQ_CON_LOG2R_bins10_DNA_MIz74_.[CG]CGGAA[ACG][CT]	bladder	0.003998	FIRE1KBup
MSigDBONC_156	STK33_SKM_UP	bladder	0.0049975	MSigDBONC
FIRE1KBup_267	TCGA_LUNG_AD_CON_LOG2R_bins10_DNA_MIz63_[ACG][CG]CGGAA[ACG][ACT]	bladder	0.00449775	FIRE1KBup
MSigDBONC_76	PRC2_EZH2_UP.V1_UP	bladder	0.007996	MSigDBONC
MSigDBGO_4113	GO_CELL_JUNCTION	bladder	0.00749625	MSigDBGO
MSigDBMOT_202	FREAC4_01	bladder	0.0029985	MSigDBMOT
MSigDBGO_2459	GO_RIBONUCLEOPROTEIN_COMPLEX_BIOGENESIS	bladder	0.007996	MSigDBGO
MSigDB_903	REACTOME_METABOLISM_OF_RNA	bladder	0.00649675	MSigDB
MSigDBGO_3172	GO_HOMOPHILIC_CELL_ADHESION_VIA_PLASMA_MEMBRANE_ADHESION_MOLECULES	bladder	0.0089955	MSigDBGO
MSigDB_5226	REACTOME_RNA_POLYMERASE_II_TRANSCRIPTION_TERMINATION	bladder	0.00549725	MSigDB
FIRE1KB3p_3122	TCGA_HEAD_NECK_DIS_K5_RNA_MIz14_.CAAAGAC.	bladder	0.003998	FIRE1KB3p
MSigDBGO_81	GO_DNA_TEMPLATED_TRANSCRIPTION_ELONGATION	bladder	0.00649675	MSigDBGO
MSigDBMOT_360	AP3_Q6	bladder	0.00449775	MSigDBMOT
MSigDBGO_9337	GO_SIGNALING_RECEPTOR_BINDING	bladder	0.00649675	MSigDBGO
FIRE1KB3p_2892	TCGA_PROSTATE_DIS_K40_RNA_MIz13_.[AT]GAGAC[CT].	bladder	0.0069965	FIRE1KB3p
FIRE1KBup_138	TCGA_COLON_DIS_K40_DNA_MIz11_[ACG]ACA[CT]C[AC]T[CGT]	bladder	0.0049975	FIRE1KBup
KNOWNMOT_352	ELK1.5_5p_[ACG][ACGT][AG][AC]CGGAA[AG]	bladder	0.00849575	KNOWNMOT
FIRE1KB3p_2377	TCGA_THYROID_DIS_K40_RNA_MIz17_[AGT]TCAA[CT]G[CGT].	bladder	0.00749625	FIRE1KB3p
FIRE1KB3p_5516	TCGA_LUNG_AD_DIS_K45_RNA_MIz10_.TCTCTCT.	bladder	0.003998	FIRE1KB3p
FIRE1KB3p_5634	TCGA_THYMOMA_DIS_K45_RNA_MIz7_.TGCTACA.	bladder	0.00149925	FIRE1KB3p
MSigDBGO_3622	GO_AXON_EXTENSION	bladder	0.007996	MSigDBGO
MSigDB_931	REACTOME_ASPARAGINE_N_LINKED_GLYCOSYLATION	bladder	0.009995	MSigDB
MSigDBGO_2823	GO_MRNA_METABOLIC_PROCESS	bladder	0.009995	MSigDBGO
MSigDBGO_3618	GO_BEHAVIOR	bladder	0.009995	MSigDBGO
MSigDB_921	REACTOME_L1CAM_INTERACTIONS	bladder	0.009995	MSigDB
MSigDBGO_890	GO_BONE_GROWTH	bladder	0.0009995	MSigDBGO
FIRE1KBup_159	TCGA_GBM_DIS_K45_DNA_MIz15_..[ACG]ACGTA.	bladder	0.00949525	FIRE1KBup
KNOWNMOT_850	KLF12.2_5p_CAGTGGG	breast	0.0009995	KNOWNMOT
MSigDB_4686	REACTOME_BINDING_AND_UPTAKE_OF_LIGANDS_BY_SCAVENGER_RECEPTORS	breast	0.001999	MSigDB
MSigDBGO_4075	GO_CENTROSOME	breast	0.0049975	MSigDBGO
FIRE1KBup_257	TCGA_KIDNEY_DIS_K10_DNA_MIz25_[ACG]CG[AC]AT[AG]C[CGT]	breast	0.0049975	FIRE1KBup
MSigDBGO_5942	GO_ANTIBIOTIC_METABOLIC_PROCESS	breast	0.00049975	MSigDBGO
MSigDBGO_1090	GO_MICROTUBULE_CYTOSKELETON_ORGANIZATION	breast	0.00549725	MSigDBGO
MSigDBONC_103	BMI1_DN_MEL18_DN.V1_DN	breast	0.00049975	MSigDBONC
MSigDBGO_4878	GO_ENDODEOXYRIBONUCLEASE_ACTIVITY	breast	0.00849575	MSigDBGO
MSigDBGO_4333	GO_ENVELOPE	colon	0.00049975	MSigDBGO
MSigDBGO_5229	GO_COENZYME_BINDING	colon	0.00049975	MSigDBGO
MSigDB_5464	REACTOME_PROTEIN_LOCALIZATION	colon	0.0009995	MSigDB
MSigDBGO_4213	GO_MITOCHONDRIAL_PART	colon	0.00149925	MSigDBGO
MSigDBGO_3123	GO_GENERATION_OF_PRECURSOR_METABOLITES_AND_ENERGY	colon	0.00149925	MSigDBGO
MSigDBGO_2557	GO_MITOCHONDRION_ORGANIZATION	colon	0.0029985	MSigDBGO
MSigDB_4521	REACTOME_RESPIRATORY_ELECTRON_TRANSPORT_ATP_SYNTHESIS_BY_CHEMIOSMOTIC_COUPLING_AND_HEAT_PRODUCTION_BY_UNCOUPLING_PROTEINS	colon	0.00049975	MSigDB
MSigDBGO_1223	GO_NUCLEIC_ACID_PHOSPHODIESTER_BOND_HYDROLYSIS	colon	0.0029985	MSigDBGO
MSigDBGO_1731	GO_ORGANIC_ACID_CATABOLIC_PROCESS	colon	0.00049975	MSigDBGO
MSigDBGO_4111	GO_MITOCHONDRIAL_MATRIX	colon	0.0009995	MSigDBGO
MSigDBGO_4214	GO_MITOCHONDRION	colon	0.0009995	MSigDBGO
MSigDBGO_5481	GO_TRICARBOXYLIC_ACID_CYCLE	colon	0.00049975	MSigDBGO
MSigDBGO_2469	GO_COENZYME_METABOLIC_PROCESS	colon	0.0029985	MSigDBGO
MSigDBMOT_123	AP4_Q6	colon	0.00049975	MSigDBMOT
MSigDBGO_4921	GO_LYASE_ACTIVITY	colon	0.00049975	MSigDBGO
MSigDBGO_2103	GO_OXIDATION_REDUCTION_PROCESS	colon	0.0049975	MSigDBGO
MSigDBGO_551	GO_COFACTOR_METABOLIC_PROCESS	colon	0.0029985	MSigDBGO
MSigDBMOT_677	RNGTGGGC_UNKNOWN	colon	0.00249875	MSigDBMOT
MSigDBGO_4066	GO_ORGANELLE_INNER_MEMBRANE	colon	0.003998	MSigDBGO
MSigDBGO_4371	GO_MITOCHONDRIAL_PROTEIN_COMPLEX	colon	0.003998	MSigDBGO
MSigDBMOT_298	MAZR_01	colon	0.003998	MSigDBMOT
MSigDBGO_3807	GO_NEUROPEPTIDE_SIGNALING_PATHWAY	colon	0.00849575	MSigDBGO
FIRE1KB3p_1500	TCGA_GBM_DIS_K45_RNA_MIz13_[AGT]A[CGT][CG]GA[CT]G[ACG]	colon	0.00349825	FIRE1KB3p
MSigDBGO_1614	GO_CELLULAR_AMIDE_METABOLIC_PROCESS	colon	0.0049975	MSigDBGO
MSigDBGO_1282	GO_ENERGY_DERIVATION_BY_OXIDATION_OF_ORGANIC_COMPOUNDS	colon	0.009995	MSigDBGO
MSigDBGO_8524	GO_RESPONSE_TO_CHEMOKINE	head_neck	0.00049975	MSigDBGO
MSigDBGO_5118	GO_G_PROTEIN_COUPLED_CHEMOATTRACTANT_RECEPTOR_ACTIVITY	head_neck	0.00049975	MSigDBGO
MSigDB_4700	REACTOME_CONDENSATION_OF_PROPHASE_CHROMOSOMES	head_neck	0.0009995	MSigDB
MSigDBGO_4556	GO_ACTIN_BINDING	head_neck	0.00149925	MSigDBGO
MSigDBGO_1858	GO_REGULATION_OF_ALPHA_BETA_T_CELL_DIFFERENTIATION	head_neck	0.00049975	MSigDBGO
MSigDBMOT_16	RSRFC4_01	head_neck	0.001999	MSigDBMOT
MSigDBMOT_185	ISRE_01	head_neck	0.00049975	MSigDBMOT
MSigDBGO_3022	GO_RESPONSE_TO_BIOTIC_STIMULUS	head_neck	0.0029985	MSigDBGO
FIRE1KBup_184	TCGA_RECTAL_DIS_K40_DNA_MIz14_[ACG]AG[AT]CA[AGT]A[AGT]	head_neck	0.00249875	FIRE1KBup
MSigDBMOT_412	IRF_Q6	head_neck	0.0009995	MSigDBMOT
TEISERp_715	TCGA_LIVER_CON_LOG2R_bins10_bins_10_MINI6xISEQ0_RNA_MIz18_YBAWNAWUBNNNDNNDUNR_(((((.........)))))	head_neck	0.0029985	TEISERp
MSigDB_4720	REACTOME_OXIDATIVE_STRESS_INDUCED_SENESCENCE	head_neck	0.0029985	MSigDB
MSigDBGO_484	GO_ALPHA_BETA_T_CELL_DIFFERENTIATION	head_neck	0.00149925	MSigDBGO
MSigDB_761	REACTOME_PHOSPHORYLATION_OF_CD3_AND_TCR_ZETA_CHAINS	head_neck	0.003998	MSigDB
MSigDBGO_2811	GO_CELLULAR_RESPONSE_TO_ENDOGENOUS_STIMULUS	head_neck	0.00549725	MSigDBGO
MSigDB_440	PID_TCR_PATHWAY	head_neck	0.001999	MSigDB
MSigDB_478	PID_CD8_TCR_PATHWAY	head_neck	0.00449775	MSigDB
MSigDBGO_1427	GO_T_CELL_DIFFERENTIATION_INVOLVED_IN_IMMUNE_RESPONSE	head_neck	0.00449775	MSigDBGO
MSigDBMOT_366	ICSBP_Q6	head_neck	0.00249875	MSigDBMOT
FIRE1KBup_183	TCGA_LUNG_AD_CON_LOG2R_bins10_DNA_MIz17_[ACG]AGA[GT]AAA[AGT]	head_neck	0.0049975	FIRE1KBup
MSigDBGO_548	GO_LYMPHOCYTE_COSTIMULATION	head_neck	0.005997	MSigDBGO
FIRE1KB3p_4817	TCGA_PROSTATE_DIS_K40_RNA_MIz11_.[GT]ATATCC[ACT]	head_neck	0.00649675	FIRE1KB3p
MSigDB_5490	REACTOME_AMYLOID_FIBER_FORMATION	head_neck	0.005997	MSigDB
MSigDBGO_2399	GO_CYTOKINE_SECRETION	head_neck	0.0029985	MSigDBGO
MSigDBGO_93	GO_REGULATION_OF_LEUKOCYTE_PROLIFERATION	head_neck	0.0029985	MSigDBGO
MSigDBGO_7077	GO_POSITIVE_REGULATION_OF_LYMPHOCYTE_ACTIVATION	head_neck	0.007996	MSigDBGO
MSigDBGO_3016	GO_LYMPHOCYTE_MIGRATION	head_neck	0.00549725	MSigDBGO
MSigDBGO_1063	GO_POSITIVE_REGULATION_OF_LEUKOCYTE_PROLIFERATION	head_neck	0.005997	MSigDBGO
MSigDB_812	REACTOME_CHEMOKINE_RECEPTORS_BIND_CHEMOKINES	head_neck	0.00849575	MSigDB
MSigDBGO_3389	GO_NEGATIVE_REGULATION_OF_CYTOKINE_PRODUCTION	head_neck	0.00849575	MSigDBGO
FIRE1KBup_999	TCGA_HEAD_NECK_DIS_K5_DNA_MIz50_.CG[ACT]CCGC.	kidney	0.00049975	FIRE1KBup
TEISERp_506	TCGA_LIVER_DIS_K40_MINI6xISEQ10_RNA_MIz33_SBNSCBNNNBNNB_((((.....))))	kidney	0.00049975	TEISERp
FIRE1KBup_1082	TCGA_ESOPHAGEAL_DIS_K45_DNA_MIz20_.CGGCGGC.	kidney	0.00049975	FIRE1KBup
FIRE1KBup_1342	TCGA_PARAGANGLIOMA_DIS_K40_DNA_MIz15_[GT][CT][AT][ACT]GCGC[ACG]	kidney	0.00049975	FIRE1KBup
FIRE1KBup_273	TCGA_STOMACH_DIS_K45_DNA_MIz54_.[ACG]CGGAA[CG][ACT]	kidney	0.00049975	FIRE1KBup
FIRE1KBup_274	TCGA_LIVER_DIS_K40_DNA_MIz38_[ACG].CGGAA[CG][ACT]	kidney	0.00049975	FIRE1KBup
MSigDBGO_1311	GO_MITOTIC_CELL_CYCLE	kidney	0.00049975	MSigDBGO
FIRE1KBup_111	TCGA_ESOPHAGEAL_DIS_K45_DNA_MIz42_.[AC]CGGAA[ACG][ACT]	kidney	0.00049975	FIRE1KBup
FIRE1KBup_275	TCGA_THYROID_CON_LOG2R_bins25_DNA_MIz27_.[ACG]CGGAA[CG][CT]	kidney	0.00049975	FIRE1KBup
FIRE1KBup_1083	TCGA_LIVER_DIS_K40_DNA_MIz22_.CGGGCGC.	kidney	0.00049975	FIRE1KBup
MSigDBGO_5147	GO_RECEPTOR_REGULATOR_ACTIVITY	kidney	0.00049975	MSigDBGO
MSigDBGO_2577	GO_DETECTION_OF_STIMULUS	kidney	0.00049975	MSigDBGO
MSigDBGO_4733	GO_NEUROTRANSMITTER_RECEPTOR_ACTIVITY	kidney	0.00049975	MSigDBGO
FIRE1KB3p_1392	TCGA_STOMACH_DIS_K45_RNA_MIz16_.[AG]G.GTGT[AGT]	kidney	0.00049975	FIRE1KB3p
TEISERp_482	TCGA_LIVER_DIS_K5_MINI6xISEQ10_RNA_MIz72_NWDCHVNNNGNDN_((((.....))))	kidney	0.00049975	TEISERp
TEISERp_574	TCGA_BREAST_DIS_K10_KMERSTEMISEQ0_RNA_MIz44_UGSDNNNDDNHNBYR_((((.......))))	kidney	0.00049975	TEISERp
TEISERp_683	TCGA_LIVER_DIS_K40_MINI6xISEQ0_RNA_MIz23_VNWNMGNNVNDNB_((((.....))))	kidney	0.00049975	TEISERp
FIRE1KBup_1244	TCGA_KIDNEY_DIS_K45_DNA_MIz15_.[CT]AA[AC]CG[ACG].	kidney	0.00049975	FIRE1KBup
TEISERp_281	TCGA_LIVER_DIS_K5_MINI6xISEQ0_RNA_MIz35_DSNDNNNCUNNNNNNBN_((((.........))))	kidney	0.00049975	TEISERp
TEISERp_685	TCGA_LIVER_DIS_K40_MINI6xISEQ0_RNA_MIz35_VRUSNNNNNNNNBRYB_((((........))))	kidney	0.00049975	TEISERp
MSigDBGO_3671	GO_CELL_CYCLE_PROCESS	kidney	0.00049975	MSigDBGO
FIRE1KB3p_1975	TCGA_MELANOMA_DIS_K40_RNA_MIz16_[AGT]G[AC]GG.TT.	kidney	0.00049975	FIRE1KB3p
MSigDBGO_2557	GO_MITOCHONDRION_ORGANIZATION	kidney	0.00049975	MSigDBGO
TEISERp_575	TCGA_BREAST_DIS_K10_KMERSTEMISEQ10_RNA_MIz35_UGSUNDNDNNHRBYR_((((.......))))	kidney	0.00049975	TEISERp
MSigDBGO_4111	GO_MITOCHONDRIAL_MATRIX	kidney	0.00049975	MSigDBGO
MSigDBGO_4194	GO_MITOCHONDRIAL_MEMBRANE_PART	kidney	0.00049975	MSigDBGO
MSigDB_4521	REACTOME_RESPIRATORY_ELECTRON_TRANSPORT_ATP_SYNTHESIS_BY_CHEMIOSMOTIC_COUPLING_AND_HEAT_PRODUCTION_BY_UNCOUPLING_PROTEINS	kidney	0.00049975	MSigDB
MSigDB_5489	REACTOME_NONSENSE_MEDIATED_DECAY_NMD_INDEPENDENT_OF_THE_EXON_JUNCTION_COMPLEX_EJC	kidney	0.00049975	MSigDB
TEISERp_684	TCGA_LIVER_DIS_K40_MINI6xISEQ10_RNA_MIz27_VNWNRGNNVNDNB_((((.....))))	kidney	0.00049975	TEISERp
FIRE1KB3p_957	TCGA_SARCOMA_DIS_K45_RNA_MIz18_.[AC]T[CT][GT]AGG.	kidney	0.00049975	FIRE1KB3p
MSigDBGO_2475	GO_INTERSPECIES_INTERACTION_BETWEEN_ORGANISMS	kidney	0.00049975	MSigDBGO
FIRE1KB3p_4468	TCGA_UTERINE_ENDOMETRIAL_DIS_K45_RNA_MIz21_.G[AG][CG]C[GT][AT]T[AGT]	kidney	0.00049975	FIRE1KB3p
FIRE1KBup_752	TCGA_LUNG_SQ_DIS_K10_DNA_MIz61_.[AT][ACG]TT[AC]CG[CGT]	kidney	0.00049975	FIRE1KBup
KNOWNMOT_854	KLF16_5p_[AG][AC]C[AC]CGCCC[AC]C	kidney	0.00049975	KNOWNMOT
FIRE1KB3p_5611	TCGA_GBM_DIS_K45_RNA_MIz25_.TGCAC[GT][CGT].	kidney	0.00049975	FIRE1KB3p
MSigDBGO_1426	GO_DNA_REPAIR	kidney	0.00049975	MSigDBGO
FIRE1KB3p_2142	TCGA_HEAD_NECK_DIS_K40_RNA_MIz17_[AGT]G[CT]GT[AT][ACG]G.	kidney	0.00049975	FIRE1KB3p
FIRE1KB3p_2442	TCGA_UTERINE_ENDOMETRIAL_DIS_K45_RNA_MIz21_[AGT]TGC[AC][CG]T[AG].	kidney	0.00049975	FIRE1KB3p
FIRE1KB3p_488	TCGA_OVARIAN_DIS_K45_RNA_MIz17_.[AC]GC[CT]G[AGT]T.	kidney	0.00049975	FIRE1KB3p
MSigDBGO_5190	GO_CYTOKINE_ACTIVITY	kidney	0.00049975	MSigDBGO
FIRE1KB3p_349	TCGA_OVARIAN_DIS_K45_RNA_MIz13_.[AC][CG]GC[AGT]TT.	kidney	0.00049975	FIRE1KB3p
FIRE1KBup_375	TCGA_TESTICULAR_DIS_K45_DNA_MIz23_[ACT][ACT][AT]GCG[CT]A.	kidney	0.00049975	FIRE1KBup
FIRE1KB3p_2267	TCGA_STOMACH_DIS_K45_RNA_MIz12_[AGT]GT[CT][CGT][CG]GT.	kidney	0.00049975	FIRE1KB3p
FIRE1KBup_987	TCGA_BREAST_DIS_K45_DNA_MIz18_.CG.[AC]CTA[ACG]	kidney	0.00049975	FIRE1KBup
MSigDB_669	REACTOME_SRP_DEPENDENT_COTRANSLATIONAL_PROTEIN_TARGETING_TO_MEMBRANE	kidney	0.00049975	MSigDB
MSigDBGO_4449	GO_OLFACTORY_RECEPTOR_ACTIVITY	kidney	0.00049975	MSigDBGO
FIRE1KB3p_1404	TCGA_CERVICAL_DIS_K45_RNA_MIz9_.[AG]GTG[CT]GT.	kidney	0.00049975	FIRE1KB3p
FIRE1KB3p_4243	TCGA_RECTAL_DIS_K40_RNA_MIz14_.[CT]G[CT][CG]AGA.	kidney	0.00049975	FIRE1KB3p
FIRE1KBup_258	TCGA_BLADDER_DIS_K45_DNA_MIz20_[ACG]CG.[AC]CTA.	kidney	0.00049975	FIRE1KBup
MSigDBGO_6046	GO_RESPIRATORY_ELECTRON_TRANSPORT_CHAIN	kidney	0.00049975	MSigDBGO
FIRE1KBup_468	TCGA_LUNG_SQ_DIS_K45_DNA_MIz21_.[ACT]T[ACT][AG]CGA.	kidney	0.00049975	FIRE1KBup
FIRE1KB3p_4873	TCGA_GBM_DIS_K45_RNA_MIz16_.GT[CGT]TT[CG]G.	kidney	0.00049975	FIRE1KB3p
FIRE1KB3p_4893	TCGA_GBM_DIS_K45_RNA_MIz19_.[GT]G[AT]C[AC]GT[AGT]	kidney	0.00049975	FIRE1KB3p
FIRE1KBup_437	TCGA_MELANOMA_DIS_K40_DNA_MIz14_[ACT][CG]GT[CG]ACG.	kidney	0.00049975	FIRE1KBup
MSigDB_655	REACTOME_CELL_CYCLE	kidney	0.00049975	MSigDB
FIRE1KBup_177	TCGA_PARAGANGLIOMA_DIS_K40_DNA_MIz18_.[ACG][AG]AC[GT]AC[AG]	kidney	0.00049975	FIRE1KBup
FIRE1KBup_427	TCGA_CERVICAL_DIS_K45_DNA_MIz22_.[ACT]CG[AC][CGT]TA[ACG]	kidney	0.00049975	FIRE1KBup
FIRE1KBup_179	TCGA_HEAD_NECK_DIS_K40_DNA_MIz20_[ACG][AG]AC[GT]AC[AG].	kidney	0.00049975	FIRE1KBup
MSigDB_5081	REACTOME_INFECTIOUS_DISEASE	kidney	0.00049975	MSigDB
MSigDB_801	REACTOME_CELL_CYCLE_MITOTIC	kidney	0.00049975	MSigDB
MSigDBGO_4665	GO_HORMONE_ACTIVITY	kidney	0.00049975	MSigDBGO
FIRE1KB3p_762	TCGA_PROSTATE_DIS_K40_RNA_MIz9_[ACT][AG]G[CT]G[CT]GT.	kidney	0.00049975	FIRE1KB3p
FIRE1KBup_1024	TCGA_GBM_DIS_K45_DNA_MIz11_.CG[AT][CG]ACG[ACG]	kidney	0.00049975	FIRE1KBup
FIRE1KBup_194	TCGA_LUNG_SQ_DIS_K45_DNA_MIz25_.[ACG][AGT]AC[GT]AC[AG]	kidney	0.00049975	FIRE1KBup
FIRE1KBup_969	TCGA_STOMACH_DIS_K45_DNA_MIz24_.CGA[AG][ACT]A[AC].	kidney	0.00049975	FIRE1KBup
MSigDBMOT_492	TGCTGCT_MIR15A_MIR16_MIR15B_MIR195_MIR424_MIR497	kidney	0.00049975	MSigDBMOT
MSigDBGO_4391	GO_CYTOSOLIC_RIBOSOME	kidney	0.00049975	MSigDBGO
FIRE1KB3p_582	TCGA_UTERINE_ENDOMETRIAL_DIS_K45_RNA_MIz8_.AC[GT][CG]GA[AT].	kidney	0.00049975	FIRE1KB3p
MSigDB_5218	REACTOME_EUKARYOTIC_TRANSLATION_INITIATION	kidney	0.00049975	MSigDB
MSigDBGO_1108	GO_CELLULAR_RESPIRATION	kidney	0.00049975	MSigDBGO
FIRE1KB3p_4110	TCGA_GLIOMA_DIS_K45_RNA_MIz8_.CT[AG]CTGT.	kidney	0.00049975	FIRE1KB3p
FIRE1KBup_321	TCGA_PROSTATE_DIS_K5_DNA_MIz37_[ACG]T[AGT]CG[AC]A[ACT].	kidney	0.00049975	FIRE1KBup
MSigDBGO_645	GO_ESTABLISHMENT_OF_PROTEIN_LOCALIZATION_TO_ENDOPLASMIC_RETICULUM	kidney	0.00049975	MSigDBGO
FIRE1KB3p_3815	TCGA_COLON_DIS_K40_RNA_MIz14_[CGT]AC[ACG]G[AG][GT]A.	kidney	0.00049975	FIRE1KB3p
FIRE1KBup_751	TCGA_ESOPHAGEAL_DIS_K10_DNA_MIz43_.[AT]ACGG[CT][AGT].	kidney	0.00049975	FIRE1KBup
MSigDB_5453	REACTOME_NONSENSE_MEDIATED_DECAY_NMD	kidney	0.00049975	MSigDB
FIRE1KB3p_718	TCGA_KIDNEY_DIS_K45_RNA_MIz9_[ACT][ACT]GC[CG]AGT.	kidney	0.00049975	FIRE1KB3p
MSigDB_4704	REACTOME_SELENOAMINO_ACID_METABOLISM	kidney	0.00049975	MSigDB
MSigDBGO_524	GO_CELL_CYCLE_PHASE_TRANSITION	kidney	0.00049975	MSigDBGO
MSigDBGO_5966	GO_VIRAL_GENE_EXPRESSION	kidney	0.00049975	MSigDBGO
MSigDBGO_3910	GO_EXTRACELLULAR_MATRIX	kidney	0.00049975	MSigDBGO
FIRE1KB3p_1037	TCGA_PANCREATIC_DIS_K45_RNA_MIz8_.ACTGGA[AC].	kidney	0.00049975	FIRE1KB3p
FIRE1KBup_988	TCGA_CERVICAL_DIS_K45_DNA_MIz17_.CG[AC][CT]A[AGT]A.	kidney	0.00049975	FIRE1KBup
MSigDBGO_3788	GO_DNA_METABOLIC_PROCESS	kidney	0.00049975	MSigDBGO
FIRE1KBup_1202	TCGA_UTERINE_ENDOMETRIAL_DIS_K10_DNA_MIz22_[CGT]CGTT[CGT]T[CG].	kidney	0.00049975	FIRE1KBup
MSigDBGO_5549	GO_COTRANSLATIONAL_PROTEIN_TARGETING_TO_MEMBRANE	kidney	0.00049975	MSigDBGO
MSigDBGO_5723	GO_NADH_DEHYDROGENASE_COMPLEX_ASSEMBLY	kidney	0.00049975	MSigDBGO
FIRE1KBup_780	TCGA_MELANOMA_DIS_K40_DNA_MIz20_.[AT]C[AT]A[ACG]CG[ACG]	kidney	0.00049975	FIRE1KBup
MSigDB_4550	REACTOME_INFLUENZA_INFECTION	kidney	0.00049975	MSigDB
FIRE1KB3p_2460	TCGA_UTERINE_ENDOMETRIAL_DIS_K10_RNA_MIz26_.[AGT]TGGTTC[ACT]	kidney	0.00049975	FIRE1KB3p
FIRE1KB3p_3667	TCGA_RECTAL_DIS_K40_RNA_MIz16_.[CG]A[AC][AC]AGG[AT]	kidney	0.00049975	FIRE1KB3p
FIRE1KBup_500	TCGA_ESOPHAGEAL_DIS_K45_DNA_MIz31_.[AG]AC[GT]AC[AG].	kidney	0.00049975	FIRE1KBup
FIRE1KBup_584	TCGA_GBM_DIS_K45_DNA_MIz20_[AGT]AC[GT]AC[ACG][AGT][ACT]	kidney	0.00049975	FIRE1KBup
FIRE1KB3p_2593	TCGA_CERVICAL_DIS_K45_RNA_MIz13_.[AT][AG]CA[CT]GG.	kidney	0.00049975	FIRE1KB3p
MSigDB_5408	REACTOME_REGULATION_OF_EXPRESSION_OF_SLITS_AND_ROBOS	kidney	0.00049975	MSigDB
MSigDBGO_566	GO_TRANSLATIONAL_INITIATION	kidney	0.00049975	MSigDBGO
FIRE1KBup_1112	TCGA_HEAD_NECK_CON_LOG2R_bins25_DNA_MIz14_[CGT][ACG][AG]AC[GT]AC[AG]	kidney	0.00049975	FIRE1KBup
MSigDBGO_1514	GO_HUMORAL_IMMUNE_RESPONSE	kidney	0.00049975	MSigDBGO
TEISERp_568	TCGA_BREAST_DIS_K10_KMERSTEMISEQ14_RNA_MIz18_UGGUUNNNHNNNRYYR_((((........))))	kidney	0.00049975	TEISERp
FIRE1KB3p_1235	TCGA_THYROID_DIS_K40_RNA_MIz12_.[AG][AC]TGTGC[AGT]	kidney	0.00049975	FIRE1KB3p
FIRE1KBup_178	TCGA_PANCREATIC_DIS_K10_DNA_MIz30_[ACG].[AG]AC[GT]AC[AG]	kidney	0.00049975	FIRE1KBup
MSigDBGO_1103	GO_PROTEIN_LOCALIZATION_TO_ENDOPLASMIC_RETICULUM	kidney	0.00049975	MSigDBGO
MSigDBGO_2923	GO_CELL_PROJECTION_ORGANIZATION	kidney	0.00049975	MSigDBGO
FIRE1KBup_1102	TCGA_LUNG_SQ_DIS_K45_DNA_MIz10_.CGT[AC]A[CG]G.	kidney	0.00049975	FIRE1KBup
MSigDBGO_3232	GO_RESPONSE_TO_CYTOKINE	kidney	0.00049975	MSigDBGO
FIRE1KB3p_505	TCGA_LUNG_SQ_DIS_K45_RNA_MIz12_[ACG][CG]GTT[GT][CG]A.	kidney	0.00049975	FIRE1KB3p
FIRE1KB3p_3214	TCGA_HEAD_NECK_DIS_K5_RNA_MIz47_.CACACA..	kidney	0.00049975	FIRE1KB3p
FIRE1KB3p_2450	TCGA_PANCREATIC_DIS_K10_RNA_MIz23_.[AGT]TGC[GT]AG.	kidney	0.00049975	FIRE1KB3p
MSigDBGO_382	GO_CELL_PROJECTION_ASSEMBLY	kidney	0.00049975	MSigDBGO
FIRE1KB3p_5090	TCGA_BREAST_CON_LOG2R_bins5_RNA_MIz19_.TACC.TC.	kidney	0.00049975	FIRE1KB3p
MSigDBGO_2791	GO_NEGATIVE_REGULATION_OF_RESPONSE_TO_STIMULUS	kidney	0.00049975	MSigDBGO
MSigDBGO_8986	GO_COLLAGEN_CONTAINING_EXTRACELLULAR_MATRIX	kidney	0.00049975	MSigDBGO
MSigDBGO_3316	GO_RNA_CATABOLIC_PROCESS	kidney	0.00049975	MSigDBGO
MSigDBGO_1077	GO_CYTOKINE_PRODUCTION	kidney	0.00049975	MSigDBGO
MSigDBGO_4569	GO_GATED_CHANNEL_ACTIVITY	kidney	0.00049975	MSigDBGO
FIRE1KB3p_2227	TCGA_CERVICAL_DIS_K45_RNA_MIz8_[AGT]GT[AGT]AGTG.	kidney	0.00049975	FIRE1KB3p
FIRE1KBup_40	TCGA_SARCOMA_DIS_K45_DNA_MIz16_.A[AG][AG]TCG[CT].	kidney	0.00049975	FIRE1KBup
MSigDB_687	REACTOME_EXTRACELLULAR_MATRIX_ORGANIZATION	kidney	0.00049975	MSigDB
MSigDBGO_3872	GO_EXTRACELLULAR_STRUCTURE_ORGANIZATION	kidney	0.00049975	MSigDBGO
MSigDBGO_3506	GO_REGULATION_OF_MITOTIC_CELL_CYCLE	kidney	0.00049975	MSigDBGO
MSigDBGO_585	GO_CYTOKINE_MEDIATED_SIGNALING_PATHWAY	kidney	0.00049975	MSigDBGO
FIRE1KBup_1013	TCGA_KIDNEY_DIS_K45_DNA_MIz12_.CG[AGT][AC]CTA[ACG]	kidney	0.00049975	FIRE1KBup
MSigDBGO_2992	GO_NEURON_FATE_COMMITMENT	kidney	0.00049975	MSigDBGO
FIRE1KBup_1306	TCGA_PROSTATE_DIS_K40_DNA_MIz14_.[CT]TACG[ACG]C.	kidney	0.00049975	FIRE1KBup
MSigDBGO_4001	GO_CHROMOSOMAL_REGION	kidney	0.00049975	MSigDBGO
MSigDBGO_3218	GO_REGULATION_OF_CELL_CYCLE_PROCESS	kidney	0.00049975	MSigDBGO
MSigDBGO_2141	GO_POSITIVE_REGULATION_OF_CELL_DEATH	kidney	0.00049975	MSigDBGO
MSigDBGO_294	GO_CELL_DIVISION	kidney	0.00049975	MSigDBGO
MSigDBGO_486	GO_PEPTIDE_CROSS_LINKING	kidney	0.00049975	MSigDBGO
TEISERp_567	TCGA_BREAST_DIS_K10_KMERSTEMISEQ12_RNA_MIz17_UGGUNNNUNNWRYYR_((((.......))))	kidney	0.00049975	TEISERp
MSigDBGO_4608	GO_EXTRACELLULAR_MATRIX_STRUCTURAL_CONSTITUENT	kidney	0.00049975	MSigDBGO
FIRE1KBup_830	TCGA_BREAST_DIS_K45_DNA_MIz9_.CAA[ACG]CG[AG][ACT]	kidney	0.00049975	FIRE1KBup
MSigDB_5195	REACTOME_M_PHASE	kidney	0.00049975	MSigDB
FIRE1KB3p_1179	TCGA_THYMOMA_DIS_K45_RNA_MIz13_[ACT]TTCA[AGT]GC[ACT]	kidney	0.00049975	FIRE1KB3p
MSigDB_4805	REACTOME_SIGNALING_BY_ROBO_RECEPTORS	kidney	0.00049975	MSigDB
MSigDBGO_5654	GO_POSITIVE_REGULATION_OF_CELL_POPULATION_PROLIFERATION	kidney	0.00049975	MSigDBGO
MSigDBGO_1684	GO_CILIUM_ORGANIZATION	kidney	0.00049975	MSigDBGO
FIRE1KBup_672	TCGA_LIVER_DIS_K40_DNA_MIz18_[AGT]CGC[GT][AT][GT]A.	kidney	0.00049975	FIRE1KBup
FIRE1KB3p_3342	TCGA_LIVER_DIS_K40_RNA_MIz12_.CAG[CT]GG[AT].	kidney	0.00049975	FIRE1KB3p
MSigDBGO_5229	GO_COENZYME_BINDING	kidney	0.00049975	MSigDBGO
FIRE1KBup_690	TCGA_THYROID_CON_LOG2R_bins25_DNA_MIz10_[AGT][CT]CGTTA..	kidney	0.00049975	FIRE1KBup
FIRE1KB3p_348	TCGA_GBM_DIS_K45_RNA_MIz16_.[AC][CG]GC[AG]T[AGT][AGT]	kidney	0.00049975	FIRE1KB3p
MSigDB_848	REACTOME_AXON_GUIDANCE	kidney	0.00049975	MSigDB
FIRE1KBup_666	TCGA_CERVICAL_DIS_K45_DNA_MIz13_.A[GT]CG[AC]T[CT][CGT]	kidney	0.00049975	FIRE1KBup
MSigDBGO_2626	GO_POSITIVE_REGULATION_OF_CYTOKINE_PRODUCTION	kidney	0.00049975	MSigDBGO
MSigDBGO_3003	GO_REGULATION_OF_CELL_CYCLE_PHASE_TRANSITION	kidney	0.00049975	MSigDBGO
MSigDBGO_3993	GO_CYTOSOLIC_PART	kidney	0.00049975	MSigDBGO
MSigDBGO_1539	GO_ANTIGEN_PROCESSING_AND_PRESENTATION	kidney	0.00049975	MSigDBGO
MSigDBGO_72	GO_CHROMOSOME_SEGREGATION	kidney	0.00049975	MSigDBGO
FIRE1KBup_1103	TCGA_LUNG_AD_DIS_K45_DNA_MIz22_.CGT[AC]A[CT][GT].	kidney	0.00049975	FIRE1KBup
MSigDBGO_4128	GO_CYTOSOLIC_LARGE_RIBOSOMAL_SUBUNIT	kidney	0.00049975	MSigDBGO
MSigDBGO_1310	GO_PROTEIN_TARGETING_TO_MEMBRANE	kidney	0.00049975	MSigDBGO
MSigDBGO_3555	GO_NEGATIVE_REGULATION_OF_CELL_CYCLE	kidney	0.00049975	MSigDBGO
MSigDB_813	REACTOME_CELL_CYCLE_CHECKPOINTS	kidney	0.00049975	MSigDB
MSigDBONC_108	MEL18_DN.V1_UP	kidney	0.00049975	MSigDBONC
MSigDBGO_4355	GO_SPINDLE	kidney	0.00049975	MSigDBGO
MSigDBGO_906	GO_ORGANOPHOSPHATE_BIOSYNTHETIC_PROCESS	kidney	0.00049975	MSigDBGO
MSigDBGO_1463	GO_LYMPHOCYTE_MEDIATED_IMMUNITY	kidney	0.00049975	MSigDBGO
MSigDBGO_184	GO_ANTIMICROBIAL_HUMORAL_RESPONSE	kidney	0.00049975	MSigDBGO
FIRE1KBup_197	TCGA_PROSTATE_DIS_K40_DNA_MIz18_[ACG][AGT]ACTAC[AG][ACT]	kidney	0.00049975	FIRE1KBup
MSigDBGO_4447	GO_CYTOKINE_BINDING	kidney	0.00049975	MSigDBGO
MSigDBGO_3666	GO_DNA_REPLICATION	kidney	0.00049975	MSigDBGO
MSigDBGO_962	GO_AEROBIC_RESPIRATION	kidney	0.00049975	MSigDBGO
MSigDB_753	REACTOME_TCR_SIGNALING	kidney	0.00049975	MSigDB
FIRE1KB3p_586	TCGA_GLIOMA_DIS_K45_RNA_MIz10_.A[CGT][CG]GTGA.	kidney	0.00049975	FIRE1KB3p
MSigDBGO_3711	GO_DEFENSE_RESPONSE_TO_BACTERIUM	kidney	0.00049975	MSigDBGO
MSigDBGO_5039	GO_COFACTOR_BINDING	kidney	0.00049975	MSigDBGO
MSigDBONC_104	BMI1_DN_MEL18_DN.V1_UP	kidney	0.00049975	MSigDBONC
FIRE1KBup_461	TCGA_LUNG_SQ_DIS_K10_DNA_MIz45_[ACT]GT[AC]GT[ACT][CGT].	kidney	0.00049975	FIRE1KBup
MSigDBONC_33	VEGF_A_UP.V1_DN	kidney	0.00049975	MSigDBONC
FIRE1KBup_514	TCGA_ESOPHAGEAL_DIS_K10_DNA_MIz22_.[AG][AGT]ACTAC[AG]	kidney	0.00049975	FIRE1KBup
MSigDBGO_3958	GO_CHROMOSOME_CENTROMERIC_REGION	kidney	0.00049975	MSigDBGO
MSigDBGO_1731	GO_ORGANIC_ACID_CATABOLIC_PROCESS	kidney	0.00049975	MSigDBGO
MSigDB_917	REACTOME_DNA_REPAIR	kidney	0.00049975	MSigDB
MSigDBGO_724	GO_ADAPTIVE_IMMUNE_RESPONSE_BASED_ON_SOMATIC_RECOMBINATION_OF_IMMUNE_RECEPTORS_BUILT_FROM_IMMUNOGLOBULIN_SUPERFAMILY_DOMAINS	kidney	0.00049975	MSigDBGO
MSigDB_760	REACTOME_ACTIVATION_OF_THE_MRNA_UPON_BINDING_OF_THE_CAP_BINDING_COMPLEX_AND_EIFS_AND_SUBSEQUENT_BINDING_TO_43S	kidney	0.00049975	MSigDB
FIRE1KB3p_2351	TCGA_LUNG_AD_DIS_K10_RNA_MIz14_.A[GT]TAG[CG]G.	kidney	0.00049975	FIRE1KB3p
MSigDBGO_8195	GO_PROTON_TRANSMEMBRANE_TRANSPORT	kidney	0.00049975	MSigDBGO
MSigDBGO_1461	GO_APOPTOTIC_SIGNALING_PATHWAY	kidney	0.00049975	MSigDBGO
MSigDBMOT_788	GTGACGY_E4F1_Q6	kidney	0.00049975	MSigDBMOT
MSigDBGO_1648	GO_SISTER_CHROMATID_SEGREGATION	kidney	0.00049975	MSigDBGO
MSigDBGO_1832	GO_MITOTIC_NUCLEAR_DIVISION	kidney	0.00049975	MSigDBGO
FIRE1KBup_369	TCGA_THYROID_DIS_K40_DNA_MIz13_[ACT]ACG[GT][ACG]AC.	kidney	0.00049975	FIRE1KBup
FIRE1KBup_1295	TCGA_STOMACH_DIS_K45_DNA_MIz27_.[CT]GT[AC]GT[ACT][CGT]	kidney	0.00049975	FIRE1KBup
MSigDBGO_1063	GO_POSITIVE_REGULATION_OF_LEUKOCYTE_PROLIFERATION	kidney	0.00049975	MSigDBGO
MSigDBGO_811	GO_MITOTIC_SISTER_CHROMATID_SEGREGATION	kidney	0.00049975	MSigDBGO
FIRE1KB3p_5816	TCGA_LIVER_DIS_K5_RNA_MIz15_.TTGGTTC.	kidney	0.00049975	FIRE1KB3p
FIRE1KBup_499	TCGA_STOMACH_DIS_K45_DNA_MIz13_.[AG]ACGCT[CT].	kidney	0.00049975	FIRE1KBup
FIRE1KBup_1073	TCGA_PROSTATE_DIS_K40_DNA_MIz12_.CG[CT]CAT[CT][AGT]	kidney	0.00049975	FIRE1KBup
MSigDBGO_9442	GO_PROTON_TRANSMEMBRANE_TRANSPORTER_ACTIVITY	kidney	0.00049975	MSigDBGO
MSigDB_635	REACTOME_DEVELOPMENTAL_BIOLOGY	kidney	0.00049975	MSigDB
MSigDBGO_3730	GO_NUCLEAR_CHROMOSOME_SEGREGATION	kidney	0.00049975	MSigDBGO
FIRE1KB3p_5411	TCGA_COLON_DIS_K40_RNA_MIz9_.TC[AG]TTC[GT][CGT]	kidney	0.00049975	FIRE1KB3p
MSigDB_4719	REACTOME_MITOTIC_METAPHASE_AND_ANAPHASE	kidney	0.00049975	MSigDB
MSigDBGO_3686	GO_COFACTOR_BIOSYNTHETIC_PROCESS	kidney	0.00049975	MSigDBGO
MSigDBGO_4055	GO_CYTOSOLIC_SMALL_RIBOSOMAL_SUBUNIT	kidney	0.00049975	MSigDBGO
FIRE1KBup_683	TCGA_GLIOMA_DIS_K45_DNA_MIz33_.[AGT][CG]TT[AC]CG[CG]	kidney	0.00049975	FIRE1KBup
TEISERp_515	TCGA_LIVER_DIS_K40_MINI6xISEQ10_RNA_MIz25_SNVRHHNDNBDYBNB_(((((.....)))))	kidney	0.00049975	TEISERp
FIRE1KB3p_1469	TCGA_RECTAL_DIS_K40_RNA_MIz16_[AGT].AC[CGT]GCA.	kidney	0.00049975	FIRE1KB3p
FIRE1KB3p_2446	TCGA_LUNG_SQ_DIS_K45_RNA_MIz11_[AGT]TGCCA[CG][AT][CGT]	kidney	0.00049975	FIRE1KB3p
FIRE1KB3p_3267	TCGA_ESOPHAGEAL_DIS_K45_RNA_MIz12_.CAC[GT][AGT]GT.	kidney	0.00049975	FIRE1KB3p
FIRE1KB3p_531	TCGA_KIDNEY_DIS_K45_RNA_MIz13_.[AC]GGCA.T[AT]	kidney	0.00049975	FIRE1KB3p
MSigDBGO_1374	GO_LEUKOCYTE_PROLIFERATION	kidney	0.00049975	MSigDBGO
MSigDBGO_3062	GO_NUCLEAR_TRANSCRIBED_MRNA_CATABOLIC_PROCESS_NONSENSE_MEDIATED_DECAY	kidney	0.00049975	MSigDBGO
MSigDBGO_3915	GO_CHROMOSOME	kidney	0.00049975	MSigDBGO
FIRE1KB3p_1378	TCGA_GBM_DIS_K45_RNA_MIz10_.[AG]GC[CG]TTT[ACT]	kidney	0.00049975	FIRE1KB3p
FIRE1KB3p_1437	TCGA_THYROID_DIS_K40_RNA_MIz16_[AGT]A[AG]GTCT[ACG][ACT]	kidney	0.00049975	FIRE1KB3p
FIRE1KB3p_1712	TCGA_GBM_DIS_K45_RNA_MIz21_[AGT]C[CG]A[ACT][ACT]AC.	kidney	0.00049975	FIRE1KB3p
FIRE1KB3p_3247	TCGA_GLIOMA_DIS_K45_RNA_MIz19_.CA[CG][AGT]AGT[ACT]	kidney	0.00049975	FIRE1KB3p
FIRE1KB3p_3382	TCGA_LUNG_AD_DIS_K45_RNA_MIz28_.CAGTG.T.	kidney	0.00049975	FIRE1KB3p
FIRE1KB3p_351	TCGA_PANCREATIC_DIS_K45_RNA_MIz16_.AC[CG][GT]A[CT][AT][CGT]	kidney	0.00049975	FIRE1KB3p
FIRE1KB3p_4270	TCGA_MELANOMA_DIS_K40_RNA_MIz8_.CTGT[GT]CA.	kidney	0.00049975	FIRE1KB3p
FIRE1KB3p_4663	TCGA_LUNG_SQ_DIS_K45_RNA_MIz11_.GCT[AT]T[AG]G[CGT]	kidney	0.00049975	FIRE1KB3p
FIRE1KB3p_4685	TCGA_BLADDER_DIS_K10_RNA_MIz15_.GG[AGT]AACA.	kidney	0.00049975	FIRE1KB3p
FIRE1KBup_1284	TCGA_STOMACH_DIS_K45_DNA_MIz29_[CT][CGT][AT]CG[CT][AGT]A[CGT]	kidney	0.00049975	FIRE1KBup
FIRE1KBup_1324	TCGA_COLON_DIS_K40_DNA_MIz14_.G[AT]ACG[CT][CT].	kidney	0.00049975	FIRE1KBup
MSigDBGO_2408	GO_ORGANIC_CYCLIC_COMPOUND_CATABOLIC_PROCESS	kidney	0.00049975	MSigDBGO
MSigDBGO_3699	GO_LYMPHOCYTE_DIFFERENTIATION	kidney	0.00049975	MSigDBGO
FIRE1KB3p_2186	TCGA_LIVER_DIS_K40_RNA_MIz12_[AGT]GGTGA[AT][CT].	kidney	0.00049975	FIRE1KB3p
FIRE1KB3p_4009	TCGA_LUNG_AD_DIS_K45_RNA_MIz15_.C[GT]TTGA[CG].	kidney	0.00049975	FIRE1KB3p
FIRE1KBup_1310	TCGA_LUNG_SQ_CON_LOG2R_bins25_DNA_MIz17_.[CT]TCG[AC][GT]A[CGT]	kidney	0.00049975	FIRE1KBup
FIRE1KBup_586	TCGA_OVARIAN_DIS_K45_DNA_MIz24_[AGT]AC[GT]AC[AG]..	kidney	0.00049975	FIRE1KBup
MSigDBGO_4505	GO_MONOVALENT_INORGANIC_CATION_TRANSMEMBRANE_TRANSPORTER_ACTIVITY	kidney	0.00049975	MSigDBGO
MSigDBGO_899	GO_REGULATION_OF_INNATE_IMMUNE_RESPONSE	kidney	0.00049975	MSigDBGO
MSigDBGO_958	GO_CRISTAE_FORMATION	kidney	0.00049975	MSigDBGO
FIRE1KB3p_478	TCGA_TESTICULAR_DIS_K45_RNA_MIz9_[ACG]CAT[AG]C[CGT]A.	kidney	0.00049975	FIRE1KB3p
FIRE1KB3p_4924	TCGA_GBM_DIS_K10_RNA_MIz24_.GTT[ACT]C[GT]G.	kidney	0.00049975	FIRE1KB3p
FIRE1KBup_1097	TCGA_LIVER_DIS_K5_DNA_MIz44_[CGT]A[AT][AG]CG[CT][AT].	kidney	0.00049975	FIRE1KBup
MSigDBGO_1372	GO_DEFENSE_RESPONSE_TO_OTHER_ORGANISM	kidney	0.00049975	MSigDBGO
MSigDBGO_93	GO_REGULATION_OF_LEUKOCYTE_PROLIFERATION	kidney	0.00049975	MSigDBGO
MSigDB_640	REACTOME_ANTIGEN_PROCESSING_CROSS_PRESENTATION	kidney	0.00049975	MSigDB
MSigDBGO_1954	GO_REGULATION_OF_LYMPHOCYTE_DIFFERENTIATION	kidney	0.00049975	MSigDBGO
MSigDB_1003	REACTOME_MITOTIC_PROMETAPHASE	kidney	0.00049975	MSigDB
MSigDBGO_3043	GO_MONOCARBOXYLIC_ACID_CATABOLIC_PROCESS	kidney	0.00049975	MSigDBGO
MSigDBGO_4849	GO_INTEGRIN_BINDING	kidney	0.00049975	MSigDBGO
FIRE1KB3p_1324	TCGA_LUNG_SQ_DIS_K10_RNA_MIz20_.AG[CG]T[AT]GC.	kidney	0.00049975	FIRE1KB3p
FIRE1KBup_587	TCGA_COLON_DIS_K40_DNA_MIz21_[AGT]AC[GT]AC[AG][ACT].	kidney	0.00049975	FIRE1KBup
MSigDBGO_2727	GO_POSITIVE_REGULATION_OF_IMMUNE_EFFECTOR_PROCESS	kidney	0.00049975	MSigDBGO
FIRE1KB3p_1372	TCGA_AML_DIS_K5_RNA_MIz28_.AGGCA[AT]T.	kidney	0.00049975	FIRE1KB3p
MSigDBGO_1292	GO_REGULATION_OF_HEMOPOIESIS	kidney	0.00049975	MSigDBGO
MSigDBONC_189	LEF1_UP.V1_UP	kidney	0.00049975	MSigDBONC
FIRE1KB3p_1923	TCGA_SARCOMA_DIS_K10_RNA_MIz11_[AGT]GAAC[AG]CA.	kidney	0.00049975	FIRE1KB3p
MSigDBONC_106	BMI1_DN.V1_UP	kidney	0.00049975	MSigDBONC
MSigDBGO_111	GO_FATTY_ACID_CATABOLIC_PROCESS	kidney	0.00049975	MSigDBGO
MSigDBMOT_350	PEA3_Q6	kidney	0.00049975	MSigDBMOT
MSigDB_429	PID_INTEGRIN1_PATHWAY	kidney	0.00049975	MSigDB
MSigDBGO_2260	GO_CELL_CYCLE_G2_M_PHASE_TRANSITION	kidney	0.00049975	MSigDBGO
MSigDB_626	REACTOME_SIGNALING_BY_RHO_GTPASES	kidney	0.00049975	MSigDB
FIRE1KB3p_4530	TCGA_GBM_DIS_K45_RNA_MIz20_.G[AT]CA[ACT][AC]G[CG]	kidney	0.00049975	FIRE1KB3p
MSigDBGO_2149	GO_REGULATION_OF_T_CELL_DIFFERENTIATION	kidney	0.00049975	MSigDBGO
FIRE1KB3p_4718	TCGA_KIDNEY_DIS_K45_RNA_MIz12_.GGTGA[CGT]A.	kidney	0.00049975	FIRE1KB3p
MSigDBGO_4205	GO_KINETOCHORE	kidney	0.00049975	MSigDBGO
MSigDB_612	PID_IL12_STAT4_PATHWAY	kidney	0.00049975	MSigDB
MSigDBGO_3497	GO_NEGATIVE_REGULATION_OF_CELL_DIFFERENTIATION	kidney	0.00049975	MSigDBGO
MSigDBGO_4292	GO_INTRINSIC_COMPONENT_OF_MITOCHONDRIAL_MEMBRANE	kidney	0.00049975	MSigDBGO
MSigDBGO_5709	GO_ANIMAL_ORGAN_MORPHOGENESIS	kidney	0.00049975	MSigDBGO
MSigDBGO_592	GO_T_CELL_PROLIFERATION	kidney	0.00049975	MSigDBGO
MSigDBMOT_424	YY1_Q6	kidney	0.00049975	MSigDBMOT
MSigDBGO_2729	GO_NEGATIVE_REGULATION_OF_CELL_ACTIVATION	kidney	0.00049975	MSigDBGO
MSigDB_4715	REACTOME_RESOLUTION_OF_SISTER_CHROMATID_COHESION	kidney	0.00049975	MSigDB
MSigDB_985	REACTOME_DNA_REPLICATION	kidney	0.00049975	MSigDB
MSigDBGO_7076	GO_NEGATIVE_REGULATION_OF_LYMPHOCYTE_ACTIVATION	kidney	0.00049975	MSigDBGO
MSigDBGO_3627	GO_RESPONSE_TO_VIRUS	kidney	0.00049975	MSigDBGO
MSigDBGO_1404	GO_ORGANELLE_FISSION	kidney	0.00049975	MSigDBGO
MSigDBGO_313	GO_DNA_DEPENDENT_DNA_REPLICATION	kidney	0.00049975	MSigDBGO
MSigDBMOT_601	KRCTCNNNNMANAGC_UNKNOWN	kidney	0.00049975	MSigDBMOT
MSigDBGO_1948	GO_NEGATIVE_REGULATION_OF_MITOTIC_CELL_CYCLE	kidney	0.00049975	MSigDBGO
MSigDBGO_4224	GO_DNA_PACKAGING_COMPLEX	kidney	0.00049975	MSigDBGO
MSigDBGO_1092	GO_REGULATION_OF_CELL_CYCLE_G2_M_PHASE_TRANSITION	kidney	0.00049975	MSigDBGO
MSigDB_4962	REACTOME_DNA_METHYLATION	kidney	0.00049975	MSigDB
MSigDB_777	REACTOME_INTEGRIN_CELL_SURFACE_INTERACTIONS	kidney	0.00049975	MSigDB
MSigDBGO_5572	GO_NUCLEOSIDE_PHOSPHATE_METABOLIC_PROCESS	kidney	0.00049975	MSigDBGO
MSigDBGO_756	GO_POSITIVE_REGULATION_OF_T_CELL_PROLIFERATION	kidney	0.00049975	MSigDBGO
MSigDBGO_4678	GO_GLYCOSAMINOGLYCAN_BINDING	kidney	0.00049975	MSigDBGO
MSigDB_1033	REACTOME_S_PHASE	kidney	0.00049975	MSigDB
MSigDBGO_2293	GO_LIPID_METABOLIC_PROCESS	kidney	0.00049975	MSigDBGO
FIRE1KBup_696	TCGA_COLON_CON_LOG2R_bins10_DNA_MIz21_[AGT][CT]GT[AC]GT[ACT].	kidney	0.00049975	FIRE1KBup
MSigDBGO_2759	GO_MESENCHYME_DEVELOPMENT	kidney	0.00049975	MSigDBGO
MSigDBGO_24	GO_CYTOPLASMIC_TRANSLATION	kidney	0.00049975	MSigDBGO
MSigDBGO_5922	GO_ENDOSOMAL_TRANSPORT	kidney	0.00049975	MSigDBGO
MSigDBGO_5200	GO_STRUCTURAL_MOLECULE_ACTIVITY	kidney	0.00049975	MSigDBGO
MSigDBGO_5207	GO_CYTOKINE_RECEPTOR_BINDING	kidney	0.00049975	MSigDBGO
MSigDBGO_4022	GO_MICROBODY	kidney	0.00049975	MSigDBGO
MSigDBGO_1722	GO_INTERFERON_GAMMA_PRODUCTION	kidney	0.00049975	MSigDBGO
MSigDBGO_4219	GO_CONDENSED_CHROMOSOME_CENTROMERIC_REGION	kidney	0.00049975	MSigDBGO
FIRE1KBup_1190	TCGA_HEAD_NECK_DIS_K40_DNA_MIz13_[CGT]CG[AGT]TA[CT][AC].	kidney	0.00049975	FIRE1KBup
MSigDB_905	REACTOME_REGULATION_OF_MITOTIC_CELL_CYCLE	kidney	0.00049975	MSigDB
MSigDBGO_850	GO_POSITIVE_REGULATION_OF_EPITHELIAL_CELL_PROLIFERATION	kidney	0.00049975	MSigDBGO
MSigDBGO_3225	GO_CELL_CYCLE_CHECKPOINT	kidney	0.00049975	MSigDBGO
MSigDBGO_4378	GO_CILIUM	kidney	0.00049975	MSigDBGO
MSigDBGO_216	GO_REGULATION_OF_ALPHA_BETA_T_CELL_ACTIVATION	kidney	0.00049975	MSigDBGO
FIRE1KBup_728	TCGA_LUNG_AD_DIS_K45_DNA_MIz12_[AGT]TTCCGC[AG].	kidney	0.00049975	FIRE1KBup
MSigDB_1039	REACTOME_VIF_MEDIATED_DEGRADATION_OF_APOBEC3G	kidney	0.00049975	MSigDB
FIRE1KBup_593	TCGA_BLADDER_DIS_K10_DNA_MIz47_[AGT]ACTAC[AG][ACT].	kidney	0.00049975	FIRE1KBup
MSigDBGO_4141	GO_ENDOPLASMIC_RETICULUM_LUMEN	kidney	0.00049975	MSigDBGO
FIRE1KB3p_4872	TCGA_CERVICAL_DIS_K10_RNA_MIz12_.GT[CGT]GCAA.	kidney	0.00049975	FIRE1KB3p
MSigDBGO_1409	GO_NEGATIVE_REGULATION_OF_CELL_CYCLE_PROCESS	kidney	0.00049975	MSigDBGO
MSigDBGO_5481	GO_TRICARBOXYLIC_ACID_CYCLE	kidney	0.00049975	MSigDBGO
MSigDBONC_62	SNF5_DN.V1_UP	kidney	0.00049975	MSigDBONC
MSigDB_4570	REACTOME_ACTIVATION_OF_APC_C_AND_APC_C:CDC20_MEDIATED_DEGRADATION_OF_MITOTIC_PROTEINS	kidney	0.00049975	MSigDB
MSigDB_904	REACTOME_MITOTIC_G1_G1_S_PHASES	kidney	0.00049975	MSigDB
MSigDBGO_4011	GO_APICAL_PART_OF_CELL	kidney	0.00049975	MSigDBGO
MSigDBGO_2946	GO_MICROTUBULE_BASED_MOVEMENT	kidney	0.00049975	MSigDBGO
MSigDBGO_3359	GO_POSITIVE_REGULATION_OF_CHEMOTAXIS	kidney	0.00049975	MSigDBGO
MSigDB_5275	REACTOME_THE_ROLE_OF_GTSE1_IN_G2_M_PROGRESSION_AFTER_G2_CHECKPOINT	kidney	0.00049975	MSigDB
MSigDBGO_375	GO_REGULATION_OF_ADAPTIVE_IMMUNE_RESPONSE	kidney	0.00049975	MSigDBGO
MSigDBGO_2286	GO_POSITIVE_REGULATION_OF_LYMPHOCYTE_DIFFERENTIATION	kidney	0.00049975	MSigDBGO
MSigDB_4753	REACTOME_ECM_PROTEOGLYCANS	kidney	0.00049975	MSigDB
MSigDB_4984	REACTOME_METABOLISM_OF_LIPIDS	kidney	0.00049975	MSigDB
MSigDBMOT_434	E2F_Q2	kidney	0.00049975	MSigDBMOT
MSigDBGO_1889	GO_CELL_CYCLE_G1_S_PHASE_TRANSITION	kidney	0.00049975	MSigDBGO
MSigDBGO_4424	GO_COLLAGEN_TRIMER	kidney	0.00049975	MSigDBGO
MSigDBGO_2470	GO_CELLULAR_LIPID_METABOLIC_PROCESS	kidney	0.00049975	MSigDBGO
MSigDB_5205	REACTOME_MITOTIC_SPINDLE_CHECKPOINT	kidney	0.00049975	MSigDB
MSigDBGO_387	GO_ANAPHASE_PROMOTING_COMPLEX_DEPENDENT_CATABOLIC_PROCESS	kidney	0.00049975	MSigDBGO
MSigDBGO_8772	GO_CAVEOLA	kidney	0.00049975	MSigDBGO
MSigDBMOT_248	E2F_Q4	kidney	0.00049975	MSigDBMOT
MSigDBMOT_250	E2F_Q6	kidney	0.00049975	MSigDBMOT
MSigDBMOT_790	TGACCTY_ERR1_Q2	kidney	0.00049975	MSigDBMOT
FIRE1KB3p_754	TCGA_OVARIAN_DIS_K45_RNA_MIz15_[ACT][AG][CT]GA[GT][CT]C.	kidney	0.00049975	FIRE1KB3p
MSigDB_5301	REACTOME_RRNA_PROCESSING_IN_THE_NUCLEUS_AND_CYTOSOL	kidney	0.00049975	MSigDB
MSigDBGO_5216	GO_GROWTH_FACTOR_BINDING	kidney	0.00049975	MSigDBGO
FIRE1KB3p_5126	TCGA_SARCOMA_DIS_K10_RNA_MIz23_.TA[CG]GC.T.	kidney	0.00049975	FIRE1KB3p
MSigDBGO_1005	GO_MACROAUTOPHAGY	kidney	0.00049975	MSigDBGO
MSigDBGO_3646	GO_CELLULAR_RESPONSE_TO_DNA_DAMAGE_STIMULUS	kidney	0.00049975	MSigDBGO
MSigDBGO_5127	GO_CYTOKINE_RECEPTOR_ACTIVITY	kidney	0.00049975	MSigDBGO
MSigDBGO_5655	GO_NEGATIVE_REGULATION_OF_CELL_POPULATION_PROLIFERATION	kidney	0.00049975	MSigDBGO
MSigDBGO_9307	GO_TRANSMEMBRANE_SIGNALING_RECEPTOR_ACTIVITY	kidney	0.00049975	MSigDBGO
FIRE1KB3p_2091	TCGA_PROSTATE_DIS_K40_RNA_MIz19_[AGT]GC[AT]G[CT]TA.	kidney	0.00049975	FIRE1KB3p
FIRE1KB3p_4311	TCGA_KIDNEY_CON_LOG2R_bins25_RNA_MIz14_[CT]T[CG]T[CG]TGA[AGT]	kidney	0.00049975	FIRE1KB3p
FIRE1KB3p_4326	TCGA_PARAGANGLIOMA_DIS_K40_RNA_MIz13_.CTTT[CG]AG.	kidney	0.00049975	FIRE1KB3p
FIRE1KB3p_5230	TCGA_BLADDER_DIS_K10_RNA_MIz17_.TAG[GT].GC[ACT]	kidney	0.00049975	FIRE1KB3p
FIRE1KB3p_543	TCGA_ESOPHAGEAL_DIS_K45_RNA_MIz18_.[ACG]GTA[GT]C[CGT].	kidney	0.00049975	FIRE1KB3p
MSigDB_704	REACTOME_COLLAGEN_FORMATION	kidney	0.00049975	MSigDB
MSigDBGO_1501	GO_B_CELL_ACTIVATION	kidney	0.00049975	MSigDBGO
MSigDBGO_3022	GO_RESPONSE_TO_BIOTIC_STIMULUS	kidney	0.00049975	MSigDBGO
FIRE1KB3p_1377	TCGA_TESTICULAR_DIS_K45_RNA_MIz10_.AGGC[AT]TT[AGT]	kidney	0.00049975	FIRE1KB3p
FIRE1KB3p_2543	TCGA_COLON_DIS_K40_RNA_MIz13_.A..TACG[AGT]	kidney	0.00049975	FIRE1KB3p
FIRE1KB3p_3332	TCGA_GBM_DIS_K45_RNA_MIz10_.C[AG]CAG[GT]T.	kidney	0.00049975	FIRE1KB3p
FIRE1KB3p_3379	TCGA_LUNG_AD_DIS_K45_RNA_MIz17_.C[AG]TG[AT]G[AC][AGT]	kidney	0.00049975	FIRE1KB3p
FIRE1KB3p_4888	TCGA_KIDNEY_DIS_K45_RNA_MIz9_.GTG[AC]AGT.	kidney	0.00049975	FIRE1KB3p
FIRE1KB3p_784	TCGA_PARAGANGLIOMA_DIS_K40_RNA_MIz12_[ACT]AGTGT[ACT]G.	kidney	0.00049975	FIRE1KB3p
FIRE1KB3p_991	TCGA_BLADDER_DIS_K45_RNA_MIz14_[ACT]G[AG]C[CG]T[AT][AGT][AT]	kidney	0.00049975	FIRE1KB3p
FIRE1KBup_1238	TCGA_OVARIAN_DIS_K45_DNA_MIz8_.C[GT]TTCCG.	kidney	0.00049975	FIRE1KBup
MSigDBGO_1363	GO_LYMPHOCYTE_ACTIVATION	kidney	0.00049975	MSigDBGO
MSigDBGO_2941	GO_RESPONSE_TO_INTERFERON_GAMMA	kidney	0.00049975	MSigDBGO
MSigDBGO_4159	GO_EXTRACELLULAR_MATRIX_COMPONENT	kidney	0.00049975	MSigDBGO
MSigDBGO_6610	GO_T_CELL_ACTIVATION	kidney	0.00049975	MSigDBGO
MSigDBGO_8237	GO_POSITIVE_REGULATION_OF_LEUKOCYTE_CELL_CELL_ADHESION	kidney	0.00049975	MSigDBGO
FIRE1KB3p_1242	TCGA_CERVICAL_DIS_K10_RNA_MIz28_.[AG][AG][AC]GTTC.	kidney	0.00049975	FIRE1KB3p
FIRE1KB3p_2383	TCGA_ESOPHAGEAL_DIS_K45_RNA_MIz14_[AGT]TC[AG][ACT]G[CG]T.	kidney	0.00049975	FIRE1KB3p
FIRE1KB3p_4848	TCGA_PANCREATIC_DIS_K45_RNA_MIz12_.GTCAT.G.	kidney	0.00049975	FIRE1KB3p
FIRE1KB3p_4991	TCGA_BREAST_DIS_K45_RNA_MIz14_.TAA[ACT]GAG[ACG]	kidney	0.00049975	FIRE1KB3p
FIRE1KB3p_5372	TCGA_ESOPHAGEAL_DIS_K45_RNA_MIz10_.TC[AC]GC.[GT][AT]	kidney	0.00049975	FIRE1KB3p
MSigDBGO_1770	GO_INNATE_IMMUNE_RESPONSE	kidney	0.00049975	MSigDBGO
FIRE1KB3p_1212	TCGA_UTERINE_ENDOMETRIAL_DIS_K45_RNA_MIz16_[AG][AC][CG]GT[AC][ACT]T.	kidney	0.00049975	FIRE1KB3p
FIRE1KB3p_4471	TCGA_HEAD_NECK_DIS_K40_RNA_MIz9_.GAGGAT[ACT].	kidney	0.00049975	FIRE1KB3p
MSigDBONC_22	CSR_EARLY_UP.V1_UP	kidney	0.00049975	MSigDBONC
FIRE1KBup_750	TCGA_BREAST_DIS_K45_DNA_MIz12_.[AT]ACGGC[GT][CGT]	kidney	0.00049975	FIRE1KBup
MSigDBGO_3443	GO_RESPONSE_TO_TUMOR_NECROSIS_FACTOR	kidney	0.00049975	MSigDBGO
MSigDBGO_7609	GO_MONONUCLEAR_CELL_MIGRATION	kidney	0.00049975	MSigDBGO
FIRE1KB3p_4237	TCGA_KIDNEY_DIS_K10_RNA_MIz10_.CTGCTAA.	kidney	0.00049975	FIRE1KB3p
FIRE1KBup_6	TCGA_PANCREATIC_DIS_K45_DNA_MIz8_.AA[AC]C[AG][CT]CG	kidney	0.00049975	FIRE1KBup
MSigDBGO_243	GO_COLLAGEN_FIBRIL_ORGANIZATION	kidney	0.00049975	MSigDBGO
MSigDBGO_4339	GO_MICROBODY_PART	kidney	0.00049975	MSigDBGO
MSigDBMOT_388	E2F1DP2_01	kidney	0.00049975	MSigDBMOT
MSigDB_4876	REACTOME_SIRT1_NEGATIVELY_REGULATES_RRNA_EXPRESSION	kidney	0.00049975	MSigDB
MSigDB_4699	REACTOME_CELLULAR_RESPONSES_TO_STRESS	kidney	0.00049975	MSigDB
FIRE1KBup_697	TCGA_LUNG_AD_CON_LOG2R_bins10_DNA_MIz23_[AGT][CT]GT[AC]GT[CT].	kidney	0.00049975	FIRE1KBup
MSigDB_4508	REACTOME_MITOCHONDRIAL_BIOGENESIS	kidney	0.00049975	MSigDB
MSigDBGO_2554	GO_NEGATIVE_REGULATION_OF_CELL_CYCLE_PHASE_TRANSITION	kidney	0.00049975	MSigDBGO
MSigDBMOT_251	E2F1_Q3	kidney	0.00049975	MSigDBMOT
MSigDBGO_4308	GO_CONDENSED_CHROMOSOME	kidney	0.00049975	MSigDBGO
MSigDB_5463	REACTOME_NEGATIVE_REGULATION_OF_NOTCH4_SIGNALING	kidney	0.00049975	MSigDB
MSigDBGO_8210	GO_MICROTUBULE_CYTOSKELETON_ORGANIZATION_INVOLVED_IN_MITOSIS	kidney	0.00049975	MSigDBGO
MSigDB_812	REACTOME_CHEMOKINE_RECEPTORS_BIND_CHEMOKINES	kidney	0.00049975	MSigDB
MSigDBGO_5610	GO_SPINDLE_ORGANIZATION	kidney	0.00049975	MSigDBGO
MSigDBMOT_253	E2F1_Q6	kidney	0.00049975	MSigDBMOT
MSigDBGO_369	GO_FATTY_ACID_BETA_OXIDATION	kidney	0.00049975	MSigDBGO
MSigDB_915	REACTOME_MITOTIC_G2_G2_M_PHASES	kidney	0.00049975	MSigDB
MSigDB_840	REACTOME_MUSCLE_CONTRACTION	kidney	0.00049975	MSigDB
MSigDB_741	REACTOME_CDK_MEDIATED_PHOSPHORYLATION_AND_REMOVAL_OF_CDC6	kidney	0.00049975	MSigDB
MSigDBGO_4575	GO_HEPARIN_BINDING	kidney	0.00049975	MSigDBGO
FIRE1KB3p_2815	TCGA_GLIOMA_DIS_K10_RNA_MIz25_.AT[CGT][CG]CCA[AG]	kidney	0.00049975	FIRE1KB3p
MSigDB_5199	REACTOME_SWITCHING_OF_ORIGINS_TO_A_POST_REPLICATIVE_STATE	kidney	0.00049975	MSigDB
MSigDBGO_3826	GO_POSITIVE_REGULATION_OF_ALPHA_BETA_T_CELL_ACTIVATION	kidney	0.00049975	MSigDBGO
MSigDB_4560	REACTOME_APC_C:CDH1_MEDIATED_DEGRADATION_OF_CDC20_AND_OTHER_APC_C:CDH1_TARGETED_PROTEINS_IN_LATE_MITOSIS_EARLY_G1	kidney	0.00049975	MSigDB
MSigDBGO_2369	GO_REGULATION_OF_B_CELL_ACTIVATION	kidney	0.00049975	MSigDBGO
MSigDBMOT_387	E2F1DP1_01	kidney	0.00049975	MSigDBMOT
MSigDBGO_2300	GO_SIGNAL_TRANSDUCTION_BY_P53_CLASS_MEDIATOR	kidney	0.00049975	MSigDBGO
MSigDB_4534	REACTOME_COLLAGEN_BIOSYNTHESIS_AND_MODIFYING_ENZYMES	kidney	0.00049975	MSigDB
MSigDBMOT_537	ACACTGG_MIR199A_MIR199B	kidney	0.00049975	MSigDBMOT
MSigDB_5083	REACTOME_RHO_GTPASES_ACTIVATE_FORMINS	kidney	0.00049975	MSigDB
MSigDBONC_149	HOXA9_DN.V1_DN	kidney	0.00049975	MSigDBONC
MSigDB_5198	REACTOME_DNA_REPLICATION_PRE_INITIATION	kidney	0.00049975	MSigDB
MSigDBGO_1854	GO_CELLULAR_LIPID_CATABOLIC_PROCESS	kidney	0.00049975	MSigDBGO
MSigDBGO_1900	GO_DOUBLE_STRAND_BREAK_REPAIR	kidney	0.00049975	MSigDBGO
MSigDBMOT_389	E2F4DP1_01	kidney	0.00049975	MSigDBMOT
MSigDB_5204	REACTOME_G1_S_DNA_DAMAGE_CHECKPOINTS	kidney	0.00049975	MSigDB
MSigDBGO_1852	GO_POSITIVE_REGULATION_OF_NF_KAPPAB_TRANSCRIPTION_FACTOR_ACTIVITY	kidney	0.00049975	MSigDBGO
MSigDBGO_3293	GO_LIPID_OXIDATION	kidney	0.00049975	MSigDBGO
MSigDBGO_2532	GO_LIPID_BIOSYNTHETIC_PROCESS	kidney	0.00049975	MSigDBGO
MSigDBGO_2911	GO_DNA_INTEGRITY_CHECKPOINT	kidney	0.00049975	MSigDBGO
MSigDBGO_3332	GO_PRODUCTION_OF_MOLECULAR_MEDIATOR_OF_IMMUNE_RESPONSE	kidney	0.00049975	MSigDBGO
FIRE1KB3p_1410	TCGA_BLADDER_DIS_K45_RNA_MIz8_[AGT]AAACCC[AGT][ACT]	kidney	0.00049975	FIRE1KB3p
MSigDBGO_1427	GO_T_CELL_DIFFERENTIATION_INVOLVED_IN_IMMUNE_RESPONSE	kidney	0.00049975	MSigDBGO
MSigDBGO_879	GO_PEPTIDE_SECRETION	kidney	0.00049975	MSigDBGO
MSigDBMOT_391	E2F1DP1RB_01	kidney	0.00049975	MSigDBMOT
MSigDB_4591	REACTOME_SCF_SKP2_MEDIATED_DEGRADATION_OF_P27_P21	kidney	0.00049975	MSigDB
MSigDBGO_3383	GO_POSITIVE_REGULATION_OF_INTERFERON_GAMMA_PRODUCTION	kidney	0.00049975	MSigDBGO
MSigDB_5341	REACTOME_REGULATION_OF_RUNX3_EXPRESSION_AND_ACTIVITY	kidney	0.00049975	MSigDB
MSigDBGO_2087	GO_MITOTIC_SPINDLE_ORGANIZATION	kidney	0.00049975	MSigDBGO
MSigDBMOT_470	E2F1_Q6_01	kidney	0.00049975	MSigDBMOT
MSigDB_5142	REACTOME_INTERLEUKIN_4_AND_INTERLEUKIN_13_SIGNALING	kidney	0.00049975	MSigDB
MSigDB_5327	REACTOME_RUNX1_REGULATES_TRANSCRIPTION_OF_GENES_INVOLVED_IN_DIFFERENTIATION_OF_HSCS	kidney	0.00049975	MSigDB
MSigDBGO_1607	GO_POSITIVE_REGULATION_OF_LYMPHOCYTE_MEDIATED_IMMUNITY	kidney	0.00049975	MSigDBGO
MSigDBMOT_812	GGGNNTTTCC_NFKB_Q6_01	kidney	0.00049975	MSigDBMOT
MSigDBGO_3973	GO_CYTOPLASMIC_REGION	kidney	0.00049975	MSigDBGO
MSigDB_617	REACTOME_PYRUVATE_METABOLISM_AND_CITRIC_ACID_TCA_CYCLE	kidney	0.00049975	MSigDB
FIRE1KBup_1384	TCGA_LUNG_AD_CON_LOG2R_bins10_DNA_MIz14_TCGCGA[AGT]A[ACT]	kidney	0.00049975	FIRE1KBup
MSigDBGO_3619	GO_CYTOSKELETON_DEPENDENT_INTRACELLULAR_TRANSPORT	kidney	0.00049975	MSigDBGO
MSigDBMOT_390	E2F4DP2_01	kidney	0.00049975	MSigDBMOT
MSigDBONC_124	RB_P107_DN.V1_UP	kidney	0.00049975	MSigDBONC
MSigDBGO_4105	GO_CILIARY_PART	kidney	0.00049975	MSigDBGO
MSigDB_686	REACTOME_SIGNALING_BY_THE_B_CELL_RECEPTOR_BCR	kidney	0.00049975	MSigDB
MSigDBGO_1396	GO_MESENCHYMAL_CELL_DIFFERENTIATION	kidney	0.00049975	MSigDBGO
MSigDBGO_8446	GO_SEMI_LUNAR_VALVE_DEVELOPMENT	kidney	0.00049975	MSigDBGO
MSigDBGO_2143	GO_TUMOR_NECROSIS_FACTOR_MEDIATED_SIGNALING_PATHWAY	kidney	0.00049975	MSigDBGO
MSigDBGO_3850	GO_NEGATIVE_REGULATION_OF_RESPONSE_TO_EXTERNAL_STIMULUS	kidney	0.00049975	MSigDBGO
MSigDBMOT_366	ICSBP_Q6	kidney	0.00049975	MSigDBMOT
MSigDB_4764	REACTOME_HDACS_DEACETYLATE_HISTONES	kidney	0.00049975	MSigDB
MSigDB_680	REACTOME_SIGNALING_BY_NOTCH4	kidney	0.00049975	MSigDB
MSigDBGO_3266	GO_REPRODUCTION	kidney	0.00049975	MSigDBGO
MSigDB_5085	REACTOME_TNFR2_NON_CANONICAL_NF_KB_PATHWAY	kidney	0.00049975	MSigDB
MSigDBGO_1473	GO_REGULATION_OF_CHROMOSOME_SEGREGATION	kidney	0.00049975	MSigDBGO
MSigDBGO_76	GO_CYTOKINE_METABOLIC_PROCESS	kidney	0.00049975	MSigDBGO
MSigDB_932	REACTOME_ASSEMBLY_OF_THE_PRE_REPLICATIVE_COMPLEX	kidney	0.00049975	MSigDB
MSigDB_657	REACTOME_ORC1_REMOVAL_FROM_CHROMATIN	kidney	0.00049975	MSigDB
MSigDBGO_43	GO_LIPID_MODIFICATION	kidney	0.00049975	MSigDBGO
MSigDBMOT_452	E2F_Q4_01	kidney	0.00049975	MSigDBMOT
MSigDB_4700	REACTOME_CONDENSATION_OF_PROPHASE_CHROMOSOMES	kidney	0.00049975	MSigDB
MSigDBGO_2257	GO_FATTY_ACID_METABOLIC_PROCESS	kidney	0.00049975	MSigDBGO
MSigDBGO_4394	GO_CILIARY_BASAL_BODY	kidney	0.00049975	MSigDBGO
MSigDBONC_167	CORDENONSI_YAP_CONSERVED_SIGNATURE	kidney	0.00049975	MSigDBONC
MSigDBGO_4976	GO_TUBULIN_BINDING	kidney	0.00049975	MSigDBGO
MSigDBGO_515	GO_PEROXISOME_ORGANIZATION	kidney	0.00049975	MSigDBGO
MSigDB_4614	REACTOME_RHO_GTPASE_EFFECTORS	kidney	0.00049975	MSigDB
MSigDBGO_4080	GO_MOTILE_CILIUM	kidney	0.00049975	MSigDBGO
MSigDB_1031	REACTOME_G2_M_CHECKPOINTS	kidney	0.00049975	MSigDB
MSigDBGO_1098	GO_B_CELL_MEDIATED_IMMUNITY	kidney	0.00049975	MSigDBGO
MSigDBGO_2144	GO_DEFENSE_RESPONSE_TO_GRAM_NEGATIVE_BACTERIUM	kidney	0.00049975	MSigDBGO
MSigDBGO_2251	GO_MITOTIC_CELL_CYCLE_CHECKPOINT	kidney	0.00049975	MSigDBGO
MSigDBGO_8236	GO_NEGATIVE_REGULATION_OF_LEUKOCYTE_CELL_CELL_ADHESION	kidney	0.00049975	MSigDBGO
MSigDB_978	REACTOME_MEIOTIC_RECOMBINATION	kidney	0.00049975	MSigDB
MSigDB_675	REACTOME_DEGRADATION_OF_THE_EXTRACELLULAR_MATRIX	kidney	0.00049975	MSigDB
MSigDBGO_1788	GO_PURINE_CONTAINING_COMPOUND_BIOSYNTHETIC_PROCESS	kidney	0.00049975	MSigDBGO
MSigDBGO_4591	GO_COLLAGEN_BINDING	kidney	0.00049975	MSigDBGO
MSigDBGO_8935	GO_POLYSOMAL_RIBOSOME	kidney	0.00049975	MSigDBGO
MSigDBMOT_823	TGACCTTG_SF1_Q6	kidney	0.00049975	MSigDBMOT
FIRE1KB3p_1311	TCGA_CERVICAL_DIS_K45_RNA_MIz9_.[AG]C[CGT]GAGT[GT]	kidney	0.00049975	FIRE1KB3p
MSigDBMOT_314	E2F_03	kidney	0.00049975	MSigDBMOT
MSigDB_4972	REACTOME_HEDGEHOG_LIGAND_BIOGENESIS	kidney	0.00049975	MSigDB
MSigDBGO_1195	GO_DNA_CONFORMATION_CHANGE	kidney	0.00049975	MSigDBGO
MSigDBGO_4323	GO_CELL_PROJECTION_PART	kidney	0.00049975	MSigDBGO
MSigDBGO_3209	GO_PURINE_CONTAINING_COMPOUND_METABOLIC_PROCESS	kidney	0.00049975	MSigDBGO
MSigDBGO_3343	GO_MACROMOLECULE_METHYLATION	kidney	0.00049975	MSigDBGO
MSigDBGO_5100	GO_FLAVIN_ADENINE_DINUCLEOTIDE_BINDING	kidney	0.00049975	MSigDBGO
MSigDBONC_102	ALK_DN.V1_UP	kidney	0.00049975	MSigDBONC
MSigDBGO_3152	GO_NEGATIVE_REGULATION_OF_IMMUNE_RESPONSE	kidney	0.00049975	MSigDBGO
MSigDBGO_664	GO_VACUOLAR_TRANSPORT	kidney	0.00049975	MSigDBGO
MSigDB_4666	REACTOME_PRC2_METHYLATES_HISTONES_AND_DNA	kidney	0.00049975	MSigDB
MSigDBGO_2517	GO_NEGATIVE_REGULATION_OF_CELL_CYCLE_G2_M_PHASE_TRANSITION	kidney	0.00049975	MSigDBGO
MSigDBGO_5270	GO_NUCLEAR_TRANSCRIBED_MRNA_CATABOLIC_PROCESS	kidney	0.00049975	MSigDBGO
FIRE1KB3p_2387	TCGA_LUNG_AD_DIS_K45_RNA_MIz10_[AGT]TCA[GT]TAC.	kidney	0.00049975	FIRE1KB3p
FIRE1KB3p_5102	TCGA_CERVICAL_DIS_K10_RNA_MIz13_.T[AC]GAG[AC]G[AGT]	kidney	0.00049975	FIRE1KB3p
MSigDB_4637	REACTOME_ASSEMBLY_OF_COLLAGEN_FIBRILS_AND_OTHER_MULTIMERIC_STRUCTURES	kidney	0.00049975	MSigDB
MSigDB_5316	REACTOME_TRANSCRIPTIONAL_REGULATION_BY_RUNX3	kidney	0.00049975	MSigDB
MSigDBGO_1841	GO_REGULATION_OF_RESPONSE_TO_STRESS	kidney	0.00049975	MSigDBGO
MSigDBGO_318	GO_REGULATION_OF_LEUKOCYTE_APOPTOTIC_PROCESS	kidney	0.00049975	MSigDBGO
MSigDBGO_3375	GO_RIBOSOMAL_LARGE_SUBUNIT_BIOGENESIS	kidney	0.00049975	MSigDBGO
MSigDBGO_9337	GO_SIGNALING_RECEPTOR_BINDING	kidney	0.00049975	MSigDBGO
FIRE1KB3p_1482	TCGA_HEAD_NECK_DIS_K40_RNA_MIz18_[AGT][AC]G[AT]GA[AGT]C[ACT]	kidney	0.00049975	FIRE1KB3p
FIRE1KB3p_999	TCGA_THYROID_DIS_K5_RNA_MIz37_[ACT]GAT[ACG][AT]GC[ACT]	kidney	0.00049975	FIRE1KB3p
MSigDBGO_2022	GO_REGULATION_OF_LYMPHOCYTE_MEDIATED_IMMUNITY	kidney	0.00049975	MSigDBGO
MSigDBGO_2035	GO_INFLAMMATORY_RESPONSE	kidney	0.00049975	MSigDBGO
MSigDBGO_2430	GO_REGULATION_OF_CELL_CELL_ADHESION	kidney	0.00049975	MSigDBGO
MSigDBGO_3021	GO_POSITIVE_REGULATION_OF_DEVELOPMENTAL_PROCESS	kidney	0.00049975	MSigDBGO
MSigDBGO_3441	GO_LYMPHOCYTE_ACTIVATION_INVOLVED_IN_IMMUNE_RESPONSE	kidney	0.00049975	MSigDBGO
FIRE1KB3p_5518	TCGA_LUNG_AD_DIS_K10_RNA_MIz17_.T[CT]GA[CT]GG[ACT]	kidney	0.00049975	FIRE1KB3p
KNOWNMOT_1535	SNRPA.5_3p_ATTGCAC	kidney	0.00049975	KNOWNMOT
MSigDB_1017	REACTOME_CYTOKINE_SIGNALING_IN_IMMUNE_SYSTEM	kidney	0.00049975	MSigDB
MSigDB_5203	REACTOME_STABILIZATION_OF_P53	kidney	0.00049975	MSigDB
MSigDBGO_3358	GO_POSITIVE_REGULATION_OF_IMMUNE_RESPONSE	kidney	0.00049975	MSigDBGO
MSigDBGO_484	GO_ALPHA_BETA_T_CELL_DIFFERENTIATION	kidney	0.00049975	MSigDBGO
MSigDBGO_659	GO_DEFENSE_RESPONSE_TO_VIRUS	kidney	0.00049975	MSigDBGO
MSigDBGO_7025	GO_REGULATION_OF_T_CELL_ACTIVATION	kidney	0.00049975	MSigDBGO
MSigDBGO_7075	GO_REGULATION_OF_LYMPHOCYTE_ACTIVATION	kidney	0.00049975	MSigDBGO
MSigDBGO_7077	GO_POSITIVE_REGULATION_OF_LYMPHOCYTE_ACTIVATION	kidney	0.00049975	MSigDBGO
MSigDBMOT_382	SF1_Q6	kidney	0.00049975	MSigDBMOT
MSigDBMOT_786	SGCGSSAAA_E2F1DP2_01	kidney	0.00049975	MSigDBMOT
MSigDBONC_128	CAHOY_ASTROGLIAL	kidney	0.00049975	MSigDBONC
FIRE1KB3p_2800	TCGA_PANCREATIC_DIS_K45_RNA_MIz12_[AT][CG]GTGA[ACT][AG][ACT]	kidney	0.00049975	FIRE1KB3p
FIRE1KB3p_5098	TCGA_KIDNEY_DIS_K10_RNA_MIz24_.TA[CG][ACG]G[AC]G[ACT]	kidney	0.00049975	FIRE1KB3p
MSigDB_5427	REACTOME_INTERLEUKIN_1_SIGNALING	kidney	0.00049975	MSigDB
MSigDBGO_2150	GO_ADAPTIVE_IMMUNE_RESPONSE	kidney	0.00049975	MSigDBGO
MSigDBGO_2235	GO_INTERFERON_GAMMA_MEDIATED_SIGNALING_PATHWAY	kidney	0.00049975	MSigDBGO
MSigDBGO_2380	GO_SMALL_MOLECULE_CATABOLIC_PROCESS	kidney	0.00049975	MSigDBGO
MSigDBGO_2416	GO_ALPHA_BETA_T_CELL_ACTIVATION	kidney	0.00049975	MSigDBGO
MSigDBGO_3507	GO_T_CELL_DIFFERENTIATION	kidney	0.00049975	MSigDBGO
MSigDBGO_4446	GO_ACTIVE_ION_TRANSMEMBRANE_TRANSPORTER_ACTIVITY	kidney	0.00049975	MSigDBGO
MSigDBGO_176	GO_POSITIVE_REGULATION_OF_ADAPTIVE_IMMUNE_RESPONSE	kidney	0.00049975	MSigDBGO
MSigDBGO_4460	GO_OXIDOREDUCTASE_ACTIVITY_ACTING_ON_THE_CH_CH_GROUP_OF_DONORS	kidney	0.00049975	MSigDBGO
MSigDBGO_4404	GO_PLASMA_MEMBRANE_RAFT	kidney	0.00049975	MSigDBGO
MSigDBGO_4465	GO_PEPTIDASE_REGULATOR_ACTIVITY	kidney	0.00049975	MSigDBGO
MSigDB_5490	REACTOME_AMYLOID_FIBER_FORMATION	kidney	0.00049975	MSigDB
MSigDBGO_993	GO_DICARBOXYLIC_ACID_METABOLIC_PROCESS	kidney	0.00049975	MSigDBGO
MSigDBGO_4360	GO_CILIARY_PLASM	kidney	0.00049975	MSigDBGO
MSigDB_5096	REACTOME_DEFECTIVE_CFTR_CAUSES_CYSTIC_FIBROSIS	kidney	0.00049975	MSigDB
MSigDBGO_4185	GO_LATE_ENDOSOME	kidney	0.00049975	MSigDBGO
MSigDB_5344	REACTOME_COLLAGEN_CHAIN_TRIMERIZATION	kidney	0.00049975	MSigDB
MSigDBONC_131	RPS14_DN.V1_DN	kidney	0.00049975	MSigDBONC
MSigDB_895	REACTOME_SMOOTH_MUSCLE_CONTRACTION	kidney	0.00049975	MSigDB
MSigDBMOT_30	NFKAPPAB_01	kidney	0.00049975	MSigDBMOT
MSigDBGO_3166	GO_AXONEME_ASSEMBLY	kidney	0.00049975	MSigDBGO
MSigDBONC_166	NFE2L2.V2	kidney	0.00049975	MSigDBONC
MSigDBONC_24	CSR_LATE_UP.V1_UP	kidney	0.00049975	MSigDBONC
MSigDB_5447	REACTOME_PEROXISOMAL_PROTEIN_IMPORT	kidney	0.00049975	MSigDB
MSigDB_5334	REACTOME_REGULATION_OF_RUNX2_EXPRESSION_AND_ACTIVITY	kidney	0.00049975	MSigDB
MSigDBGO_4790	GO_GROWTH_FACTOR_ACTIVITY	kidney	0.00049975	MSigDBGO
MSigDBGO_2547	GO_VACUOLE_ORGANIZATION	kidney	0.00049975	MSigDBGO
MSigDBGO_1858	GO_REGULATION_OF_ALPHA_BETA_T_CELL_DIFFERENTIATION	kidney	0.00049975	MSigDBGO
MSigDBGO_5255	GO_AUTOPHAGY_OF_MITOCHONDRION	kidney	0.00049975	MSigDBGO
MSigDBGO_299	GO_REGULATION_OF_NUCLEAR_DIVISION	kidney	0.00049975	MSigDBGO
FIRE1KBup_699	TCGA_COLON_CON_LOG2R_bins5_DNA_MIz17_[AGT][CT]GTAGT[ACT][CT]	kidney	0.00049975	FIRE1KBup
MSigDB_5258	REACTOME_NUCLEOSOME_ASSEMBLY	kidney	0.00049975	MSigDB
MSigDB_920	REACTOME_CHROMOSOME_MAINTENANCE	kidney	0.00049975	MSigDB
MSigDBGO_6906	GO_ALPHA_BETA_T_CELL_PROLIFERATION	kidney	0.00049975	MSigDBGO
MSigDBGO_8405	GO_POSITIVE_REGULATION_OF_RECEPTOR_SIGNALING_PATHWAY_VIA_STAT	kidney	0.00049975	MSigDBGO
MSigDBGO_351	GO_NEGATIVE_REGULATION_OF_LEUKOCYTE_PROLIFERATION	kidney	0.00049975	MSigDBGO
MSigDBGO_6605	GO_INTRACILIARY_TRANSPORT	kidney	0.00049975	MSigDBGO
MSigDBGO_3670	GO_REGULATION_OF_SISTER_CHROMATID_SEGREGATION	kidney	0.00049975	MSigDBGO
MSigDBGO_2330	GO_INTERLEUKIN_1_MEDIATED_SIGNALING_PATHWAY	kidney	0.00049975	MSigDBGO
MSigDB_5231	REACTOME_DEPURINATION	kidney	0.00049975	MSigDB
MSigDBGO_4256	GO_INTRACILIARY_TRANSPORT_PARTICLE	kidney	0.00049975	MSigDBGO
MSigDBGO_3401	GO_POSITIVE_REGULATION_OF_SECRETION	kidney	0.00049975	MSigDBGO
MSigDB_425	PID_AURORA_B_PATHWAY	kidney	0.00049975	MSigDB
MSigDB_4877	REACTOME_ERCC6_CSB_AND_EHMT2_G9A_POSITIVELY_REGULATE_RRNA_EXPRESSION	kidney	0.00049975	MSigDB
MSigDBGO_6766	GO_METAPHASE_ANAPHASE_TRANSITION_OF_CELL_CYCLE	kidney	0.00049975	MSigDBGO
MSigDB_504	PID_PLK1_PATHWAY	kidney	0.00049975	MSigDB
MSigDBGO_2414	GO_DEFENSE_RESPONSE_TO_GRAM_POSITIVE_BACTERIUM	kidney	0.00049975	MSigDBGO
MSigDBGO_6223	GO_INTERLEUKIN_12_PRODUCTION	kidney	0.00049975	MSigDBGO
MSigDBGO_4021	GO_APICAL_JUNCTION_COMPLEX	kidney	0.00049975	MSigDBGO
MSigDBMOT_247	E2F_Q3	kidney	0.00049975	MSigDBMOT
MSigDBGO_1837	GO_POSITIVE_REGULATION_OF_CELL_CYCLE_PROCESS	kidney	0.00049975	MSigDBGO
MSigDBGO_4772	GO_RAB_GTPASE_BINDING	kidney	0.00049975	MSigDBGO
MSigDBMOT_453	E2F_Q6_01	kidney	0.00049975	MSigDBMOT
MSigDB_5475	REACTOME_TRANSCRIPTIONAL_REGULATION_OF_GRANULOPOIESIS	kidney	0.00049975	MSigDB
MSigDBGO_2156	GO_DNA_RECOMBINATION	kidney	0.00049975	MSigDBGO
MSigDBGO_4251	GO_REPLICATION_FORK	kidney	0.00049975	MSigDBGO
MSigDBGO_4832	GO_ACTIVE_TRANSMEMBRANE_TRANSPORTER_ACTIVITY	kidney	0.00049975	MSigDBGO
MSigDB_549	PID_SYNDECAN_1_PATHWAY	kidney	0.00049975	MSigDB
MSigDBGO_3355	GO_MESENCHYME_MORPHOGENESIS	kidney	0.00049975	MSigDBGO
MSigDBGO_1330	GO_MITOTIC_SPINDLE_ASSEMBLY	kidney	0.00049975	MSigDBGO
MSigDBGO_3641	GO_REGULATION_OF_RESPONSE_TO_DNA_DAMAGE_STIMULUS	kidney	0.00049975	MSigDBGO
MSigDB_5232	REACTOME_BASE_EXCISION_REPAIR_AP_SITE_FORMATION	kidney	0.00049975	MSigDB
MSigDBGO_8878	GO_PLASMA_MEMBRANE_BOUNDED_CELL_PROJECTION_CYTOPLASM	kidney	0.00049975	MSigDBGO
MSigDBGO_3938	GO_BASOLATERAL_PLASMA_MEMBRANE	kidney	0.00049975	MSigDBGO
MSigDBGO_7011	GO_INTERLEUKIN_1_SECRETION	kidney	0.00049975	MSigDBGO
MSigDBGO_3403	GO_POSITIVE_REGULATION_OF_CELL_CYCLE	kidney	0.00049975	MSigDBGO
MSigDB_5117	REACTOME_HOMOLOGY_DIRECTED_REPAIR	kidney	0.00049975	MSigDB
MSigDBGO_1617	GO_IMMUNOGLOBULIN_PRODUCTION	kidney	0.00049975	MSigDBGO
MSigDBGO_933	GO_EPITHELIAL_TO_MESENCHYMAL_TRANSITION	kidney	0.00049975	MSigDBGO
MSigDB_4725	REACTOME_DNA_DAMAGE_TELOMERE_STRESS_INDUCED_SENESCENCE	kidney	0.00049975	MSigDB
MSigDBONC_12	GCNP_SHH_UP_LATE.V1_UP	kidney	0.00049975	MSigDBONC
MSigDBGO_4010	GO_CELL_PROJECTION_MEMBRANE	kidney	0.00049975	MSigDBGO
MSigDBMOT_310	ERR1_Q2	kidney	0.00049975	MSigDBMOT
MSigDB_4910	REACTOME_INTERLEUKIN_1_FAMILY_SIGNALING	kidney	0.00049975	MSigDB
MSigDBGO_1066	GO_PHOSPHOLIPID_BIOSYNTHETIC_PROCESS	kidney	0.00049975	MSigDBGO
MSigDB_4969	REACTOME_PROGRAMMED_CELL_DEATH	kidney	0.00049975	MSigDB
MSigDB_619	REACTOME_ACTIVATION_OF_THE_PRE_REPLICATIVE_COMPLEX	kidney	0.00049975	MSigDB
MSigDB_645	REACTOME_MEIOSIS	kidney	0.00049975	MSigDB
MSigDBGO_719	GO_CHROMOSOME_SEPARATION	kidney	0.00049975	MSigDBGO
MSigDB_5103	REACTOME_HDR_THROUGH_HOMOLOGOUS_RECOMBINATION_HRR	kidney	0.00049975	MSigDB
MSigDBGO_4152	GO_CILIARY_TRANSITION_ZONE	kidney	0.00049975	MSigDBGO
FIRE1KBup_295	TCGA_LUNG_AD_CON_LOG2R_bins5_DNA_MIz20_[ACG][CT]CCCCAC[CT]	kidney	0.00049975	FIRE1KBup
MSigDBGO_671	GO_ORGANIC_HYDROXY_COMPOUND_METABOLIC_PROCESS	kidney	0.00049975	MSigDBGO
MSigDBGO_2084	GO_NIK_NF_KAPPAB_SIGNALING	kidney	0.00049975	MSigDBGO
MSigDB_1025	REACTOME_TELOMERE_MAINTENANCE	kidney	0.00049975	MSigDB
MSigDB_5015	REACTOME_INTRAFLAGELLAR_TRANSPORT	kidney	0.00049975	MSigDB
MSigDBGO_4962	GO_CHEMOKINE_RECEPTOR_BINDING	kidney	0.00049975	MSigDBGO
MSigDB_4827	REACTOME_GLYOXYLATE_METABOLISM_AND_GLYCINE_DEGRADATION	kidney	0.00049975	MSigDB
MSigDBGO_2098	GO_PROTEIN_TRANSPORT_ALONG_MICROTUBULE	kidney	0.00049975	MSigDBGO
MSigDB_5020	REACTOME_RHO_GTPASES_ACTIVATE_PKNS	kidney	0.00049975	MSigDB
MSigDB_4491	REACTOME_REPRODUCTION	kidney	0.00049975	MSigDB
MSigDB_5223	REACTOME_RNA_POLYMERASE_I_PROMOTER_ESCAPE	kidney	0.00049975	MSigDB
MSigDBGO_1746	GO_PROTEIN_LOCALIZATION_TO_CHROMOSOME	kidney	0.00049975	MSigDBGO
MSigDB_4991	REACTOME_TRANSCRIPTIONAL_REGULATION_BY_SMALL_RNAS	kidney	0.00049975	MSigDB
MSigDB_622	REACTOME_BASE_EXCISION_REPAIR	kidney	0.00049975	MSigDB
MSigDB_980	REACTOME_SIGNALING_BY_NOTCH	kidney	0.00049975	MSigDB
FIRE1KB3p_3005	TCGA_GBM_DIS_K45_RNA_MIz8_.[AT][GT]CGAGC[ACT]	kidney	0.00049975	FIRE1KB3p
FIRE1KBup_66	TCGA_PANCREATIC_DIS_K10_DNA_MIz20_[AC]AC[AT][CT]CCT.	kidney	0.00049975	FIRE1KBup
MSigDBGO_2460	GO_MEIOTIC_CELL_CYCLE	kidney	0.00049975	MSigDBGO
MSigDB_534	PID_FOXM1_PATHWAY	kidney	0.00049975	MSigDB
MSigDBGO_2064	GO_MITOTIC_DNA_INTEGRITY_CHECKPOINT	kidney	0.00049975	MSigDBGO
MSigDBGO_277	GO_VESICLE_LOCALIZATION	kidney	0.00049975	MSigDBGO
MSigDBGO_8482	GO_REGULATION_OF_CHROMOSOME_SEPARATION	kidney	0.00049975	MSigDBGO
MSigDBGO_3525	GO_MYELOID_DENDRITIC_CELL_ACTIVATION	kidney	0.00049975	MSigDBGO
MSigDBGO_6486	GO_INTRACILIARY_TRANSPORT_INVOLVED_IN_CILIUM_ASSEMBLY	kidney	0.00049975	MSigDBGO
MSigDBGO_3463	GO_LYMPHOCYTE_APOPTOTIC_PROCESS	kidney	0.00049975	MSigDBGO
MSigDBGO_4120	GO_PLATELET_ALPHA_GRANULE_LUMEN	kidney	0.00049975	MSigDBGO
MSigDBGO_2121	GO_NEGATIVE_REGULATION_OF_CHROMOSOME_ORGANIZATION	kidney	0.00049975	MSigDBGO
MSigDBGO_1913	GO_NEGATIVE_REGULATION_OF_DEFENSE_RESPONSE	kidney	0.00049975	MSigDBGO
MSigDBGO_3408	GO_POSITIVE_REGULATION_OF_INTERLEUKIN_10_PRODUCTION	kidney	0.00049975	MSigDBGO
MSigDBGO_3482	GO_DNA_PACKAGING	kidney	0.00049975	MSigDBGO
MSigDBGO_1382	GO_POSITIVE_REGULATION_OF_INTERLEUKIN_12_PRODUCTION	kidney	0.00049975	MSigDBGO
MSigDB_5169	REACTOME_REGULATION_OF_TP53_ACTIVITY_THROUGH_PHOSPHORYLATION	kidney	0.00049975	MSigDB
MSigDB_991	REACTOME_HEMOSTASIS	kidney	0.00049975	MSigDB
MSigDBGO_1931	GO_ESTABLISHMENT_OF_PROTEIN_LOCALIZATION_TO_MEMBRANE	kidney	0.00049975	MSigDBGO
MSigDBGO_2231	GO_LEUKOCYTE_APOPTOTIC_PROCESS	kidney	0.00049975	MSigDBGO
MSigDBGO_2796	GO_SPINDLE_ASSEMBLY	kidney	0.00049975	MSigDBGO
MSigDBGO_2845	GO_LIPID_CATABOLIC_PROCESS	kidney	0.00049975	MSigDBGO
MSigDBGO_3309	GO_METHYLATION	kidney	0.00049975	MSigDBGO
MSigDBGO_4110	GO_BRUSH_BORDER	kidney	0.00049975	MSigDBGO
MSigDBGO_4545	GO_PROTEIN_DIMERIZATION_ACTIVITY	kidney	0.00049975	MSigDBGO
MSigDBGO_4623	GO_CALCIUM_ION_BINDING	kidney	0.00049975	MSigDBGO
MSigDBGO_809	GO_CHONDROCYTE_DEVELOPMENT	kidney	0.00049975	MSigDBGO
MSigDBGO_4651	GO_G_PROTEIN_COUPLED_RECEPTOR_ACTIVITY	kidney	0.0009995	MSigDBGO
MSigDB_4802	REACTOME_CLASS_A_1_RHODOPSIN_LIKE_RECEPTORS	kidney	0.0009995	MSigDB
TEISERp_418	TCGA_LIVER_DIS_K40_ORIG_RNA_MIz38_NBSNNNSVVSBNNBNN_((((........))))	kidney	0.0009995	TEISERp
MSigDB_903	REACTOME_METABOLISM_OF_RNA	kidney	0.0009995	MSigDB
MSigDBGO_5733	GO_REGULATION_OF_SIGNALING_RECEPTOR_ACTIVITY	kidney	0.0009995	MSigDBGO
MSigDB_1035	REACTOME_DNA_STRAND_ELONGATION	kidney	0.00049975	MSigDB
MSigDB_4917	REACTOME_SIGNALING_BY_INTERLEUKINS	kidney	0.00049975	MSigDB
MSigDB_5021	REACTOME_ACTIVATED_PKN1_STIMULATES_TRANSCRIPTION_OF_AR_ANDROGEN_RECEPTOR_REGULATED_GENES_KLK2_AND_KLK3	kidney	0.00049975	MSigDB
MSigDBGO_1581	GO_POSITIVE_REGULATION_OF_CELL_ADHESION	kidney	0.00049975	MSigDBGO
MSigDBGO_2565	GO_PEROXISOMAL_TRANSPORT	kidney	0.00049975	MSigDBGO
MSigDBGO_4088	GO_NUCLEAR_CHROMOSOME	kidney	0.00049975	MSigDBGO
MSigDBGO_4096	GO_PROTEIN_DNA_COMPLEX	kidney	0.00049975	MSigDBGO
MSigDBGO_4290	GO_CELL_CORTEX	kidney	0.00049975	MSigDBGO
MSigDBGO_679	GO_IMMUNE_SYSTEM_DEVELOPMENT	kidney	0.00049975	MSigDBGO
MSigDBGO_874	GO_REGULATION_OF_IMMUNE_RESPONSE	kidney	0.00049975	MSigDBGO
MSigDBMOT_55	MZF1_01	kidney	0.00049975	MSigDBMOT
MSigDBONC_4	E2F1_UP.V1_UP	kidney	0.00049975	MSigDBONC
TEISERp_265	TCGA_LIVER_DIS_K40_MINI6xISEQ0_RNA_MIz25_DKNDSRMNNNNBNNNN_(((((......)))))	kidney	0.0009995	TEISERp
MSigDB_821	REACTOME_OLFACTORY_SIGNALING_PATHWAY	kidney	0.0009995	MSigDB
MSigDBGO_4151	GO_CELL_SUBSTRATE_JUNCTION	kidney	0.0009995	MSigDBGO
MSigDBGO_5646	GO_SENSORY_PERCEPTION_OF_SMELL	kidney	0.0009995	MSigDBGO
MSigDBGO_41	GO_ANATOMICAL_STRUCTURE_FORMATION_INVOLVED_IN_MORPHOGENESIS	kidney	0.0009995	MSigDBGO
FIRE1KB3p_3951	TCGA_COLON_DIS_K40_RNA_MIz13_[CGT][GT]CAC.GT.	kidney	0.0009995	FIRE1KB3p
FIRE1KB3p_2579	TCGA_LUNG_AD_DIS_K45_RNA_MIz14_[AT][AC]TGTGG[CT].	kidney	0.0009995	FIRE1KB3p
FIRE1KBup_736	TCGA_UTERINE_ENDOMETRIAL_DIS_K45_DNA_MIz17_.[AT]AA[AG]CG[AC].	kidney	0.0009995	FIRE1KBup
FIRE1KB3p_5618	TCGA_GBM_DIS_K45_RNA_MIz11_.TGCCAG[AT].	kidney	0.0009995	FIRE1KB3p
MSigDBGO_590	GO_MITOCHONDRIAL_TRANSPORT	kidney	0.0009995	MSigDBGO
FIRE1KB3p_5624	TCGA_OVARIAN_DIS_K45_RNA_MIz12_.TGC[CT]GA[CGT][GT]	kidney	0.0009995	FIRE1KB3p
FIRE1KBup_1153	TCGA_HEAD_NECK_CON_LOG2R_bins25_DNA_MIz15_[CGT][AGT]CGT[CT]A[CT][AGT]	kidney	0.0009995	FIRE1KBup
MSigDBMOT_791	RYTTCCTG_ETS2_B	kidney	0.0009995	MSigDBMOT
FIRE1KB3p_5420	TCGA_OVARIAN_DIS_K45_RNA_MIz10_.TC[AT]C[AG]CT.	kidney	0.00049975	FIRE1KB3p
MSigDB_4721	REACTOME_SENESCENCE_ASSOCIATED_SECRETORY_PHENOTYPE_SASP	kidney	0.00049975	MSigDB
MSigDB_5115	REACTOME_DNA_DOUBLE_STRAND_BREAK_REPAIR	kidney	0.00049975	MSigDB
MSigDB_5183	REACTOME_COPI_DEPENDENT_GOLGI_TO_ER_RETROGRADE_TRAFFIC	kidney	0.00049975	MSigDB
MSigDBGO_1601	GO_POSITIVE_REGULATION_OF_IMMUNE_SYSTEM_PROCESS	kidney	0.00049975	MSigDBGO
MSigDBGO_2043	GO_REGULATION_OF_CELL_CYCLE	kidney	0.00049975	MSigDBGO
MSigDBGO_2258	GO_ACTIVATION_OF_IMMUNE_RESPONSE	kidney	0.00049975	MSigDBGO
MSigDBGO_2390	GO_REGULATION_OF_HEMATOPOIETIC_PROGENITOR_CELL_DIFFERENTIATION	kidney	0.00049975	MSigDBGO
MSigDBGO_3537	GO_POSITIVE_REGULATION_OF_DEFENSE_RESPONSE	kidney	0.00049975	MSigDBGO
MSigDBGO_631	GO_REGULATION_OF_DEFENSE_RESPONSE	kidney	0.00049975	MSigDBGO
MSigDBGO_6703	GO_REGULATION_OF_CD4_POSITIVE_ALPHA_BETA_T_CELL_DIFFERENTIATION	kidney	0.00049975	MSigDBGO
MSigDBMOT_26	E2F_02	kidney	0.00049975	MSigDBMOT
FIRE1KB3p_2834	TCGA_PROSTATE_DIS_K40_RNA_MIz13_[AT][CT][AGT]CCTGT[ACT]	kidney	0.0009995	FIRE1KB3p
MSigDBGO_1872	GO_POSITIVE_REGULATION_OF_CELL_ACTIVATION	kidney	0.00049975	MSigDBGO
MSigDBGO_2646	GO_POSITIVE_REGULATION_OF_CELL_CELL_ADHESION	kidney	0.00049975	MSigDBGO
MSigDBGO_411	GO_PROTEIN_LOCALIZATION_TO_CILIUM	kidney	0.00049975	MSigDBGO
MSigDBGO_546	GO_ANTIGEN_RECEPTOR_MEDIATED_SIGNALING_PATHWAY	kidney	0.00049975	MSigDBGO
MSigDBGO_580	GO_RESPONSE_TO_TYPE_I_INTERFERON	kidney	0.00049975	MSigDBGO
FIRE1KBup_318	TCGA_KIDNEY_CON_LOG2R_bins25_DNA_MIz15_.[ACG]T[AG]CGCA[ACG]	kidney	0.0009995	FIRE1KBup
MSigDB_4686	REACTOME_BINDING_AND_UPTAKE_OF_LIGANDS_BY_SCAVENGER_RECEPTORS	kidney	0.00049975	MSigDB
MSigDBGO_521	GO_LYMPHOCYTE_HOMEOSTASIS	kidney	0.00049975	MSigDBGO
MSigDBGO_9776	GO_ATPASE_ACTIVITY_COUPLED_TO_TRANSMEMBRANE_MOVEMENT_OF_IONS_ROTATIONAL_MECHANISM	kidney	0.0009995	MSigDBGO
MSigDB_5193	REACTOME_MITOTIC_PROPHASE	kidney	0.00049975	MSigDB
MSigDBGO_9115	GO_SUPRAMOLECULAR_COMPLEX	kidney	0.00049975	MSigDBGO
MSigDBGO_2564	GO_CELL_FATE_COMMITMENT	kidney	0.0009995	MSigDBGO
MSigDBGO_1417	GO_T_HELPER_1_TYPE_IMMUNE_RESPONSE	kidney	0.00049975	MSigDBGO
MSigDBGO_1884	GO_AMINOGLYCAN_METABOLIC_PROCESS	kidney	0.00049975	MSigDBGO
MSigDBGO_2176	GO_DNA_BIOSYNTHETIC_PROCESS	kidney	0.00049975	MSigDBGO
MSigDBGO_8989	GO_TIGHT_JUNCTION	kidney	0.00049975	MSigDBGO
MSigDBMOT_752	TTTNNANAGCYR_UNKNOWN	kidney	0.00049975	MSigDBMOT
MSigDB_834	REACTOME_PEROXISOMAL_LIPID_METABOLISM	kidney	0.00049975	MSigDB
MSigDBGO_4064	GO_CILIARY_TIP	kidney	0.00049975	MSigDBGO
MSigDBONC_79	JNK_DN.V1_DN	kidney	0.00049975	MSigDBONC
FIRE1KB3p_962	TCGA_UTERINE_ENDOMETRIAL_DIS_K45_RNA_MIz17_.[AC]T[CT]TGAC[ACT]	kidney	0.0009995	FIRE1KB3p
FIRE1KB3p_5381	TCGA_TESTICULAR_DIS_K45_RNA_MIz9_.TCACTG[AT].	kidney	0.0009995	FIRE1KB3p
FIRE1KBup_1021	TCGA_BREAST_CON_LOG2R_bins25_DNA_MIz15_[CG]AT[AG]CGC[ACG].	kidney	0.0009995	FIRE1KBup
MSigDBGO_3092	GO_NEGATIVE_REGULATION_OF_IMMUNE_SYSTEM_PROCESS	kidney	0.0009995	MSigDBGO
MSigDBGO_2792	GO_MEIOTIC_CELL_CYCLE_PROCESS	kidney	0.00049975	MSigDBGO
MSigDBGO_791	GO_TETRAPYRROLE_BIOSYNTHETIC_PROCESS	kidney	0.00049975	MSigDBGO
FIRE1KBup_1149	TCGA_BREAST_DIS_K10_DNA_MIz37_[CGT][AGT][AG]AC[GT]AC.	kidney	0.0009995	FIRE1KBup
MSigDBGO_3292	GO_POSITIVE_REGULATION_OF_INFLAMMATORY_RESPONSE	kidney	0.0009995	MSigDBGO
MSigDB_1018	REACTOME_MEIOTIC_SYNAPSIS	kidney	0.00049975	MSigDB
MSigDBGO_3968	GO_MICROBODY_MEMBRANE	kidney	0.00049975	MSigDBGO
FIRE1KB3p_1702	TCGA_THYMOMA_DIS_K45_RNA_MIz22_[AGT]C[AT][GT]TCAG.	kidney	0.0009995	FIRE1KB3p
MSigDBGO_5590	GO_RETROGRADE_VESICLE_MEDIATED_TRANSPORT_GOLGI_TO_ENDOPLASMIC_RETICULUM	kidney	0.00049975	MSigDBGO
MSigDBONC_75	PRC2_EZH2_UP.V1_DN	kidney	0.00049975	MSigDBONC
MSigDBONC_68	MEK_UP.V1_UP	kidney	0.0009995	MSigDBONC
MSigDBGO_3206	GO_REGULATION_OF_RESPONSE_TO_CYTOKINE_STIMULUS	kidney	0.00049975	MSigDBGO
MSigDBMOT_195	RFX1_02	kidney	0.00049975	MSigDBMOT
MSigDB_4768	REACTOME_RMTS_METHYLATE_HISTONE_ARGININES	kidney	0.00049975	MSigDB
MSigDB_5318	REACTOME_TRANSCRIPTIONAL_REGULATION_BY_RUNX1	kidney	0.00049975	MSigDB
MSigDB_685	REACTOME_PRE_NOTCH_EXPRESSION_AND_PROCESSING	kidney	0.00049975	MSigDB
MSigDBMOT_825	TCANNTGAY_SREBP1_01	kidney	0.0009995	MSigDBMOT
MSigDBGO_1261	GO_AXONEMAL_DYNEIN_COMPLEX_ASSEMBLY	kidney	0.00049975	MSigDBGO
MSigDBGO_665	GO_NEGATIVE_REGULATION_OF_CELL_CELL_ADHESION	kidney	0.0009995	MSigDBGO
MSigDBGO_1163	GO_NEGATIVE_REGULATION_OF_CHROMOSOME_SEGREGATION	kidney	0.00049975	MSigDBGO
MSigDBGO_3844	GO_CYTOSOLIC_TRANSPORT	kidney	0.0009995	MSigDBGO
MSigDB_971	REACTOME_TRANSFERRIN_ENDOCYTOSIS_AND_RECYCLING	kidney	0.00049975	MSigDB
MSigDB_4635	REACTOME_FORMATION_OF_THE_BETA_CATENIN:TCF_TRANSACTIVATING_COMPLEX	kidney	0.00049975	MSigDB
MSigDBGO_4755	GO_TRANSFERASE_ACTIVITY_TRANSFERRING_ACYL_GROUPS	kidney	0.00049975	MSigDBGO
MSigDBMOT_337	CYTAGCAAY_UNKNOWN	kidney	0.00049975	MSigDBMOT
KNOWNMOT_1737	TCF4_5p_[ACT][AG]CACCTG[CGT][ACGT]	kidney	0.00049975	KNOWNMOT
FIRE1KBup_657	TCGA_TESTICULAR_DIS_K45_DNA_MIz10_[AGT]C[CGT]A[AT]CGC.	kidney	0.0009995	FIRE1KBup
MSigDBGO_1067	GO_NEGATIVE_REGULATION_OF_LEUKOCYTE_APOPTOTIC_PROCESS	kidney	0.00049975	MSigDBGO
MSigDBGO_8464	GO_NON_MOTILE_CILIUM_ASSEMBLY	kidney	0.00049975	MSigDBGO
MSigDBGO_1287	GO_POST_GOLGI_VESICLE_MEDIATED_TRANSPORT	kidney	0.0009995	MSigDBGO
MSigDBGO_3079	GO_MONOCYTE_CHEMOTAXIS	kidney	0.0009995	MSigDBGO
MSigDBGO_547	GO_POSITIVE_REGULATION_OF_MITOTIC_CELL_CYCLE	kidney	0.00049975	MSigDBGO
MSigDBGO_238	GO_ENDOSOME_ORGANIZATION	kidney	0.00049975	MSigDBGO
MSigDBGO_1915	GO_DNA_REPLICATION_INITIATION	kidney	0.00049975	MSigDBGO
MSigDBGO_26	GO_POSITIVE_REGULATION_OF_CALCIUM_ION_TRANSPORT	kidney	0.00049975	MSigDBGO
MSigDBGO_1752	GO_CILIUM_MOVEMENT	kidney	0.0009995	MSigDBGO
MSigDBMOT_421	HNF1_Q6	kidney	0.00049975	MSigDBMOT
MSigDBGO_2770	GO_NUCLEOSIDE_BISPHOSPHATE_BIOSYNTHETIC_PROCESS	kidney	0.00049975	MSigDBGO
MSigDBGO_212	GO_LYSOSOMAL_TRANSPORT	kidney	0.00049975	MSigDBGO
MSigDBGO_988	GO_HEMATOPOIETIC_STEM_CELL_DIFFERENTIATION	kidney	0.00049975	MSigDBGO
MSigDB_5317	REACTOME_TRANSCRIPTIONAL_REGULATION_BY_RUNX2	kidney	0.00049975	MSigDB
MSigDBGO_3764	GO_RESPONSE_TO_MOLECULE_OF_BACTERIAL_ORIGIN	kidney	0.0009995	MSigDBGO
MSigDBGO_1061	GO_POSITIVE_REGULATION_OF_INTERLEUKIN_1_SECRETION	kidney	0.00049975	MSigDBGO
MSigDBGO_8160	GO_NEGATIVE_REGULATION_OF_METAPHASE_ANAPHASE_TRANSITION_OF_CELL_CYCLE	kidney	0.00049975	MSigDBGO
FIRE1KB3p_3328	TCGA_MELANOMA_DIS_K40_RNA_MIz13_.C[AG]AT[CGT][AG]G[ACG]	kidney	0.0009995	FIRE1KB3p
FIRE1KB3p_142	TCGA_MELANOMA_DIS_K5_RNA_MIz28_.A[AGT]GTA[CG]G[AGT]	kidney	0.0009995	FIRE1KB3p
FIRE1KB3p_3438	TCGA_LUNG_AD_DIS_K45_RNA_MIz14_.C[AT]C[ACG]GT[AC][AGT]	kidney	0.0009995	FIRE1KB3p
FIRE1KB3p_3683	TCGA_THYMOMA_DIS_K45_RNA_MIz22_.[CG]A[CG]ATGT.	kidney	0.0009995	FIRE1KB3p
FIRE1KB3p_3826	TCGA_ESOPHAGEAL_DIS_K10_RNA_MIz18_[CGT]A[CG]C[AGT]ACT[CGT]	kidney	0.0009995	FIRE1KB3p
MSigDBGO_1357	GO_CD4_POSITIVE_ALPHA_BETA_T_CELL_ACTIVATION	kidney	0.0009995	MSigDBGO
MSigDBGO_2607	GO_LEUKOCYTE_CELL_CELL_ADHESION	kidney	0.0009995	MSigDBGO
TEISERp_386	TCGA_LIVER_DIS_K40_MINI6xISEQ14_RNA_MIz13_NAGAAANNNNNNNUYUN_((((.........))))	kidney	0.0009995	TEISERp
MSigDBGO_4214	GO_MITOCHONDRION	kidney	0.00149925	MSigDBGO
MSigDBGO_4213	GO_MITOCHONDRIAL_PART	kidney	0.00149925	MSigDBGO
MSigDB_5087	REACTOME_DISEASES_OF_METABOLISM	kidney	0.00049975	MSigDB
MSigDB_5217	REACTOME_RRNA_PROCESSING	kidney	0.00049975	MSigDB
MSigDBGO_4204	GO_AXONEME_PART	kidney	0.00049975	MSigDBGO
FIRE1KB3p_4466	TCGA_UTERINE_ENDOMETRIAL_DIS_K45_RNA_MIz12_.GAG[CG]ATT.	kidney	0.0009995	FIRE1KB3p
MSigDBGO_4072	GO_SMALL_RIBOSOMAL_SUBUNIT	kidney	0.0009995	MSigDBGO
MSigDBGO_885	GO_LEUKOCYTE_DIFFERENTIATION	kidney	0.0009995	MSigDBGO
MSigDB_930	REACTOME_RESPIRATORY_ELECTRON_TRANSPORT	kidney	0.00149925	MSigDB
MSigDB_4486	REACTOME_THE_CITRIC_ACID_TCA_CYCLE_AND_RESPIRATORY_ELECTRON_TRANSPORT	kidney	0.00149925	MSigDB
MSigDBGO_581	GO_MITOCHONDRIAL_RESPIRATORY_CHAIN_COMPLEX_ASSEMBLY	kidney	0.00149925	MSigDBGO
MSigDBGO_8751	GO_MITOCHONDRIAL_RESPIRATORY_CHAIN_COMPLEX_I	kidney	0.00149925	MSigDBGO
MSigDBGO_2089	GO_REGULATION_OF_CD4_POSITIVE_ALPHA_BETA_T_CELL_ACTIVATION	kidney	0.0009995	MSigDBGO
MSigDBMOT_468	E2F1_Q4_01	kidney	0.0009995	MSigDBMOT
MSigDBGO_5214	GO_CATION_CHANNEL_ACTIVITY	kidney	0.00149925	MSigDBGO
MSigDBGO_5053	GO_EXTRACELLULAR_LIGAND_GATED_ION_CHANNEL_ACTIVITY	kidney	0.00149925	MSigDBGO
MSigDBGO_2662	GO_NEGATIVE_REGULATION_OF_DEVELOPMENTAL_PROCESS	kidney	0.00149925	MSigDBGO
FIRE1KB3p_979	TCGA_LIVER_DIS_K40_RNA_MIz16_[ACT]GACCT[AT][AGT].	kidney	0.00149925	FIRE1KB3p
FIRE1KBup_926	TCGA_SARCOMA_DIS_K45_DNA_MIz16_.CCCCCCA.	kidney	0.0009995	FIRE1KBup
FIRE1KB3p_3268	TCGA_LUNG_AD_DIS_K45_RNA_MIz11_.CA[CG]TGCA.	kidney	0.00149925	FIRE1KB3p
MSigDBGO_2350	GO_OSSIFICATION	kidney	0.00149925	MSigDBGO
FIRE1KB3p_3804	TCGA_BLADDER_DIS_K45_RNA_MIz14_.[CGT]AA[CT]CAC.	kidney	0.00149925	FIRE1KB3p
FIRE1KB3p_4164	TCGA_BREAST_DIS_K10_RNA_MIz26_.CTCA[GT]TA.	kidney	0.00149925	FIRE1KB3p
FIRE1KB3p_1376	TCGA_PROSTATE_DIS_K40_RNA_MIz13_.AGGCAT[AT].	kidney	0.00149925	FIRE1KB3p
FIRE1KB3p_3706	TCGA_CERVICAL_DIS_K10_RNA_MIz43_.[CG][AGT]T[GT]GGT[ACT]	kidney	0.00149925	FIRE1KB3p
MSigDB_698	REACTOME_CELL_SURFACE_INTERACTIONS_AT_THE_VASCULAR_WALL	kidney	0.00049975	MSigDB
MSigDBONC_183	KRAS.LUNG_UP.V1_UP	kidney	0.00049975	MSigDBONC
MSigDBONC_185	KRAS.LUNG.BREAST_UP.V1_UP	kidney	0.00049975	MSigDBONC
FIRE1KB3p_1493	TCGA_GLIOMA_DIS_K10_RNA_MIz15_.AGT[ACG]GTC.	kidney	0.00149925	FIRE1KB3p
FIRE1KB3p_1566	TCGA_LIVER_DIS_K40_RNA_MIz14_[AGT][AG]TTCC[CGT]A.	kidney	0.00149925	FIRE1KB3p
MSigDB_765	REACTOME_GENERATION_OF_SECOND_MESSENGER_MOLECULES	kidney	0.00149925	MSigDB
MSigDBGO_1185	GO_REGULATION_OF_LEUKOCYTE_DIFFERENTIATION	kidney	0.00149925	MSigDBGO
MSigDBGO_3005	GO_ATP_HYDROLYSIS_COUPLED_TRANSMEMBRANE_TRANSPORT	kidney	0.0009995	MSigDBGO
FIRE1KB3p_3909	TCGA_MELANOMA_DIS_K40_RNA_MIz11_.CGT[CGT]GCA[CG]	kidney	0.0009995	FIRE1KB3p
MSigDBGO_5042	GO_OXIDOREDUCTASE_ACTIVITY_ACTING_ON_CH_OH_GROUP_OF_DONORS	kidney	0.0009995	MSigDBGO
MSigDBGO_1906	GO_RESPONSE_TO_INTERLEUKIN_1	kidney	0.00149925	MSigDBGO
MSigDBGO_3294	GO_INTEGRIN_MEDIATED_SIGNALING_PATHWAY	kidney	0.00149925	MSigDBGO
MSigDBGO_1694	GO_PRODUCTION_OF_MOLECULAR_MEDIATOR_INVOLVED_IN_INFLAMMATORY_RESPONSE	kidney	0.0009995	MSigDBGO
MSigDBGO_2948	GO_PROTEIN_DNA_COMPLEX_SUBUNIT_ORGANIZATION	kidney	0.0009995	MSigDBGO
MSigDBGO_2606	GO_PEPTIDYL_TYROSINE_MODIFICATION	kidney	0.00149925	MSigDBGO
MSigDBGO_1145	GO_CHROMATIN_ASSEMBLY_OR_DISASSEMBLY	kidney	0.00049975	MSigDBGO
MSigDBGO_2988	GO_ACTIVATION_OF_INNATE_IMMUNE_RESPONSE	kidney	0.00049975	MSigDBGO
MSigDBGO_435	GO_CYTOSKELETON_ORGANIZATION	kidney	0.00049975	MSigDBGO
MSigDBGO_4858	GO_IDENTICAL_PROTEIN_BINDING	kidney	0.00049975	MSigDBGO
MSigDBGO_500	GO_NEGATIVE_REGULATION_OF_VIRAL_PROCESS	kidney	0.00049975	MSigDBGO
MSigDBGO_678	GO_TELOMERE_ORGANIZATION	kidney	0.00049975	MSigDBGO
MSigDBGO_7012	GO_INTERLEUKIN_1_BETA_SECRETION	kidney	0.00049975	MSigDBGO
MSigDBGO_9604	GO_EXTRACELLULAR_MATRIX_STRUCTURAL_CONSTITUENT_CONFERRING_TENSILE_STRENGTH	kidney	0.00049975	MSigDBGO
FIRE1KBup_942	TCGA_BREAST_DIS_K45_DNA_MIz37_.CCGGAA[ACG].	kidney	0.001999	FIRE1KBup
TEISERp_725	TCGA_BREAST_CON_LOG2R_bins10_bins_10_MINI6xISEQ10_RNA_MIz24_YVYNNNWNCANRBR_((((......))))	kidney	0.001999	TEISERp
MSigDBGO_660	GO_SENSORY_PERCEPTION_OF_CHEMICAL_STIMULUS	kidney	0.001999	MSigDBGO
FIRE1KB3p_1003	TCGA_LUNG_SQ_DIS_K45_RNA_MIz15_.[AC]TG[AT]C[ACG]G[ACT]	kidney	0.00149925	FIRE1KB3p
MSigDBONC_161	KRAS.DF.V1_UP	kidney	0.00149925	MSigDBONC
MSigDBGO_1562	GO_INNER_MITOCHONDRIAL_MEMBRANE_ORGANIZATION	kidney	0.001999	MSigDBGO
MSigDBGO_4074	GO_PROTON_TRANSPORTING_TWO_SECTOR_ATPASE_COMPLEX	kidney	0.001999	MSigDBGO
MSigDBGO_1028	GO_MITOCHONDRIAL_TRANSMEMBRANE_TRANSPORT	kidney	0.001999	MSigDBGO
MSigDBGO_3299	GO_ADENYLATE_CYCLASE_ACTIVATING_G_PROTEIN_COUPLED_RECEPTOR_SIGNALING_PATHWAY	kidney	0.0009995	MSigDBGO
MSigDB_4959	REACTOME_NEGATIVE_EPIGENETIC_REGULATION_OF_RRNA_EXPRESSION	kidney	0.00049975	MSigDB
MSigDB_5386	REACTOME_FATTY_ACID_METABOLISM	kidney	0.00049975	MSigDB
MSigDBGO_3059	GO_REGULATION_OF_DNA_REPLICATION	kidney	0.00049975	MSigDBGO
MSigDBGO_4013	GO_SPINDLE_POLE	kidney	0.00049975	MSigDBGO
MSigDBGO_4899	GO_CARGO_RECEPTOR_ACTIVITY	kidney	0.00049975	MSigDBGO
MSigDBGO_50	GO_CHROMOSOME_ORGANIZATION	kidney	0.00049975	MSigDBGO
MSigDBGO_649	GO_REGULATION_OF_LYMPHOCYTE_APOPTOTIC_PROCESS	kidney	0.00049975	MSigDBGO
MSigDBMOT_319	NERF_Q2	kidney	0.00049975	MSigDBMOT
FIRE1KB3p_1104	TCGA_BREAST_CON_LOG2R_bins25_RNA_MIz14_[ACT]TAC[CG][GT][AT]C.	kidney	0.00149925	FIRE1KB3p
MSigDBGO_2890	GO_REGULATION_OF_CELL_ADHESION	kidney	0.00149925	MSigDBGO
MSigDBGO_6887	GO_RIBOSE_PHOSPHATE_BIOSYNTHETIC_PROCESS	kidney	0.00149925	MSigDBGO
FIRE1KB3p_4469	TCGA_ESOPHAGEAL_DIS_K45_RNA_MIz18_.G[AG][CG]CTT[AT][AGT]	kidney	0.001999	FIRE1KB3p
FIRE1KB3p_4003	TCGA_BLADDER_DIS_K45_RNA_MIz20_.C[GT]TT[ACG]GT[ACT]	kidney	0.00149925	FIRE1KB3p
FIRE1KB3p_4783	TCGA_THYMOMA_DIS_K10_RNA_MIz24_[GT][ACT]GGTTC[AGT].	kidney	0.00149925	FIRE1KB3p
FIRE1KB3p_1521	TCGA_UTERINE_ENDOMETRIAL_DIS_K10_RNA_MIz28_[AGT][AC]TG[AC]AG[CG][AT]	kidney	0.00149925	FIRE1KB3p
FIRE1KB3p_317	TCGA_STOMACH_DIS_K45_RNA_MIz15_.[AC]CAGA[CG][GT][AT]	kidney	0.00149925	FIRE1KB3p
MSigDBGO_514	GO_MYELOID_LEUKOCYTE_DIFFERENTIATION	kidney	0.00149925	MSigDBGO
MSigDBGO_8524	GO_RESPONSE_TO_CHEMOKINE	kidney	0.00049975	MSigDBGO
MSigDBGO_915	GO_POSITIVE_REGULATION_OF_ACUTE_INFLAMMATORY_RESPONSE	kidney	0.00049975	MSigDBGO
MSigDBGO_5101	GO_TRANSFERASE_ACTIVITY_TRANSFERRING_ONE_CARBON_GROUPS	kidney	0.0009995	MSigDBGO
MSigDBGO_3224	GO_CELL_KILLING	kidney	0.00049975	MSigDBGO
FIRE1KB3p_3061	TCGA_CERVICAL_DIS_K45_RNA_MIz10_.[AT]TC[CGT]GAG[ACG]	kidney	0.001999	FIRE1KB3p
MSigDB_4504	REACTOME_ELASTIC_FIBRE_FORMATION	kidney	0.00149925	MSigDB
MSigDBGO_6129	GO_CHROMATIN_ASSEMBLY	kidney	0.00049975	MSigDBGO
FIRE1KB3p_2325	TCGA_GBM_DIS_K45_RNA_MIz12_[AGT]T[AC]GAC[ACG][AC].	kidney	0.001999	FIRE1KB3p
FIRE1KB3p_4679	TCGA_LUNG_AD_DIS_K45_RNA_MIz19_.GGA.[AC]GT.	kidney	0.001999	FIRE1KB3p
MSigDBGO_4262	GO_POLYSOME	kidney	0.00149925	MSigDBGO
MSigDBGO_2207	GO_NATURAL_KILLER_CELL_MEDIATED_IMMUNITY	kidney	0.0009995	MSigDBGO
MSigDBGO_4366	GO_CELL_LEADING_EDGE	kidney	0.0009995	MSigDBGO
MSigDBGO_990	GO_MONOCARBOXYLIC_ACID_METABOLIC_PROCESS	kidney	0.0009995	MSigDBGO
MSigDB_1032	REACTOME_G2_M_DNA_DAMAGE_CHECKPOINT	kidney	0.00049975	MSigDB
MSigDBGO_2738	GO_SMOOTHENED_SIGNALING_PATHWAY	kidney	0.00049975	MSigDBGO
FIRE1KB3p_4	TCGA_KIDNEY_DIS_K45_RNA_MIz15_.AAAGCC[AT].	kidney	0.001999	FIRE1KB3p
MSigDBGO_1246	GO_NEGATIVE_REGULATION_OF_GENE_EXPRESSION_EPIGENETIC	kidney	0.00049975	MSigDBGO
MSigDBGO_3542	GO_CENTROMERE_COMPLEX_ASSEMBLY	kidney	0.00049975	MSigDBGO
MSigDBGO_6406	GO_NUCLEOSOME_ORGANIZATION	kidney	0.00049975	MSigDBGO
MSigDBGO_3751	GO_METAPHASE_PLATE_CONGRESSION	kidney	0.00049975	MSigDBGO
FIRE1KBup_218	TCGA_LUNG_AD_CON_LOG2R_bins25_DNA_MIz14_[ACG][AT]CGTA[AG][ACG].	kidney	0.0009995	FIRE1KBup
MSigDBGO_8403	GO_REGULATION_OF_RECEPTOR_SIGNALING_PATHWAY_VIA_STAT	kidney	0.0009995	MSigDBGO
MSigDBGO_3873	GO_DIVALENT_INORGANIC_CATION_TRANSPORT	kidney	0.00149925	MSigDBGO
FIRE1KBup_285	TCGA_THYROID_CON_LOG2R_bins25_DNA_MIz10_[ACG]CGTC[AG][AT][AT].	kidney	0.00049975	FIRE1KBup
MSigDBGO_6082	GO_COLLAGEN_CATABOLIC_PROCESS	kidney	0.00049975	MSigDBGO
MSigDBGO_5927	GO_REGULATION_OF_MACROAUTOPHAGY	kidney	0.001999	MSigDBGO
MSigDBGO_3002	GO_NEURAL_TUBE_FORMATION	kidney	0.00049975	MSigDBGO
MSigDBGO_2837	GO_CELL_RECOGNITION	kidney	0.00049975	MSigDBGO
MSigDBGO_1512	GO_ACUTE_INFLAMMATORY_RESPONSE	kidney	0.001999	MSigDBGO
FIRE1KBup_1057	TCGA_BREAST_CON_LOG2R_bins5_DNA_MIz49_.[CG]CGGAA[CG][ACT]	kidney	0.00249875	FIRE1KBup
TEISERp_608	TCGA_LIVER_DIS_K40_MINI6xISEQ0_RNA_MIz33_URSDNNYNNDNBYR_((((......))))	kidney	0.00249875	TEISERp
MSigDB_4720	REACTOME_OXIDATIVE_STRESS_INDUCED_SENESCENCE	kidney	0.00049975	MSigDB
FIRE1KBup_821	TCGA_STOMACH_CON_LOG2R_bins10_DNA_MIz12_[AT]T[CG]T[AC]GT[CT][CGT]	kidney	0.00149925	FIRE1KBup
MSigDBGO_7425	GO_MEIOSIS_I_CELL_CYCLE_PROCESS	kidney	0.00049975	MSigDBGO
MSigDBGO_3944	GO_OXIDOREDUCTASE_COMPLEX	kidney	0.00249875	MSigDBGO
MSigDBMOT_368	TEF1_Q6	kidney	0.00149925	MSigDBMOT
MSigDBGO_1282	GO_ENERGY_DERIVATION_BY_OXIDATION_OF_ORGANIC_COMPOUNDS	kidney	0.001999	MSigDBGO
MSigDBGO_88	GO_ATTACHMENT_OF_SPINDLE_MICROTUBULES_TO_KINETOCHORE	kidney	0.00049975	MSigDBGO
MSigDB_441	PID_IL27_PATHWAY	kidney	0.00049975	MSigDB
MSigDBGO_1155	GO_POSITIVE_REGULATION_OF_RESPONSE_TO_EXTERNAL_STIMULUS	kidney	0.001999	MSigDBGO
MSigDBGO_3689	GO_TRANSMEMBRANE_RECEPTOR_PROTEIN_SERINE_THREONINE_KINASE_SIGNALING_PATHWAY	kidney	0.001999	MSigDBGO
MSigDBGO_473	GO_CHROMOSOME_LOCALIZATION	kidney	0.00049975	MSigDBGO
MSigDBGO_4671	GO_SCAVENGER_RECEPTOR_ACTIVITY	kidney	0.00049975	MSigDBGO
MSigDBGO_6388	GO_CHROMATIN_ORGANIZATION_INVOLVED_IN_REGULATION_OF_TRANSCRIPTION	kidney	0.00049975	MSigDBGO
MSigDBGO_3405	GO_POSITIVE_REGULATION_OF_B_CELL_ACTIVATION	kidney	0.0009995	MSigDBGO
FIRE1KBup_791	TCGA_CERVICAL_DIS_K10_DNA_MIz14_.[AT][CG]TACCG[ACG]	kidney	0.0009995	FIRE1KBup
FIRE1KB3p_4086	TCGA_CERVICAL_DIS_K45_RNA_MIz11_[CT][ACG]TGTCTT.	kidney	0.001999	FIRE1KB3p
MSigDBGO_3652	GO_RESPONSE_TO_STARVATION	kidney	0.0009995	MSigDBGO
MSigDBONC_3	E2F1_UP.V1_DN	kidney	0.00249875	MSigDBONC
MSigDB_878	REACTOME_SPHINGOLIPID_METABOLISM	kidney	0.00049975	MSigDB
MSigDBGO_5612	GO_MITOTIC_METAPHASE_PLATE_CONGRESSION	kidney	0.00049975	MSigDBGO
FIRE1KB3p_2189	TCGA_UTERINE_ENDOMETRIAL_DIS_K10_RNA_MIz21_[AGT]GGTGAT[AT].	kidney	0.001999	FIRE1KB3p
FIRE1KB3p_1391	TCGA_LUNG_AD_DIS_K10_RNA_MIz49_.[AG]GGC[AGT][AT]T[AGT]	kidney	0.00249875	FIRE1KB3p
MSigDB_5295	REACTOME_E3_UBIQUITIN_LIGASES_UBIQUITINATE_TARGET_PROTEINS	kidney	0.00049975	MSigDB
MSigDBGO_4503	GO_PROTEIN_HETERODIMERIZATION_ACTIVITY	kidney	0.00049975	MSigDBGO
MSigDBGO_3607	GO_CIRCULATORY_SYSTEM_DEVELOPMENT	kidney	0.00249875	MSigDBGO
MSigDB_606	PID_RAC1_PATHWAY	kidney	0.0009995	MSigDB
MSigDBGO_6318	GO_TRANSFERRIN_TRANSPORT	kidney	0.00049975	MSigDBGO
MSigDBGO_3245	GO_REGULATION_OF_T_HELPER_1_TYPE_IMMUNE_RESPONSE	kidney	0.00049975	MSigDBGO
MSigDBGO_166	GO_DENDRITIC_CELL_DIFFERENTIATION	kidney	0.00049975	MSigDBGO
MSigDBGO_2309	GO_STEROID_METABOLIC_PROCESS	kidney	0.00049975	MSigDBGO
MSigDBGO_3263	GO_CYTOLYSIS	kidney	0.00049975	MSigDBGO
MSigDB_636	REACTOME_CROSS_PRESENTATION_OF_SOLUBLE_EXOGENOUS_ANTIGENS_ENDOSOMES	kidney	0.00249875	MSigDB
MSigDB_4665	REACTOME_EPIGENETIC_REGULATION_OF_GENE_EXPRESSION	kidney	0.0009995	MSigDB
MSigDBONC_126	RB_P130_DN.V1_UP	kidney	0.00049975	MSigDBONC
MSigDBGO_3524	GO_POSITIVE_REGULATION_OF_CELL_CYCLE_PHASE_TRANSITION	kidney	0.00049975	MSigDBGO
MSigDBGO_25	GO_MEIOTIC_CHROMOSOME_SEGREGATION	kidney	0.00049975	MSigDBGO
MSigDBGO_3659	GO_BIOLOGICAL_ADHESION	kidney	0.00149925	MSigDBGO
FIRE1KBup_175	TCGA_ESOPHAGEAL_DIS_K45_DNA_MIz8_[ACG][ACT]TTGC[AT]G[AGT]	kidney	0.00049975	FIRE1KBup
MSigDBGO_4364	GO_MITOCHONDRIAL_ENVELOPE	kidney	0.0029985	MSigDBGO
MSigDBGO_4066	GO_ORGANELLE_INNER_MEMBRANE	kidney	0.0029985	MSigDBGO
MSigDBMOT_451	E2F_Q3_01	kidney	0.00249875	MSigDBMOT
FIRE1KBup_169	TCGA_LUNG_SQ_DIS_K45_DNA_MIz10_[ACG][ACT][AT]TGCAG[ACG]	kidney	0.00049975	FIRE1KBup
MSigDB_4658	REACTOME_GENE_SILENCING_BY_RNA	kidney	0.00049975	MSigDB
FIRE1KB3p_4066	TCGA_UTERINE_ENDOMETRIAL_DIS_K45_RNA_MIz18_.[CT]AC[AG]CT[GT].	kidney	0.0029985	FIRE1KB3p
MSigDB_967	REACTOME_KINESINS	kidney	0.00049975	MSigDB
MSigDB_4536	REACTOME_REGULATION_OF_CHOLESTEROL_BIOSYNTHESIS_BY_SREBP_SREBF	kidney	0.00149925	MSigDB
MSigDBGO_1939	GO_REGULATION_OF_IMMUNE_SYSTEM_PROCESS	kidney	0.00149925	MSigDBGO
MSigDBONC_121	RB_DN.V1_DN	kidney	0.00149925	MSigDBONC
MSigDBGO_3167	GO_REGULATION_OF_IMMUNE_EFFECTOR_PROCESS	kidney	0.00249875	MSigDBGO
MSigDBGO_4268	GO_INTRINSIC_COMPONENT_OF_MITOCHONDRIAL_INNER_MEMBRANE	kidney	0.0029985	MSigDBGO
MSigDBGO_740	GO_SKELETAL_SYSTEM_DEVELOPMENT	kidney	0.0029985	MSigDBGO
MSigDBGO_1540	GO_CELLULAR_AMINO_ACID_CATABOLIC_PROCESS	kidney	0.00149925	MSigDBGO
MSigDBGO_9734	GO_PROTON_EXPORTING_ATPASE_ACTIVITY	kidney	0.00149925	MSigDBGO
TEISERp_420	TCGA_BREAST_CON_LOG2R_bins10_bins_10_MINI6xISEQ10_RNA_MIz16_NBUUANHNANKBKURRNN_(((((........)))))	kidney	0.00149925	TEISERp
FIRE1KB3p_2429	TCGA_ESOPHAGEAL_DIS_K45_RNA_MIz14_[AGT]TG[AC]ACA[CG][AGT]	kidney	0.00249875	FIRE1KB3p
FIRE1KB3p_5208	TCGA_THYMOMA_DIS_K10_RNA_MIz41_.TAG[CG]C[ACT]T.	kidney	0.00249875	FIRE1KB3p
FIRE1KB3p_2827	TCGA_PANCREATIC_DIS_K10_RNA_MIz30_.[AT]CTA[CT]C[GT].	kidney	0.0029985	FIRE1KB3p
FIRE1KB3p_3015	TCGA_RECTAL_DIS_K40_RNA_MIz13_[AT]GTG[CG]T[AG][GT][ACT]	kidney	0.0029985	FIRE1KB3p
FIRE1KB3p_4986	TCGA_TESTICULAR_DIS_K45_RNA_MIz11_.[GT]TTGC[CT]G[ACT]	kidney	0.0029985	FIRE1KB3p
FIRE1KB3p_5379	TCGA_HEAD_NECK_DIS_K40_RNA_MIz21_.T.CACTG.	kidney	0.0029985	FIRE1KB3p
FIRE1KB3p_1150	TCGA_MELANOMA_DIS_K40_RNA_MIz23_[ACT]TGA[CG]C[AT]T[AGT]	kidney	0.00249875	FIRE1KB3p
FIRE1KB3p_580	TCGA_LIVER_DIS_K5_RNA_MIz62_.[AC][GT][CG]A[CT]AC[AT]	kidney	0.00249875	FIRE1KB3p
FIRE1KB3p_1213	TCGA_KIDNEY_DIS_K45_RNA_MIz13_.[AG]ACCTTA.	kidney	0.0029985	FIRE1KB3p
FIRE1KB3p_813	TCGA_BREAST_DIS_K45_RNA_MIz20_[ACT][AT].[CG]G[CT]GA[ACT]	kidney	0.00249875	FIRE1KB3p
MSigDB_4801	REACTOME_TRANSCRIPTIONAL_REGULATION_BY_TP53	kidney	0.0009995	MSigDB
MSigDB_5206	REACTOME_CYCLIN_A:CDK2_ASSOCIATED_EVENTS_AT_S_PHASE_ENTRY	kidney	0.0009995	MSigDB
FIRE1KBup_523	TCGA_OVARIAN_DIS_K45_DNA_MIz21_[AG]C[ACG]T[AGT]CGC.	kidney	0.00349825	FIRE1KBup
FIRE1KBup_806	TCGA_BLADDER_DIS_K10_DNA_MIz19_.[AT]G[CG]ATGG[AG]	kidney	0.00149925	FIRE1KBup
MSigDBGO_1579	GO_REGULATION_OF_TRANSMEMBRANE_RECEPTOR_PROTEIN_SERINE_THREONINE_KINASE_SIGNALING_PATHWAY	kidney	0.00249875	MSigDBGO
MSigDB_632	REACTOME_INSULIN_RECEPTOR_RECYCLING	kidney	0.00049975	MSigDB
MSigDBGO_2127	GO_INFLAMMATORY_RESPONSE_TO_ANTIGENIC_STIMULUS	kidney	0.00049975	MSigDBGO
MSigDBGO_2841	GO_NEGATIVE_REGULATION_OF_NUCLEAR_DIVISION	kidney	0.00049975	MSigDBGO
MSigDBGO_2965	GO_STEM_CELL_DIFFERENTIATION	kidney	0.00049975	MSigDBGO
MSigDBGO_4024	GO_INTRINSIC_COMPONENT_OF_PLASMA_MEMBRANE	kidney	0.00049975	MSigDBGO
MSigDB_532	PID_UPA_UPAR_PATHWAY	kidney	0.00149925	MSigDB
MSigDBGO_2922	GO_BONE_MORPHOGENESIS	kidney	0.00149925	MSigDBGO
MSigDBMOT_380	USF2_Q6	kidney	0.00249875	MSigDBMOT
MSigDBGO_1134	GO_CELL_CELL_ADHESION	kidney	0.001999	MSigDBGO
MSigDBGO_2802	GO_REGULATION_OF_MULTI_ORGANISM_PROCESS	kidney	0.001999	MSigDBGO
FIRE1KB3p_761	TCGA_PANCREATIC_DIS_K45_RNA_MIz21_[ACT][AG]GC[CG][GT]T[AT].	kidney	0.0029985	FIRE1KB3p
FIRE1KB3p_863	TCGA_PROSTATE_CON_LOG2R_bins25_RNA_MIz19_[ACT]CATG[CG][CT]A.	kidney	0.0029985	FIRE1KB3p
FIRE1KB3p_4622	TCGA_HEAD_NECK_DIS_K5_RNA_MIz24_.G[CG]A[AT]TAG[AC]	kidney	0.00349825	FIRE1KB3p
FIRE1KB3p_4599	TCGA_PARAGANGLIOMA_DIS_K40_RNA_MIz12_.GC[AGT]TTAG.	kidney	0.0029985	FIRE1KB3p
MSigDBGO_1826	GO_POSITIVE_REGULATION_OF_CD4_POSITIVE_ALPHA_BETA_T_CELL_ACTIVATION	kidney	0.00249875	MSigDBGO
FIRE1KB3p_4184	TCGA_BLADDER_DIS_K45_RNA_MIz8_.[CT][CG]GAGAA.	kidney	0.00349825	FIRE1KB3p
FIRE1KB3p_5067	TCGA_BREAST_CON_LOG2R_bins25_RNA_MIz11_.TAC[AG]GAG.	kidney	0.001999	FIRE1KB3p
MSigDB_5138	REACTOME_INTERLEUKIN_10_SIGNALING	kidney	0.0009995	MSigDB
MSigDBGO_9177	GO_PROXIMAL_PROMOTER_SEQUENCE_SPECIFIC_DNA_BINDING	kidney	0.0009995	MSigDBGO
MSigDB_4998	REACTOME_DECTIN_1_MEDIATED_NONCANONICAL_NF_KB_SIGNALING	kidney	0.00349825	MSigDB
MSigDBGO_2441	GO_REGULATION_OF_PH	kidney	0.00149925	MSigDBGO
MSigDBGO_4019	GO_TRANSFERASE_COMPLEX	kidney	0.003998	MSigDBGO
MSigDBGO_5143	GO_OXIDOREDUCTASE_ACTIVITY_ACTING_ON_NAD_P_H_QUINONE_OR_SIMILAR_COMPOUND_AS_ACCEPTOR	kidney	0.003998	MSigDBGO
MSigDBONC_180	KRAS.KIDNEY_UP.V1_DN	kidney	0.0009995	MSigDBONC
MSigDBGO_9085	GO_RESPIRATORY_CHAIN_COMPLEX	kidney	0.003998	MSigDBGO
FIRE1KB3p_4707	TCGA_LIVER_DIS_K5_RNA_MIz38_.GGTAC[ACT][GT][ACT]	kidney	0.003998	FIRE1KB3p
MSigDBGO_1073	GO_CELLULAR_MONOVALENT_INORGANIC_CATION_HOMEOSTASIS	kidney	0.0009995	MSigDBGO
MSigDBGO_1981	GO_POSITIVE_REGULATION_OF_PEPTIDASE_ACTIVITY	kidney	0.0029985	MSigDBGO
FIRE1KB3p_2136	TCGA_STOMACH_DIS_K10_RNA_MIz20_[AGT]GCT[CG]ATT.	kidney	0.00349825	FIRE1KB3p
FIRE1KB3p_4266	TCGA_PARAGANGLIOMA_DIS_K40_RNA_MIz9_.CTGTG[AC]A[AGT]	kidney	0.00349825	FIRE1KB3p
MSigDBONC_97	ESC_V6.5_UP_EARLY.V1_DN	kidney	0.00249875	MSigDBONC
MSigDBGO_913	GO_REGULATION_OF_LEUKOCYTE_MIGRATION	kidney	0.00149925	MSigDBGO
FIRE1KB3p_2558	TCGA_MELANOMA_DIS_K40_RNA_MIz26_[AT]A[CG]TT[CG]G[AGT][ACT]	kidney	0.00349825	FIRE1KB3p
FIRE1KB3p_4636	TCGA_COLON_DIS_K40_RNA_MIz13_.G[CGT]A[AGT]GCT[ACT]	kidney	0.00349825	FIRE1KB3p
FIRE1KB3p_4791	TCGA_UTERINE_ENDOMETRIAL_DIS_K45_RNA_MIz14_.GTA.GC[ACG].	kidney	0.00349825	FIRE1KB3p
FIRE1KB3p_5123	TCGA_UTERINE_ENDOMETRIAL_DIS_K10_RNA_MIz40_.TA[CG]GC[ACT][AT].	kidney	0.00349825	FIRE1KB3p
FIRE1KB3p_1079	TCGA_THYROID_CON_LOG2R_bins25_RNA_MIz10_[ACT]GT[GT]A[CG]AG[AGT]	kidney	0.003998	FIRE1KB3p
MSigDB_5005	REACTOME_CILIUM_ASSEMBLY	kidney	0.00049975	MSigDB
MSigDBGO_2197	GO_INTRINSIC_APOPTOTIC_SIGNALING_PATHWAY	kidney	0.00049975	MSigDBGO
FIRE1KB3p_3923	TCGA_KIDNEY_DIS_K45_RNA_MIz29_.C[GT][CT].TAG.	kidney	0.003998	FIRE1KB3p
FIRE1KB3p_2334	TCGA_MELANOMA_DIS_K40_RNA_MIz16_[AGT]TA[CG]G[AT][GT]G[ACT]	kidney	0.00349825	FIRE1KB3p
FIRE1KB3p_3358	TCGA_BLADDER_DIS_K45_RNA_MIz19_.C[AG]TA[CGT]G[AG].	kidney	0.00349825	FIRE1KB3p
MSigDBGO_555	GO_REGULATION_OF_TYPE_2_IMMUNE_RESPONSE	kidney	0.0009995	MSigDBGO
MSigDBGO_5081	GO_ANTIGEN_BINDING	kidney	0.00249875	MSigDBGO
FIRE1KB3p_4895	TCGA_BREAST_DIS_K45_RNA_MIz9_.GTGATGT.	kidney	0.00349825	FIRE1KB3p
MSigDB_5420	REACTOME_ESTROGEN_DEPENDENT_GENE_EXPRESSION	kidney	0.001999	MSigDB
MSigDBGO_4003	GO_MITOTIC_SPINDLE	kidney	0.00149925	MSigDBGO
MSigDBGO_548	GO_LYMPHOCYTE_COSTIMULATION	kidney	0.00149925	MSigDBGO
MSigDBGO_3121	GO_ENDOCHONDRAL_BONE_MORPHOGENESIS	kidney	0.0009995	MSigDBGO
FIRE1KB3p_5106	TCGA_PARAGANGLIOMA_DIS_K40_RNA_MIz20_.TA[CG]A[GT]AG.	kidney	0.003998	FIRE1KB3p
MSigDBONC_177	KRAS.600.LUNG.BREAST_UP.V1_UP	kidney	0.0029985	MSigDBONC
MSigDB_4706	REACTOME_ACTIVATION_OF_GENE_EXPRESSION_BY_SREBF_SREBP	kidney	0.00049975	MSigDB
MSigDBGO_748	GO_MONOVALENT_INORGANIC_CATION_TRANSPORT	kidney	0.00449775	MSigDBGO
KNOWNMOT_1435	RFX5.6_5p_[CG]C[AC][CT][AG]GCAAC	kidney	0.0009995	KNOWNMOT
MSigDBONC_65	LTE2_UP.V1_DN	kidney	0.0029985	MSigDBONC
FIRE1KB3p_4416	TCGA_OVARIAN_DIS_K45_RNA_MIz27_.GA[CG][CG][GT]T[AT][AGT]	kidney	0.0049975	FIRE1KB3p
MSigDBGO_2976	GO_NEGATIVE_REGULATION_OF_MULTI_ORGANISM_PROCESS	kidney	0.00249875	MSigDBGO
FIRE1KB3p_611	TCGA_LUNG_SQ_DIS_K45_RNA_MIz8_.AC[GT]TTGC.	kidney	0.00449775	FIRE1KB3p
MSigDBGO_3139	GO_CHONDROITIN_SULFATE_PROTEOGLYCAN_METABOLIC_PROCESS	kidney	0.00049975	MSigDBGO
MSigDBGO_6105	GO_CHROMATIN_REMODELING_AT_CENTROMERE	kidney	0.00049975	MSigDBGO
MSigDBGO_2029	GO_HEART_DEVELOPMENT	kidney	0.0049975	MSigDBGO
FIRE1KB3p_4532	TCGA_UTERINE_ENDOMETRIAL_DIS_K10_RNA_MIz20_.G[AT]C[CG][AGT]TA.	kidney	0.00449775	FIRE1KB3p
FIRE1KB3p_4816	TCGA_KIDNEY_DIS_K45_RNA_MIz9_.GTAT[ACT]C[CG].	kidney	0.00449775	FIRE1KB3p
FIRE1KB3p_2225	TCGA_OVARIAN_DIS_K45_RNA_MIz15_[AGT][GT]A[GT]A[AC]CC.	kidney	0.00449775	FIRE1KB3p
FIRE1KB3p_521	TCGA_AML_DIS_K40_RNA_MIz17_[ACG]GA[AG]A[AC]AC.	kidney	0.00449775	FIRE1KB3p
MSigDBGO_4333	GO_ENVELOPE	kidney	0.00549725	MSigDBGO
FIRE1KBup_1193	TCGA_CERVICAL_DIS_K10_DNA_MIz18_[CGT][CG]CG[AT]TAC.	kidney	0.0049975	FIRE1KBup
MSigDBGO_4190	GO_SPINDLE_MIDZONE	kidney	0.00049975	MSigDBGO
MSigDB_5123	REACTOME_PROCESSING_OF_DNA_DOUBLE_STRAND_BREAK_ENDS	kidney	0.00149925	MSigDB
FIRE1KBup_1407	TCGA_TESTICULAR_DIS_K45_DNA_MIz11_.T[GT][AG]CGTC[ACG]	kidney	0.00249875	FIRE1KBup
MSigDB_795	REACTOME_MITOCHONDRIAL_FATTY_ACID_BETA_OXIDATION	kidney	0.00249875	MSigDB
FIRE1KBup_956	TCGA_GBM_DIS_K45_DNA_MIz12_.C[CT]CATG[CG].	kidney	0.0029985	FIRE1KBup
MSigDBGO_4331	GO_EXTERNAL_SIDE_OF_PLASMA_MEMBRANE	kidney	0.0049975	MSigDBGO
FIRE1KB3p_4264	TCGA_STOMACH_DIS_K45_RNA_MIz8_.CTGT[CT]GT.	kidney	0.00549725	FIRE1KB3p
MSigDB_5147	REACTOME_TP53_REGULATES_TRANSCRIPTION_OF_CELL_CYCLE_GENES	kidney	0.00049975	MSigDB
FIRE1KB3p_4347	TCGA_CERVICAL_DIS_K45_RNA_MIz13_.GAAC[AG][CT]A.	kidney	0.0049975	FIRE1KB3p
FIRE1KB3p_2058	TCGA_THYMOMA_DIS_K45_RNA_MIz14_.AGTG[AT]TG[ACT]	kidney	0.0049975	FIRE1KB3p
FIRE1KB3p_4588	TCGA_PROSTATE_CON_LOG2R_bins25_RNA_MIz21_.GC[ACG]A[AG]T[AC].	kidney	0.0049975	FIRE1KB3p
FIRE1KB3p_5416	TCGA_THYMOMA_DIS_K10_RNA_MIz31_.TC[AT]AG[CG]A.	kidney	0.0049975	FIRE1KB3p
MSigDBGO_4108	GO_CHROMATIN	kidney	0.0049975	MSigDBGO
MSigDBGO_9110	GO_TETHERING_COMPLEX	kidney	0.00149925	MSigDBGO
FIRE1KBup_890	TCGA_ESOPHAGEAL_DIS_K45_DNA_MIz13_.CATC[AC]C[AC][ACT]	kidney	0.001999	FIRE1KBup
MSigDB_4914	REACTOME_INTERLEUKIN_12_FAMILY_SIGNALING	kidney	0.00049975	MSigDB
MSigDB_452	PID_INTEGRIN3_PATHWAY	kidney	0.0049975	MSigDB
MSigDBGO_7030	GO_DETECTION_OF_STIMULUS_INVOLVED_IN_SENSORY_PERCEPTION	kidney	0.005997	MSigDBGO
FIRE1KBup_1343	TCGA_THYMOMA_DIS_K45_DNA_MIz20_[GT][CT][AT]T[GT]CG[ACT].	kidney	0.005997	FIRE1KBup
MSigDBGO_1090	GO_MICROTUBULE_CYTOSKELETON_ORGANIZATION	kidney	0.00249875	MSigDBGO
MSigDBGO_2204	GO_REGULATION_OF_DNA_METABOLIC_PROCESS	kidney	0.00249875	MSigDBGO
FIRE1KBup_247	TCGA_SARCOMA_DIS_K10_DNA_MIz11_[ACG]CCCAT[CGT]A.	kidney	0.00049975	FIRE1KBup
MSigDBGO_1106	GO_HISTONE_EXCHANGE	kidney	0.00049975	MSigDBGO
MSigDBGO_4948	GO_METALLOPEPTIDASE_ACTIVITY	kidney	0.00049975	MSigDBGO
MSigDBGO_3423	GO_NEGATIVE_REGULATION_OF_MULTICELLULAR_ORGANISMAL_PROCESS	kidney	0.00549725	MSigDBGO
MSigDBGO_5034	GO_SECONDARY_ACTIVE_TRANSMEMBRANE_TRANSPORTER_ACTIVITY	kidney	0.003998	MSigDBGO
MSigDBGO_3621	GO_DNA_REPLICATION_INDEPENDENT_NUCLEOSOME_ORGANIZATION	kidney	0.00049975	MSigDBGO
FIRE1KB3p_3090	TCGA_GLIOMA_DIS_K45_RNA_MIz26_.[AT]TGC[AG]C[CGT].	kidney	0.005997	FIRE1KB3p
FIRE1KB3p_4555	TCGA_BREAST_DIS_K10_RNA_MIz27_.G[AT]GTCTT.	kidney	0.00549725	FIRE1KB3p
FIRE1KB3p_5517	TCGA_OVARIAN_DIS_K45_RNA_MIz19_.T[CT][CT]GT[CG]G.	kidney	0.005997	FIRE1KB3p
MSigDBGO_2567	GO_POSITIVE_REGULATION_OF_PEPTIDYL_TYROSINE_PHOSPHORYLATION	kidney	0.0049975	MSigDBGO
FIRE1KB3p_4840	TCGA_UTERINE_ENDOMETRIAL_DIS_K45_RNA_MIz23_.[GT]C[AC][GT]TGA[AGT]	kidney	0.005997	FIRE1KB3p
FIRE1KB3p_137	TCGA_ESOPHAGEAL_DIS_K45_RNA_MIz8_.A[AG]TCTC[AG].	kidney	0.00549725	FIRE1KB3p
FIRE1KB3p_4179	TCGA_CERVICAL_DIS_K45_RNA_MIz8_.CT[CG][CG]ATA[CGT]	kidney	0.00549725	FIRE1KB3p
FIRE1KB3p_4821	TCGA_KIDNEY_DIS_K10_RNA_MIz29_.GT[AT]CC[GT].[AT]	kidney	0.005997	FIRE1KB3p
FIRE1KB3p_5270	TCGA_PANCREATIC_DIS_K10_RNA_MIz12_.TAGTTGG.	kidney	0.005997	FIRE1KB3p
FIRE1KBup_104	TCGA_AML_DIS_K40_DNA_MIz10_.ACCCCCT.	kidney	0.001999	FIRE1KBup
FIRE1KBup_1080	TCGA_STOMACH_DIS_K45_DNA_MIz11_.CGG[AC][CG]TA.	kidney	0.00149925	FIRE1KBup
FIRE1KB3p_3069	TCGA_LUNG_AD_DIS_K45_RNA_MIz10_[AT]T[CGT][CG]GTGA.	kidney	0.00549725	FIRE1KB3p
MSigDBGO_1266	GO_POSITIVE_REGULATION_OF_LEUKOCYTE_DIFFERENTIATION	kidney	0.00549725	MSigDBGO
MSigDBGO_3916	GO_CONDENSED_NUCLEAR_CHROMOSOME	kidney	0.00049975	MSigDBGO
MSigDBGO_306	GO_RESPONSE_TO_INTERLEUKIN_4	kidney	0.00049975	MSigDBGO
MSigDB_884	REACTOME_TIGHT_JUNCTION_INTERACTIONS	kidney	0.00049975	MSigDB
MSigDBGO_7890	GO_RECEPTOR_SIGNALING_PATHWAY_VIA_STAT	kidney	0.00549725	MSigDBGO
MSigDBGO_3894	GO_POSITIVE_CHEMOTAXIS	kidney	0.001999	MSigDBGO
MSigDBGO_941	GO_MITOTIC_G2_M_TRANSITION_CHECKPOINT	kidney	0.00049975	MSigDBGO
MSigDBMOT_546	GTTGNYNNRGNAAC_UNKNOWN	kidney	0.00049975	MSigDBMOT
FIRE1KB3p_953	TCGA_MELANOMA_DIS_K40_RNA_MIz9_[ACT][CT]G[CG]CAGT.	kidney	0.00649675	FIRE1KB3p
FIRE1KB3p_470	TCGA_PROSTATE_CON_LOG2R_bins25_RNA_MIz19_[ACG]C[AGT]AAG[CT][CT][ACT]	kidney	0.005997	FIRE1KB3p
FIRE1KB3p_3216	TCGA_UTERINE_ENDOMETRIAL_DIS_K45_RNA_MIz11_.CACACA[AT].	kidney	0.0049975	FIRE1KB3p
FIRE1KB3p_3369	TCGA_PROSTATE_DIS_K40_RNA_MIz9_.C[AGT]CACTT.	kidney	0.0049975	FIRE1KB3p
MSigDBGO_1805	GO_REGULATION_OF_CELL_CYCLE_G1_S_PHASE_TRANSITION	kidney	0.00549725	MSigDBGO
MSigDBGO_900	GO_INTERLEUKIN_1_PRODUCTION	kidney	0.0009995	MSigDBGO
MSigDB_581	PID_AURORA_A_PATHWAY	kidney	0.00049975	MSigDB
MSigDBGO_1102	GO_SPECIFICATION_OF_SYMMETRY	kidney	0.00049975	MSigDBGO
MSigDBGO_4674	GO_METALLOENDOPEPTIDASE_ACTIVITY	kidney	0.00049975	MSigDBGO
MSigDBGO_1687	GO_CHONDROCYTE_DIFFERENTIATION	kidney	0.005997	MSigDBGO
MSigDB_646	REACTOME_G0_AND_EARLY_G1	kidney	0.00049975	MSigDB
MSigDB_4488	REACTOME_COLLAGEN_DEGRADATION	kidney	0.0049975	MSigDB
FIRE1KB3p_5132	TCGA_THYMOMA_DIS_K45_RNA_MIz12_.T[AC][GT]AG[AG]C[AGT]	kidney	0.00549725	FIRE1KB3p
FIRE1KB3p_5789	TCGA_PANCREATIC_DIS_K45_RNA_MIz13_.TTCT[CG]CA[AGT]	kidney	0.0069965	FIRE1KB3p
FIRE1KB3p_1080	TCGA_OVARIAN_DIS_K45_RNA_MIz12_[ACT]GTGT[ACT]G[AC].	kidney	0.00649675	FIRE1KB3p
MSigDB_5324	REACTOME_RUNX1_REGULATES_GENES_INVOLVED_IN_MEGAKARYOCYTE_DIFFERENTIATION_AND_PLATELET_FUNCTION	kidney	0.005997	MSigDB
FIRE1KB3p_1727	TCGA_RECTAL_DIS_K40_RNA_MIz19_[AGT]C[CGT][CG]G[ACT]A[AC][AGT]	kidney	0.0069965	FIRE1KB3p
FIRE1KB3p_4191	TCGA_GLIOMA_DIS_K45_RNA_MIz27_.CT[CGT]TAG[CT].	kidney	0.00649675	FIRE1KB3p
FIRE1KB3p_4214	TCGA_THYROID_DIS_K40_RNA_MIz8_.CTGA[CG]AA.	kidney	0.00649675	FIRE1KB3p
FIRE1KB3p_3788	TCGA_THYMOMA_DIS_K45_RNA_MIz12_.[CG]GTA[AT]AG.	kidney	0.00549725	FIRE1KB3p
MSigDB_453	PID_IL12_2PATHWAY	kidney	0.00549725	MSigDB
MSigDB_712	REACTOME_PHOSPHOLIPID_METABOLISM	kidney	0.0049975	MSigDB
KNOWNMOT_184	CREB1.5_5p_TGACGT[AC][AT]	kidney	0.00449775	KNOWNMOT
MSigDBGO_2820	GO_ASPARTATE_FAMILY_AMINO_ACID_METABOLIC_PROCESS	kidney	0.00149925	MSigDBGO
MSigDBGO_4676	GO_HYDROLASE_ACTIVITY_ACTING_ON_ESTER_BONDS	kidney	0.00549725	MSigDBGO
MSigDBGO_3145	GO_REGULATION_OF_PROTEIN_SERINE_THREONINE_KINASE_ACTIVITY	kidney	0.001999	MSigDBGO
MSigDBGO_1317	GO_BONE_DEVELOPMENT	kidney	0.005997	MSigDBGO
MSigDBGO_3994	GO_VACUOLE	kidney	0.005997	MSigDBGO
FIRE1KB3p_992	TCGA_BREAST_DIS_K45_RNA_MIz19_.[ACT]GAGG[AT]T[AGT]	kidney	0.0069965	FIRE1KB3p
MSigDBONC_163	TBK1.DF_UP	kidney	0.0069965	MSigDBONC
MSigDB_1009	REACTOME_GLUTATHIONE_CONJUGATION	kidney	0.00149925	MSigDB
MSigDBGO_4411	GO_CENTRIOLAR_SATELLITE	kidney	0.00149925	MSigDBGO
MSigDBGO_2457	GO_TUBE_FORMATION	kidney	0.00349825	MSigDBGO
FIRE1KB3p_1562	TCGA_ESOPHAGEAL_DIS_K45_RNA_MIz8_[AGT]AGTG[AT][CT]G[ACT]	kidney	0.00749625	FIRE1KB3p
FIRE1KBup_997	TCGA_ESOPHAGEAL_DIS_K45_DNA_MIz16_.CG[ACT][AG][CG]TA[ACT]	kidney	0.00749625	FIRE1KBup
KNOWNMOT_186	CREB1.8_5p_[CGT][CG]TGACG[CT][AC][AG][CGT][CG]	kidney	0.003998	KNOWNMOT
MSigDBGO_1711	GO_ANTIGEN_PROCESSING_AND_PRESENTATION_OF_PEPTIDE_ANTIGEN_VIA_MHC_CLASS_I	kidney	0.0049975	MSigDBGO
MSigDBGO_4748	GO_RAS_GUANYL_NUCLEOTIDE_EXCHANGE_FACTOR_ACTIVITY	kidney	0.0049975	MSigDBGO
FIRE1KB3p_2728	TCGA_KIDNEY_DIS_K45_RNA_MIz10_.[AT]CATGTC.	kidney	0.00649675	FIRE1KB3p
MSigDBGO_1315	GO_POSITIVE_REGULATION_OF_CELLULAR_COMPONENT_BIOGENESIS	kidney	0.001999	MSigDBGO
MSigDBGO_3937	GO_KINESIN_COMPLEX	kidney	0.001999	MSigDBGO
MSigDBGO_4212	GO_VACUOLAR_PART	kidney	0.001999	MSigDBGO
MSigDB_448	PID_ATR_PATHWAY	kidney	0.00249875	MSigDB
MSigDB_5146	REACTOME_RRNA_MODIFICATION_IN_THE_NUCLEUS_AND_CYTOSOL	kidney	0.00049975	MSigDB
MSigDBGO_1600	GO_RESPONSE_TO_OXYGEN_LEVELS	kidney	0.00049975	MSigDBGO
MSigDBGO_5199	GO_ACID_THIOL_LIGASE_ACTIVITY	kidney	0.00049975	MSigDBGO
FIRE1KB3p_2685	TCGA_STOMACH_DIS_K45_RNA_MIz31_.ATCA[AGT]G[AG].	kidney	0.00749625	FIRE1KB3p
FIRE1KB3p_2206	TCGA_LUNG_AD_DIS_K45_RNA_MIz11_[AGT]GTAC[CG]T[GT].	kidney	0.007996	FIRE1KB3p
MSigDBGO_9234	GO_NADH_DEHYDROGENASE_ACTIVITY	kidney	0.007996	MSigDBGO
MSigDBGO_5011	GO_EXOPEPTIDASE_ACTIVITY	kidney	0.0009995	MSigDBGO
FIRE1KB3p_984	TCGA_GLIOMA_DIS_K10_RNA_MIz15_[ACT]GA[CT][AGT]AGC[ACT]	kidney	0.00549725	FIRE1KB3p
MSigDBGO_2044	GO_TUBE_DEVELOPMENT	kidney	0.007996	MSigDBGO
MSigDB_575	PID_DELTA_NP63_PATHWAY	kidney	0.0009995	MSigDB
MSigDBMOT_51	ACAWNRNSRCGG_UNKNOWN	kidney	0.00249875	MSigDBMOT
MSigDB_4722	REACTOME_CELLULAR_SENESCENCE	kidney	0.00349825	MSigDB
MSigDBGO_1739	GO_SISTER_CHROMATID_COHESION	kidney	0.00349825	MSigDBGO
MSigDBGO_7617	GO_TUMOR_NECROSIS_FACTOR_SUPERFAMILY_CYTOKINE_PRODUCTION	kidney	0.00349825	MSigDBGO
MSigDBGO_6868	GO_POSITIVE_REGULATION_OF_NUCLEOBASE_CONTAINING_COMPOUND_METABOLIC_PROCESS	kidney	0.0029985	MSigDBGO
FIRE1KB3p_2536	TCGA_PANCREATIC_DIS_K45_RNA_MIz24_.AT[AC][CGT]GC[AC].	kidney	0.007996	FIRE1KB3p
FIRE1KB3p_704	TCGA_SARCOMA_DIS_K45_RNA_MIz12_[ACT]ACTA[CG]TG.	kidney	0.007996	FIRE1KB3p
FIRE1KB3p_340	TCGA_CERVICAL_DIS_K45_RNA_MIz12_.AC[CG][AGT]TA[CG][AGT]	kidney	0.007996	FIRE1KB3p
MSigDBGO_3642	GO_AUTOPHAGOSOME_ORGANIZATION	kidney	0.0069965	MSigDBGO
MSigDBGO_3421	GO_NEGATIVE_REGULATION_OF_RESPONSE_TO_WOUNDING	kidney	0.00549725	MSigDBGO
MSigDBGO_1362	GO_SPROUTING_ANGIOGENESIS	kidney	0.00849575	MSigDBGO
MSigDBGO_2633	GO_DNA_REPLICATION_DEPENDENT_NUCLEOSOME_ORGANIZATION	kidney	0.003998	MSigDBGO
MSigDBGO_3185	GO_POSITIVE_REGULATION_OF_I_KAPPAB_KINASE_NF_KAPPAB_SIGNALING	kidney	0.003998	MSigDBGO
MSigDBGO_2103	GO_OXIDATION_REDUCTION_PROCESS	kidney	0.00349825	MSigDBGO
FIRE1KB3p_4617	TCGA_MELANOMA_DIS_K40_RNA_MIz11_.GCC[GT]TTA.	kidney	0.00749625	FIRE1KB3p
FIRE1KB3p_3410	TCGA_BREAST_DIS_K45_RNA_MIz15_.CATA[CG]TG.	kidney	0.00749625	FIRE1KB3p
MSigDBGO_2366	GO_ALCOHOL_METABOLIC_PROCESS	kidney	0.005997	MSigDBGO
MSigDBGO_1454	GO_POSITIVE_REGULATION_OF_LEUKOCYTE_MIGRATION	kidney	0.00449775	MSigDBGO
MSigDBGO_979	GO_CARBOHYDRATE_DERIVATIVE_METABOLIC_PROCESS	kidney	0.00449775	MSigDBGO
MSigDBGO_2499	GO_CARTILAGE_DEVELOPMENT_INVOLVED_IN_ENDOCHONDRAL_BONE_MORPHOGENESIS	kidney	0.0009995	MSigDBGO
MSigDBGO_4373	GO_PROTON_TRANSPORTING_V_TYPE_ATPASE_COMPLEX	kidney	0.0009995	MSigDBGO
MSigDBGO_741	GO_ORGANOPHOSPHATE_METABOLIC_PROCESS	kidney	0.0009995	MSigDBGO
MSigDBGO_3815	GO_NEGATIVE_REGULATION_OF_MITOCHONDRION_ORGANIZATION	kidney	0.00349825	MSigDBGO
FIRE1KB3p_5180	TCGA_LUNG_SQ_DIS_K45_RNA_MIz16_.T[ACT]TT[CG][CG]G.	kidney	0.007996	FIRE1KB3p
FIRE1KBup_1359	TCGA_STOMACH_DIS_K10_DNA_MIz17_.TACG[AGT]CA.	kidney	0.0049975	FIRE1KBup
MSigDBGO_5392	GO_IMMUNE_RESPONSE_REGULATING_SIGNALING_PATHWAY	kidney	0.0069965	MSigDBGO
MSigDB_4584	REACTOME_ORGANELLE_BIOGENESIS_AND_MAINTENANCE	kidney	0.00749625	MSigDB
MSigDBGO_4215	GO_CELL_SURFACE	kidney	0.00749625	MSigDBGO
MSigDBGO_2574	GO_MULTI_ORGANISM_REPRODUCTIVE_PROCESS	kidney	0.00549725	MSigDBGO
FIRE1KB3p_3989	TCGA_STOMACH_DIS_K45_RNA_MIz8_[CGT]TCTT[AG]CC.	kidney	0.0089955	FIRE1KB3p
MSigDBGO_1843	GO_POSITIVE_REGULATION_OF_INTERLEUKIN_1_PRODUCTION	kidney	0.00449775	MSigDBGO
FIRE1KB3p_2083	TCGA_CERVICAL_DIS_K45_RNA_MIz23_[AGT]GC[AG]CT[ACT][AT].	kidney	0.0089955	FIRE1KB3p
FIRE1KBup_1064	TCGA_BREAST_DIS_K45_DNA_MIz35_[CG]CGG[GT]GCC.	kidney	0.0089955	FIRE1KBup
FIRE1KBup_963	TCGA_BREAST_DIS_K45_DNA_MIz12_.CGAAA[AGT][AG].	kidney	0.0089955	FIRE1KBup
MSigDB_999	REACTOME_ACTIVATION_OF_ATR_IN_RESPONSE_TO_REPLICATION_STRESS	kidney	0.001999	MSigDB
MSigDB_1029	REACTOME_INITIAL_TRIGGERING_OF_COMPLEMENT	kidney	0.00049975	MSigDB
MSigDB_4930	REACTOME_SUMOYLATION_OF_DNA_REPLICATION_PROTEINS	kidney	0.00049975	MSigDB
FIRE1KBup_182	TCGA_LUNG_AD_DIS_K45_DNA_MIz12_[ACG]AGAGG[ACG]T[CG]	kidney	0.00849575	FIRE1KBup
MSigDBMOT_193	RFX1_01	kidney	0.00749625	MSigDBMOT
MSigDB_4633	REACTOME_TCF_DEPENDENT_SIGNALING_IN_RESPONSE_TO_WNT	kidney	0.007996	MSigDB
MSigDBGO_9856	GO_ENDOPEPTIDASE_REGULATOR_ACTIVITY	kidney	0.00649675	MSigDBGO
MSigDBGO_878	GO_CARTILAGE_MORPHOGENESIS	kidney	0.00749625	MSigDBGO
MSigDBGO_2200	GO_T_CELL_RECEPTOR_SIGNALING_PATHWAY	kidney	0.00849575	MSigDBGO
FIRE1KB3p_3264	TCGA_CERVICAL_DIS_K10_RNA_MIz17_.CA[CGT]ACAA.	kidney	0.00949525	FIRE1KB3p
FIRE1KB3p_897	TCGA_UTERINE_ENDOMETRIAL_DIS_K45_RNA_MIz14_[ACT]C.GAT[CG]A.	kidney	0.00949525	FIRE1KB3p
FIRE1KB3p_4531	TCGA_THYMOMA_DIS_K45_RNA_MIz16_.G[AT]C[CG]A[ACT]A[ACT]	kidney	0.00949525	FIRE1KB3p
MSigDBGO_9191	GO_DNA_BINDING_TRANSCRIPTION_ACTIVATOR_ACTIVITY	kidney	0.00949525	MSigDBGO
MSigDBGO_1316	GO_COMPLEMENT_ACTIVATION	kidney	0.0009995	MSigDBGO
MSigDBGO_1429	GO_PROTEIN_HETEROTETRAMERIZATION	kidney	0.005997	MSigDBGO
FIRE1KB3p_3890	TCGA_SARCOMA_DIS_K10_RNA_MIz18_[CGT]C[AG]TA[CG]G[AGT][ACT]	kidney	0.00949525	FIRE1KB3p
MSigDBGO_876	GO_MEMBRANE_LIPID_CATABOLIC_PROCESS	kidney	0.00749625	MSigDBGO
MSigDBGO_4771	GO_HYDROLASE_ACTIVITY_ACTING_ON_GLYCOSYL_BONDS	kidney	0.007996	MSigDBGO
MSigDBGO_2236	GO_POSITIVE_REGULATION_OF_CYTOKINE_SECRETION	kidney	0.00849575	MSigDBGO
MSigDBGO_350	GO_T_CELL_ACTIVATION_INVOLVED_IN_IMMUNE_RESPONSE	kidney	0.00949525	MSigDBGO
MSigDB_1027	REACTOME_CREATION_OF_C4_AND_C2_ACTIVATORS	kidney	0.007996	MSigDB
MSigDB_1030	REACTOME_EXTENSION_OF_TELOMERES	kidney	0.0069965	MSigDB
FIRE1KB3p_3350	TCGA_CERVICAL_DIS_K45_RNA_MIz20_.C[AG]GTGT[AT].	kidney	0.009995	FIRE1KB3p
FIRE1KB3p_788	TCGA_ESOPHAGEAL_DIS_K45_RNA_MIz9_[ACT]AGTTGG[AGT].	kidney	0.009995	FIRE1KB3p
MSigDBGO_3197	GO_LONG_CHAIN_FATTY_ACID_TRANSPORT	kidney	0.00049975	MSigDBGO
MSigDBONC_51	P53_DN.V1_DN	kidney	0.0049975	MSigDBONC
KNOWNMOT_42	AP1.7_5p_[ACG]TGA[CG]TCA[GT]	kidney	0.001999	KNOWNMOT
MSigDBGO_344	GO_CHROMOSOME_CONDENSATION	kidney	0.001999	MSigDBGO
FIRE1KB3p_5150	TCGA_UTERINE_ENDOMETRIAL_DIS_K45_RNA_MIz12_.T[ACT][AC]CG[AGT]T.	kidney	0.009995	FIRE1KB3p
MSigDBGO_9634	GO_SMALL_GTPASE_BINDING	kidney	0.00949525	MSigDBGO
MSigDBGO_1383	GO_REGULATION_OF_T_CELL_APOPTOTIC_PROCESS	kidney	0.0029985	MSigDBGO
MSigDBGO_2173	GO_CHROMOSOME_ORGANIZATION_INVOLVED_IN_MEIOTIC_CELL_CYCLE	kidney	0.0009995	MSigDBGO
MSigDBGO_2015	GO_REGULATION_OF_REPRODUCTIVE_PROCESS	kidney	0.00049975	MSigDBGO
KNOWNMOT_1568	SOX6_5p_[CGT]C[AT]TTGT[CT][CT][CT]	kidney	0.00949525	KNOWNMOT
MSigDB_4831	REACTOME_COOPERATION_OF_PREFOLDIN_AND_TRIC_CCT_IN_ACTIN_AND_TUBULIN_FOLDING	kidney	0.0089955	MSigDB
MSigDBMOT_457	AP1_Q6_01	kidney	0.0089955	MSigDBMOT
MSigDBGO_3382	GO_MULTICELLULAR_ORGANISM_REPRODUCTION	kidney	0.00749625	MSigDBGO
MSigDBGO_2927	GO_RETROGRADE_TRANSPORT_ENDOSOME_TO_GOLGI	kidney	0.009995	MSigDBGO
MSigDBGO_298	GO_CELLULAR_RESPONSE_TO_UV	kidney	0.009995	MSigDBGO
FIRE1KBup_178	TCGA_PANCREATIC_DIS_K10_DNA_MIz30_[ACG].[AG]AC[GT]AC[AG]	liver	0.00049975	FIRE1KBup
MSigDBGO_4372	GO_MICROTUBULE_ORGANIZING_CENTER	liver	0.00049975	MSigDBGO
FIRE1KBup_112	TCGA_THYROID_CON_LOG2R_bins5_DNA_MIz33_.[AC]CGG[AT]A[AG][ACT]	liver	0.00049975	FIRE1KBup
FIRE1KBup_1284	TCGA_STOMACH_DIS_K45_DNA_MIz29_[CT][CGT][AT]CG[CT][AGT]A[CGT]	liver	0.00049975	FIRE1KBup
FIRE1KBup_177	TCGA_PARAGANGLIOMA_DIS_K40_DNA_MIz18_.[ACG][AG]AC[GT]AC[AG]	liver	0.00049975	FIRE1KBup
FIRE1KBup_179	TCGA_HEAD_NECK_DIS_K40_DNA_MIz20_[ACG][AG]AC[GT]AC[AG].	liver	0.00049975	FIRE1KBup
FIRE1KBup_249	TCGA_GBM_DIS_K45_DNA_MIz33_[ACG]CCG[GT]AA[ACG].	liver	0.00049975	FIRE1KBup
FIRE1KBup_500	TCGA_ESOPHAGEAL_DIS_K45_DNA_MIz31_.[AG]AC[GT]AC[AG].	liver	0.00049975	FIRE1KBup
FIRE1KBup_683	TCGA_GLIOMA_DIS_K45_DNA_MIz33_.[AGT][CG]TT[AC]CG[CG]	liver	0.00049975	FIRE1KBup
KNOWNMOT_435	ETV6_5p_[ACG][CG]CGGAAGT[AG]	liver	0.00049975	KNOWNMOT
MSigDB_5195	REACTOME_M_PHASE	liver	0.00049975	MSigDB
MSigDB_655	REACTOME_CELL_CYCLE	liver	0.00049975	MSigDB
MSigDB_801	REACTOME_CELL_CYCLE_MITOTIC	liver	0.00049975	MSigDB
MSigDB_813	REACTOME_CELL_CYCLE_CHECKPOINTS	liver	0.00049975	MSigDB
MSigDBGO_3555	GO_NEGATIVE_REGULATION_OF_CELL_CYCLE	liver	0.00049975	MSigDBGO
MSigDBGO_3922	GO_MICROTUBULE_CYTOSKELETON	liver	0.00049975	MSigDBGO
MSigDBGO_4075	GO_CENTROSOME	liver	0.00049975	MSigDBGO
MSigDBGO_524	GO_CELL_CYCLE_PHASE_TRANSITION	liver	0.00049975	MSigDBGO
MSigDBMOT_814	RCGCANGCGY_NRF1_Q6	liver	0.00049975	MSigDBMOT
FIRE1KBup_1034	TCGA_GBM_DIS_K45_DNA_MIz20_.CGC[ACG][AGT]AA.	liver	0.00049975	FIRE1KBup
FIRE1KBup_1062	TCGA_TESTICULAR_DIS_K45_DNA_MIz34_.[CG]CGG[AT]AG.	liver	0.00049975	FIRE1KBup
FIRE1KBup_1255	TCGA_STOMACH_DIS_K45_DNA_MIz18_.[CT]A.[GT]ACG[AC]	liver	0.00049975	FIRE1KBup
FIRE1KBup_1267	TCGA_LUNG_SQ_CON_LOG2R_bins25_DNA_MIz19_.[CT]AT[GT]CGC[ACG]	liver	0.00049975	FIRE1KBup
FIRE1KBup_1328	TCGA_GLIOMA_DIS_K45_DNA_MIz21_GCA.GCGC[AGT]	liver	0.00049975	FIRE1KBup
FIRE1KBup_1427	TCGA_CERVICAL_DIS_K45_DNA_MIz18_.TTC[CGT]CGC.	liver	0.00049975	FIRE1KBup
FIRE1KBup_273	TCGA_STOMACH_DIS_K45_DNA_MIz54_.[ACG]CGGAA[CG][ACT]	liver	0.00049975	FIRE1KBup
FIRE1KBup_274	TCGA_LIVER_DIS_K40_DNA_MIz38_[ACG].CGGAA[CG][ACT]	liver	0.00049975	FIRE1KBup
FIRE1KBup_283	TCGA_LIVER_CON_LOG2R_bins10_DNA_MIz25_[ACG][CGT]AT[AGT]CGC.	liver	0.00049975	FIRE1KBup
FIRE1KBup_318	TCGA_KIDNEY_CON_LOG2R_bins25_DNA_MIz15_.[ACG]T[AG]CGCA[ACG]	liver	0.00049975	FIRE1KBup
FIRE1KBup_345	TCGA_GBM_DIS_K10_DNA_MIz43_.A[CGT]T[AT][AC]CG.	liver	0.00049975	FIRE1KBup
FIRE1KBup_36	TCGA_LIVER_CON_LOG2R_bins10_DNA_MIz11_.AA[CT]CCG[CT][ACG]	liver	0.00049975	FIRE1KBup
FIRE1KBup_470	TCGA_MELANOMA_DIS_K40_DNA_MIz29_.[ACT]T[AGT]CG[CT]A[ACG]	liver	0.00049975	FIRE1KBup
FIRE1KBup_526	TCGA_BLADDER_DIS_K10_DNA_MIz42_[AG]C[AG]T[AG]CG[CT][ACG]	liver	0.00049975	FIRE1KBup
FIRE1KBup_636	TCGA_CERVICAL_DIS_K45_DNA_MIz14_[AGT]CA[CT]GCGC[ACG]	liver	0.00049975	FIRE1KBup
FIRE1KBup_780	TCGA_MELANOMA_DIS_K40_DNA_MIz20_.[AT]C[AT]A[ACG]CG[ACG]	liver	0.00049975	FIRE1KBup
FIRE1KBup_988	TCGA_CERVICAL_DIS_K45_DNA_MIz17_.CG[AC][CT]A[AGT]A.	liver	0.00049975	FIRE1KBup
FIRE1KBup_992	TCGA_GBM_DIS_K45_DNA_MIz15_.CGACG[CGT][AT].	liver	0.00049975	FIRE1KBup
KNOWNMOT_1166	NRF1_5p_GCGC[ACG]TGCGC[AG]	liver	0.00049975	KNOWNMOT
MSigDB_4801	REACTOME_TRANSCRIPTIONAL_REGULATION_BY_TP53	liver	0.00049975	MSigDB
MSigDB_751	REACTOME_PROCESSING_OF_CAPPED_INTRON_CONTAINING_PRE_MRNA	liver	0.00049975	MSigDB
MSigDBGO_2260	GO_CELL_CYCLE_G2_M_PHASE_TRANSITION	liver	0.00049975	MSigDBGO
MSigDBGO_294	GO_CELL_DIVISION	liver	0.00049975	MSigDBGO
MSigDBGO_3003	GO_REGULATION_OF_CELL_CYCLE_PHASE_TRANSITION	liver	0.00049975	MSigDBGO
MSigDBGO_3218	GO_REGULATION_OF_CELL_CYCLE_PROCESS	liver	0.00049975	MSigDBGO
MSigDBGO_3417	GO_RNA_SPLICING	liver	0.00049975	MSigDBGO
MSigDBGO_3506	GO_REGULATION_OF_MITOTIC_CELL_CYCLE	liver	0.00049975	MSigDBGO
MSigDBGO_3671	GO_CELL_CYCLE_PROCESS	liver	0.00049975	MSigDBGO
MSigDBGO_5909	GO_RNA_METABOLIC_PROCESS	liver	0.00049975	MSigDBGO
MSigDBMOT_84	ACTAYRNNNCCCR_UNKNOWN	liver	0.00049975	MSigDBMOT
FIRE1KBup_267	TCGA_LUNG_AD_CON_LOG2R_bins10_DNA_MIz63_[ACG][CG]CGGAA[ACG][ACT]	liver	0.00049975	FIRE1KBup
FIRE1KBup_49	TCGA_LIVER_DIS_K40_DNA_MIz19_.A[AT][ACT]A[CG]CG.	liver	0.00049975	FIRE1KBup
FIRE1KBup_642	TCGA_AML_DIS_K40_DNA_MIz12_[AGT]C[AG]T[AG]CG[CT].	liver	0.00049975	FIRE1KBup
FIRE1KBup_898	TCGA_LUNG_AD_CON_LOG2R_bins25_DNA_MIz13_.CATGCG[AC][ACG]	liver	0.00049975	FIRE1KBup
FIRE1KBup_941	TCGA_THYROID_DIS_K5_DNA_MIz47_.CCG[CG]A[AC]G.	liver	0.00049975	FIRE1KBup
KNOWNMOT_261	E2F1_5p_TTT[CG][CG]CG[CG]	liver	0.00049975	KNOWNMOT
MSigDB_917	REACTOME_DNA_REPAIR	liver	0.00049975	MSigDB
MSigDBGO_1426	GO_DNA_REPAIR	liver	0.00049975	MSigDBGO
MSigDBGO_3915	GO_CHROMOSOME	liver	0.00049975	MSigDBGO
MSigDBGO_4088	GO_NUCLEAR_CHROMOSOME	liver	0.00049975	MSigDBGO
MSigDBGO_50	GO_CHROMOSOME_ORGANIZATION	liver	0.00049975	MSigDBGO
KNOWNMOT_586	GMEB2.2_5p_[GT][GT]ACGT[AC][AC]	liver	0.00049975	KNOWNMOT
KNOWNMOT_433	ETV5_5p_[AG]CCGGA[AT][AG][CT][AGT]	liver	0.00049975	KNOWNMOT
FIRE1KBup_997	TCGA_ESOPHAGEAL_DIS_K45_DNA_MIz16_.CG[ACT][AG][CG]TA[ACT]	liver	0.00049975	FIRE1KBup
MSigDB_1003	REACTOME_MITOTIC_PROMETAPHASE	liver	0.00049975	MSigDB
MSigDBGO_1254	GO_PEPTIDYL_LYSINE_MODIFICATION	liver	0.00049975	MSigDBGO
MSigDBGO_3666	GO_DNA_REPLICATION	liver	0.00049975	MSigDBGO
MSigDBGO_4355	GO_SPINDLE	liver	0.00049975	MSigDBGO
MSigDBGO_5968	GO_REGULATION_OF_NUCLEOBASE_CONTAINING_COMPOUND_METABOLIC_PROCESS	liver	0.00049975	MSigDBGO
FIRE1KBup_603	TCGA_SARCOMA_DIS_K45_DNA_MIz20_[AGT].[AG]AC[GT]AC[ACG]	liver	0.00049975	FIRE1KBup
MSigDBGO_2063	GO_ORGANELLE_ASSEMBLY	liver	0.00049975	MSigDBGO
MSigDBGO_3370	GO_RNA_LOCALIZATION	liver	0.00049975	MSigDBGO
MSigDBGO_4341	GO_NUCLEOLUS	liver	0.00049975	MSigDBGO
FIRE1KBup_537	TCGA_STOMACH_CON_LOG2R_bins25_DNA_MIz11_[AG]CGCATG[CT][CG]	liver	0.00049975	FIRE1KBup
MSigDBGO_1832	GO_MITOTIC_NUCLEAR_DIVISION	liver	0.00049975	MSigDBGO
MSigDBGO_1648	GO_SISTER_CHROMATID_SEGREGATION	liver	0.00049975	MSigDBGO
MSigDBGO_2293	GO_LIPID_METABOLIC_PROCESS	liver	0.00049975	MSigDBGO
MSigDBGO_4245	GO_SPLICEOSOMAL_COMPLEX	liver	0.00049975	MSigDBGO
FIRE1KBup_1012	TCGA_LIVER_DIS_K40_DNA_MIz12_.CG[AG][GT]A[AT]A.	liver	0.00049975	FIRE1KBup
FIRE1KBup_1386	TCGA_TESTICULAR_DIS_K45_DNA_MIz19_.TCGT[ACT]G.[CGT]	liver	0.00049975	FIRE1KBup
MSigDBGO_3730	GO_NUCLEAR_CHROMOSOME_SEGREGATION	liver	0.00049975	MSigDBGO
MSigDBGO_4108	GO_CHROMATIN	liver	0.00049975	MSigDBGO
FIRE1KBup_263	TCGA_ESOPHAGEAL_DIS_K45_DNA_MIz15_[ACG]CG[AGT]G[AT][AT]A.	liver	0.00049975	FIRE1KBup
FIRE1KBup_674	TCGA_GBM_DIS_K45_DNA_MIz14_[AGT]CG[GT][CGT][AC]AA.	liver	0.00049975	FIRE1KBup
KNOWNMOT_429	ETS.9_5p_AACGG[AC][AC][ACG]	liver	0.00049975	KNOWNMOT
MSigDBGO_2300	GO_SIGNAL_TRANSDUCTION_BY_P53_CLASS_MEDIATOR	liver	0.00049975	MSigDBGO
MSigDBGO_3267	GO_REGULATION_OF_ION_TRANSPORT	liver	0.00049975	MSigDBGO
FIRE1KBup_672	TCGA_LIVER_DIS_K40_DNA_MIz18_[AGT]CGC[GT][AT][GT]A.	liver	0.00049975	FIRE1KBup
MSigDB_4719	REACTOME_MITOTIC_METAPHASE_AND_ANAPHASE	liver	0.00049975	MSigDB
MSigDBGO_990	GO_MONOCARBOXYLIC_ACID_METABOLIC_PROCESS	liver	0.00049975	MSigDBGO
MSigDBGO_2380	GO_SMALL_MOLECULE_CATABOLIC_PROCESS	liver	0.00049975	MSigDBGO
MSigDBGO_313	GO_DNA_DEPENDENT_DNA_REPLICATION	liver	0.00049975	MSigDBGO
MSigDBGO_4205	GO_KINETOCHORE	liver	0.00049975	MSigDBGO
MSigDBGO_1090	GO_MICROTUBULE_CYTOSKELETON_ORGANIZATION	liver	0.00049975	MSigDBGO
MSigDBGO_3225	GO_CELL_CYCLE_CHECKPOINT	liver	0.00049975	MSigDBGO
MSigDBGO_1092	GO_REGULATION_OF_CELL_CYCLE_G2_M_PHASE_TRANSITION	liver	0.00049975	MSigDBGO
MSigDBGO_4308	GO_CONDENSED_CHROMOSOME	liver	0.00049975	MSigDBGO
FIRE1KBup_398	TCGA_THYROID_DIS_K5_DNA_MIz42_[ACT]AT[AGT]CG[CGT][ACT][ACG]	liver	0.00049975	FIRE1KBup
MSigDBGO_1113	GO_NUCLEAR_TRANSPORT	liver	0.00049975	MSigDBGO
FIRE1KBup_1153	TCGA_HEAD_NECK_CON_LOG2R_bins25_DNA_MIz15_[CGT][AGT]CGT[CT]A[CT][AGT]	liver	0.00049975	FIRE1KBup
FIRE1KBup_1205	TCGA_LIVER_CON_LOG2R_bins25_DNA_MIz15_[CGT][CT]ATGCGC[ACG]	liver	0.00049975	FIRE1KBup
MSigDBGO_1889	GO_CELL_CYCLE_G1_S_PHASE_TRANSITION	liver	0.00049975	MSigDBGO
FIRE1KBup_1022	TCGA_PROSTATE_DIS_K40_DNA_MIz10_.CG[AT]CA[AC][AG][ACT]	liver	0.00049975	FIRE1KBup
MSigDB_4715	REACTOME_RESOLUTION_OF_SISTER_CHROMATID_COHESION	liver	0.00049975	MSigDB
MSigDBGO_1731	GO_ORGANIC_ACID_CATABOLIC_PROCESS	liver	0.00049975	MSigDBGO
MSigDBGO_3512	GO_REGULATION_OF_GENE_EXPRESSION_EPIGENETIC	liver	0.00049975	MSigDBGO
MSigDBGO_4219	GO_CONDENSED_CHROMOSOME_CENTROMERIC_REGION	liver	0.00049975	MSigDBGO
MSigDB_4939	REACTOME_CHROMATIN_ORGANIZATION	liver	0.00049975	MSigDB
MSigDB_870	REACTOME_G_ALPHA_I_SIGNALLING_EVENTS	liver	0.00049975	MSigDB
MSigDB_4614	REACTOME_RHO_GTPASE_EFFECTORS	liver	0.00049975	MSigDB
MSigDBGO_4013	GO_SPINDLE_POLE	liver	0.00049975	MSigDBGO
KNOWNMOT_1164	NRF1.4_5p_CGC[AG]TGCGC[AG]	liver	0.00049975	KNOWNMOT
MSigDBGO_5610	GO_SPINDLE_ORGANIZATION	liver	0.00049975	MSigDBGO
MSigDB_5205	REACTOME_MITOTIC_SPINDLE_CHECKPOINT	liver	0.00049975	MSigDB
MSigDBGO_9954	GO_CATALYTIC_ACTIVITY_ACTING_ON_DNA	liver	0.00049975	MSigDBGO
MSigDBGO_2911	GO_DNA_INTEGRITY_CHECKPOINT	liver	0.00049975	MSigDBGO
MSigDBGO_2470	GO_CELLULAR_LIPID_METABOLIC_PROCESS	liver	0.00049975	MSigDBGO
MSigDBGO_2554	GO_NEGATIVE_REGULATION_OF_CELL_CYCLE_PHASE_TRANSITION	liver	0.00049975	MSigDBGO
MSigDBMOT_253	E2F1_Q6	liver	0.00049975	MSigDBMOT
MSigDBGO_1195	GO_DNA_CONFORMATION_CHANGE	liver	0.00049975	MSigDBGO
MSigDBGO_417	GO_ALPHA_AMINO_ACID_METABOLIC_PROCESS	liver	0.00049975	MSigDBGO
MSigDBGO_2309	GO_STEROID_METABOLIC_PROCESS	liver	0.00049975	MSigDBGO
MSigDB_993	REACTOME_HIV_LIFE_CYCLE	liver	0.00049975	MSigDB
MSigDBGO_2087	GO_MITOTIC_SPINDLE_ORGANIZATION	liver	0.00049975	MSigDBGO
FIRE1KBup_627	TCGA_LUNG_AD_DIS_K45_DNA_MIz19_.[AGT]ATGGCG[ACG]	liver	0.00049975	FIRE1KBup
MSigDB_772	REACTOME_BIOLOGICAL_OXIDATIONS	liver	0.00049975	MSigDB
MSigDB_915	REACTOME_MITOTIC_G2_G2_M_PHASES	liver	0.00049975	MSigDB
MSigDBGO_1473	GO_REGULATION_OF_CHROMOSOME_SEGREGATION	liver	0.00049975	MSigDBGO
MSigDBGO_911	GO_ORGANIC_ACID_BIOSYNTHETIC_PROCESS	liver	0.00049975	MSigDBGO
FIRE1KBup_11	TCGA_STOMACH_DIS_K45_DNA_MIz19_.AA[AC]G[GT]CG.	liver	0.00049975	FIRE1KBup
FIRE1KBup_774	TCGA_LIVER_DIS_K40_DNA_MIz10_.[AT]ATGGCG[ACG]	liver	0.00049975	FIRE1KBup
KNOWNMOT_535	GABPA.3_5p_CCGGAAG[CT]G[ACG][ACG]	liver	0.00049975	KNOWNMOT
MSigDBMOT_747	TMTCGCGANR_UNKNOWN	liver	0.00049975	MSigDBMOT
MSigDB_5005	REACTOME_CILIUM_ASSEMBLY	liver	0.00049975	MSigDB
MSigDBGO_5076	GO_CHROMATIN_BINDING	liver	0.00049975	MSigDBGO
MSigDBMOT_388	E2F1DP2_01	liver	0.00049975	MSigDBMOT
MSigDBGO_1901	GO_NUCLEOBASE_CONTAINING_COMPOUND_TRANSPORT	liver	0.00049975	MSigDBGO
MSigDBGO_671	GO_ORGANIC_HYDROXY_COMPOUND_METABOLIC_PROCESS	liver	0.00049975	MSigDBGO
MSigDB_5083	REACTOME_RHO_GTPASES_ACTIVATE_FORMINS	liver	0.00049975	MSigDB
MSigDBGO_4475	GO_HISTONE_BINDING	liver	0.00049975	MSigDBGO
MSigDBGO_5519	GO_RNA_EXPORT_FROM_NUCLEUS	liver	0.00049975	MSigDBGO
MSigDBGO_681	GO_ALPHA_AMINO_ACID_CATABOLIC_PROCESS	liver	0.00049975	MSigDBGO
MSigDBGO_7044	GO_MRNA_TRANSPORT	liver	0.00049975	MSigDBGO
MSigDBMOT_250	E2F_Q6	liver	0.00049975	MSigDBMOT
KNOWNMOT_273	E2F4.5_5p_[AT]TT[CG][CG]CGC	liver	0.00049975	KNOWNMOT
MSigDBMOT_387	E2F1DP1_01	liver	0.00049975	MSigDBMOT
KNOWNMOT_357	ELK4_5p_[CGT]C[AG][CT]TTCCGG[CT]	liver	0.00049975	KNOWNMOT
MSigDBMOT_248	E2F_Q4	liver	0.00049975	MSigDBMOT
MSigDBGO_2845	GO_LIPID_CATABOLIC_PROCESS	liver	0.00049975	MSigDBGO
MSigDBMOT_470	E2F1_Q6_01	liver	0.00049975	MSigDBMOT
KNOWNMOT_253	E2F1.19_5p_TTT[CG][CG]CGC	liver	0.00049975	KNOWNMOT
MSigDBGO_43	GO_LIPID_MODIFICATION	liver	0.00049975	MSigDBGO
MSigDB_619	REACTOME_ACTIVATION_OF_THE_PRE_REPLICATIVE_COMPLEX	liver	0.00049975	MSigDB
MSigDB_4661	REACTOME_PHASE_I_FUNCTIONALIZATION_OF_COMPOUNDS	liver	0.00049975	MSigDB
MSigDBGO_2592	GO_DNA_GEOMETRIC_CHANGE	liver	0.00049975	MSigDBGO
MSigDBGO_5153	GO_ATPASE_ACTIVITY	liver	0.00049975	MSigDBGO
MSigDBMOT_26	E2F_02	liver	0.00049975	MSigDBMOT
MSigDBGO_4174	GO_METHYLTRANSFERASE_COMPLEX	liver	0.00049975	MSigDBGO
MSigDBGO_3293	GO_LIPID_OXIDATION	liver	0.00049975	MSigDBGO
MSigDBGO_42	GO_ION_TRANSPORT	liver	0.00049975	MSigDBGO
MSigDBMOT_390	E2F4DP2_01	liver	0.00049975	MSigDBMOT
MSigDB_4748	REACTOME_SUMOYLATION	liver	0.00049975	MSigDB
MSigDBGO_2244	GO_MONOCARBOXYLIC_ACID_BIOSYNTHETIC_PROCESS	liver	0.00049975	MSigDBGO
MSigDBGO_7892	GO_CILIARY_BASAL_BODY_PLASMA_MEMBRANE_DOCKING	liver	0.00049975	MSigDBGO
MSigDBMOT_389	E2F4DP1_01	liver	0.00049975	MSigDBMOT
FIRE1KBup_597	TCGA_ESOPHAGEAL_DIS_K45_DNA_MIz15_[AGT][ACT][AT]AAGCG.	liver	0.00049975	FIRE1KBup
MSigDBGO_4003	GO_MITOTIC_SPINDLE	liver	0.00049975	MSigDBGO
MSigDBGO_1295	GO_ION_TRANSMEMBRANE_TRANSPORT	liver	0.00049975	MSigDBGO
MSigDBGO_4251	GO_REPLICATION_FORK	liver	0.00049975	MSigDBGO
MSigDBGO_4255	GO_RECEPTOR_COMPLEX	liver	0.00049975	MSigDBGO
MSigDBGO_2623	GO_REGULATION_OF_SIGNAL_TRANSDUCTION_BY_P53_CLASS_MEDIATOR	liver	0.00049975	MSigDBGO
MSigDBGO_4315	GO_CHROMOSOME_TELOMERIC_REGION	liver	0.00049975	MSigDBGO
MSigDBMOT_251	E2F1_Q3	liver	0.00049975	MSigDBMOT
MSigDBMOT_314	E2F_03	liver	0.00049975	MSigDBMOT
MSigDBMOT_451	E2F_Q3_01	liver	0.00049975	MSigDBMOT
MSigDB_999	REACTOME_ACTIVATION_OF_ATR_IN_RESPONSE_TO_REPLICATION_STRESS	liver	0.00049975	MSigDB
MSigDBGO_5962	GO_PEPTIDYL_LYSINE_ACETYLATION	liver	0.00049975	MSigDBGO
MSigDBGO_3403	GO_POSITIVE_REGULATION_OF_CELL_CYCLE	liver	0.00049975	MSigDBGO
MSigDBGO_719	GO_CHROMOSOME_SEPARATION	liver	0.00049975	MSigDBGO
MSigDBGO_4114	GO_NUCLEAR_CHROMATIN	liver	0.00049975	MSigDBGO
MSigDBGO_3983	GO_NUCLEOLAR_PART	liver	0.00049975	MSigDBGO
MSigDBGO_1223	GO_NUCLEIC_ACID_PHOSPHODIESTER_BOND_HYDROLYSIS	liver	0.00049975	MSigDBGO
MSigDBMOT_468	E2F1_Q4_01	liver	0.00049975	MSigDBMOT
MSigDB_5115	REACTOME_DNA_DOUBLE_STRAND_BREAK_REPAIR	liver	0.00049975	MSigDB
MSigDB_5117	REACTOME_HOMOLOGY_DIRECTED_REPAIR	liver	0.00049975	MSigDB
MSigDB_1010	REACTOME_COMPLEMENT_CASCADE	liver	0.00049975	MSigDB
MSigDBMOT_741	TCCCRNNRTGC_UNKNOWN	liver	0.00049975	MSigDBMOT
MSigDBGO_3965	GO_U2_TYPE_SPLICEOSOMAL_COMPLEX	liver	0.00049975	MSigDBGO
KNOWNMOT_184	CREB1.5_5p_TGACGT[AC][AT]	liver	0.00049975	KNOWNMOT
MSigDBGO_4967	GO_SINGLE_STRANDED_DNA_BINDING	liver	0.00049975	MSigDBGO
KNOWNMOT_1521	SMARC.2_5p_ACTACAA[CT]TC	liver	0.00049975	KNOWNMOT
MSigDBGO_1746	GO_PROTEIN_LOCALIZATION_TO_CHROMOSOME	liver	0.00049975	MSigDBGO
MSigDBGO_6766	GO_METAPHASE_ANAPHASE_TRANSITION_OF_CELL_CYCLE	liver	0.00049975	MSigDBGO
MSigDBGO_678	GO_TELOMERE_ORGANIZATION	liver	0.00049975	MSigDBGO
MSigDBMOT_786	SGCGSSAAA_E2F1DP2_01	liver	0.00049975	MSigDBMOT
MSigDBGO_3211	GO_LIPID_LOCALIZATION	liver	0.00049975	MSigDBGO
MSigDBGO_4348	GO_MICROTUBULE_ORGANIZING_CENTER_PART	liver	0.00049975	MSigDBGO
FIRE1KBup_1195	TCGA_KIDNEY_CON_LOG2R_bins25_DNA_MIz13_[CGT]CGT[ACT][ACG][GT]A.	liver	0.00049975	FIRE1KBup
KNOWNMOT_341	ELF1_5p_[AG]CTTCCG[CG][GT][AT]	liver	0.00049975	KNOWNMOT
MSigDB_1035	REACTOME_DNA_STRAND_ELONGATION	liver	0.00049975	MSigDB
MSigDB_767	REACTOME_TRANSPORT_OF_MATURE_TRANSCRIPT_TO_CYTOPLASM	liver	0.00049975	MSigDB
MSigDBGO_1003	GO_CATION_TRANSPORT	liver	0.00049975	MSigDBGO
MSigDBGO_1948	GO_NEGATIVE_REGULATION_OF_MITOTIC_CELL_CYCLE	liver	0.00049975	MSigDBGO
MSigDBGO_2043	GO_REGULATION_OF_CELL_CYCLE	liver	0.00049975	MSigDBGO
MSigDBGO_2204	GO_REGULATION_OF_DNA_METABOLIC_PROCESS	liver	0.00049975	MSigDBGO
MSigDBGO_2545	GO_MICROTUBULE_ORGANIZING_CENTER_ORGANIZATION	liver	0.00049975	MSigDBGO
MSigDBGO_4001	GO_CHROMOSOMAL_REGION	liver	0.00049975	MSigDBGO
MSigDBGO_7074	GO_ESTABLISHMENT_OF_RNA_LOCALIZATION	liver	0.00049975	MSigDBGO
MSigDBGO_949	GO_MICROTUBULE_BASED_PROCESS	liver	0.00049975	MSigDBGO
MSigDBMOT_789	SCGGAAGY_ELK1_02	liver	0.00049975	MSigDBMOT
FIRE1KBup_1043	TCGA_HEAD_NECK_DIS_K40_DNA_MIz14_.CGC[CT]A[AGT]A[ACT]	liver	0.00049975	FIRE1KBup
FIRE1KBup_1051	TCGA_TESTICULAR_DIS_K10_DNA_MIz54_.[CG]CG[CG]A[AT]G[CT]	liver	0.00049975	FIRE1KBup
FIRE1KBup_1055	TCGA_LUNG_SQ_CON_LOG2R_bins10_DNA_MIz74_.[CG]CGGAA[ACG][CT]	liver	0.00049975	FIRE1KBup
FIRE1KBup_1057	TCGA_BREAST_CON_LOG2R_bins5_DNA_MIz49_.[CG]CGGAA[CG][ACT]	liver	0.00049975	FIRE1KBup
FIRE1KBup_1058	TCGA_THYMOMA_DIS_K45_DNA_MIz34_.[CG]CGGAA[CG][CGT]	liver	0.00049975	FIRE1KBup
FIRE1KBup_1060	TCGA_COLON_CON_LOG2R_bins25_DNA_MIz38_.[CG]CGGAAG.	liver	0.00049975	FIRE1KBup
FIRE1KBup_1067	TCGA_HEAD_NECK_DIS_K40_DNA_MIz42_.[CG]CG[GT][AT]AG[ACT]	liver	0.00049975	FIRE1KBup
FIRE1KBup_113	TCGA_SARCOMA_DIS_K45_DNA_MIz34_.[AC]CGG[AT]A[CG][ACT]	liver	0.00049975	FIRE1KBup
FIRE1KBup_1283	TCGA_PROSTATE_DIS_K40_DNA_MIz18_[CT][CGT][AG]T[CT]GGC[CGT]	liver	0.00049975	FIRE1KBup
FIRE1KBup_1323	TCGA_HEAD_NECK_DIS_K40_DNA_MIz20_.G[AT]ACG[CGT][AC][AGT]	liver	0.00049975	FIRE1KBup
FIRE1KBup_278	TCGA_KIDNEY_CON_LOG2R_bins25_DNA_MIz37_.[ACG]CGGAAG[CGT]	liver	0.00049975	FIRE1KBup
FIRE1KBup_31	TCGA_BLADDER_DIS_K45_DNA_MIz17_.AACG[GT][AC][CGT][ACG]	liver	0.00049975	FIRE1KBup
FIRE1KBup_745	TCGA_ESOPHAGEAL_DIS_K10_DNA_MIz14_.[AT]AC[AGT]CGA.	liver	0.00049975	FIRE1KBup
FIRE1KBup_755	TCGA_PROSTATE_DIS_K40_DNA_MIz10_.[AT][ACT]AAGCG[ACT]	liver	0.00049975	FIRE1KBup
FIRE1KBup_942	TCGA_BREAST_DIS_K45_DNA_MIz37_.CCGGAA[ACG].	liver	0.00049975	FIRE1KBup
FIRE1KBup_95	TCGA_OVARIAN_DIS_K10_DNA_MIz31_[AC][AT]TGCGC[AC][AGT]	liver	0.00049975	FIRE1KBup
KNOWNMOT_383	EP300.3_5p_AC[ACT]TCCGG	liver	0.00049975	KNOWNMOT
MSigDB_842	REACTOME_MRNA_SPLICING	liver	0.00049975	MSigDB
MSigDB_847	REACTOME_NUCLEOTIDE_EXCISION_REPAIR	liver	0.00049975	MSigDB
MSigDB_992	REACTOME_HIV_INFECTION	liver	0.00049975	MSigDB
MSigDBGO_1311	GO_MITOTIC_CELL_CYCLE	liver	0.00049975	MSigDBGO
MSigDBGO_1404	GO_ORGANELLE_FISSION	liver	0.00049975	MSigDBGO
MSigDBGO_2883	GO_REGULATION_OF_CHROMOSOME_ORGANIZATION	liver	0.00049975	MSigDBGO
MSigDBGO_3024	GO_NUCLEAR_EXPORT	liver	0.00049975	MSigDBGO
MSigDBGO_3646	GO_CELLULAR_RESPONSE_TO_DNA_DAMAGE_STIMULUS	liver	0.00049975	MSigDBGO
MSigDBGO_3958	GO_CHROMOSOME_CENTROMERIC_REGION	liver	0.00049975	MSigDBGO
MSigDBGO_4037	GO_NUCLEAR_BODY	liver	0.00049975	MSigDBGO
MSigDBGO_4539	GO_ATPASE_ACTIVITY_COUPLED	liver	0.00049975	MSigDBGO
MSigDBGO_4947	GO_DNA_DEPENDENT_ATPASE_ACTIVITY	liver	0.00049975	MSigDBGO
MSigDBGO_5520	GO_MRNA_EXPORT_FROM_NUCLEUS	liver	0.00049975	MSigDBGO
MSigDBGO_9955	GO_CATALYTIC_ACTIVITY_ACTING_ON_RNA	liver	0.00049975	MSigDBGO
MSigDBMOT_452	E2F_Q4_01	liver	0.00049975	MSigDBMOT
FIRE1KBup_1061	TCGA_PARAGANGLIOMA_DIS_K5_DNA_MIz55_.[CG]CGG[AT]A[CG][CT]	liver	0.00049975	FIRE1KBup
FIRE1KBup_1065	TCGA_BLADDER_DIS_K10_DNA_MIz92_.[CG]CG[GT]AA[CG][ACT]	liver	0.00049975	FIRE1KBup
FIRE1KBup_1120	TCGA_OVARIAN_DIS_K10_DNA_MIz39_[CGT]A[CG]T[AT][ACT]CG.	liver	0.00049975	FIRE1KBup
FIRE1KBup_1237	TCGA_UTERINE_ENDOMETRIAL_DIS_K45_DNA_MIz15_[CGT]TT[AC][CG]CGC[CGT]	liver	0.00049975	FIRE1KBup
FIRE1KBup_1333	TCGA_STOMACH_DIS_K45_DNA_MIz35_G[CT]A.GCGC.	liver	0.00049975	FIRE1KBup
FIRE1KBup_1340	TCGA_COLON_DIS_K5_DNA_MIz67_[GT]CGC[AG][AT][AG][AC].	liver	0.00049975	FIRE1KBup
FIRE1KBup_913	TCGA_UTERINE_ENDOMETRIAL_DIS_K45_DNA_MIz11_.CC[AG][AT]TCG.	liver	0.00049975	FIRE1KBup
FIRE1KBup_944	TCGA_LUNG_AD_DIS_K45_DNA_MIz46_.CCGG[AT]A[ACG].	liver	0.00049975	FIRE1KBup
MSigDB_5216	REACTOME_TRNA_PROCESSING	liver	0.00049975	MSigDB
MSigDB_903	REACTOME_METABOLISM_OF_RNA	liver	0.00049975	MSigDB
MSigDBGO_1007	GO_MEMBRANE_DOCKING	liver	0.00049975	MSigDBGO
MSigDBGO_2532	GO_LIPID_BIOSYNTHETIC_PROCESS	liver	0.00049975	MSigDBGO
MSigDBGO_3052	GO_RECOMBINATIONAL_REPAIR	liver	0.00049975	MSigDBGO
MSigDBGO_4691	GO_HYDROLASE_ACTIVITY_ACTING_ON_ACID_ANHYDRIDES	liver	0.00049975	MSigDBGO
MSigDBGO_4778	GO_HELICASE_ACTIVITY	liver	0.00049975	MSigDBGO
MSigDBGO_72	GO_CHROMOSOME_SEGREGATION	liver	0.00049975	MSigDBGO
MSigDBMOT_347	NFMUE1_Q6	liver	0.00049975	MSigDBMOT
MSigDBMOT_453	E2F_Q6_01	liver	0.00049975	MSigDBMOT
FIRE1KBup_1417	TCGA_COLON_DIS_K40_DNA_MIz13_.TT[ACT]CCGC[CGT]	liver	0.00049975	FIRE1KBup
KNOWNMOT_302	EGR1.7_5p_[AG]CGC[AG][CT]GCGC	liver	0.00049975	KNOWNMOT
MSigDB_4984	REACTOME_METABOLISM_OF_LIPIDS	liver	0.00049975	MSigDB
MSigDBGO_2156	GO_DNA_RECOMBINATION	liver	0.00049975	MSigDBGO
MSigDBGO_3641	GO_REGULATION_OF_RESPONSE_TO_DNA_DAMAGE_STIMULUS	liver	0.00049975	MSigDBGO
MSigDBGO_4310	GO_NUCLEAR_PERIPHERY	liver	0.00049975	MSigDBGO
MSigDBGO_6868	GO_POSITIVE_REGULATION_OF_NUCLEOBASE_CONTAINING_COMPOUND_METABOLIC_PROCESS	liver	0.00049975	MSigDBGO
MSigDB_5169	REACTOME_REGULATION_OF_TP53_ACTIVITY_THROUGH_PHOSPHORYLATION	liver	0.00049975	MSigDB
MSigDBGO_1915	GO_DNA_REPLICATION_INITIATION	liver	0.00049975	MSigDBGO
MSigDB_4760	REACTOME_SUMOYLATION_OF_DNA_DAMAGE_RESPONSE_AND_REPAIR_PROTEINS	liver	0.00049975	MSigDB
MSigDB_5127	REACTOME_GLOBAL_GENOME_NUCLEOTIDE_EXCISION_REPAIR_GG_NER	liver	0.00049975	MSigDB
MSigDBGO_342	GO_CELL_CYCLE_DNA_REPLICATION	liver	0.00049975	MSigDBGO
MSigDBGO_1316	GO_COMPLEMENT_ACTIVATION	liver	0.00049975	MSigDBGO
MSigDBGO_3903	GO_NUCLEAR_CHROMOSOME_TELOMERIC_REGION	liver	0.00049975	MSigDBGO
MSigDBGO_4616	GO_MRNA_BINDING	liver	0.00049975	MSigDBGO
MSigDBGO_4765	GO_MONOOXYGENASE_ACTIVITY	liver	0.00049975	MSigDBGO
MSigDBGO_481	GO_HISTONE_METHYLATION	liver	0.00049975	MSigDBGO
MSigDBGO_6130	GO_PROTEIN_CONTAINING_COMPLEX_LOCALIZATION	liver	0.00049975	MSigDBGO
MSigDB_417	PID_FANCONI_PATHWAY	liver	0.00049975	MSigDB
MSigDB_448	PID_ATR_PATHWAY	liver	0.00049975	MSigDB
MSigDBGO_3395	GO_PROTEIN_LOCALIZATION_TO_NUCLEUS	liver	0.00049975	MSigDBGO
MSigDBONC_4	E2F1_UP.V1_UP	liver	0.00049975	MSigDBONC
FIRE1KBup_823	TCGA_HEAD_NECK_CON_LOG2R_bins25_DNA_MIz9_.[AT]TGG[AG]CG[CGT]	liver	0.00049975	FIRE1KBup
MSigDBGO_9956	GO_CATALYTIC_ACTIVITY_ACTING_ON_A_TRNA	liver	0.00049975	MSigDBGO
MSigDBGO_7009	GO_REGULATION_OF_MRNA_PROCESSING	liver	0.00049975	MSigDBGO
MSigDB_5121	REACTOME_HOMOLOGOUS_DNA_PAIRING_AND_STRAND_EXCHANGE	liver	0.00049975	MSigDB
MSigDBGO_3921	GO_CENTRIOLE	liver	0.00049975	MSigDBGO
MSigDBGO_2796	GO_SPINDLE_ASSEMBLY	liver	0.00049975	MSigDBGO
MSigDB_5011	REACTOME_ANCHORING_OF_THE_BASAL_BODY_TO_THE_PLASMA_MEMBRANE	liver	0.00049975	MSigDB
MSigDBGO_2121	GO_NEGATIVE_REGULATION_OF_CHROMOSOME_ORGANIZATION	liver	0.00049975	MSigDBGO
MSigDBGO_4275	GO_SPINDLE_MICROTUBULE	liver	0.00049975	MSigDBGO
MSigDBGO_8482	GO_REGULATION_OF_CHROMOSOME_SEPARATION	liver	0.00049975	MSigDBGO
MSigDB_5281	REACTOME_AURKA_ACTIVATION_BY_TPX2	liver	0.00049975	MSigDB
MSigDBGO_1150	GO_RESPONSE_TO_XENOBIOTIC_STIMULUS	liver	0.00049975	MSigDBGO
MSigDBGO_2064	GO_MITOTIC_DNA_INTEGRITY_CHECKPOINT	liver	0.00049975	MSigDBGO
MSigDBGO_2310	GO_DIVALENT_INORGANIC_CATION_HOMEOSTASIS	liver	0.00049975	MSigDBGO
MSigDBGO_233	GO_CHEMICAL_HOMEOSTASIS	liver	0.00049975	MSigDBGO
MSigDBGO_1107	GO_LIPID_HOMEOSTASIS	liver	0.00049975	MSigDBGO
MSigDBGO_3199	GO_CHROMATIN_REMODELING	liver	0.00049975	MSigDBGO
MSigDBGO_4492	GO_SULFUR_COMPOUND_BINDING	liver	0.00049975	MSigDBGO
MSigDBGO_4090	GO_HIGH_DENSITY_LIPOPROTEIN_PARTICLE	liver	0.00049975	MSigDBGO
MSigDBGO_4141	GO_ENDOPLASMIC_RETICULUM_LUMEN	liver	0.00049975	MSigDBGO
MSigDBGO_6867	GO_NEGATIVE_REGULATION_OF_NUCLEOBASE_CONTAINING_COMPOUND_METABOLIC_PROCESS	liver	0.00049975	MSigDBGO
MSigDB_4746	REACTOME_NUCLEAR_ENVELOPE_BREAKDOWN	liver	0.00049975	MSigDB
MSigDBGO_2792	GO_MEIOTIC_CELL_CYCLE_PROCESS	liver	0.00049975	MSigDBGO
MSigDBGO_4283	GO_NUCLEAR_MATRIX	liver	0.00049975	MSigDBGO
MSigDB_4510	REACTOME_TRANSPORT_OF_MATURE_MRNAS_DERIVED_FROM_INTRONLESS_TRANSCRIPTS	liver	0.00049975	MSigDB
MSigDBGO_236	GO_REGULATION_OF_MICROTUBULE_BASED_PROCESS	liver	0.00049975	MSigDBGO
MSigDBGO_4092	GO_BLOOD_MICROPARTICLE	liver	0.00049975	MSigDBGO
MSigDBGO_2213	GO_INTERSTRAND_CROSS_LINK_REPAIR	liver	0.00049975	MSigDBGO
MSigDBGO_9872	GO_VITAMIN_B6_BINDING	liver	0.00049975	MSigDBGO
MSigDBGO_2780	GO_REGULATION_OF_HUMORAL_IMMUNE_RESPONSE	liver	0.00049975	MSigDBGO
MSigDBGO_295	GO_REGULATION_OF_MRNA_CATABOLIC_PROCESS	liver	0.00049975	MSigDBGO
FIRE1KBup_26	TCGA_THYROID_DIS_K5_DNA_MIz14_.AACCG[AT][AT].	liver	0.00049975	FIRE1KBup
MSigDBGO_6306	GO_NUCLEAR_DNA_REPLICATION	liver	0.00049975	MSigDBGO
FIRE1KBup_1039	TCGA_LUNG_SQ_CON_LOG2R_bins25_DNA_MIz10_.CGC[AT][CT]TA.	liver	0.00049975	FIRE1KBup
MSigDB_443	PID_E2F_PATHWAY	liver	0.00049975	MSigDB
MSigDBGO_4921	GO_LYASE_ACTIVITY	liver	0.00049975	MSigDBGO
MSigDBGO_1351	GO_NCRNA_TRANSCRIPTION	liver	0.00049975	MSigDBGO
MSigDBGO_7839	GO_NCRNA_EXPORT_FROM_NUCLEUS	liver	0.00049975	MSigDBGO
MSigDB_628	REACTOME_METABOLISM_OF_NON_CODING_RNA	liver	0.00049975	MSigDB
MSigDB_4930	REACTOME_SUMOYLATION_OF_DNA_REPLICATION_PROTEINS	liver	0.00049975	MSigDB
MSigDB_889	REACTOME_FORMATION_OF_FIBRIN_CLOT_CLOTTING_CASCADE	liver	0.00049975	MSigDB
MSigDBGO_4102	GO_NUCLEAR_REPLICATION_FORK	liver	0.00049975	MSigDBGO
MSigDBGO_4588	GO_PROTEIN_HOMODIMERIZATION_ACTIVITY	liver	0.00049975	MSigDBGO
MSigDBGO_4680	GO_DAMAGED_DNA_BINDING	liver	0.00049975	MSigDBGO
FIRE1KBup_749	TCGA_LUNG_AD_DIS_K45_DNA_MIz26_.[AT]ACGG[ACT][AG][ACG]	liver	0.0009995	FIRE1KBup
FIRE1KBup_90	TCGA_GBM_DIS_K45_DNA_MIz13_.[AC]ATG[GT]CG[ACG]	liver	0.0009995	FIRE1KBup
MSigDBGO_8443	GO_POSITIVE_REGULATION_OF_CHROMATIN_ORGANIZATION	liver	0.00049975	MSigDBGO
MSigDBGO_144	GO_PROTEIN_ACTIVATION_CASCADE	liver	0.00049975	MSigDBGO
MSigDBGO_1999	GO_FATTY_ACID_BIOSYNTHETIC_PROCESS	liver	0.00049975	MSigDBGO
MSigDBGO_239	GO_REGULATION_OF_WOUND_HEALING	liver	0.00049975	MSigDBGO
MSigDBGO_914	GO_REGULATION_OF_CELLULAR_RESPONSE_TO_HEAT	liver	0.00049975	MSigDBGO
MSigDBMOT_579	KCCGNSWTTT_UNKNOWN	liver	0.00049975	MSigDBMOT
MSigDBONC_96	ESC_J1_UP_LATE.V1_UP	liver	0.00049975	MSigDBONC
FIRE1KBup_1112	TCGA_HEAD_NECK_CON_LOG2R_bins25_DNA_MIz14_[CGT][ACG][AG]AC[GT]AC[AG]	liver	0.0009995	FIRE1KBup
FIRE1KBup_437	TCGA_MELANOMA_DIS_K40_DNA_MIz14_[ACT][CG]GT[CG]ACG.	liver	0.0009995	FIRE1KBup
MSigDBGO_3016	GO_LYMPHOCYTE_MIGRATION	liver	0.00049975	MSigDBGO
MSigDBGO_557	GO_DRUG_CATABOLIC_PROCESS	liver	0.00049975	MSigDBGO
MSigDB_4575	REACTOME_NUCLEAR_IMPORT_OF_REV_PROTEIN	liver	0.00049975	MSigDB
MSigDBGO_5057	GO_STEROID_HYDROXYLASE_ACTIVITY	liver	0.00049975	MSigDBGO
MSigDBONC_110	PTEN_DN.V1_UP	liver	0.00049975	MSigDBONC
MSigDB_4779	REACTOME_NUCLEAR_PORE_COMPLEX_NPC_DISASSEMBLY	liver	0.00049975	MSigDB
MSigDB_4928	REACTOME_SUMOYLATION_OF_RNA_BINDING_PROTEINS	liver	0.00049975	MSigDB
FIRE1KBup_1052	TCGA_LUNG_SQ_DIS_K45_DNA_MIz40_.[CG]CG[CG][AT]AG[ACT]	liver	0.0009995	FIRE1KBup
FIRE1KBup_1076	TCGA_THYROID_DIS_K40_DNA_MIz18_.CG[CT][GT]A[AGT]A.	liver	0.0009995	FIRE1KBup
FIRE1KBup_117	TCGA_PANCREATIC_DIS_K45_DNA_MIz34_[AC].[CT]GCG[CT]A.	liver	0.0009995	FIRE1KBup
FIRE1KBup_158	TCGA_ESOPHAGEAL_DIS_K45_DNA_MIz25_.[ACG][ACG]CGTA[AC].	liver	0.0009995	FIRE1KBup
FIRE1KBup_272	TCGA_PROSTATE_DIS_K40_DNA_MIz42_.[ACG]CGGAA[ACG][CT]	liver	0.0009995	FIRE1KBup
FIRE1KBup_276	TCGA_RECTAL_DIS_K40_DNA_MIz41_.[ACG]CGGAAG.	liver	0.0009995	FIRE1KBup
FIRE1KBup_339	TCGA_MELANOMA_DIS_K5_DNA_MIz39_.[ACG]TGCG[AC]A[AGT]	liver	0.0009995	FIRE1KBup
MSigDBGO_1972	GO_CHROMATIN_ORGANIZATION	liver	0.0009995	MSigDBGO
MSigDBGO_7026	GO_NERVOUS_SYSTEM_PROCESS	liver	0.0009995	MSigDBGO
FIRE1KBup_1021	TCGA_BREAST_CON_LOG2R_bins25_DNA_MIz15_[CG]AT[AG]CGC[ACG].	liver	0.0009995	FIRE1KBup
FIRE1KBup_644	TCGA_UTERINE_ENDOMETRIAL_DIS_K45_DNA_MIz25_[AGT]C[AGT]T[GT]CG[ACT][ACG]	liver	0.0009995	FIRE1KBup
FIRE1KBup_736	TCGA_UTERINE_ENDOMETRIAL_DIS_K45_DNA_MIz17_.[AT]AA[AG]CG[AC].	liver	0.0009995	FIRE1KBup
MSigDB_5237	REACTOME_GENE_EXPRESSION_TRANSCRIPTION	liver	0.0009995	MSigDB
MSigDB_766	REACTOME_GENERIC_TRANSCRIPTION_PATHWAY	liver	0.0009995	MSigDB
MSigDBGO_3788	GO_DNA_METABOLIC_PROCESS	liver	0.0009995	MSigDBGO
FIRE1KBup_1019	TCGA_BLADDER_DIS_K10_DNA_MIz22_.CGAT.A[CGT].	liver	0.00049975	FIRE1KBup
FIRE1KBup_1056	TCGA_LIVER_CON_LOG2R_bins10_DNA_MIz37_.[CG]CGGAA[AG][ACT]	liver	0.00049975	FIRE1KBup
FIRE1KBup_266	TCGA_PROSTATE_CON_LOG2R_bins10_DNA_MIz44_.[ACG]CG[CG]AAG[CT]	liver	0.00049975	FIRE1KBup
FIRE1KBup_275	TCGA_THYROID_CON_LOG2R_bins25_DNA_MIz27_.[ACG]CGGAA[CG][CT]	liver	0.00049975	FIRE1KBup
FIRE1KBup_277	TCGA_STOMACH_CON_LOG2R_bins5_DNA_MIz49_.[ACG]CGGAAG[ACT]	liver	0.00049975	FIRE1KBup
FIRE1KBup_286	TCGA_UTERINE_ENDOMETRIAL_DIS_K10_DNA_MIz63_[ACG][CGT]CG[GT]AA[CG][CGT]	liver	0.00049975	FIRE1KBup
FIRE1KBup_435	TCGA_KIDNEY_DIS_K45_DNA_MIz10_[ACT]CGG[AG]TT[ACT][CGT]	liver	0.00049975	FIRE1KBup
FIRE1KBup_445	TCGA_RECTAL_DIS_K40_DNA_MIz10_.[ACT]CGTTG[AC].	liver	0.00049975	FIRE1KBup
FIRE1KBup_78	TCGA_HEAD_NECK_CON_LOG2R_bins25_DNA_MIz12_[AC][ACT]TGCGCA.	liver	0.00049975	FIRE1KBup
MSigDB_4509	REACTOME_TRANSPORT_OF_THE_SLBP_DEPENDANT_MATURE_MRNA	liver	0.00049975	MSigDB
MSigDB_4572	REACTOME_INTERACTIONS_OF_REV_WITH_HOST_CELLULAR_PROTEINS	liver	0.00049975	MSigDB
MSigDB_5031	REACTOME_REGULATION_OF_TP53_ACTIVITY	liver	0.00049975	MSigDB
MSigDB_5359	REACTOME_CELLULAR_RESPONSES_TO_EXTERNAL_STIMULI	liver	0.00049975	MSigDB
MSigDB_904	REACTOME_MITOTIC_G1_G1_S_PHASES	liver	0.00049975	MSigDB
MSigDBGO_1172	GO_POSTTRANSCRIPTIONAL_REGULATION_OF_GENE_EXPRESSION	liver	0.00049975	MSigDBGO
MSigDBGO_1330	GO_MITOTIC_SPINDLE_ASSEMBLY	liver	0.00049975	MSigDBGO
MSigDBGO_1787	GO_COVALENT_CHROMATIN_MODIFICATION	liver	0.00049975	MSigDBGO
MSigDBGO_1900	GO_DOUBLE_STRAND_BREAK_REPAIR	liver	0.00049975	MSigDBGO
MSigDBGO_2460	GO_MEIOTIC_CELL_CYCLE	liver	0.00049975	MSigDBGO
MSigDBGO_2701	GO_POSITIVE_REGULATION_OF_CHROMOSOME_ORGANIZATION	liver	0.00049975	MSigDBGO
MSigDBGO_324	GO_REGULATION_OF_COAGULATION	liver	0.00049975	MSigDBGO
MSigDBGO_3414	GO_SERINE_FAMILY_AMINO_ACID_METABOLIC_PROCESS	liver	0.00049975	MSigDBGO
MSigDBGO_4024	GO_INTRINSIC_COMPONENT_OF_PLASMA_MEMBRANE	liver	0.00049975	MSigDBGO
MSigDBGO_4133	GO_MICROTUBULE	liver	0.00049975	MSigDBGO
MSigDBGO_4578	GO_SERINE_HYDROLASE_ACTIVITY	liver	0.00049975	MSigDBGO
MSigDBGO_4931	GO_TRANSMEMBRANE_TRANSPORTER_ACTIVITY	liver	0.00049975	MSigDBGO
MSigDBMOT_71	NRF2_01	liver	0.00049975	MSigDBMOT
MSigDBMOT_743	TGCGCANK_UNKNOWN	liver	0.00049975	MSigDBMOT
MSigDBGO_811	GO_MITOTIC_SISTER_CHROMATID_SEGREGATION	liver	0.0009995	MSigDBGO
KNOWNMOT_192	CREB_5p_[ACG]TGACG[CT][AC][AG]	liver	0.0009995	KNOWNMOT
MSigDBMOT_15	ELK1_02	liver	0.0009995	MSigDBMOT
FIRE1KBup_1079	TCGA_MELANOMA_DIS_K40_DNA_MIz17_.CG.GAAA.	liver	0.0009995	FIRE1KBup
FIRE1KBup_1046	TCGA_KIDNEY_CON_LOG2R_bins25_DNA_MIz12_.CG[CG][AC]CTA[ACT]	liver	0.0009995	FIRE1KBup
FIRE1KBup_196	TCGA_CERVICAL_DIS_K10_DNA_MIz30_.[ACG][AGT]ACTAC[AG]	liver	0.0009995	FIRE1KBup
FIRE1KBup_380	TCGA_MELANOMA_DIS_K5_DNA_MIz64_[ACT][ACT]TCG[ACT][AGT]A[CGT]	liver	0.0009995	FIRE1KBup
MSigDBGO_1409	GO_NEGATIVE_REGULATION_OF_CELL_CYCLE_PROCESS	liver	0.0009995	MSigDBGO
FIRE1KBup_1017	TCGA_PARAGANGLIOMA_DIS_K40_DNA_MIz9_.CG[AG]TTG[CG].	liver	0.0009995	FIRE1KBup
MSigDB_985	REACTOME_DNA_REPLICATION	liver	0.0009995	MSigDB
MSigDBMOT_424	YY1_Q6	liver	0.0009995	MSigDBMOT
MSigDBGO_3043	GO_MONOCARBOXYLIC_ACID_CATABOLIC_PROCESS	liver	0.0009995	MSigDBGO
MSigDBGO_8210	GO_MICROTUBULE_CYTOSKELETON_ORGANIZATION_INVOLVED_IN_MITOSIS	liver	0.0009995	MSigDBGO
FIRE1KBup_1070	TCGA_COLON_DIS_K40_DNA_MIz9_.CG[CGT]C[CT]TA[ACT]	liver	0.0009995	FIRE1KBup
MSigDBGO_2257	GO_FATTY_ACID_METABOLIC_PROCESS	liver	0.0009995	MSigDBGO
FIRE1KBup_1059	TCGA_LIVER_CON_LOG2R_bins25_DNA_MIz27_.[CG]CGGA[ACT]G[ACT]	liver	0.00049975	FIRE1KBup
FIRE1KBup_1204	TCGA_KIDNEY_DIS_K45_DNA_MIz26_[CGT][CT]A[ACT]GCG[AC].	liver	0.00049975	FIRE1KBup
FIRE1KBup_218	TCGA_LUNG_AD_CON_LOG2R_bins25_DNA_MIz14_[ACG][AT]CGTA[AG][ACG].	liver	0.00049975	FIRE1KBup
FIRE1KBup_33	TCGA_SARCOMA_DIS_K10_DNA_MIz52_.A[ACG]T[AT][ACT]CG[CGT]	liver	0.00049975	FIRE1KBup
FIRE1KBup_358	TCGA_LIVER_DIS_K5_DNA_MIz24_.[ACT]AC[AG]CGA.	liver	0.00049975	FIRE1KBup
FIRE1KBup_754	TCGA_HEAD_NECK_DIS_K40_DNA_MIz28_.[AT][ACT]AA[CG]CG.	liver	0.00049975	FIRE1KBup
FIRE1KBup_969	TCGA_STOMACH_DIS_K45_DNA_MIz24_.CGA[AG][ACT]A[AC].	liver	0.00049975	FIRE1KBup
MSigDBGO_4331	GO_EXTERNAL_SIDE_OF_PLASMA_MEMBRANE	liver	0.00049975	MSigDBGO
MSigDBGO_6398	GO_CELLULAR_PROTEIN_CONTAINING_COMPLEX_ASSEMBLY	liver	0.00049975	MSigDBGO
MSigDBGO_1540	GO_CELLULAR_AMINO_ACID_CATABOLIC_PROCESS	liver	0.0009995	MSigDBGO
MSigDBGO_3343	GO_MACROMOLECULE_METHYLATION	liver	0.0009995	MSigDBGO
MSigDBGO_4211	GO_CATALYTIC_STEP_2_SPLICEOSOME	liver	0.0009995	MSigDBGO
MSigDB_5386	REACTOME_FATTY_ACID_METABOLISM	liver	0.0009995	MSigDB
MSigDBGO_81	GO_DNA_TEMPLATED_TRANSCRIPTION_ELONGATION	liver	0.0009995	MSigDBGO
FIRE1KBup_433	TCGA_AML_DIS_K40_DNA_MIz18_[ACT]CG[CT][AGT]A[AGT]A.	liver	0.00049975	FIRE1KBup
FIRE1KBup_528	TCGA_BLADDER_DIS_K45_DNA_MIz27_[AG]C[AT][CGT][GT]CGC[AG]	liver	0.00049975	FIRE1KBup
MSigDB_4812	REACTOME_CENTROSOME_MATURATION	liver	0.00049975	MSigDB
MSigDBGO_1975	GO_ORGANIC_ANION_TRANSPORT	liver	0.00049975	MSigDBGO
MSigDBMOT_42	YY1_02	liver	0.00049975	MSigDBMOT
FIRE1KBup_392	TCGA_ESOPHAGEAL_DIS_K45_DNA_MIz24_[ACT][AGT][AT]TG[AG]CG.	liver	0.0009995	FIRE1KBup
MSigDBGO_2251	GO_MITOTIC_CELL_CYCLE_CHECKPOINT	liver	0.0009995	MSigDBGO
MSigDBMOT_831	GCCATNTTG_YY1_Q6	liver	0.0009995	MSigDBMOT
FIRE1KBup_1258	TCGA_PARAGANGLIOMA_DIS_K40_DNA_MIz25_[CT][AG].TT[AC]CG[CGT]	liver	0.00149925	FIRE1KBup
FIRE1KBup_194	TCGA_LUNG_SQ_DIS_K45_DNA_MIz25_.[ACG][AGT]AC[GT]AC[AG]	liver	0.00149925	FIRE1KBup
FIRE1KBup_87	TCGA_PANCREATIC_DIS_K45_DNA_MIz25_.[AC]AT[AG].CG.	liver	0.00149925	FIRE1KBup
FIRE1KBup_168	TCGA_HEAD_NECK_DIS_K40_DNA_MIz36_[ACG][ACT][AT]T[AGT]CGC[ACG]	liver	0.00149925	FIRE1KBup
FIRE1KBup_471	TCGA_HEAD_NECK_DIS_K40_DNA_MIz14_.[AC]TT[AT]CCG.	liver	0.00149925	FIRE1KBup
FIRE1KBup_96	TCGA_LIVER_DIS_K40_DNA_MIz25_.[AC][AT]T[GT]CG[AC][ACG]	liver	0.00149925	FIRE1KBup
KNOWNMOT_1484	SETDB1.2_5p_GCGC[ACG][CGT]GCGC	liver	0.00149925	KNOWNMOT
MSigDBGO_1890	GO_RNA_SPLICING_VIA_TRANSESTERIFICATION_REACTIONS	liver	0.00149925	MSigDBGO
FIRE1KBup_1066	TCGA_CERVICAL_DIS_K10_DNA_MIz67_.[CG]CG[GT]AAG.	liver	0.0009995	FIRE1KBup
FIRE1KBup_1265	TCGA_PANCREATIC_DIS_K45_DNA_MIz18_.[CT][AT]GCG[AT]C[AG]	liver	0.0009995	FIRE1KBup
FIRE1KBup_1342	TCGA_PARAGANGLIOMA_DIS_K40_DNA_MIz15_[GT][CT][AT][ACT]GCGC[ACG]	liver	0.0009995	FIRE1KBup
FIRE1KBup_279	TCGA_PROSTATE_CON_LOG2R_bins25_DNA_MIz32_.[ACG]CGGAAG[CT]	liver	0.0009995	FIRE1KBup
FIRE1KBup_572	TCGA_PANCREATIC_DIS_K45_DNA_MIz19_.[AGT]AC[AGT]ACG.	liver	0.0009995	FIRE1KBup
FIRE1KBup_678	TCGA_HEAD_NECK_DIS_K40_DNA_MIz15_[AGT]CGT[CG][AC][AGT]A.	liver	0.0009995	FIRE1KBup
FIRE1KBup_771	TCGA_BLADDER_DIS_K45_DNA_MIz24_.[AT]AT[CGT][AGT]CG.	liver	0.0009995	FIRE1KBup
FIRE1KBup_930	TCGA_BREAST_DIS_K10_DNA_MIz53_.CC[CG]GA[AC]G.	liver	0.0009995	FIRE1KBup
FIRE1KBup_960	TCGA_BLADDER_DIS_K45_DNA_MIz9_.CCTTCG[CT].	liver	0.0009995	FIRE1KBup
MSigDB_1033	REACTOME_S_PHASE	liver	0.0009995	MSigDB
MSigDBGO_3996	GO_NUCLEAR_SPECK	liver	0.0009995	MSigDBGO
MSigDBMOT_391	E2F1DP1RB_01	liver	0.0009995	MSigDBMOT
MSigDB_5139	REACTOME_TRNA_PROCESSING_IN_THE_NUCLEUS	liver	0.00049975	MSigDB
MSigDBGO_2560	GO_REGULATION_OF_CHROMATIN_ORGANIZATION	liver	0.00049975	MSigDBGO
FIRE1KBup_409	TCGA_COLON_DIS_K40_DNA_MIz24_.[ACT][AT]T[AGT]CGC[AG]	liver	0.00149925	FIRE1KBup
MSigDBGO_2610	GO_PROTEIN_LOCALIZATION_TO_ORGANELLE	liver	0.00149925	MSigDBGO
MSigDBGO_2823	GO_MRNA_METABOLIC_PROCESS	liver	0.00149925	MSigDBGO
FIRE1KBup_1369	TCGA_RECTAL_DIS_K40_DNA_MIz18_.T[AGT]ACG[AC][AC].	liver	0.0009995	FIRE1KBup
FIRE1KBup_329	TCGA_BREAST_DIS_K45_DNA_MIz11_.ACGT[CG][AG]C.	liver	0.0009995	FIRE1KBup
FIRE1KBup_34	TCGA_BLADDER_DIS_K10_DNA_MIz45_.AACG..T[CGT]	liver	0.0009995	FIRE1KBup
MSigDBGO_493	GO_TRNA_METABOLIC_PROCESS	liver	0.00149925	MSigDBGO
MSigDBGO_2366	GO_ALCOHOL_METABOLIC_PROCESS	liver	0.00049975	MSigDBGO
MSigDBGO_1512	GO_ACUTE_INFLAMMATORY_RESPONSE	liver	0.00049975	MSigDBGO
MSigDBGO_8198	GO_SECONDARY_ALCOHOL_METABOLIC_PROCESS	liver	0.00049975	MSigDBGO
MSigDBGO_1739	GO_SISTER_CHROMATID_COHESION	liver	0.00049975	MSigDBGO
MSigDBGO_3634	GO_ISOPRENOID_METABOLIC_PROCESS	liver	0.00049975	MSigDBGO
FIRE1KBup_1193	TCGA_CERVICAL_DIS_K10_DNA_MIz18_[CGT][CG]CG[AT]TAC.	liver	0.0009995	FIRE1KBup
MSigDBGO_3469	GO_PEPTIDYL_LYSINE_METHYLATION	liver	0.0009995	MSigDBGO
MSigDB_4854	REACTOME_SUMOYLATION_OF_SUMOYLATION_PROTEINS	liver	0.00049975	MSigDB
MSigDB_5101	REACTOME_HDR_THROUGH_SINGLE_STRAND_ANNEALING_SSA	liver	0.00049975	MSigDB
MSigDBGO_182	GO_REGULATION_OF_HISTONE_METHYLATION	liver	0.00049975	MSigDBGO
MSigDBGO_643	GO_POSITIVE_REGULATION_OF_DNA_METABOLIC_PROCESS	liver	0.00049975	MSigDBGO
[truncated: 1,222 more rows]

## Sheet: validation on GSE41258
module_identifier	module_name	MannWhitney_Cancerous_vs_NonCancerous	MannWhitney_Cancerous_vs_Polyps
MSigDB_103	KEGG_APOPTOSIS	7.8626e-12	0.000817056
MSigDB_12	KEGG_OXIDATIVE_PHOSPHORYLATION	8.94659e-24	9.80521e-09
FIRE1KB3p_1500	TCGA_GBM_DIS_K45_RNA_MIz13_[AGT]A[CGT][CG]GA[CT]G[ACG]	0.57005	0.00295285
MSigDB_4521	REACTOME_RESPIRATORY_ELECTRON_TRANSPORT_ATP_SYNTHESIS_BY_CHEMIOSMOTIC_COUPLING_AND_HEAT_PRODUCTION_BY_UNCOUPLING_PROTEINS	1.67608e-24	6.5006e-10
MSigDB_5464	REACTOME_PROTEIN_LOCALIZATION	2.15502e-12	8.07513e-06
MSigDBGO_1223	GO_NUCLEIC_ACID_PHOSPHODIESTER_BOND_HYDROLYSIS	1.43949e-05	0.0497494
MSigDBGO_1282	GO_ENERGY_DERIVATION_BY_OXIDATION_OF_ORGANIC_COMPOUNDS	6.33022e-19	0.000522831
MSigDBGO_1614	GO_CELLULAR_AMIDE_METABOLIC_PROCESS	0.0856546	0.0231136
MSigDBGO_1731	GO_ORGANIC_ACID_CATABOLIC_PROCESS	4.05433e-16	7.90395e-10
MSigDBGO_2103	GO_OXIDATION_REDUCTION_PROCESS	1.39267e-18	3.88553e-07
MSigDBGO_2469	GO_COENZYME_METABOLIC_PROCESS	0.0412086	0.011306
MSigDBGO_2557	GO_MITOCHONDRION_ORGANIZATION	0.010919	0.26938
MSigDBGO_3123	GO_GENERATION_OF_PRECURSOR_METABOLITES_AND_ENERGY	7.74093e-13	0.00461675
MSigDBGO_3807	GO_NEUROPEPTIDE_SIGNALING_PATHWAY	0.46775	0.758886
MSigDBGO_4066	GO_ORGANELLE_INNER_MEMBRANE	9.96311e-08	0.00041646
MSigDBGO_4111	GO_MITOCHONDRIAL_MATRIX	0.0150618	4.7724e-05
MSigDBGO_4213	GO_MITOCHONDRIAL_PART	1.56467e-06	0.000345063
MSigDBGO_4214	GO_MITOCHONDRION	0.000185324	0.00177072
MSigDBGO_4333	GO_ENVELOPE	0.00255757	0.0153263
MSigDBGO_4371	GO_MITOCHONDRIAL_PROTEIN_COMPLEX	5.41498e-07	4.31336e-06
MSigDBGO_4921	GO_LYASE_ACTIVITY	0.000678704	0.0170064
MSigDBGO_5229	GO_COENZYME_BINDING	4.45287e-14	2.43317e-08
MSigDBGO_5481	GO_TRICARBOXYLIC_ACID_CYCLE	1.10691e-21	2.02328e-05
MSigDBGO_551	GO_COFACTOR_METABOLIC_PROCESS	1.08744e-06	0.00040704
MSigDBMOT_123	AP4_Q6	1.62075e-06	0.801043
MSigDBMOT_298	MAZR_01	0.0013195	2.44051e-06
MSigDBMOT_677	RNGTGGGC_UNKNOWN	5.98092e-05	3.62545e-13
