# Supplementary material for: Systematic assessment of prognostic molecular features across cancers
Source: Cell Genom. 2023 Feb 2;3(3):100262. doi: 10.1016/j.xgen.2023.100262 (PMC10025453; doi:10.1016/j.xgen.2023.100262)
Supplement: Data S4. Survival stratification of patients based on module perturbation scores, related to Figures 2, 3, and S12–S21 — Excel sheet with multiple tabs lists the statistics of survival comparisons in a cohort for each module whose perturbation specifies significant survival stratification of patients. Each row corresponds to a module (identified by the ‘module_id’ and ‘module_name’ columns) in a cohort. Survival comparisons of patients stratified into MPS+ and MPS– groups include Kaplan-Meier p-value (‘KM_pvalue’ column), Cox proportional hazards model p-value (‘Coxph_pvalue’ column) and hazard ratio (‘HR’ column). The type of survival comparison made (overall survival or progression-free interval survival) are indicated (‘survival_type’ column). Also included is information on the number patients in the two patient groups along with the median survival time in months (‘survival_information’ column). Tabs in the file (in order) are for overall, progression-free interval survival comparisons with similar sized numbers of patients (Methods); overall and progression-free interval survival comparisons on the full set of MPS+ and MPS– patients (Methods); results of multivariate testing using the Cox model for overall and progression-free interval survival with conventional histological factors and prominent genetic aberrations (Methods). [file mmc6.xlsx]

## Sheet: OVS  top MPS+ vs MPS–
module_identifier	module_name	cohort	KM_pvalue	KM_FDR	survival_information	MPS_thresholds	Coxph_pvalue	HR	survival_type	conditional_comparison	order	module_category
MSigDBGO_3185	GO_POSITIVE_REGULATION_OF_I_KAPPAB_KINASE_NF_KAPPAB_SIGNALING	AML	0.000954518	0.00138	MPS+: 35(12.2mo)| MPS–: 30(32.43mo)	2.74649120434252|-2.69843025525455	0.00166493	0.317241	overall_survival	NA	29551	MSigDBGO
MSigDBGO_1078	GO_TOLL_LIKE_RECEPTOR_SIGNALING_PATHWAY	AML	0.00203332	0.00261	MPS+: 39(15.2mo)| MPS–: 30(32.43mo)	2.89284213678947|-2.9187711947428	0.0030979	0.348003	overall_survival	NA	29758	MSigDBGO
MSigDBGO_2988	GO_ACTIVATION_OF_INNATE_IMMUNE_RESPONSE	AML	0.00252626	0.00315	MPS+: 48(15.2mo)| MPS–: 47(31.5mo)	2.71347304219816|-2.75709978153944	0.00328907	0.436843	overall_survival	NA	30249	MSigDBGO
MSigDBMOT_820	RGAGGAARY_PU1_Q6	AML	0.00297005	0.00367	MPS+: 37(12.17mo)| MPS–: 33(32.43mo)	3.29999325784938|-3.35939870119411	0.00429219	0.369936	overall_survival	NA	30290	MSigDBMOT
MSigDBGO_3443	GO_RESPONSE_TO_TUMOR_NECROSIS_FACTOR	AML	0.00406264	0.00484	MPS+: 33(9.1mo)| MPS–: 36(30.5mo)	2.81174142888221|-2.93854061821754	0.00511502	0.418067	overall_survival	NA	31890	MSigDBGO
TEISERp_321	TCGA_BREAST_CON_LOG2R_bins10_bins_10_MINI6xISEQ14_RNA_MIz15_GNANNANNWUNNANUNY_((((.........))))	AML	0.00479039	0.00573	MPS+: 49(24.37mo)| MPS–: 27(8.1mo)	2.83489307155242|-2.98906826585665	0.00543595	2.18794	overall_survival	NA	32192	TEISERp
MSigDBGO_2120	GO_CELL_MORPHOGENESIS_INVOLVED_IN_DIFFERENTIATION	bladder	3.10724e-06	1e-05	MPS+: 99(22.67mo)| MPS–: 100(98.47mo)	3.14067703211584|-3.20264854493582	8.12141e-06	0.348811	overall_survival	NA	8048	MSigDBGO
MSigDB_549	PID_SYNDECAN_1_PATHWAY	bladder	6.58044e-05	9e-05	MPS+: 99(23.53mo)| MPS–: 80(NAmo)	3.01140431719131|-3.00696099774474	0.000133156	0.356938	overall_survival	NA	12459	MSigDB
MSigDBGO_1655	GO_CARBOHYDRATE_DERIVATIVE_BIOSYNTHETIC_PROCESS	bladder	2.65043e-05	3e-05	MPS+: 123(22.17mo)| MPS–: 98(88.03mo)	3.05195513616437|-3.03443065618489	4.83318e-05	0.403321	overall_survival	NA	12696	MSigDBGO
MSigDBGO_2549	GO_RESPONSE_TO_GROWTH_FACTOR	bladder	2.89356e-05	3e-05	MPS+: 75(19.77mo)| MPS–: 75(NAmo)	4.86510751779752|-3.86924176639884	6.54349e-05	0.342448	overall_survival	NA	13018	MSigDBGO
MSigDBGO_786	GO_REGULATION_OF_NERVOUS_SYSTEM_DEVELOPMENT	bladder	2.72661e-05	6e-05	MPS+: 83(23.2mo)| MPS–: 83(98.47mo)	3.01361424071518|-2.95199553723451	5.7865e-05	0.357596	overall_survival	NA	13191	MSigDBGO
MSigDBGO_4164	GO_SYNAPSE	bladder	4.4428e-05	5e-05	MPS+: 72(23.53mo)| MPS–: 75(NAmo)	3.1739486675509|-3.41757041533299	0.000102864	0.326169	overall_survival	NA	15253	MSigDBGO
MSigDBGO_1503	GO_REGULATION_OF_NEURON_DIFFERENTIATION	bladder	0.000195967	0.00022	MPS+: 83(23.2mo)| MPS–: 74(NAmo)	2.82506494839056|-2.79296800507254	0.000338079	0.379109	overall_survival	NA	15760	MSigDBGO
MSigDBGO_7400	GO_AXON_DEVELOPMENT	bladder	7.74828e-05	0.00011	MPS+: 79(22.17mo)| MPS–: 67(NAmo)	3.19035922522169|-3.24107270977232	0.000167433	0.333508	overall_survival	NA	16154	MSigDBGO
MSigDBGO_90	GO_RESPONSE_TO_NITROGEN_COMPOUND	bladder	0.000181618	0.00017	MPS+: 69(22.83mo)| MPS–: 58(88.03mo)	3.01645487720793|-3.07598608997267	0.000418514	0.29759	overall_survival	NA	16254	MSigDBGO
FIRE1KBup_507	TCGA_LUNG_SQ_CON_LOG2R_bins25_DNA_MIz12_.AGAG[ACT]AA[AGT]	bladder	0.000138583	0.0002	MPS+: 73(22.17mo)| MPS–: 74(88.03mo)	3.87735884154471|-3.624372807404	0.000271701	0.345077	overall_survival	NA	16636	FIRE1KBup
MSigDBGO_4623	GO_CALCIUM_ION_BINDING	bladder	6.78951e-05	9e-05	MPS+: 99(22.67mo)| MPS–: 99(88.03mo)	3.99595943709987|-4.78949318422186	0.000111275	0.422049	overall_survival	NA	17060	MSigDBGO
MSigDBGO_607	GO_CELL_CELL_SIGNALING	bladder	0.000159426	0.00016	MPS+: 98(23.73mo)| MPS–: 99(88.03mo)	3.10335867370449|-4.29695720231794	0.000253528	0.416736	overall_survival	NA	17162	MSigDBGO
MSigDBGO_3618	GO_BEHAVIOR	bladder	0.00010115	0.00014	MPS+: 66(23.2mo)| MPS–: 93(98.47mo)	3.09414390914738|-2.96484632314483	0.000174111	0.394605	overall_survival	NA	17176	MSigDBGO
MSigDBGO_4168	GO_POSTSYNAPTIC_MEMBRANE	bladder	0.000320639	0.00051	MPS+: 75(27.3mo)| MPS–: 74(NAmo)	4.79744600926298|-5.56417166461015	0.000530101	0.382733	overall_survival	NA	18068	MSigDBGO
MSigDBGO_4301	GO_PLASMA_MEMBRANE_REGION	bladder	0.000121959	0.00016	MPS+: 74(22.83mo)| MPS–: 75(88.03mo)	4.56732823091713|-4.29007115262953	0.000212993	0.383449	overall_survival	NA	18154	MSigDBGO
MSigDBGO_4033	GO_AXON	bladder	0.000181737	0.00022	MPS+: 64(23.73mo)| MPS–: 65(NAmo)	3.0170189827662|-3.03537628922332	0.000364092	0.335313	overall_survival	NA	18725	MSigDBGO
MSigDBGO_3492	GO_REGULATION_OF_CELL_DEVELOPMENT	bladder	0.000238189	0.00037	MPS+: 73(23.53mo)| MPS–: 75(98.47mo)	3.90946334883906|-3.38596055260072	0.000406075	0.378142	overall_survival	NA	19046	MSigDBGO
MSigDBONC_167	CORDENONSI_YAP_CONSERVED_SIGNATURE	bladder	0.00179714	0.00174	MPS+: 95(27.43mo)| MPS–: 69(NAmo)	2.83704509068014|-2.80404756909803	0.00254824	0.410924	overall_survival	NA	19228	MSigDBONC
MSigDBGO_9122	GO_INTRINSIC_COMPONENT_OF_SYNAPTIC_MEMBRANE	bladder	0.000312052	0.00028	MPS+: 99(22.67mo)| MPS–: 99(NAmo)	5.12100563848849|-6.65240944843173	0.000450362	0.443688	overall_survival	NA	20572	MSigDBGO
MSigDBGO_9115	GO_SUPRAMOLECULAR_COMPLEX	bladder	0.000209746	0.00022	MPS+: 95(19.17mo)| MPS–: 82(47.43mo)	2.85262679518594|-2.82621065635	0.000317972	0.42726	overall_survival	NA	20788	MSigDBGO
MSigDBGO_4417	GO_SYNAPTIC_MEMBRANE	bladder	0.000866966	0.00097	MPS+: 50(27.3mo)| MPS–: 50(NAmo)	6.82519561075435|-7.53427482952541	0.00171551	0.296736	overall_survival	NA	20807	MSigDBGO
MSigDBGO_4031	GO_POSTSYNAPSE	bladder	0.000423631	0.00037	MPS+: 57(23.53mo)| MPS–: 49(NAmo)	3.33602012908174|-3.24862483879227	0.00077056	0.331903	overall_survival	NA	20872	MSigDBGO
MSigDBGO_1177	GO_RESPONSE_TO_ENDOGENOUS_STIMULUS	bladder	0.000255917	0.00026	MPS+: 96(22.17mo)| MPS–: 90(88.03mo)	3.20177263264628|-3.11310995651544	0.000386126	0.430932	overall_survival	NA	20881	MSigDBGO
MSigDBGO_2029	GO_HEART_DEVELOPMENT	bladder	0.000392288	0.00036	MPS+: 92(23.73mo)| MPS–: 90(NAmo)	3.38683717264465|-3.3778409218491	0.000577713	0.430375	overall_survival	NA	20990	MSigDBGO
MSigDBGO_243	GO_COLLAGEN_FIBRIL_ORGANIZATION	bladder	0.00125445	0.00143	MPS+: 75(27.43mo)| MPS–: 74(NAmo)	5.83294488098025|-5.86064493395113	0.00180982	0.408585	overall_survival	NA	21001	MSigDBGO
MSigDBGO_3960	GO_PLATELET_ALPHA_GRANULE	bladder	0.000288193	0.00046	MPS+: 75(18.23mo)| MPS–: 63(106.1mo)	2.99337826017539|-2.94066309087029	0.000492374	0.376323	overall_survival	NA	21215	MSigDBGO
MSigDBGO_234	GO_SYNAPSE_ORGANIZATION	bladder	0.000722734	0.00078	MPS+: 50(23.2mo)| MPS–: 50(NAmo)	3.75036727086867|-3.52521254332671	0.00136414	0.314364	overall_survival	NA	21736	MSigDBGO
MSigDBGO_2811	GO_CELLULAR_RESPONSE_TO_ENDOGENOUS_STIMULUS	bladder	0.000554994	0.0008	MPS+: 74(22.17mo)| MPS–: 74(88.03mo)	4.55548619162349|-4.07262109017317	0.000843804	0.406381	overall_survival	NA	21864	MSigDBGO
MSigDBGO_3765	GO_DEVELOPMENTAL_GROWTH	bladder	0.000823311	0.00069	MPS+: 82(20.07mo)| MPS–: 72(98.47mo)	3.01280420781466|-2.8952572248862	0.00115967	0.429209	overall_survival	NA	21978	MSigDBGO
MSigDBGO_5709	GO_ANIMAL_ORGAN_MORPHOGENESIS	bladder	0.000300568	0.00025	MPS+: 98(22.83mo)| MPS–: 99(NAmo)	3.80684518632254|-4.09479292515867	0.000430415	0.449679	overall_survival	NA	22078	MSigDBGO
MSigDBGO_525	GO_TISSUE_MORPHOGENESIS	bladder	0.000845821	0.00092	MPS+: 50(23.73mo)| MPS–: 50(NAmo)	6.99947226919805|-5.98589519810456	0.00155858	0.323985	overall_survival	NA	22268	MSigDBGO
MSigDBGO_2208	GO_GROWTH	bladder	0.000925758	0.00102	MPS+: 50(23.53mo)| MPS–: 50(NAmo)	4.81209308591935|-4.12287362909839	0.00164396	0.324793	overall_survival	NA	22299	MSigDBGO
MSigDBGO_7877	GO_SUPRAMOLECULAR_FIBER_ORGANIZATION	bladder	0.00122932	0.0014	MPS+: 75(23.73mo)| MPS–: 74(106.1mo)	8.48338033372372|-5.64597208899912	0.00173269	0.420846	overall_survival	NA	22331	MSigDBGO
MSigDB_4809	REACTOME_DISEASES_OF_GLYCOSYLATION	bladder	0.000338332	0.00052	MPS+: 73(23mo)| MPS–: 68(NAmo)	2.87025230015999|-2.90975676206134	0.000541997	0.394787	overall_survival	NA	22338	MSigDB
MSigDBGO_1896	GO_CENTRAL_NERVOUS_SYSTEM_NEURON_DIFFERENTIATION	bladder	0.000600422	0.00046	MPS+: 45(19.23mo)| MPS–: 55(98.47mo)	2.82755374700931|-2.82059798143108	0.00108283	0.325769	overall_survival	NA	22356	MSigDBGO
MSigDBGO_4151	GO_CELL_SUBSTRATE_JUNCTION	bladder	0.000541401	0.00078	MPS+: 74(19.77mo)| MPS–: 74(106.1mo)	10.2213555616754|-9.14586269256575	0.000817583	0.411373	overall_survival	NA	22374	MSigDBGO
MSigDBGO_4197	GO_NEURON_PROJECTION	bladder	0.000444261	0.00047	MPS+: 90(23.53mo)| MPS–: 91(NAmo)	2.73517167355427|-2.78969049101554	0.000629113	0.44305	overall_survival	NA	22558	MSigDBGO
MSigDBGO_4323	GO_CELL_PROJECTION_PART	bladder	0.000898258	0.00081	MPS+: 72(23.73mo)| MPS–: 55(NAmo)	2.99730569126796|-2.92409079568111	0.00135378	0.38811	overall_survival	NA	23112	MSigDBGO
MSigDBMOT_133	AP1_Q4	bladder	0.0014151	0.00128	MPS+: 57(17mo)| MPS–: 46(88.03mo)	2.96214733239484|-3.04428726467241	0.00217739	0.362836	overall_survival	NA	23165	MSigDBMOT
MSigDBGO_5167	GO_CELL_ADHESION_MOLECULE_BINDING	bladder	0.000713439	0.00096	MPS+: 74(18.23mo)| MPS–: 74(106.1mo)	7.2487607902962|-5.82057547876301	0.00102578	0.420452	overall_survival	NA	23299	MSigDBGO
MSigDBGO_2634	GO_CELLULAR_COMPONENT_MORPHOGENESIS	bladder	0.000473849	0.00048	MPS+: 107(22.83mo)| MPS–: 110(98.47mo)	3.00061709049801|-2.99230627561914	0.000637708	0.475599	overall_survival	NA	23470	MSigDBGO
MSigDBGO_4388	GO_SYNAPSE_PART	bladder	0.0011375	0.00143	MPS+: 76(27.3mo)| MPS–: 88(106.1mo)	2.847652647379|-2.86482058315205	0.0015252	0.446237	overall_survival	NA	23538	MSigDBGO
MSigDBGO_1670	GO_RESPONSE_TO_HORMONE	bladder	1.57759e-05	4e-05	MPS+: 51(19.77mo)| MPS–: 42(88.03mo)	2.89231378545425|-2.89417684770367	0.000122596	0.179274	overall_survival	NA	23869	MSigDBGO
MSigDBGO_3977	GO_ACTIN_CYTOSKELETON	bladder	0.000414735	0.00051	MPS+: 50(18.23mo)| MPS–: 49(NAmo)	8.11428001261577|-5.64041216370448	0.00084522	0.308951	overall_survival	NA	23939	MSigDBGO
MSigDBGO_2923	GO_CELL_PROJECTION_ORGANIZATION	bladder	0.000896723	0.00111	MPS+: 98(24.63mo)| MPS–: 100(98.47mo)	4.44448277503837|-3.63001166117746	0.00117625	0.472494	overall_survival	NA	24140	MSigDBGO
MSigDBGO_4159	GO_EXTRACELLULAR_MATRIX_COMPONENT	bladder	0.000933953	0.00116	MPS+: 75(19.77mo)| MPS–: 74(NAmo)	5.39146677614652|-5.02974306421373	0.00129464	0.439348	overall_survival	NA	24221	MSigDBGO
MSigDBGO_2187	GO_NEUROGENESIS	bladder	0.000961855	0.00079	MPS+: 98(23.73mo)| MPS–: 99(98.47mo)	3.049013927933|-3.32298828865092	0.00126312	0.470571	overall_survival	NA	24414	MSigDBGO
MSigDBGO_9932	GO_POSTSYNAPTIC_NEUROTRANSMITTER_RECEPTOR_ACTIVITY	bladder	0.000774299	0.00085	MPS+: 49(18.23mo)| MPS–: 49(NAmo)	4.53225706370329|-5.9063945246208	0.00149977	0.303944	overall_survival	NA	25132	MSigDBGO
MSigDBGO_740	GO_SKELETAL_SYSTEM_DEVELOPMENT	bladder	0.000260996	0.00031	MPS+: 121(19.77mo)| MPS–: 123(62.3mo)	2.90623403758937|-2.9940518374538	0.000347	0.494693	overall_survival	NA	25255	MSigDBGO
MSigDBGO_2805	GO_CONNECTIVE_TISSUE_DEVELOPMENT	bladder	0.000804669	0.00065	MPS+: 103(22.17mo)| MPS–: 105(88.03mo)	2.83039701971081|-2.84134799416202	0.00102629	0.492814	overall_survival	NA	25455	MSigDBGO
MSigDBGO_2776	GO_ENDODERM_FORMATION	bladder	0.00383759	0.00418	MPS+: 62(23.73mo)| MPS–: 61(NAmo)	2.88417702518787|-2.80605310035406	0.00509664	0.42103	overall_survival	NA	25761	MSigDBGO
MSigDBGO_4380	GO_AXON_PART	bladder	5.3422e-05	6e-05	MPS+: 46(23.53mo)| MPS–: 36(NAmo)	3.09953275181704|-3.05659513848031	0.000331646	0.172839	overall_survival	NA	25781	MSigDBGO
MSigDBGO_1609	GO_RESPONSE_TO_TRANSFORMING_GROWTH_FACTOR_BETA	bladder	0.00112972	0.00124	MPS+: 50(19.77mo)| MPS–: 49(NAmo)	6.47259224822012|-4.49159877576525	0.0018259	0.355787	overall_survival	NA	25884	MSigDBGO
FIRE1KBup_219	TCGA_BREAST_DIS_K10_DNA_MIz17_[ACG][AT]CTTTG[CGT][CGT]	bladder	0.000121358	0.00013	MPS+: 43(23.73mo)| MPS–: 39(NAmo)	2.77079935500293|-2.75791185340692	0.000505924	0.207312	overall_survival	NA	26364	FIRE1KBup
MSigDBGO_1772	GO_G_PROTEIN_COUPLED_RECEPTOR_SIGNALING_PATHWAY	bladder	0.000799393	0.00099	MPS+: 99(22.17mo)| MPS–: 98(65.7mo)	21.973040606544|-25.0698667977858	0.00102511	0.492163	overall_survival	NA	26553	MSigDBGO
MSigDBGO_3597	GO_CELL_CELL_ADHESION_VIA_PLASMA_MEMBRANE_ADHESION_MOLECULES	bladder	0.00154621	0.00183	MPS+: 98(27.43mo)| MPS–: 99(88.03mo)	3.63051991524245|-5.07669995188284	0.00192041	0.492744	overall_survival	NA	26623	MSigDBGO
FIRE1KBup_1416	TCGA_PANCREATIC_DIS_K45_DNA_MIz11_.TT[ACG]TTCC[ACT]	bladder	0.00120596	0.00115	MPS+: 53(19.77mo)| MPS–: 43(98.47mo)	2.76148233717186|-2.86327749053467	0.00206736	0.326751	overall_survival	NA	26753	FIRE1KBup
MSigDBGO_476	GO_POSITIVE_REGULATION_OF_NEURON_DIFFERENTIATION	bladder	0.00195149	0.00205	MPS+: 49(27.83mo)| MPS–: 27(NAmo)	3.06250071969425|-3.00906282958575	0.00575092	0.185301	overall_survival	NA	27076	MSigDBGO
MSigDBGO_136	GO_NEGATIVE_REGULATION_OF_CELL_DEVELOPMENT	bladder	0.00227234	0.0024	MPS+: 48(19.77mo)| MPS–: 30(NAmo)	2.79952747855043|-2.77123765310312	0.00466081	0.253169	overall_survival	NA	27739	MSigDBGO
MSigDBGO_849	GO_ACTIN_FILAMENT_BASED_MOVEMENT	bladder	7.78067e-05	0.00013	MPS+: 39(27.43mo)| MPS–: 30(NAmo)	3.08859219092735|-3.06443110638241	0.000364501	0.193713	overall_survival	NA	27838	MSigDBGO
MSigDBGO_7640	GO_RENAL_SYSTEM_DEVELOPMENT	bladder	0.00675082	0.00703	MPS+: 50(23.2mo)| MPS–: 50(NAmo)	4.26905785421692|-4.18771532530706	0.00854703	0.430241	overall_survival	NA	28130	MSigDBGO
MSigDB_921	REACTOME_L1CAM_INTERACTIONS	bladder	0.00101327	0.00097	MPS+: 39(19.67mo)| MPS–: 43(106.1mo)	3.15238858509471|-3.12718374941768	0.00180892	0.307784	overall_survival	NA	28279	MSigDB
MSigDB_863	REACTOME_SLC_MEDIATED_TRANSMEMBRANE_TRANSPORT	bladder	4.55131e-05	8e-05	MPS+: 28(14.55mo)| MPS–: 42(88.03mo)	2.90505031803807|-2.82302435189018	0.000171094	0.239252	overall_survival	NA	28343	MSigDB
MSigDBGO_2851	GO_RESPIRATORY_SYSTEM_DEVELOPMENT	bladder	0.00678713	0.00706	MPS+: 50(23.53mo)| MPS–: 50(NAmo)	4.19215541179364|-3.323413475477	0.00859121	0.434902	overall_survival	NA	28364	MSigDBGO
MSigDBGO_9100	GO_INTRINSIC_COMPONENT_OF_POSTSYNAPTIC_MEMBRANE	bladder	0.00311913	0.00344	MPS+: 74(23mo)| MPS–: 74(NAmo)	4.84624948408104|-6.0826879152684	0.00386282	0.485542	overall_survival	NA	28469	MSigDBGO
MSigDBGO_384	GO_PROTEIN_MATURATION	bladder	0.000411368	0.00042	MPS+: 35(13.77mo)| MPS–: 25(106.1mo)	3.10182887792793|-3.05961524799519	0.00138173	0.203169	overall_survival	NA	28478	MSigDBGO
FIRE1KBup_1041	TCGA_GBM_DIS_K45_DNA_MIz14_[CG]CCA[CG]A[CG]A[CGT]	bladder	0.00207137	0.00234	MPS+: 33(27.83mo)| MPS–: 34(NAmo)	2.94709832071801|-3.0436197589529	0.00462951	0.235959	overall_survival	NA	28488	FIRE1KBup
MSigDBGO_1687	GO_CHONDROCYTE_DIFFERENTIATION	bladder	0.00587695	0.00611	MPS+: 75(23.53mo)| MPS–: 74(NAmo)	3.86512304206848|-3.9458402673219	0.00701386	0.492507	overall_survival	NA	28497	MSigDBGO
MSigDBGO_247	GO_CARTILAGE_DEVELOPMENT	bladder	0.00494477	0.00517	MPS+: 73(23.73mo)| MPS–: 74(NAmo)	4.44724654885167|-5.14297699148129	0.00600569	0.481373	overall_survival	NA	28505	MSigDBGO
MSigDBGO_713	GO_CELL_MATRIX_ADHESION	bladder	0.00755131	0.00777	MPS+: 50(23.73mo)| MPS–: 50(88.03mo)	8.2157423465492|-7.20528381867943	0.00935418	0.438359	overall_survival	NA	28524	MSigDBGO
FIRE1KB3p_3649	TCGA_LUNG_SQ_DIS_K45_RNA_MIz10_.CCTC[GT][AT]T.	bladder	0.00387407	0.00409	MPS+: 97(27.3mo)| MPS–: 100(98.47mo)	4.47019116814748|-3.31277943404471	0.00458017	0.515127	overall_survival	NA	28595	FIRE1KB3p
MSigDB_820	REACTOME_TRNA_AMINOACYLATION	bladder	0.000590904	0.00074	MPS+: 42(19.67mo)| MPS–: 43(67.33mo)	3.17426229494043|-3.0911999087816	0.00101176	0.338628	overall_survival	NA	28641	MSigDB
FIRE1KBup_1206	TCGA_PROSTATE_CON_LOG2R_bins25_DNA_MIz13_[CGT]CTCCCTC[CGT]	bladder	0.00436134	0.00462	MPS+: 49(23.97mo)| MPS–: 50(NAmo)	4.61059034133147|-3.90434810630003	0.0056386	0.424655	overall_survival	NA	28904	FIRE1KBup
MSigDB_4949	REACTOME_O_LINKED_GLYCOSYLATION	bladder	0.001158	0.00131	MPS+: 38(22.17mo)| MPS–: 36(NAmo)	3.03785099225233|-3.0395145922713	0.00218435	0.298389	overall_survival	NA	28967	MSigDB
MSigDBGO_120	GO_EPITHELIUM_DEVELOPMENT	bladder	0.00323899	0.00324	MPS+: 106(22.83mo)| MPS–: 92(98.47mo)	2.82998091121451|-2.83039414053754	0.00381829	0.523357	overall_survival	NA	28982	MSigDBGO
MSigDBGO_4353	GO_PIGMENT_GRANULE	bladder	0.00731808	0.00765	MPS+: 39(33.5mo)| MPS–: 45(88.03mo)	2.83930113738336|-2.83333007270538	0.0102351	0.352944	overall_survival	NA	29083	MSigDBGO
MSigDBGO_7193	GO_CARDIAC_MUSCLE_CONTRACTION	bladder	0.00576786	0.00604	MPS+: 39(27.83mo)| MPS–: 31(NAmo)	3.12309852098688|-3.16009783676039	0.00926448	0.296294	overall_survival	NA	29130	MSigDBGO
MSigDBGO_4113	GO_CELL_JUNCTION	bladder	0.00294346	0.00317	MPS+: 49(23.2mo)| MPS–: 49(NAmo)	9.91630510210148|-7.3866258384017	0.00392756	0.419706	overall_survival	NA	29311	MSigDBGO
MSigDBGO_3755	GO_RESPONSE_TO_HYDROGEN_PEROXIDE	bladder	0.00811391	0.00841	MPS+: 53(18.33mo)| MPS–: 37(NAmo)	2.78367558628426|-2.78835483819914	0.0106969	0.385028	overall_survival	NA	29312	MSigDBGO
MSigDBGO_3886	GO_POSITIVE_REGULATION_OF_OSSIFICATION	bladder	0.0024002	0.00271	MPS+: 39(23.53mo)| MPS–: 38(NAmo)	2.8134614570391|-2.79631700861963	0.00378037	0.342136	overall_survival	NA	29396	MSigDBGO
MSigDBGO_3172	GO_HOMOPHILIC_CELL_ADHESION_VIA_PLASMA_MEMBRANE_ADHESION_MOLECULES	bladder	0.005516	0.00586	MPS+: 48(18.83mo)| MPS–: 49(88.03mo)	6.00427337662685|-8.09968504813476	0.00717576	0.416245	overall_survival	NA	29428	MSigDBGO
MSigDBGO_4312	GO_MAIN_AXON	bladder	0.00938644	0.00978	MPS+: 30(33.6mo)| MPS–: 33(NAmo)	3.11695673989368|-3.1270772552729	0.0138571	0.317069	overall_survival	NA	29592	MSigDBGO
MSigDBGO_4492	GO_SULFUR_COMPOUND_BINDING	bladder	0.0103681	0.00989	MPS+: 69(27.83mo)| MPS–: 85(62.3mo)	2.88013484800168|-2.89807955233758	0.0118287	0.52216	overall_survival	NA	29641	MSigDBGO
MSigDBGO_327	GO_FORMATION_OF_PRIMARY_GERM_LAYER	bladder	0.010305	0.00979	MPS+: 66(19.77mo)| MPS–: 53(88.03mo)	2.73284081573861|-2.72551300213075	0.0121086	0.491436	overall_survival	NA	29709	MSigDBGO
MSigDBGO_7896	GO_NEGATIVE_REGULATION_OF_BLOOD_VESSEL_DIAMETER	bladder	0.00575281	0.00599	MPS+: 39(17.97mo)| MPS–: 35(NAmo)	3.12710270274561|-3.14935781392109	0.00804449	0.365524	overall_survival	NA	29843	MSigDBGO
FIRE1KBup_1169	TCGA_MELANOMA_DIS_K40_DNA_MIz12_[CGT]C[ACT]T[CT]GAA[ACT]	bladder	0.00709126	0.00736	MPS+: 35(16.93mo)| MPS–: 33(88.03mo)	2.79419347721761|-2.77276296787704	0.00977208	0.353486	overall_survival	NA	29857	FIRE1KBup
MSigDB_870	REACTOME_G_ALPHA_I_SIGNALLING_EVENTS	bladder	0.00789282	0.00816	MPS+: 99(23.53mo)| MPS–: 98(106.1mo)	4.42863623896433|-5.93951740737501	0.00896728	0.540166	overall_survival	NA	29919	MSigDB
FIRE1KBup_199	TCGA_RECTAL_DIS_K5_DNA_MIz32_[ACG]A[GT]CC[AC]CC[ACT]	bladder	0.00241275	0.00277	MPS+: 25(33.6mo)| MPS–: 25(NAmo)	8.50064679537707|-6.22537571375332	0.00589363	0.208301	overall_survival	NA	31318	FIRE1KBup
FIRE1KB3p_4535	TCGA_LUNG_AD_DIS_K10_RNA_MIz12_.GATCCT[ACT][CGT]	bladder	0.00699676	0.008	MPS+: 25(20.07mo)| MPS–: 25(NAmo)	5.8582584299592|-6.11906472194325	0.0141013	0.211223	overall_survival	NA	31338	FIRE1KB3p
MSigDBGO_2350	GO_OSSIFICATION	bladder	0.00498852	0.00577	MPS+: 25(27.83mo)| MPS–: 25(NAmo)	10.9756782754004|-9.21573963063097	0.00890441	0.258705	overall_survival	NA	31729	MSigDBGO
MSigDBGO_2170	GO_CELLULAR_RESPONSE_TO_NITROGEN_COMPOUND	bladder	0.00842618	0.00946	MPS+: 25(27.43mo)| MPS–: 25(98.47mo)	6.11446764408771|-4.84552603242575	0.0133457	0.274464	overall_survival	NA	31841	MSigDBGO
MSigDBGO_656	GO_MORPHOGENESIS_OF_AN_EPITHELIUM	bladder	0.00714872	0.00815	MPS+: 25(17.97mo)| MPS–: 25(NAmo)	9.64121903050062|-7.17758049381197	0.0117019	0.289835	overall_survival	NA	31943	MSigDBGO
FIRE1KB3p_2522	TCGA_ESOPHAGEAL_DIS_K45_RNA_MIz10_.[AT]ACAG[AC]G[ACT]	bladder	0.00961571	0.0092	MPS+: 141(24.47mo)| MPS–: 97(98.47mo)	3.02137657140646|-3.04186468114506	0.0105572	0.571465	overall_survival	NA	32001	FIRE1KB3p
FIRE1KBup_1192	TCGA_GBM_DIS_K10_DNA_MIz62_[CGT]CG[CG][AC]GCG[ACG]	bladder	0.00972447	0.00927	MPS+: 148(24.63mo)| MPS–: 148(94.27mo)	14.1362429882718|-11.86529638106	0.0103676	0.632773	overall_survival	NA	32557	FIRE1KBup
MSigDB_886	REACTOME_GOLGI_ASSOCIATED_VESICLE_BIOGENESIS	breast	8.17025e-05	4e-05	MPS+: 115(95.13mo)| MPS–: 80(215.2mo)	2.8077563954946|-2.81125338907967	0.000437834	0.179975	overall_survival	NA	2658	MSigDB
FIRE1KBup_397	TCGA_MELANOMA_DIS_K40_DNA_MIz24_[ACT][AT][AG]T.ACG[ACT]	breast	0.000765049	0.0008	MPS+: 197(95.13mo)| MPS–: 181(148.53mo)	3.73119149445284|-2.90522232603423	0.00123603	0.368577	overall_survival	NA	5055	FIRE1KBup
MSigDBGO_5966	GO_VIRAL_GENE_EXPRESSION	breast	0.000419113	0.00037	MPS+: 74(NAmo)| MPS–: 75(93.27mo)	21.24949156656|-18.1755660488434	0.00172262	6.41919	overall_survival	NA	5423	MSigDBGO
TEISERp_637	TCGA_LIVER_DIS_K5_MINI6xISEQ14_RNA_MIz21_UUGNANANHHDNUNYRR_(((((.......)))))	breast	0.00493718	0.00483	MPS+: 99(90.4mo)| MPS–: 95(219.77mo)	5.56073933959929|-4.75236470119796	0.00809474	0.298073	overall_survival	NA	6998	TEISERp
MSigDBGO_4055	GO_CYTOSOLIC_SMALL_RIBOSOMAL_SUBUNIT	breast	0.00628387	0.00623	MPS+: 74(NAmo)| MPS–: 75(108.73mo)	11.2657451126769|-10.7396429652087	0.0118406	4.50761	overall_survival	NA	7329	MSigDBGO
MSigDBGO_3062	GO_NUCLEAR_TRANSCRIBED_MRNA_CATABOLIC_PROCESS_NONSENSE_MEDIATED_DECAY	breast	0.00554461	0.00541	MPS+: 74(NAmo)| MPS–: 75(98.83mo)	23.1751969954114|-20.311083219595	0.00971113	4.1325	overall_survival	NA	8061	MSigDBGO
MSigDBGO_6724	GO_MODIFICATION_DEPENDENT_MACROMOLECULE_CATABOLIC_PROCESS	breast	0.00260978	0.00244	MPS+: 74(84.47mo)| MPS–: 74(NAmo)	13.5277587830576|-13.1148786988048	0.00600541	0.222994	overall_survival	NA	8593	MSigDBGO
MSigDBGO_6740	GO_CELLULAR_PROTEIN_CATABOLIC_PROCESS	breast	0.0075416	0.0073	MPS+: 97(90.4mo)| MPS–: 98(NAmo)	12.5686750289812|-11.1071316953882	0.0110318	0.331551	overall_survival	NA	9078	MSigDBGO
FIRE1KBup_667	TCGA_SARCOMA_DIS_K45_DNA_MIz17_.A[GT]CG[AG][AT][AT][ACG]	breast	0.00938197	0.00947	MPS+: 74(95.53mo)| MPS–: 73(219.77mo)	8.51720183426056|-7.85640021827484	0.0156441	0.258989	overall_survival	NA	11133	FIRE1KBup
MSigDBGO_2997	GO_GOLGI_VESICLE_TRANSPORT	breast	0.0075969	0.00738	MPS+: 97(84.47mo)| MPS–: 98(215.2mo)	9.87548844693998|-8.26045195882799	0.010203	0.376787	overall_survival	NA	13299	MSigDBGO
MSigDB_5040	REACTOME_VESICLE_MEDIATED_TRANSPORT	breast	0.00377378	0.00361	MPS+: 75(84.47mo)| MPS–: 73(215.2mo)	11.2800613041052|-10.3170527668683	0.00601437	0.314587	overall_survival	NA	13431	MSigDB
MSigDBONC_176	KRAS.600.LUNG.BREAST_UP.V1_DN	breast	0.000850549	0.00042	MPS+: 50(116.4mo)| MPS–: 50(64.23mo)	5.48161167730116|-4.84410903398101	0.0050779	8.31136	overall_survival	NA	14547	MSigDBONC
MSigDBONC_33	VEGF_A_UP.V1_DN	breast	0.0103218	0.00947	MPS+: 50(95.13mo)| MPS–: 48(NAmo)	12.9927691283093|-15.547184532328	0.0344599	0.110466	overall_survival	NA	20434	MSigDBONC
MSigDBGO_697	GO_PROTEIN_CATABOLIC_PROCESS	breast	0.00184227	0.00125	MPS+: 49(84.47mo)| MPS–: 49(NAmo)	14.0484695190995|-14.6832575998946	0.00792402	0.136345	overall_survival	NA	20799	MSigDBGO
FIRE1KB3p_3159	TCGA_HEAD_NECK_DIS_K40_RNA_MIz7_.CAAGC[CG]A.	breast	0.00866795	0.00786	MPS+: 50(113.93mo)| MPS–: 47(NAmo)	3.89187377195527|-3.28212150428033	0.0291812	0.0964426	overall_survival	NA	21206	FIRE1KB3p
FIRE1KBup_54	TCGA_PROSTATE_DIS_K5_DNA_MIz14_.A[AT]CTCTC[ACT]	breast	0.00146513	0.00137	MPS+: 72(122.3mo)| MPS–: 25(66.43mo)	2.99174711793173|-2.99941156415914	0.00366693	4.64617	overall_survival	NA	23378	FIRE1KBup
FIRE1KBup_1167	TCGA_MELANOMA_DIS_K40_DNA_MIz12_.[CGT]CACACC[ACT]	breast	0.000622126	0.00054	MPS+: 57(NAmo)| MPS–: 30(80.57mo)	3.05681413854307|-3.13772908755901	0.00247592	6.87942	overall_survival	NA	24497	FIRE1KBup
MSigDBGO_3565	GO_REGULATION_OF_CELL_KILLING	breast	0.00463219	0.00437	MPS+: 240(NAmo)| MPS–: 376(108.73mo)	2.85237943768125|-2.86307424979796	0.00531684	1.88364	overall_survival	NA	27169	MSigDBGO
FIRE1KB3p_4696	TCGA_LUNG_SQ_DIS_K45_RNA_MIz9_.GGCTA[CG]G[CGT]	breast	0.0110791	0.00807	MPS+: 25(116.4mo)| MPS–: 25(84.47mo)	6.1637556098149|-6.68884616193311	0.0363355	9.27092	overall_survival	NA	30446	FIRE1KB3p
TEISERp_76	TCGA_LIVER_CON_LOG2R_bins10_bins_10_MINI6xISEQ12_RNA_MIz15_ADNYDUNARNANRNNU_((((........))))	cervical	0.00158052	0.00172	MPS+: 100(69.8mo)| MPS–: 74(NAmo)	4.73724768292903|-2.96940863381579	0.00284733	0.308209	overall_survival	NA	8736	TEISERp
TEISERp_18	TCGA_BREAST_DIS_K10_MINI6xISEQ14_RNA_MIz40_AAAUNNNNNUNRUUU_((((.......))))	cervical	0.00374973	0.00353	MPS+: 75(103.23mo)| MPS–: 75(NAmo)	8.97794306435678|-5.53275441761738	0.00594951	0.321958	overall_survival	NA	11361	TEISERp
FIRE1KB3p_3598	TCGA_CERVICAL_DIS_K45_RNA_MIz20_.C[CGT]AATC..	cervical	0.00124811	0.00127	MPS+: 75(103.23mo)| MPS–: 58(NAmo)	4.48369399473462|-3.34530067960856	0.00304461	0.234463	overall_survival	NA	12310	FIRE1KB3p
TEISERp_257	TCGA_BREAST_DIS_K45_KMERLOOPISEQ14_RNA_MIz47_DDWNUGNUNDNN_((((....))))	cervical	0.00449329	0.00469	MPS+: 100(84mo)| MPS–: 99(NAmo)	22.4851286266854|-12.2660133191948	0.00601661	0.404059	overall_survival	NA	13834	TEISERp
MSigDBGO_4113	GO_CELL_JUNCTION	cervical	0.0012219	0.00126	MPS+: 66(84mo)| MPS–: 59(NAmo)	3.07657079409733|-3.08718580309433	0.00250878	0.266244	overall_survival	NA	14888	MSigDBGO
FIRE1KB3p_118	TCGA_STOMACH_DIS_K45_RNA_MIz9_.AAGGGAA.	cervical	0.00246539	0.00241	MPS+: 50(103.23mo)| MPS–: 50(NAmo)	4.13170647002282|-4.28000643285594	0.00587755	0.214581	overall_survival	NA	16926	FIRE1KB3p
FIRE1KB3p_2408	TCGA_PANCREATIC_DIS_K45_RNA_MIz26_[AGT]T[CG]GT[AT][AT]G.	cervical	0.00697956	0.00733	MPS+: 100(84mo)| MPS–: 93(NAmo)	5.45659610460202|-2.81954524747882	0.00902068	0.41019	overall_survival	NA	17305	FIRE1KB3p
MSigDBONC_106	BMI1_DN.V1_UP	cervical	0.0025433	0.00259	MPS+: 66(67.73mo)| MPS–: 75(NAmo)	3.05892159227785|-3.01681094913525	0.00392301	0.345479	overall_survival	NA	17931	MSigDBONC
TEISERp_235	TCGA_BREAST_DIS_K10_KMERSTEMISEQ14_RNA_MIz33_CUDANDNHUNRG_((((....))))	cervical	0.00643073	0.0067	MPS+: 100(69.8mo)| MPS–: 99(NAmo)	10.0795860131534|-4.74901454306091	0.00810461	0.433597	overall_survival	NA	18191	TEISERp
MSigDBGO_6406	GO_NUCLEOSOME_ORGANIZATION	cervical	0.00335726	0.0033	MPS+: 50(NAmo)| MPS–: 50(67.73mo)	3.74184498172523|-3.41082689105679	0.00650952	4.04542	overall_survival	NA	18362	MSigDBGO
MSigDBGO_740	GO_SKELETAL_SYSTEM_DEVELOPMENT	cervical	0.0045046	0.00432	MPS+: 58(69.8mo)| MPS–: 74(NAmo)	2.88938589722267|-2.87608099658165	0.00654781	0.351082	overall_survival	NA	19714	MSigDBGO
MSigDBGO_4257	GO_ANCHORING_JUNCTION	cervical	0.000326433	0.00023	MPS+: 49(84mo)| MPS–: 50(NAmo)	10.0075642642115|-7.03287095724866	0.00117916	0.188559	overall_survival	NA	19717	MSigDBGO
MSigDBGO_6129	GO_CHROMATIN_ASSEMBLY	cervical	0.010596	0.00974	MPS+: 55(NAmo)| MPS–: 48(67.73mo)	3.03971122198459|-3.08166738664456	0.014881	3.04548	overall_survival	NA	20923	MSigDBGO
MSigDBGO_2120	GO_CELL_MORPHOGENESIS_INVOLVED_IN_DIFFERENTIATION	cervical	0.00475045	0.00502	MPS+: 49(103.23mo)| MPS–: 50(NAmo)	4.52048456482142|-3.90861352627871	0.00939558	0.228701	overall_survival	NA	20976	MSigDBGO
MSigDBGO_4151	GO_CELL_SUBSTRATE_JUNCTION	cervical	0.0029323	0.0028	MPS+: 49(103.23mo)| MPS–: 50(NAmo)	9.57363449197309|-7.75544612035482	0.00515566	0.279278	overall_survival	NA	22771	MSigDBGO
MSigDBGO_1891	GO_BLOOD_VESSEL_MORPHOGENESIS	cervical	0.00567925	0.00525	MPS+: 25(103.23mo)| MPS–: 25(NAmo)	13.8581402709537|-13.5825570154605	0.0146441	0.134891	overall_survival	NA	30635	MSigDBGO
MSigDB_1025	REACTOME_TELOMERE_MAINTENANCE	cervical	0.00646273	0.00605	MPS+: 25(NAmo)| MPS–: 25(67.73mo)	6.92044644412471|-6.25907277670184	0.0167423	6.67982	overall_survival	NA	30767	MSigDB
TEISERp_33	TCGA_LIVER_DIS_K40_MINI6xISEQ14_RNA_MIz15_AANAGNNVNNUNUU_((((......))))	colon	0.00121458	0.00118	MPS+: 100(94.03mo)| MPS–: 90(47.4mo)	3.19457227884987|-2.87232693376075	0.00180892	2.56869	overall_survival	NA	15091	TEISERp
MSigDB_4984	REACTOME_METABOLISM_OF_LIPIDS	colon	0.00173924	0.00149	MPS+: 54(NAmo)| MPS–: 45(38.73mo)	3.39026167373808|-3.43873365130452	0.00324985	3.47906	overall_survival	NA	23107	MSigDB
TEISERp_562	TCGA_BREAST_DIS_K45_MINI6xISEQ14_RNA_MIz17_UGAANNNUNNNNUUYR_((((........))))	colon	0.00833867	0.00804	MPS+: 74(63.67mo)| MPS–: 73(47.4mo)	5.43984014991617|-4.58264367724158	0.0104858	2.38313	overall_survival	NA	23744	TEISERp
TEISERp_476	TCGA_LIVER_DIS_K40_MINI6xISEQ12_RNA_MIz83_NUUUHNNNNDRRRN_(((((....)))))	colon	0.00831213	0.00845	MPS+: 50(94.03mo)| MPS–: 49(NAmo)	48.8217212370448|-38.8634275618113	0.0126378	3.24437	overall_survival	NA	23907	TEISERp
TEISERp_465	TCGA_BREAST_DIS_K10_MINI6xISEQ0_RNA_MIz38_NSNNBWUNNHDNNHDNNNBN_((((((........))))))	colon	0.00965709	0.00927	MPS+: 100(71.13mo)| MPS–: 97(57.03mo)	5.37517869918997|-4.80139195613545	0.0114152	2.10957	overall_survival	NA	24770	TEISERp
MSigDBGO_2470	GO_CELLULAR_LIPID_METABOLIC_PROCESS	colon	0.00271956	0.00245	MPS+: 49(NAmo)| MPS–: 41(47.4mo)	3.33908967676563|-3.19185273113933	0.00472365	3.3779	overall_survival	NA	27048	MSigDBGO
FIRE1KBup_699	TCGA_COLON_CON_LOG2R_bins5_DNA_MIz17_[AGT][CT]GTAGT[ACT][CT]	GBM	0.00691003	0.00732	MPS+: 29(15.33mo)| MPS–: 29(7.97mo)	2.89915054770782|-2.92009777013811	0.00830979	2.20998	overall_survival	NA	32287	FIRE1KBup
MSigDBMOT_293	CTGCAGY_UNKNOWN	glioma	4.44089e-16	0	MPS+: 249(96.9mo)| MPS–: 92(30.63mo)	5.47770757669641|-3.08173748749481	2.63012e-13	5.98778	overall_survival	NA	22	MSigDBMOT
MSigDB_687	REACTOME_EXTRACELLULAR_MATRIX_ORGANIZATION	glioma	2.53131e-14	0	MPS+: 72(27.13mo)| MPS–: 249(132.6mo)	3.03810126207368|-3.30860235958084	8.36076e-12	0.187503	overall_survival	NA	75	MSigDB
MSigDBONC_124	RB_P107_DN.V1_UP	glioma	1.95977e-12	0	MPS+: 68(27.13mo)| MPS–: 249(99.6mo)	2.89029394408204|-2.96421529354988	1.65569e-10	0.194965	overall_survival	NA	101	MSigDBONC
MSigDBMOT_182	NRSF_01	glioma	7.45581e-12	0	MPS+: 242(136.13mo)| MPS–: 98(32.9mo)	2.95186271841995|-2.92557506551849	3.45368e-10	4.61854	overall_survival	NA	164	MSigDBMOT
MSigDBGO_4141	GO_ENDOPLASMIC_RETICULUM_LUMEN	glioma	2.13163e-14	0	MPS+: 61(25.83mo)| MPS–: 234(136.13mo)	2.98741437701752|-3.02341260196765	1.44839e-11	0.165823	overall_survival	NA	177	MSigDBGO
MSigDBMOT_808	GCANCTGNY_MYOD_Q6	glioma	2.12697e-10	0	MPS+: 249(99.6mo)| MPS–: 60(41.7mo)	3.09047569625121|-3.08329428457074	5.99054e-09	4.67594	overall_survival	NA	194	MSigDBMOT
MSigDBGO_3872	GO_EXTRACELLULAR_STRUCTURE_ORGANIZATION	glioma	2.15575e-10	0	MPS+: 77(34.43mo)| MPS–: 230(136.13mo)	3.18543623423205|-3.21013858974289	5.74047e-09	0.227608	overall_survival	NA	286	MSigDBGO
FIRE1KB3p_3984	TCGA_GBM_DIS_K45_RNA_MIz8_[CGT]TCGT[CGT]G[CT].	glioma	1.26532e-08	0	MPS+: 225(88.67mo)| MPS–: 40(34.43mo)	2.7482836982964|-2.74039378857689	6.31041e-07	6.51452	overall_survival	NA	307	FIRE1KB3p
MSigDB_704	REACTOME_COLLAGEN_FORMATION	glioma	2.06335e-12	0	MPS+: 56(27.13mo)| MPS–: 199(115.67mo)	2.86034205969696|-2.95490588147945	3.84417e-10	0.162732	overall_survival	NA	395	MSigDB
MSigDBMOT_801	STTTCRNTTT_IRF_Q6	glioma	2.65976e-12	0	MPS+: 77(38.4mo)| MPS–: 137(156.5mo)	2.91541148042215|-2.91552024272938	4.24279e-09	0.11895	overall_survival	NA	409	MSigDBMOT
MSigDBGO_2321	GO_RESPONSE_TO_ABIOTIC_STIMULUS	glioma	4.12781e-13	0	MPS+: 49(27.13mo)| MPS–: 156(135.6mo)	3.08380604586395|-3.08796496304988	1.14945e-09	0.115754	overall_survival	NA	458	MSigDBGO
MSigDBMOT_150	CAGNWMCNNNGAC_UNKNOWN	glioma	1.07014e-12	0	MPS+: 198(136.13mo)| MPS–: 55(27.13mo)	2.76651763892493|-2.75557833960503	2.47002e-10	5.81472	overall_survival	NA	466	MSigDBMOT
MSigDB_978	REACTOME_MEIOTIC_RECOMBINATION	glioma	4.17966e-11	0	MPS+: 79(31.1mo)| MPS–: 249(106.67mo)	3.08415606449874|-4.15485594383085	9.38707e-10	0.251518	overall_survival	NA	470	MSigDB
MSigDBGO_1328	GO_PROTEIN_LOCALIZATION_TO_MEMBRANE	glioma	4.62705e-11	0	MPS+: 249(106.67mo)| MPS–: 136(39.43mo)	3.12018235900241|-2.98043560620605	5.44685e-10	3.77429	overall_survival	NA	496	MSigDBGO
MSigDBGO_2235	GO_INTERFERON_GAMMA_MEDIATED_SIGNALING_PATHWAY	glioma	3.75551e-09	0	MPS+: 131(44.5mo)| MPS–: 149(148.17mo)	2.81337009238957|-4.83961217735906	1.0793e-07	0.196871	overall_survival	NA	517	MSigDBGO
MSigDBGO_1948	GO_NEGATIVE_REGULATION_OF_MITOTIC_CELL_CYCLE	glioma	7.36262e-10	0	MPS+: 97(36.87mo)| MPS–: 208(115.67mo)	3.15751391327608|-2.90824215102882	1.10121e-08	0.251944	overall_survival	NA	543	MSigDBGO
MSigDBGO_724	GO_ADAPTIVE_IMMUNE_RESPONSE_BASED_ON_SOMATIC_RECOMBINATION_OF_IMMUNE_RECEPTORS_BUILT_FROM_IMMUNOGLOBULIN_SUPERFAMILY_DOMAINS	glioma	2.46408e-10	0	MPS+: 94(39.43mo)| MPS–: 149(148.17mo)	3.14746715996097|-7.10514912444106	2.08172e-08	0.173772	overall_survival	NA	544	MSigDBGO
MSigDBGO_2044	GO_TUBE_DEVELOPMENT	glioma	4.40737e-09	0	MPS+: 103(58.73mo)| MPS–: 149(156.5mo)	3.09402822171258|-3.91165341399377	1.62994e-07	0.179866	overall_survival	NA	546	MSigDBGO
MSigDBGO_2915	GO_TUBE_MORPHOGENESIS	glioma	1.08742e-08	0	MPS+: 111(63.83mo)| MPS–: 149(156.5mo)	3.03004628232455|-4.70221811534092	2.89643e-07	0.188385	overall_survival	NA	564	MSigDBGO
MSigDBGO_1098	GO_B_CELL_MEDIATED_IMMUNITY	glioma	5.90215e-11	0	MPS+: 74(34.43mo)| MPS–: 149(148.17mo)	2.69357224390302|-3.65568172590017	9.50051e-09	0.159887	overall_survival	NA	571	MSigDBGO
MSigDBGO_6105	GO_CHROMATIN_REMODELING_AT_CENTROMERE	glioma	6.53522e-12	0	MPS+: 51(25.27mo)| MPS–: 167(106.67mo)	3.03226788420279|-3.023280818863	1.12569e-09	0.158302	overall_survival	NA	589	MSigDBGO
MSigDB_698	REACTOME_CELL_SURFACE_INTERACTIONS_AT_THE_VASCULAR_WALL	glioma	1.14986e-12	0	MPS+: 52(27.13mo)| MPS–: 148(156.5mo)	3.30015422094501|-3.24378769003764	1.37924e-09	0.133393	overall_survival	NA	605	MSigDB
MSigDB_999	REACTOME_ACTIVATION_OF_ATR_IN_RESPONSE_TO_REPLICATION_STRESS	glioma	6.19771e-12	0	MPS+: 73(30.63mo)| MPS–: 215(106.67mo)	2.86912026786271|-2.89630819295843	2.80525e-10	0.218505	overall_survival	NA	683	MSigDB
MSigDBGO_3441	GO_LYMPHOCYTE_ACTIVATION_INVOLVED_IN_IMMUNE_RESPONSE	glioma	5.24136e-10	0	MPS+: 66(34.43mo)| MPS–: 165(172.2mo)	3.18391260183411|-3.07996758350178	3.27925e-08	0.18215	overall_survival	NA	707	MSigDBGO
MSigDBONC_181	KRAS.KIDNEY_UP.V1_UP	glioma	6.25212e-09	0	MPS+: 242(106.67mo)| MPS–: 96(51.57mo)	3.04251620183201|-2.94183712429493	5.09333e-08	3.72452	overall_survival	NA	710	MSigDBONC
MSigDBONC_6	EGFR_UP.V1_UP	glioma	6.26804e-10	0	MPS+: 74(37.33mo)| MPS–: 150(115.67mo)	2.90505258952058|-4.33189153526624	3.84725e-08	0.179367	overall_survival	NA	737	MSigDBONC
MSigDBGO_580	GO_RESPONSE_TO_TYPE_I_INTERFERON	glioma	6.18789e-10	0	MPS+: 86(37.9mo)| MPS–: 168(135.6mo)	3.12042242158422|-3.08882869256801	2.08825e-08	0.201734	overall_survival	NA	769	MSigDBGO
MSigDBGO_4465	GO_PEPTIDASE_REGULATOR_ACTIVITY	glioma	3.38804e-09	0	MPS+: 91(37.9mo)| MPS–: 230(115.67mo)	3.02547895229023|-3.0108071828371	3.34116e-08	0.269025	overall_survival	NA	788	MSigDBGO
MSigDBGO_3956	GO_EXCITATORY_SYNAPSE	glioma	1.64884e-09	0	MPS+: 173(115.67mo)| MPS–: 42(34.43mo)	3.05017188249499|-3.09080617320526	7.0888e-08	5.67709	overall_survival	NA	790	MSigDBGO
MSigDBGO_4026	GO_LUMENAL_SIDE_OF_MEMBRANE	glioma	5.03128e-09	0	MPS+: 85(44.5mo)| MPS–: 149(136.13mo)	2.85035752562284|-2.93802681181904	1.33566e-07	0.192959	overall_survival	NA	804	MSigDBGO
MSigDBGO_1770	GO_INNATE_IMMUNE_RESPONSE	glioma	3.92548e-08	0	MPS+: 100(52.6mo)| MPS–: 99(156.5mo)	6.5301712161081|-20.1514486998983	2.08783e-06	0.138043	overall_survival	NA	805	MSigDBGO
MSigDB_964	REACTOME_INTERFERON_ALPHA_BETA_SIGNALING	glioma	2.13785e-09	0	MPS+: 79(38.4mo)| MPS–: 149(136.13mo)	2.99749190542104|-3.27398110462465	7.48817e-08	0.189897	overall_survival	NA	814	MSigDB
MSigDB_425	PID_AURORA_B_PATHWAY	glioma	1.26708e-10	0	MPS+: 62(30.63mo)| MPS–: 152(99.6mo)	3.24666993967606|-3.19650991021184	1.04008e-08	0.178727	overall_survival	NA	818	MSigDB
MSigDBGO_3607	GO_CIRCULATORY_SYSTEM_DEVELOPMENT	glioma	3.35934e-07	0	MPS+: 100(63.83mo)| MPS–: 99(NAmo)	3.6830787321764|-7.55341836591749	1.05795e-05	0.144869	overall_survival	NA	859	MSigDBGO
MSigDBGO_3185	GO_POSITIVE_REGULATION_OF_I_KAPPAB_KINASE_NF_KAPPAB_SIGNALING	glioma	3.89019e-09	0	MPS+: 62(27.3mo)| MPS–: 143(148.17mo)	2.66688975124757|-2.70210215598366	1.79884e-07	0.173773	overall_survival	NA	866	MSigDBGO
MSigDBGO_1077	GO_CYTOKINE_PRODUCTION	glioma	1.08829e-07	0	MPS+: 100(52.6mo)| MPS–: 99(156.5mo)	4.21306043721289|-13.2835177803067	4.09271e-06	0.146971	overall_survival	NA	881	MSigDBGO
MSigDBGO_1571	GO_REGULATION_OF_SYNAPSE_ASSEMBLY	glioma	2.15146e-08	0	MPS+: 171(115.67mo)| MPS–: 39(30.63mo)	3.06234528895676|-3.07319627400749	4.65996e-07	5.51711	overall_survival	NA	902	MSigDBGO
MSigDB_626	REACTOME_SIGNALING_BY_RHO_GTPASES	glioma	4.30476e-09	0	MPS+: 99(41.4mo)| MPS–: 149(172.2mo)	3.1679855910328|-3.1963502853156	1.0549e-07	0.208557	overall_survival	NA	911	MSigDB
MSigDB_5149	REACTOME_NEUREXINS_AND_NEUROLIGINS	glioma	1.00937e-08	0	MPS+: 184(136.13mo)| MPS–: 42(34.43mo)	3.26645570544339|-3.27185552784641	2.18651e-07	5.12639	overall_survival	NA	914	MSigDB
MSigDB_4614	REACTOME_RHO_GTPASE_EFFECTORS	glioma	1.07135e-09	0	MPS+: 78(36.87mo)| MPS–: 149(147.07mo)	3.07244450931397|-3.51840369115408	4.25751e-08	0.195778	overall_survival	NA	917	MSigDB
MSigDB_991	REACTOME_HEMOSTASIS	glioma	4.54644e-08	0	MPS+: 92(50.83mo)| MPS–: 149(156.5mo)	2.87324945252019|-3.94164748326264	6.98303e-07	0.204744	overall_survival	NA	921	MSigDB
MSigDBGO_375	GO_REGULATION_OF_ADAPTIVE_IMMUNE_RESPONSE	glioma	2.51972e-09	0	MPS+: 71(39.43mo)| MPS–: 149(156.5mo)	3.20702188799892|-4.60244595551179	8.79858e-08	0.19222	overall_survival	NA	942	MSigDBGO
MSigDBGO_3092	GO_NEGATIVE_REGULATION_OF_IMMUNE_SYSTEM_PROCESS	glioma	1.91942e-08	0	MPS+: 96(50.83mo)| MPS–: 149(148.17mo)	2.68518972546224|-5.11962952679048	3.48038e-07	0.209269	overall_survival	NA	955	MSigDBGO
MSigDB_4830	REACTOME_PD_1_SIGNALING	glioma	1.85603e-08	0	MPS+: 89(52.6mo)| MPS–: 149(136.13mo)	2.59027784851992|-3.61100055192754	3.08264e-07	0.205603	overall_survival	NA	964	MSigDB
MSigDBGO_2022	GO_REGULATION_OF_LYMPHOCYTE_MEDIATED_IMMUNITY	glioma	3.36565e-09	0	MPS+: 50(37.9mo)| MPS–: 202(148.17mo)	3.4068610296754|-3.0922724176045	7.79345e-08	0.214694	overall_survival	NA	971	MSigDBGO
MSigDBGO_631	GO_REGULATION_OF_DEFENSE_RESPONSE	glioma	2.18518e-07	0	MPS+: 100(52.6mo)| MPS–: 99(156.5mo)	3.19783610333779|-10.5954910230524	6.16561e-06	0.154839	overall_survival	NA	972	MSigDBGO
MSigDBGO_7076	GO_NEGATIVE_REGULATION_OF_LYMPHOCYTE_ACTIVATION	glioma	2.47418e-09	0	MPS+: 63(44.5mo)| MPS–: 161(156.5mo)	2.76588309886971|-2.77731167058346	7.51573e-08	0.200696	overall_survival	NA	1014	MSigDBGO
MSigDBGO_3232	GO_RESPONSE_TO_CYTOKINE	glioma	4.98009e-07	0	MPS+: 100(52.6mo)| MPS–: 99(156.5mo)	4.67314616496381|-16.635548392303	1.05666e-05	0.161067	overall_survival	NA	1020	MSigDBGO
MSigDBGO_2626	GO_POSITIVE_REGULATION_OF_CYTOKINE_PRODUCTION	glioma	5.20654e-07	0	MPS+: 100(64.43mo)| MPS–: 99(156.5mo)	3.05139591579766|-9.98433111413448	1.06549e-05	0.161537	overall_survival	NA	1025	MSigDBGO
MSigDBGO_3167	GO_REGULATION_OF_IMMUNE_EFFECTOR_PROCESS	glioma	1.00161e-07	0	MPS+: 100(52.6mo)| MPS–: 99(156.5mo)	3.55015051553623|-10.7642536721887	2.9744e-06	0.162049	overall_survival	NA	1031	MSigDBGO
MSigDBGO_1179	GO_PATTERN_RECOGNITION_RECEPTOR_SIGNALING_PATHWAY	glioma	9.97464e-08	0	MPS+: 94(63.83mo)| MPS–: 149(148.17mo)	2.80870088232056|-3.15246901739611	1.2469e-06	0.214931	overall_survival	NA	1040	MSigDBGO
MSigDB_765	REACTOME_GENERATION_OF_SECOND_MESSENGER_MOLECULES	glioma	8.57961e-09	0	MPS+: 66(38.4mo)| MPS–: 151(136.13mo)	2.89376680895183|-2.89682038486811	1.97974e-07	0.197838	overall_survival	NA	1047	MSigDB
MSigDB_5258	REACTOME_NUCLEOSOME_ASSEMBLY	glioma	6.94931e-09	0	MPS+: 68(32.03mo)| MPS–: 249(119.03mo)	2.84776561230649|-3.3373855021303	5.36052e-08	0.283894	overall_survival	NA	1091	MSigDB
MSigDBGO_1891	GO_BLOOD_VESSEL_MORPHOGENESIS	glioma	8.9671e-07	0	MPS+: 100(66.67mo)| MPS–: 99(NAmo)	3.03198343689627|-8.77447907893718	1.44122e-05	0.169041	overall_survival	NA	1102	MSigDBGO
MSigDB_777	REACTOME_INTEGRIN_CELL_SURFACE_INTERACTIONS	glioma	9.01454e-09	0	MPS+: 44(27.13mo)| MPS–: 164(136.13mo)	3.36643488802931|-3.32936290431876	2.18528e-07	0.195134	overall_survival	NA	1108	MSigDB
MSigDBGO_4087	GO_ENDOPLASMIC_RETICULUM_PART	glioma	3.57346e-08	0	MPS+: 90(50.83mo)| MPS–: 236(119.03mo)	2.97462097448414|-2.9995711793284	2.22372e-07	0.286713	overall_survival	NA	1134	MSigDBGO
MSigDBMOT_419	AHR_Q5	glioma	4.94597e-09	0	MPS+: 171(81.1mo)| MPS–: 51(25.83mo)	2.80349252484895|-2.8383941508486	8.88274e-08	4.82099	overall_survival	NA	1139	MSigDBMOT
MSigDB_5198	REACTOME_DNA_REPLICATION_PRE_INITIATION	glioma	3.14057e-09	0	MPS+: 60(30.63mo)| MPS–: 227(96.9mo)	3.143306987607|-3.14081149395989	4.07599e-08	0.246652	overall_survival	NA	1163	MSigDB
MSigDB_5150	REACTOME_PROTEIN_PROTEIN_INTERACTIONS_AT_SYNAPSES	glioma	4.64843e-08	0	MPS+: 149(136.13mo)| MPS–: 64(34.43mo)	6.06756657658116|-3.07555213021122	6.54648e-07	4.91847	overall_survival	NA	1174	MSigDB
MSigDBONC_128	CAHOY_ASTROGLIAL	glioma	1.83542e-08	0	MPS+: 52(27.13mo)| MPS–: 159(132.6mo)	2.86783835501536|-2.79488222674104	3.23311e-07	0.202578	overall_survival	NA	1188	MSigDBONC
MSigDBGO_3250	GO_GLUTAMATE_RECEPTOR_SIGNALING_PATHWAY	glioma	2.9863e-08	0	MPS+: 213(115.67mo)| MPS–: 59(34.43mo)	2.71489406222548|-2.72584415950271	3.04028e-07	4.12039	overall_survival	NA	1261	MSigDBGO
MSigDBGO_3152	GO_NEGATIVE_REGULATION_OF_IMMUNE_RESPONSE	glioma	2.10778e-08	0	MPS+: 76(38.4mo)| MPS–: 149(148.17mo)	2.82836204597719|-3.66679833720205	3.16241e-07	0.219112	overall_survival	NA	1291	MSigDBGO
MSigDBGO_9091	GO_POSTSYNAPTIC_DENSITY_MEMBRANE	glioma	4.89956e-08	0	MPS+: 149(136.13mo)| MPS–: 59(34.43mo)	4.25879552484061|-2.98718534312087	6.28791e-07	4.85463	overall_survival	NA	1292	MSigDBGO
MSigDBGO_3022	GO_RESPONSE_TO_BIOTIC_STIMULUS	glioma	4.72285e-06	1e-05	MPS+: 100(52.6mo)| MPS–: 99(NAmo)	5.42378801585416|-14.7331709688283	4.51557e-05	0.185221	overall_survival	NA	1316	MSigDBGO
MSigDBGO_7686	GO_CARDIOVASCULAR_SYSTEM_DEVELOPMENT	glioma	1.79718e-07	0	MPS+: 93(66.67mo)| MPS–: 149(156.5mo)	3.4109031479496|-5.46675740777572	1.59638e-06	0.231325	overall_survival	NA	1332	MSigDBGO
MSigDBGO_3888	GO_REGULATION_OF_VASCULATURE_DEVELOPMENT	glioma	2.46255e-07	0	MPS+: 70(52.6mo)| MPS–: 155(156.5mo)	2.76707117784962|-2.73811752829754	2.37455e-06	0.223796	overall_survival	NA	1363	MSigDBGO
MSigDBGO_536	GO_POSITIVE_REGULATION_OF_SYNAPSE_ASSEMBLY	glioma	3.21418e-11	0	MPS+: 162(115.67mo)| MPS–: 35(29.53mo)	2.96396834913314|-3.09687323274026	1.65477e-08	8.24705	overall_survival	NA	1376	MSigDBGO
MSigDBGO_2551	GO_REGULATION_OF_LEUKOCYTE_MEDIATED_IMMUNITY	glioma	6.9154e-08	0	MPS+: 77(52.6mo)| MPS–: 149(148.17mo)	2.80571597838384|-5.07939972921264	7.75029e-07	0.226097	overall_survival	NA	1402	MSigDBGO
MSigDB_959	REACTOME_INTERFERON_GAMMA_SIGNALING	glioma	7.17965e-08	0	MPS+: 114(39.43mo)| MPS–: 186(136.13mo)	3.18801575465668|-3.14008896187426	3.96428e-07	0.291809	overall_survival	NA	1403	MSigDB
MSigDBGO_1931	GO_ESTABLISHMENT_OF_PROTEIN_LOCALIZATION_TO_MEMBRANE	glioma	6.3992e-09	0	MPS+: 200(95.83mo)| MPS–: 148(45.03mo)	3.20731253067127|-3.08719832417797	3.90342e-08	3.33001	overall_survival	NA	1415	MSigDBGO
MSigDB_761	REACTOME_PHOSPHORYLATION_OF_CD3_AND_TCR_ZETA_CHAINS	glioma	2.52051e-08	0	MPS+: 82(38.4mo)| MPS–: 149(135.6mo)	2.45406469088971|-3.07753353474887	3.24203e-07	0.230359	overall_survival	NA	1439	MSigDB
MSigDBGO_585	GO_CYTOKINE_MEDIATED_SIGNALING_PATHWAY	glioma	1.06538e-06	0	MPS+: 100(52.6mo)| MPS–: 99(156.5mo)	5.38775872549406|-18.8469706017574	1.14672e-05	0.194497	overall_survival	NA	1465	MSigDBGO
MSigDBMOT_499	CACTGCC_MIR34A_MIR34C_MIR449	glioma	5.10945e-07	0	MPS+: 249(96.9mo)| MPS–: 75(34.43mo)	3.35765495446512|-3.03194507796798	2.04356e-06	3.3221	overall_survival	NA	1540	MSigDBMOT
MSigDBGO_9856	GO_ENDOPEPTIDASE_REGULATOR_ACTIVITY	glioma	2.40463e-09	0	MPS+: 114(37.9mo)| MPS–: 249(115.67mo)	3.06137884719864|-3.07200473635695	1.64237e-08	0.307615	overall_survival	NA	1564	MSigDBGO
MSigDB_675	REACTOME_DEGRADATION_OF_THE_EXTRACELLULAR_MATRIX	glioma	1.64147e-08	0	MPS+: 46(27.13mo)| MPS–: 156(115.67mo)	3.38646004806803|-3.23850027742882	2.19556e-07	0.219636	overall_survival	NA	1575	MSigDB
MSigDBMOT_673	ACTGCCT_MIR34B	glioma	3.45779e-06	0	MPS+: 249(99.6mo)| MPS–: 73(55.53mo)	3.30869698339105|-2.92526963783058	1.09641e-05	3.29762	overall_survival	NA	1604	MSigDBMOT
MSigDB_970	REACTOME_INTERFERON_SIGNALING	glioma	8.79324e-08	0	MPS+: 104(44.5mo)| MPS–: 216(136.13mo)	2.87231182672431|-2.80461162233587	4.24399e-07	0.303171	overall_survival	NA	1611	MSigDB
MSigDBMOT_533	ACAGGGT_MIR10A_MIR10B	glioma	7.34251e-06	0	MPS+: 199(96.9mo)| MPS–: 43(34.43mo)	3.22674479625923|-2.95535740850861	3.28356e-05	4.04826	overall_survival	NA	1659	MSigDBMOT
MSigDBMOT_809	TGCCAAR_NF1_Q6	glioma	6.96575e-06	0	MPS+: 161(106.67mo)| MPS–: 48(41.7mo)	2.78073487755188|-2.82215286569422	3.30998e-05	4.3922	overall_survival	NA	1660	MSigDBMOT
MSigDBGO_2554	GO_NEGATIVE_REGULATION_OF_CELL_CYCLE_PHASE_TRANSITION	glioma	5.49465e-08	0	MPS+: 75(52.6mo)| MPS–: 185(106.67mo)	3.0766396173703|-3.06231805620467	4.39615e-07	0.255077	overall_survival	NA	1664	MSigDBGO
MSigDBGO_41	GO_ANATOMICAL_STRUCTURE_FORMATION_INVOLVED_IN_MORPHOGENESIS	glioma	6.77743e-07	0	MPS+: 89(66.67mo)| MPS–: 159(156.5mo)	2.99906862837295|-3.01083495541767	4.00425e-06	0.249952	overall_survival	NA	1669	MSigDBGO
MSigDB_5142	REACTOME_INTERLEUKIN_4_AND_INTERLEUKIN_13_SIGNALING	glioma	1.92012e-06	0	MPS+: 70(52.6mo)| MPS–: 149(148.17mo)	3.08177359239307|-3.5433340938631	1.20401e-05	0.235545	overall_survival	NA	1679	MSigDB
MSigDB_5103	REACTOME_HDR_THROUGH_HOMOLOGOUS_RECOMBINATION_HRR	glioma	7.73178e-09	0	MPS+: 74(32.9mo)| MPS–: 149(99.6mo)	3.40391221285822|-3.5584893626776	9.76545e-08	0.23741	overall_survival	NA	1680	MSigDB
MSigDB_4536	REACTOME_REGULATION_OF_CHOLESTEROL_BIOSYNTHESIS_BY_SREBP_SREBF	glioma	1.33084e-06	0	MPS+: 162(156.5mo)| MPS–: 40(34.43mo)	2.84552488530799|-2.83910862199726	9.49056e-06	4.40911	overall_survival	NA	1739	MSigDB
MSigDBGO_3542	GO_CENTROMERE_COMPLEX_ASSEMBLY	glioma	2.59033e-08	0	MPS+: 54(25.27mo)| MPS–: 167(99.6mo)	2.66550892418412|-2.6726486557038	2.46669e-07	0.239593	overall_survival	NA	1769	MSigDBGO
MSigDBGO_5709	GO_ANIMAL_ORGAN_MORPHOGENESIS	glioma	2.17319e-05	2e-05	MPS+: 73(68.4mo)| MPS–: 138(156.5mo)	2.94185873769817|-2.94670620373076	8.92649e-05	0.233965	overall_survival	NA	1771	MSigDBGO
MSigDB_1035	REACTOME_DNA_STRAND_ELONGATION	glioma	1.78094e-08	0	MPS+: 76(30.63mo)| MPS–: 180(96.9mo)	3.02057097144907|-2.97236075412901	1.56245e-07	0.257228	overall_survival	NA	1780	MSigDB
MSigDBGO_8237	GO_POSITIVE_REGULATION_OF_LEUKOCYTE_CELL_CELL_ADHESION	glioma	1.84109e-06	0	MPS+: 100(52.6mo)| MPS–: 99(156.5mo)	3.56124248629609|-9.82400484283653	1.44068e-05	0.21099	overall_survival	NA	1784	MSigDBGO
MSigDBGO_2792	GO_MEIOTIC_CELL_CYCLE_PROCESS	glioma	6.33028e-09	0	MPS+: 65(27.13mo)| MPS–: 149(96.9mo)	2.9482761451112|-2.99866253780442	7.58593e-08	0.236559	overall_survival	NA	1792	MSigDBGO
MSigDBGO_4128	GO_CYTOSOLIC_LARGE_RIBOSOMAL_SUBUNIT	glioma	9.85742e-08	0	MPS+: 150(95.83mo)| MPS–: 150(40.67mo)	6.15482489960097|-4.26239784596824	4.24014e-07	3.28151	overall_survival	NA	1807	MSigDBGO
MSigDBGO_6610	GO_T_CELL_ACTIVATION	glioma	1.63443e-06	0	MPS+: 100(44.5mo)| MPS–: 99(156.5mo)	4.27548181569559|-14.520886093107	1.35118e-05	0.212427	overall_survival	NA	1810	MSigDBGO
MSigDB_4962	REACTOME_DNA_METHYLATION	glioma	1.93857e-07	0	MPS+: 99(50.83mo)| MPS–: 149(156.5mo)	2.8440956251005|-6.73001369367501	1.34333e-06	0.255204	overall_survival	NA	1819	MSigDB
MSigDBGO_1266	GO_POSITIVE_REGULATION_OF_LEUKOCYTE_DIFFERENTIATION	glioma	1.03074e-07	0	MPS+: 69(38.4mo)| MPS–: 154(148.17mo)	3.15534590394571|-3.21549341275421	8.97726e-07	0.243225	overall_survival	NA	1820	MSigDBGO
MSigDBGO_2416	GO_ALPHA_BETA_T_CELL_ACTIVATION	glioma	4.97706e-07	0	MPS+: 82(44.5mo)| MPS–: 149(148.17mo)	3.0463627761946|-4.09959683327813	3.39261e-06	0.247312	overall_survival	NA	1823	MSigDBGO
MSigDBGO_2150	GO_ADAPTIVE_IMMUNE_RESPONSE	glioma	2.82743e-07	0	MPS+: 100(39.43mo)| MPS–: 99(156.5mo)	5.57386131564722|-16.6743920007055	2.90389e-06	0.214012	overall_survival	NA	1836	MSigDBGO
MSigDBGO_7977	GO_CHEMICAL_SYNAPTIC_TRANSMISSION_POSTSYNAPTIC	glioma	3.51823e-07	0	MPS+: 165(106.67mo)| MPS–: 44(34.43mo)	2.78163197571525|-2.88284878217231	2.49637e-06	4.23913	overall_survival	NA	1845	MSigDBGO
MSigDB_1017	REACTOME_CYTOKINE_SIGNALING_IN_IMMUNE_SYSTEM	glioma	4.79535e-06	1e-05	MPS+: 100(63.83mo)| MPS–: 99(156.5mo)	3.17996855011103|-10.597126767228	3.23361e-05	0.214509	overall_survival	NA	1847	MSigDB
MSigDBGO_3859	GO_SYNAPSE_ASSEMBLY	glioma	1.82995e-07	0	MPS+: 216(106.67mo)| MPS–: 60(34.43mo)	2.77412341766046|-2.80226466908082	1.05702e-06	3.73554	overall_survival	NA	1859	MSigDBGO
MSigDBGO_2941	GO_RESPONSE_TO_INTERFERON_GAMMA	glioma	4.10957e-06	1e-05	MPS+: 100(52.6mo)| MPS–: 99(156.5mo)	4.53476301148979|-9.28486822459997	2.56392e-05	0.215765	overall_survival	NA	1885	MSigDBGO
MSigDBGO_1581	GO_POSITIVE_REGULATION_OF_CELL_ADHESION	glioma	6.03733e-06	1e-05	MPS+: 100(63.83mo)| MPS–: 99(156.5mo)	4.02179814593143|-7.695102718377	3.8385e-05	0.215807	overall_survival	NA	1886	MSigDBGO
MSigDBGO_1063	GO_POSITIVE_REGULATION_OF_LEUKOCYTE_PROLIFERATION	glioma	1.06983e-06	0	MPS+: 91(63.83mo)| MPS–: 149(148.17mo)	2.87071859914509|-4.9164671765605	5.95056e-06	0.254606	overall_survival	NA	1918	MSigDBGO
MSigDBGO_4608	GO_EXTRACELLULAR_MATRIX_STRUCTURAL_CONSTITUENT	glioma	4.58316e-08	0	MPS+: 71(34.43mo)| MPS–: 212(115.67mo)	3.09820554412292|-3.11860830818845	3.08191e-07	0.273078	overall_survival	NA	1929	MSigDBGO
MSigDBGO_9102	GO_INTRINSIC_COMPONENT_OF_POSTSYNAPTIC_SPECIALIZATION_MEMBRANE	glioma	9.59037e-08	0	MPS+: 196(115.67mo)| MPS–: 78(34.43mo)	2.5745917959141|-2.57800621711824	5.89912e-07	3.70578	overall_survival	NA	1942	MSigDBGO
MSigDBONC_150	HOXA9_DN.V1_UP	glioma	1.48194e-07	0	MPS+: 94(38.4mo)| MPS–: 149(156.5mo)	3.0779864622837|-4.77999481844802	1.05124e-06	0.258486	overall_survival	NA	1995	MSigDBONC
MSigDBGO_3358	GO_POSITIVE_REGULATION_OF_IMMUNE_RESPONSE	glioma	1.09412e-05	2e-05	MPS+: 100(63.83mo)| MPS–: 99(156.5mo)	5.8723016253583|-14.6163370657344	5.78237e-05	0.222724	overall_survival	NA	2030	MSigDBGO
MSigDBGO_2646	GO_POSITIVE_REGULATION_OF_CELL_CELL_ADHESION	glioma	1.04782e-05	2e-05	MPS+: 100(52.6mo)| MPS–: 99(156.5mo)	3.36875882645335|-8.02168723883988	5.74266e-05	0.22282	overall_survival	NA	2031	MSigDBGO
MSigDBGO_5129	GO_ENDOPEPTIDASE_ACTIVITY	glioma	1.10261e-09	0	MPS+: 41(25.83mo)| MPS–: 156(115.67mo)	3.03647703429887|-3.04881138670014	5.7337e-08	0.174995	overall_survival	NA	2034	MSigDBGO
MSigDBGO_4041	GO_VESICLE_LUMEN	glioma	3.33251e-07	0	MPS+: 71(38.4mo)| MPS–: 199(136.13mo)	3.08889768232851|-4.72667728300333	1.84862e-06	0.271144	overall_survival	NA	2036	MSigDBGO
MSigDBGO_477	GO_EMBRYONIC_SKELETAL_SYSTEM_MORPHOGENESIS	glioma	2.49492e-07	0	MPS+: 52(58.73mo)| MPS–: 196(136.13mo)	2.92918546348754|-2.89054303174459	1.59821e-06	0.26284	overall_survival	NA	2043	MSigDBGO
MSigDBGO_874	GO_REGULATION_OF_IMMUNE_RESPONSE	glioma	6.64264e-06	1e-05	MPS+: 100(63.83mo)| MPS–: 99(156.5mo)	7.35586101805177|-20.0283983749445	3.60899e-05	0.225686	overall_survival	NA	2089	MSigDBGO
MSigDBGO_594	GO_PROTEIN_TARGETING	glioma	3.4053e-07	0	MPS+: 150(95.83mo)| MPS–: 150(40.3mo)	4.60486804812215|-3.78731577433981	1.23807e-06	3.20213	overall_survival	NA	2090	MSigDBGO
MSigDBGO_1374	GO_LEUKOCYTE_PROLIFERATION	glioma	1.33636e-05	2e-05	MPS+: 100(63.83mo)| MPS–: 99(156.5mo)	3.3922761521343|-8.91270869040469	6.81134e-05	0.226026	overall_survival	NA	2099	MSigDBGO
MSigDBGO_382	GO_CELL_PROJECTION_ASSEMBLY	glioma	6.29872e-06	1e-05	MPS+: 100(52.6mo)| MPS–: 100(148.17mo)	3.7709064502859|-3.14218546719015	3.17273e-05	0.237608	overall_survival	NA	2103	MSigDBGO
MSigDBGO_3332	GO_PRODUCTION_OF_MOLECULAR_MEDIATOR_OF_IMMUNE_RESPONSE	glioma	7.83817e-13	0	MPS+: 45(34.43mo)| MPS–: 137(172.2mo)	2.96507072160323|-2.95581115669427	1.65728e-08	0.0846479	overall_survival	NA	2104	MSigDBGO
MSigDBGO_1872	GO_POSITIVE_REGULATION_OF_CELL_ACTIVATION	glioma	1.35284e-05	2e-05	MPS+: 100(63.83mo)| MPS–: 99(156.5mo)	4.09537546977588|-10.2357239691221	6.87765e-05	0.226346	overall_survival	NA	2113	MSigDBGO
MSigDBGO_507	GO_I_KAPPAB_KINASE_NF_KAPPAB_SIGNALING	glioma	3.08863e-06	0	MPS+: 80(63.83mo)| MPS–: 149(148.17mo)	2.95862891987724|-3.39352022510798	1.49999e-05	0.257161	overall_survival	NA	2118	MSigDBGO
MSigDBGO_659	GO_DEFENSE_RESPONSE_TO_VIRUS	glioma	4.09881e-07	0	MPS+: 77(39.43mo)| MPS–: 179(148.17mo)	2.93530037604804|-2.98028326085962	2.29773e-06	0.268653	overall_survival	NA	2126	MSigDBGO
MSigDBGO_1501	GO_B_CELL_ACTIVATION	glioma	2.01363e-07	0	MPS+: 74(34.43mo)| MPS–: 139(156.5mo)	3.13684906345336|-3.0768968248924	1.52214e-06	0.249051	overall_survival	NA	2130	MSigDBGO
MSigDBGO_3206	GO_REGULATION_OF_RESPONSE_TO_CYTOKINE_STIMULUS	glioma	1.6531e-10	0	MPS+: 63(37.9mo)| MPS–: 127(148.17mo)	2.85584332180599|-2.85282107300571	4.86326e-08	0.128859	overall_survival	NA	2135	MSigDBGO
MSigDBGO_899	GO_REGULATION_OF_INNATE_IMMUNE_RESPONSE	glioma	2.06987e-07	0	MPS+: 93(52.6mo)| MPS–: 99(148.17mo)	2.9181174992052|-9.5292618519976	8.19747e-06	0.138964	overall_survival	NA	2154	MSigDBGO
MSigDBGO_1889	GO_CELL_CYCLE_G1_S_PHASE_TRANSITION	glioma	3.4195e-08	0	MPS+: 95(36.87mo)| MPS–: 187(135.6mo)	3.12950332986562|-3.05432450817154	2.32164e-07	0.281233	overall_survival	NA	2169	MSigDBGO
MSigDBGO_2607	GO_LEUKOCYTE_CELL_CELL_ADHESION	glioma	6.82431e-06	1e-05	MPS+: 100(52.6mo)| MPS–: 99(156.5mo)	3.84456842521578|-10.5552233137854	3.74253e-05	0.229463	overall_survival	NA	2189	MSigDBGO
MSigDB_920	REACTOME_CHROMOSOME_MAINTENANCE	glioma	1.3355e-08	0	MPS+: 80(30.63mo)| MPS–: 199(106.67mo)	3.1346313898186|-4.3722252732151	9.63743e-08	0.281652	overall_survival	NA	2217	MSigDB
MSigDBGO_1310	GO_PROTEIN_TARGETING_TO_MEMBRANE	glioma	6.74378e-08	0	MPS+: 100(95.83mo)| MPS–: 100(32.9mo)	9.608249338792|-6.42768675582135	3.85951e-07	4.11405	overall_survival	NA	2226	MSigDBGO
MSigDBGO_218	GO_POSITIVE_REGULATION_OF_HEMOPOIESIS	glioma	5.09389e-06	0	MPS+: 66(63.83mo)| MPS–: 144(156.5mo)	3.15278078021612|-3.14792772301688	2.44173e-05	0.251681	overall_survival	NA	2253	MSigDBGO
MSigDBGO_496	GO_REGULATION_OF_DENDRITE_MORPHOGENESIS	glioma	1.95834e-05	2e-05	MPS+: 193(106.67mo)| MPS–: 38(52.6mo)	2.70412391636184|-2.72105673910392	6.95201e-05	3.81235	overall_survival	NA	2257	MSigDBGO
MSigDBGO_299	GO_REGULATION_OF_NUCLEAR_DIVISION	glioma	4.07148e-07	0	MPS+: 75(32.07mo)| MPS–: 139(147.07mo)	3.02475188381365|-3.02937142279828	2.58e-06	0.253905	overall_survival	NA	2259	MSigDBGO
MSigDBGO_1372	GO_DEFENSE_RESPONSE_TO_OTHER_ORGANISM	glioma	5.31728e-06	1e-05	MPS+: 100(52.6mo)| MPS–: 99(156.5mo)	4.1319837951598|-10.5786905315813	2.81728e-05	0.233178	overall_survival	NA	2274	MSigDBGO
MSigDBMOT_791	RYTTCCTG_ETS2_B	glioma	9.93075e-07	0	MPS+: 123(64.43mo)| MPS–: 149(140.97mo)	2.6997429583569|-5.18239391453892	4.04393e-06	0.281274	overall_survival	NA	2295	MSigDBMOT
MSigDBGO_4013	GO_SPINDLE_POLE	glioma	1.67472e-07	0	MPS+: 81(31.1mo)| MPS–: 140(96.9mo)	3.05028582193328|-2.96854303562652	1.08534e-06	0.259259	overall_survival	NA	2312	MSigDBGO
MSigDBGO_24	GO_CYTOPLASMIC_TRANSLATION	glioma	1.13021e-07	0	MPS+: 182(94.5mo)| MPS–: 123(40.3mo)	2.91594812733439|-2.96422826267152	4.24275e-07	3.14026	overall_survival	NA	2321	MSigDBGO
MSigDBGO_1939	GO_REGULATION_OF_IMMUNE_SYSTEM_PROCESS	glioma	5.61774e-06	1e-05	MPS+: 100(52.6mo)| MPS–: 99(156.5mo)	7.73103297038719|-21.5778646335158	2.86948e-05	0.236269	overall_survival	NA	2333	MSigDBGO
MSigDBGO_1463	GO_LYMPHOCYTE_MEDIATED_IMMUNITY	glioma	2.01643e-06	0	MPS+: 100(44.5mo)| MPS–: 99(136.13mo)	2.99857170875458|-9.62922447448454	1.24259e-05	0.236607	overall_survival	NA	2343	MSigDBGO
MSigDBGO_7025	GO_REGULATION_OF_T_CELL_ACTIVATION	glioma	2.71006e-06	1e-05	MPS+: 99(52.6mo)| MPS–: 99(156.5mo)	2.9412416708813|-8.73486611710871	1.94485e-05	0.217846	overall_survival	NA	2354	MSigDBGO
MSigDBGO_7075	GO_REGULATION_OF_LYMPHOCYTE_ACTIVATION	glioma	5.3337e-06	1e-05	MPS+: 100(52.6mo)| MPS–: 99(156.5mo)	3.49779602957167|-10.2328725771941	2.82928e-05	0.23816	overall_survival	NA	2386	MSigDBGO
MSigDBGO_76	GO_CYTOKINE_METABOLIC_PROCESS	glioma	4.32334e-07	0	MPS+: 84(41.4mo)| MPS–: 149(148.17mo)	2.9682320516918|-4.3346579854482	2.46179e-06	0.26808	overall_survival	NA	2404	MSigDBGO
MSigDBGO_3537	GO_POSITIVE_REGULATION_OF_DEFENSE_RESPONSE	glioma	7.2953e-07	0	MPS+: 85(63.83mo)| MPS–: 99(156.5mo)	3.09085585247707|-9.2777553734094	2.69007e-05	0.131496	overall_survival	NA	2420	MSigDBGO
MSigDBGO_7962	GO_REGULATION_OF_POSTSYNAPSE_ORGANIZATION	glioma	3.75875e-06	0	MPS+: 169(115.67mo)| MPS–: 53(52.6mo)	2.82476259489779|-2.81751319512031	1.57136e-05	3.79823	overall_survival	NA	2422	MSigDBGO
MSigDB_4491	REACTOME_REPRODUCTION	glioma	4.06301e-07	0	MPS+: 57(32.8mo)| MPS–: 210(132.6mo)	2.99718122749162|-3.01849199296097	1.99932e-06	0.283262	overall_survival	NA	2425	MSigDB
MSigDBMOT_22	CREBP1_01	glioma	1.98428e-06	0	MPS+: 158(132.6mo)| MPS–: 50(34.43mo)	2.63609338232055|-2.62465838444193	8.91519e-06	3.89899	overall_survival	NA	2428	MSigDBMOT
MSigDBGO_1292	GO_REGULATION_OF_HEMOPOIESIS	glioma	1.13387e-06	0	MPS+: 60(52.6mo)| MPS–: 177(148.17mo)	2.92366079719761|-2.92413782693549	5.53988e-06	0.270424	overall_survival	NA	2438	MSigDBGO
MSigDBMOT_25	E4BP4_01	glioma	8.77947e-06	0	MPS+: 158(99.6mo)| MPS–: 45(51.57mo)	2.90195697243141|-2.9031168997693	3.32504e-05	3.93726	overall_survival	NA	2441	MSigDBMOT
MSigDBGO_1185	GO_REGULATION_OF_LEUKOCYTE_DIFFERENTIATION	glioma	1.4694e-06	0	MPS+: 75(52.6mo)| MPS–: 149(148.17mo)	2.91383292545783|-3.88431808459345	7.39495e-06	0.265589	overall_survival	NA	2462	MSigDBGO
MSigDBGO_756	GO_POSITIVE_REGULATION_OF_T_CELL_PROLIFERATION	glioma	5.88985e-06	0	MPS+: 88(63.83mo)| MPS–: 149(148.17mo)	3.09913869773392|-4.43230147277446	2.32196e-05	0.271968	overall_survival	NA	2472	MSigDBGO
MSigDBGO_679	GO_IMMUNE_SYSTEM_DEVELOPMENT	glioma	4.32887e-06	1e-05	MPS+: 99(63.83mo)| MPS–: 99(156.5mo)	3.00810022646485|-9.79749792771497	2.65281e-05	0.223184	overall_survival	NA	2489	MSigDBGO
MSigDBGO_5654	GO_POSITIVE_REGULATION_OF_CELL_POPULATION_PROLIFERATION	glioma	4.0571e-06	0	MPS+: 63(66.67mo)| MPS–: 172(156.5mo)	2.91310018141532|-2.95951703199337	1.67367e-05	0.271302	overall_survival	NA	2490	MSigDBGO
MSigDBGO_1555	GO_REGULATION_OF_POSTSYNAPTIC_MEMBRANE_POTENTIAL	glioma	3.01545e-07	0	MPS+: 205(106.67mo)| MPS–: 90(51.57mo)	2.74514965078874|-2.71540915892158	1.25968e-06	3.31597	overall_survival	NA	2497	MSigDBGO
FIRE1KBup_340	TCGA_ESOPHAGEAL_DIS_K45_DNA_MIz9_.A[CGT]GCGAC[AGT]	glioma	1.24951e-06	0	MPS+: 150(135.6mo)| MPS–: 60(38.4mo)	3.55239990503262|-3.0693405190873	6.3039e-06	3.83358	overall_survival	NA	2542	FIRE1KBup
MSigDBGO_4164	GO_SYNAPSE	glioma	6.29236e-06	1e-05	MPS+: 99(136.13mo)| MPS–: 100(52.6mo)	43.9745021786113|-8.51987811408591	2.55077e-05	4.09666	overall_survival	NA	2569	MSigDBGO
MSigDBGO_3443	GO_RESPONSE_TO_TUMOR_NECROSIS_FACTOR	glioma	2.54207e-05	3e-05	MPS+: 49(52.6mo)| MPS–: 183(136.13mo)	2.84732419414857|-2.81470636315206	8.23303e-05	0.272502	overall_survival	NA	2577	MSigDBGO
MSigDBGO_1837	GO_POSITIVE_REGULATION_OF_CELL_CYCLE_PROCESS	glioma	8.90015e-07	0	MPS+: 78(36.87mo)| MPS–: 145(147.07mo)	2.90143359432067|-2.91418087154436	4.48986e-06	0.268677	overall_survival	NA	2584	MSigDBGO
KNOWNMOT_622	HIC1.5_5p_[ACG][CG][CG][ACG][CG][CGT]TGCC[CG][CG][CG][CG][CGT]	glioma	1.81398e-05	3e-05	MPS+: 100(140.97mo)| MPS–: 100(62.87mo)	7.71184332249011|-3.27956859556905	6.57034e-05	3.90913	overall_survival	NA	2620	KNOWNMOT
MSigDBGO_1978	GO_POSITIVE_REGULATION_OF_EXCITATORY_POSTSYNAPTIC_POTENTIAL	glioma	6.16497e-06	0	MPS+: 162(115.67mo)| MPS–: 41(34.43mo)	2.66356246279533|-2.66922389673696	2.52036e-05	3.85158	overall_survival	NA	2621	MSigDBGO
MSigDBMOT_820	RGAGGAARY_PU1_Q6	glioma	4.40704e-06	0	MPS+: 90(63.83mo)| MPS–: 120(156.5mo)	3.28405231722181|-3.30135752840637	1.90021e-05	0.263696	overall_survival	NA	2631	MSigDBMOT
MSigDBGO_2251	GO_MITOTIC_CELL_CYCLE_CHECKPOINT	glioma	5.38622e-07	0	MPS+: 96(41.7mo)| MPS–: 149(106.67mo)	2.79999882776679|-3.57912768140421	2.58817e-06	0.281378	overall_survival	NA	2674	MSigDBGO
MSigDBGO_1363	GO_LYMPHOCYTE_ACTIVATION	glioma	1.88184e-06	0	MPS+: 131(52.6mo)| MPS–: 149(156.5mo)	2.79754115420033|-9.62247731004492	7.17263e-06	0.293977	overall_survival	NA	2682	MSigDBGO
MSigDBGO_2209	GO_EMBRYONIC_MORPHOGENESIS	glioma	1.68666e-07	0	MPS+: 72(52.6mo)| MPS–: 124(148.17mo)	3.00076582655015|-3.00558270723903	2.66212e-06	0.19076	overall_survival	NA	2711	MSigDBGO
MSigDBGO_9103	GO_GLUTAMATERGIC_SYNAPSE	glioma	6.33632e-06	1e-05	MPS+: 99(115.67mo)| MPS–: 100(52.6mo)	21.2108238412622|-4.55744947383062	2.40658e-05	4.01598	overall_survival	NA	2716	MSigDBGO
MSigDBGO_4372	GO_MICROTUBULE_ORGANIZING_CENTER	glioma	1.65957e-06	0	MPS+: 100(36.87mo)| MPS–: 100(96.9mo)	8.04726973954456|-6.01563110176471	7.32141e-06	0.25891	overall_survival	NA	2719	MSigDBGO
MSigDBGO_905	GO_LEUKOCYTE_MEDIATED_IMMUNITY	glioma	2.46569e-06	0	MPS+: 129(63.83mo)| MPS–: 149(156.5mo)	3.13315450121144|-16.8427626553013	9.01403e-06	0.294505	overall_survival	NA	2720	MSigDBGO
MSigDBMOT_823	TGACCTTG_SF1_Q6	glioma	8.25282e-07	0	MPS+: 174(106.67mo)| MPS–: 62(52.6mo)	3.29765813620615|-3.3005067708634	3.61039e-06	3.57918	overall_survival	NA	2726	MSigDBMOT
MSigDBGO_3158	GO_T_CELL_MEDIATED_IMMUNITY	glioma	1.74034e-06	0	MPS+: 56(37.9mo)| MPS–: 149(156.5mo)	2.9928335744232|-3.59998002251502	8.63136e-06	0.263947	overall_survival	NA	2731	MSigDBGO
MSigDB_619	REACTOME_ACTIVATION_OF_THE_PRE_REPLICATIVE_COMPLEX	glioma	4.32643e-08	0	MPS+: 75(30.63mo)| MPS–: 199(99.6mo)	2.7678802765778|-2.86263058297896	2.46348e-07	0.293693	overall_survival	NA	2736	MSigDB
MSigDB_4715	REACTOME_RESOLUTION_OF_SISTER_CHROMATID_COHESION	glioma	1.81095e-06	0	MPS+: 100(32.9mo)| MPS–: 99(147.07mo)	3.27582637634774|-7.29537382050091	1.00125e-05	0.249892	overall_survival	NA	2738	MSigDB
MSigDBGO_4447	GO_CYTOKINE_BINDING	glioma	7.20651e-06	0	MPS+: 66(52.6mo)| MPS–: 149(156.5mo)	2.791937612799|-3.34477364724708	2.79755e-05	0.269329	overall_survival	NA	2739	MSigDBGO
MSigDBGO_9003	GO_TERTIARY_GRANULE	glioma	3.71582e-07	0	MPS+: 73(37.9mo)| MPS–: 197(156.5mo)	3.13705467701656|-3.10173768528026	1.72477e-06	0.292581	overall_survival	NA	2745	MSigDBGO
MSigDBGO_8927	GO_AZUROPHIL_GRANULE	glioma	3.6899e-06	0	MPS+: 82(50.83mo)| MPS–: 149(156.5mo)	2.96055134930999|-4.03222445832761	1.43837e-05	0.278568	overall_survival	NA	2760	MSigDBGO
MSigDBGO_740	GO_SKELETAL_SYSTEM_DEVELOPMENT	glioma	1.01498e-05	0	MPS+: 70(66.67mo)| MPS–: 155(156.5mo)	2.96324645555571|-2.89400732837692	3.52358e-05	0.275478	overall_survival	NA	2761	MSigDBGO
MSigDBGO_7077	GO_POSITIVE_REGULATION_OF_LYMPHOCYTE_ACTIVATION	glioma	1.8256e-05	3e-05	MPS+: 100(63.83mo)| MPS–: 99(156.5mo)	3.07041739925316|-8.03846814935018	7.04638e-05	0.25219	overall_survival	NA	2813	MSigDBGO
MSigDBGO_2727	GO_POSITIVE_REGULATION_OF_IMMUNE_EFFECTOR_PROCESS	glioma	2.11346e-06	0	MPS+: 69(52.6mo)| MPS–: 149(148.17mo)	3.02770614743362|-4.10229142878271	9.30093e-06	0.273464	overall_survival	NA	2820	MSigDBGO
MSigDBONC_149	HOXA9_DN.V1_DN	glioma	1.38777e-09	0	MPS+: 39(27.13mo)| MPS–: 142(147.07mo)	2.93015100530264|-2.96744423516392	7.67076e-08	0.152428	overall_survival	NA	2822	MSigDBONC
MSigDBGO_1090	GO_MICROTUBULE_CYTOSKELETON_ORGANIZATION	glioma	6.39396e-06	1e-05	MPS+: 100(36.87mo)| MPS–: 100(96.9mo)	5.54519349832201|-4.40968087458078	2.63321e-05	0.263121	overall_survival	NA	2861	MSigDBGO
MSigDBGO_8986	GO_COLLAGEN_CONTAINING_EXTRACELLULAR_MATRIX	glioma	1.03879e-06	0	MPS+: 90(46.7mo)| MPS–: 249(115.67mo)	2.92798537921166|-3.2446502148689	3.15536e-06	0.33424	overall_survival	NA	2887	MSigDBGO
MSigDBGO_7994	GO_NEURON_PROJECTION_ORGANIZATION	glioma	7.11967e-05	4e-05	MPS+: 174(115.67mo)| MPS–: 40(55.53mo)	2.79609452235523|-2.76624449862213	0.000198839	3.66375	overall_survival	NA	2893	MSigDBGO
MSigDB_534	PID_FOXM1_PATHWAY	glioma	2.12219e-07	0	MPS+: 59(29.53mo)| MPS–: 148(96.9mo)	2.88714193166931|-2.83112529446254	1.24791e-06	0.269138	overall_survival	NA	2897	MSigDB
MSigDBGO_7960	GO_POSTSYNAPSE_ORGANIZATION	glioma	4.44248e-06	0	MPS+: 216(106.67mo)| MPS–: 67(52.6mo)	2.98855913966192|-2.99908053061868	1.36764e-05	3.31936	overall_survival	NA	2903	MSigDBGO
MSigDBGO_350	GO_T_CELL_ACTIVATION_INVOLVED_IN_IMMUNE_RESPONSE	glioma	2.04435e-06	0	MPS+: 80(63.83mo)| MPS–: 192(148.17mo)	2.90987843037096|-2.88925056732661	7.66222e-06	0.297827	overall_survival	NA	2921	MSigDBGO
MSigDBGO_2035	GO_INFLAMMATORY_RESPONSE	glioma	2.66978e-05	4e-05	MPS+: 100(63.83mo)| MPS–: 99(156.5mo)	6.09682267108748|-16.0791672328325	9.56084e-05	0.25658	overall_survival	NA	2961	MSigDBGO
MSigDBGO_176	GO_POSITIVE_REGULATION_OF_ADAPTIVE_IMMUNE_RESPONSE	glioma	9.785e-07	0	MPS+: 54(44.5mo)| MPS–: 144(156.5mo)	3.03118240565212|-3.04000149413151	6.3332e-06	0.240387	overall_survival	NA	2967	MSigDBGO
MSigDBGO_4227	GO_SIDE_OF_MEMBRANE	glioma	1.82766e-05	3e-05	MPS+: 100(44.5mo)| MPS–: 99(156.5mo)	3.20208942956475|-8.30212077067195	6.90545e-05	0.256831	overall_survival	NA	2981	MSigDBGO
MSigDBGO_9004	GO_TERTIARY_GRANULE_MEMBRANE	glioma	8.87064e-07	0	MPS+: 72(38.4mo)| MPS–: 144(136.13mo)	2.95476684790119|-2.86453981925843	4.18993e-06	0.277126	overall_survival	NA	2999	MSigDBGO
MSigDBGO_8076	GO_REGULATION_OF_GLUTAMATE_RECEPTOR_SIGNALING_PATHWAY	glioma	4.89987e-08	0	MPS+: 159(136.13mo)| MPS–: 32(30.63mo)	3.01695194697278|-3.08082901574178	9.09837e-07	5.3504	overall_survival	NA	3013	MSigDBGO
MSigDBGO_93	GO_REGULATION_OF_LEUKOCYTE_PROLIFERATION	glioma	1.14264e-06	0	MPS+: 96(52.6mo)| MPS–: 99(156.5mo)	3.30645038985245|-9.2855972398462	1.23629e-05	0.195558	overall_survival	NA	3015	MSigDBGO
MSigDBGO_592	GO_T_CELL_PROLIFERATION	glioma	2.74567e-06	1e-05	MPS+: 97(63.83mo)| MPS–: 99(156.5mo)	3.01264377456703|-8.613800083512	2.20516e-05	0.202599	overall_survival	NA	3018	MSigDBGO
MSigDBGO_2258	GO_ACTIVATION_OF_IMMUNE_RESPONSE	glioma	3.00471e-05	4e-05	MPS+: 100(63.83mo)| MPS–: 99(156.5mo)	4.87186658528158|-11.0276586699083	0.000102093	0.257799	overall_survival	NA	3020	MSigDBGO
MSigDBGO_9105	GO_GABA_ERGIC_SYNAPSE	glioma	2.54883e-06	0	MPS+: 149(115.67mo)| MPS–: 77(52.6mo)	4.45449958370317|-2.83868239897259	9.48181e-06	3.53399	overall_survival	NA	3027	MSigDBGO
MSigDBGO_3627	GO_RESPONSE_TO_VIRUS	glioma	7.46372e-07	0	MPS+: 73(39.43mo)| MPS–: 188(136.13mo)	3.2222835101373|-3.20622391984577	3.16678e-06	0.29588	overall_survival	NA	3028	MSigDBGO
MSigDBMOT_634	GAGCCAG_MIR149	glioma	6.53033e-08	0	MPS+: 154(119.03mo)| MPS–: 30(32.9mo)	2.89596180138663|-2.96173663838898	1.54024e-06	5.81186	overall_survival	NA	3082	MSigDBMOT
MSigDB_5153	REACTOME_NEUTROPHIL_DEGRANULATION	glioma	6.5595e-06	1e-05	MPS+: 100(50.83mo)| MPS–: 99(156.5mo)	4.53105700988756|-17.0342891046025	2.7085e-05	0.25914	overall_survival	NA	3094	MSigDB
MSigDBGO_2354	GO_MYELOID_LEUKOCYTE_MEDIATED_IMMUNITY	glioma	3.69361e-06	0	MPS+: 125(63.83mo)| MPS–: 199(156.5mo)	2.87359168556156|-7.64109105197915	1.01608e-05	0.336659	overall_survival	NA	3139	MSigDBGO
MSigDBGO_9120	GO_INTRINSIC_COMPONENT_OF_POSTSYNAPTIC_DENSITY_MEMBRANE	glioma	5.16837e-08	0	MPS+: 150(136.13mo)| MPS–: 45(29.53mo)	3.20442550342371|-3.2010729358605	7.11812e-07	4.98814	overall_survival	NA	3146	MSigDBGO
MSigDBGO_9106	GO_NEURON_TO_NEURON_SYNAPSE	glioma	2.02834e-06	0	MPS+: 199(106.67mo)| MPS–: 126(52.6mo)	9.32534756455096|-2.86914853583198	5.54918e-06	2.95866	overall_survival	NA	3183	MSigDBGO
MSigDBGO_1601	GO_POSITIVE_REGULATION_OF_IMMUNE_SYSTEM_PROCESS	glioma	3.20966e-05	4e-05	MPS+: 100(63.83mo)| MPS–: 99(156.5mo)	6.42084810890311|-20.3969092656142	0.000109013	0.262543	overall_survival	NA	3193	MSigDBGO
MSigDBGO_2286	GO_POSITIVE_REGULATION_OF_LYMPHOCYTE_DIFFERENTIATION	glioma	2.05414e-07	0	MPS+: 61(44.5mo)| MPS–: 132(172.2mo)	3.01320893049689|-3.0316102418372	2.90566e-06	0.198859	overall_survival	NA	3197	MSigDBGO
FIRE1KBup_118	TCGA_AML_DIS_K40_DNA_MIz9_[AC]CTGG[CT]GC.	glioma	8.19115e-06	1e-05	MPS+: 152(140.97mo)| MPS–: 56(51.57mo)	2.91881828951083|-2.91424843521509	3.01101e-05	3.58837	overall_survival	NA	3202	FIRE1KBup
MSigDBGO_3884	GO_REGULATION_OF_PRODUCTION_OF_MOLECULAR_MEDIATOR_OF_IMMUNE_RESPONSE	glioma	1.11149e-09	0	MPS+: 37(30.63mo)| MPS–: 132(156.5mo)	2.94047794395368|-2.88487576210792	1.32944e-07	0.14845	overall_survival	NA	3204	MSigDBGO
MSigDBGO_4497	GO_CARBOHYDRATE_BINDING	glioma	4.61427e-06	0	MPS+: 71(34.43mo)| MPS–: 167(99.6mo)	2.8002020312176|-2.78608245566011	1.53843e-05	0.291505	overall_survival	NA	3213	MSigDBGO
FIRE1KBup_624	TCGA_THYROID_DIS_K40_DNA_MIz11_[AGT]ATG[AG]CG[ACT].	glioma	3.11201e-06	0	MPS+: 150(119.03mo)| MPS–: 69(37.33mo)	3.90709507738771|-3.13842388003623	1.15091e-05	3.5136	overall_survival	NA	3251	FIRE1KBup
MSigDBGO_4215	GO_CELL_SURFACE	glioma	6.65105e-05	0.0001	MPS+: 100(68.4mo)| MPS–: 99(NAmo)	5.15209559919259|-11.7307460621536	0.000194394	0.264159	overall_survival	NA	3277	MSigDBGO
MSigDBGO_6232	GO_INTERLEUKIN_8_PRODUCTION	glioma	3.31263e-05	2e-05	MPS+: 55(52.6mo)| MPS–: 149(136.13mo)	2.71109302251117|-3.49309181199336	0.000103353	0.278419	overall_survival	NA	3278	MSigDBGO
MSigDBGO_3294	GO_INTEGRIN_MEDIATED_SIGNALING_PATHWAY	glioma	4.44349e-09	0	MPS+: 53(27.13mo)| MPS–: 133(156.5mo)	2.76433784951914|-2.77791770661336	1.59905e-07	0.185914	overall_survival	NA	3300	MSigDBGO
MSigDBGO_3841	GO_NEGATIVE_REGULATION_OF_PEPTIDASE_ACTIVITY	glioma	1.62961e-06	0	MPS+: 83(50.83mo)| MPS–: 199(119.03mo)	3.20158329599875|-3.31296658564832	5.73515e-06	0.308478	overall_survival	NA	3303	MSigDBGO
MSigDBONC_12	GCNP_SHH_UP_LATE.V1_UP	glioma	4.94111e-07	0	MPS+: 75(34.43mo)| MPS–: 123(147.07mo)	3.30243640738661|-3.32971699273208	3.15278e-06	0.250466	overall_survival	NA	3335	MSigDBONC
MSigDBGO_1078	GO_TOLL_LIKE_RECEPTOR_SIGNALING_PATHWAY	glioma	1.70256e-05	1e-05	MPS+: 80(63.83mo)| MPS–: 143(156.5mo)	2.89360448192947|-2.85970586938369	5.31611e-05	0.289191	overall_survival	NA	3361	MSigDBGO
MSigDBONC_131	RPS14_DN.V1_DN	glioma	3.03335e-07	0	MPS+: 73(27.13mo)| MPS–: 175(99.6mo)	2.93448996944927|-2.88392508000553	1.27586e-06	0.29891	overall_survival	NA	3365	MSigDBONC
MSigDB_4666	REACTOME_PRC2_METHYLATES_HISTONES_AND_DNA	glioma	1.25959e-06	0	MPS+: 77(44.63mo)| MPS–: 249(148.17mo)	3.00748473304866|-3.69586436086858	3.76154e-06	0.340883	overall_survival	NA	3371	MSigDB
MSigDBGO_2658	GO_HUMORAL_IMMUNE_RESPONSE_MEDIATED_BY_CIRCULATING_IMMUNOGLOBULIN	glioma	3.77514e-08	0	MPS+: 49(38.4mo)| MPS–: 128(135.6mo)	2.9606662509918|-2.90830460188446	1.00137e-06	0.173102	overall_survival	NA	3397	MSigDBGO
MSigDB_5083	REACTOME_RHO_GTPASES_ACTIVATE_FORMINS	glioma	4.53529e-07	0	MPS+: 95(30.63mo)| MPS–: 149(135.6mo)	3.02074127164332|-4.52719806405239	1.94274e-06	0.29891	overall_survival	NA	3434	MSigDB
MSigDBGO_4016	GO_NEURON_PART	glioma	1.42962e-05	2e-05	MPS+: 99(136.13mo)| MPS–: 100(51.57mo)	41.8251968605305|-7.73939033352498	4.59087e-05	3.7195	overall_survival	NA	3447	MSigDBGO
MSigDB_4534	REACTOME_COLLAGEN_BIOSYNTHESIS_AND_MODIFYING_ENZYMES	glioma	2.18008e-08	0	MPS+: 43(27.13mo)| MPS–: 133(115.67mo)	3.08195014833226|-3.08490975014048	5.2442e-07	0.175768	overall_survival	NA	3462	MSigDB
MSigDBGO_538	GO_POSITIVE_REGULATION_OF_VASCULATURE_DEVELOPMENT	glioma	1.07588e-06	0	MPS+: 58(52.6mo)| MPS–: 130(156.5mo)	2.98393749633838|-2.97410688277703	1.11883e-05	0.199228	overall_survival	NA	3507	MSigDBGO
MSigDBGO_3389	GO_NEGATIVE_REGULATION_OF_CYTOKINE_PRODUCTION	glioma	7.2023e-07	0	MPS+: 72(44.5mo)| MPS–: 99(156.5mo)	3.23172218388853|-5.2520896555916	1.23965e-05	0.170292	overall_survival	NA	3518	MSigDBGO
MSigDBGO_2112	GO_VIRAL_LIFE_CYCLE	glioma	1.55754e-06	0	MPS+: 61(44.63mo)| MPS–: 148(94.5mo)	2.56200111739988|-2.6153922714531	6.37381e-06	0.287807	overall_survival	NA	3556	MSigDBGO
FIRE1KBup_1284	TCGA_STOMACH_DIS_K45_DNA_MIz29_[CT][CGT][AT]CG[CT][AGT]A[CGT]	glioma	1.82279e-06	0	MPS+: 150(119.03mo)| MPS–: 150(37.33mo)	9.94256775397218|-4.81921914397455	4.77002e-06	2.93191	overall_survival	NA	3563	FIRE1KBup
MSigDBONC_108	MEL18_DN.V1_UP	glioma	3.75271e-09	0	MPS+: 44(29.53mo)| MPS–: 125(147.07mo)	2.88760616503739|-2.85246422603998	1.71326e-07	0.16946	overall_survival	NA	3569	MSigDBONC
MSigDBGO_4031	GO_POSTSYNAPSE	glioma	1.97317e-05	3e-05	MPS+: 99(136.13mo)| MPS–: 100(52.6mo)	30.571510070025|-4.91396254701467	6.06915e-05	3.66953	overall_survival	NA	3580	MSigDBGO
MSigDBGO_2149	GO_REGULATION_OF_T_CELL_DIFFERENTIATION	glioma	6.16629e-08	0	MPS+: 49(52.6mo)| MPS–: 113(156.5mo)	2.90728816993844|-2.90477372278922	2.25987e-06	0.155621	overall_survival	NA	3588	MSigDBGO
MSigDBGO_243	GO_COLLAGEN_FIBRIL_ORGANIZATION	glioma	3.34166e-09	0	MPS+: 32(25.83mo)| MPS–: 128(136.13mo)	3.11186905152504|-3.01788276834819	2.30438e-07	0.151893	overall_survival	NA	3591	MSigDBGO
MSigDBGO_8210	GO_MICROTUBULE_CYTOSKELETON_ORGANIZATION_INVOLVED_IN_MITOSIS	glioma	5.12009e-07	0	MPS+: 117(44.63mo)| MPS–: 173(135.6mo)	3.12306096997208|-3.0800562775807	1.89277e-06	0.317988	overall_survival	NA	3595	MSigDBGO
MSigDBONC_132	RPS14_DN.V1_UP	glioma	2.99089e-05	4e-05	MPS+: 100(64.43mo)| MPS–: 99(156.5mo)	5.66841790406236|-10.5780832404049	9.52108e-05	0.272714	overall_survival	NA	3597	MSigDBONC
MSigDB_5010	REACTOME_ACTIVATION_OF_HOX_GENES_DURING_DIFFERENTIATION	glioma	5.023e-06	0	MPS+: 53(36.87mo)| MPS–: 199(148.17mo)	2.80211013178902|-3.12026421341041	1.62004e-05	0.305601	overall_survival	NA	3600	MSigDB
MSigDB_4819	REACTOME_REGULATION_OF_INSULIN_LIKE_GROWTH_FACTOR_IGF_TRANSPORT_AND_UPTAKE_BY_INSULIN_LIKE_GROWTH_FACTOR_BINDING_PROTEINS_IGFBPS	glioma	2.00827e-09	0	MPS+: 44(27.13mo)| MPS–: 116(156.5mo)	2.89422186341298|-2.8773205807676	1.43063e-07	0.152331	overall_survival	NA	3602	MSigDB
MSigDB_1031	REACTOME_G2_M_CHECKPOINTS	glioma	3.39439e-06	0	MPS+: 76(32.9mo)| MPS–: 149(99.6mo)	3.0645623672339|-6.44969632102877	1.19174e-05	0.297497	overall_survival	NA	3681	MSigDB
MSigDBGO_1841	GO_REGULATION_OF_RESPONSE_TO_STRESS	glioma	1.15057e-05	2e-05	MPS+: 91(63.83mo)| MPS–: 99(148.17mo)	2.89153523960904|-7.13053596748146	6.99762e-05	0.209978	overall_survival	NA	3698	MSigDBGO
MSigDB_448	PID_ATR_PATHWAY	glioma	7.9284e-09	0	MPS+: 69(32.07mo)| MPS–: 120(99.6mo)	2.89602847295297|-2.85579996141445	1.27169e-07	0.207847	overall_survival	NA	3710	MSigDB
MSigDBGO_3412	GO_NEGATIVE_REGULATION_OF_IMMUNE_EFFECTOR_PROCESS	glioma	3.90956e-08	0	MPS+: 50(38.4mo)| MPS–: 117(156.5mo)	2.87112070940951|-2.78804603174365	1.22332e-06	0.172261	overall_survival	NA	3716	MSigDBGO
MSigDB_1032	REACTOME_G2_M_DNA_DAMAGE_CHECKPOINT	glioma	1.48454e-06	0	MPS+: 61(32.9mo)| MPS–: 150(106.67mo)	2.91474096463712|-3.08174450792404	5.82746e-06	0.291914	overall_survival	NA	3739	MSigDB
MSigDB_5121	REACTOME_HOMOLOGOUS_DNA_PAIRING_AND_STRAND_EXCHANGE	glioma	2.91595e-06	0	MPS+: 66(36.87mo)| MPS–: 133(140.97mo)	2.97702280689151|-2.88390157158628	1.17322e-05	0.277089	overall_survival	NA	3754	MSigDB
MSigDBGO_3507	GO_T_CELL_DIFFERENTIATION	glioma	1.13945e-05	0	MPS+: 73(52.6mo)| MPS–: 149(156.5mo)	3.17123525178758|-4.30609777988727	3.59669e-05	0.297655	overall_survival	NA	3762	MSigDBGO
MSigDBGO_216	GO_REGULATION_OF_ALPHA_BETA_T_CELL_ACTIVATION	glioma	4.69004e-07	0	MPS+: 68(38.4mo)| MPS–: 99(156.5mo)	2.97616142637486|-3.86796166401618	7.74836e-06	0.178172	overall_survival	NA	3825	MSigDBGO
MSigDBMOT_766	YGCGYRCGC_UNKNOWN	glioma	1.40032e-06	0	MPS+: 227(96.9mo)| MPS–: 102(38.4mo)	3.01175853471075|-3.01353840119386	3.74297e-06	2.86684	overall_survival	NA	3842	MSigDBMOT
MSigDB_5117	REACTOME_HOMOLOGY_DIRECTED_REPAIR	glioma	1.18877e-06	0	MPS+: 85(32.9mo)| MPS–: 149(106.67mo)	2.67948002226695|-4.10001626264164	4.31167e-06	0.305207	overall_survival	NA	3849	MSigDB
MSigDBGO_2601	GO_CYTOKINE_PRODUCTION_INVOLVED_IN_IMMUNE_RESPONSE	glioma	7.08925e-08	0	MPS+: 45(38.4mo)| MPS–: 114(172.2mo)	2.9925673780625|-2.83435146854501	2.29253e-06	0.164633	overall_survival	NA	3859	MSigDBGO
MSigDBGO_3592	GO_SKELETAL_SYSTEM_MORPHOGENESIS	glioma	3.26507e-09	0	MPS+: 43(24.73mo)| MPS–: 127(132.6mo)	2.98640696326469|-2.98831834133942	1.24533e-07	0.184881	overall_survival	NA	3867	MSigDBGO
MSigDB_1023	REACTOME_POTASSIUM_CHANNELS	glioma	1.96149e-05	1e-05	MPS+: 145(136.13mo)| MPS–: 56(41.4mo)	3.09427366391949|-3.14417975066158	5.41049e-05	3.4326	overall_survival	NA	3870	MSigDB
FIRE1KB3p_4666	TCGA_GBM_DIS_K10_RNA_MIz15_.G[CT][CT]GATG.	glioma	4.97209e-05	8e-05	MPS+: 100(95.83mo)| MPS–: 100(55.53mo)	8.81703759807828|-3.07239918534011	0.000124466	3.45826	overall_survival	NA	3874	FIRE1KB3p
MSigDBGO_4388	GO_SYNAPSE_PART	glioma	4.22832e-05	6e-05	MPS+: 99(136.13mo)| MPS–: 100(52.6mo)	42.2898279745176|-7.37385352405547	0.000109203	3.55791	overall_survival	NA	3886	MSigDBGO
MSigDBGO_2064	GO_MITOTIC_DNA_INTEGRITY_CHECKPOINT	glioma	5.46752e-08	0	MPS+: 74(36.87mo)| MPS–: 108(106.67mo)	2.95181972429794|-2.87350100538358	6.7616e-07	0.2029	overall_survival	NA	3887	MSigDBGO
MSigDB_645	REACTOME_MEIOSIS	glioma	4.33817e-07	0	MPS+: 69(36.87mo)| MPS–: 173(136.13mo)	2.91431660753511|-2.92048924364761	1.75316e-06	0.308275	overall_survival	NA	3893	MSigDB
MSigDBGO_3826	GO_POSITIVE_REGULATION_OF_ALPHA_BETA_T_CELL_ACTIVATION	glioma	7.71687e-07	0	MPS+: 63(52.6mo)| MPS–: 119(148.17mo)	2.84226959634532|-2.82728509691233	7.7409e-06	0.203859	overall_survival	NA	3912	MSigDBGO
MSigDBGO_2980	GO_NEURON_DIFFERENTIATION	glioma	5.32685e-05	8e-05	MPS+: 99(115.67mo)| MPS–: 100(52.6mo)	19.7810562070635|-5.3851626339678	0.00011556	3.5429	overall_survival	NA	3934	MSigDBGO
MSigDBGO_2848	GO_PROTEIN_LOCALIZATION_TO_SYNAPSE	glioma	8.66208e-05	6e-05	MPS+: 174(106.67mo)| MPS–: 41(52.6mo)	3.05062428412121|-3.10191363542342	0.000207424	3.34153	overall_survival	NA	3937	MSigDBGO
MSigDB_784	REACTOME_NEURONAL_SYSTEM	glioma	5.47019e-05	8e-05	MPS+: 99(136.13mo)| MPS–: 100(52.6mo)	25.3570043099194|-6.22120601498594	0.000145728	3.53835	overall_survival	NA	3941	MSigDB
MSigDB_774	REACTOME_TRANSMISSION_ACROSS_CHEMICAL_SYNAPSES	glioma	3.66297e-05	5e-05	MPS+: 99(148.17mo)| MPS–: 100(52.6mo)	14.7150994985312|-4.23274303607808	9.93149e-05	3.53118	overall_survival	NA	3955	MSigDB
MSigDBGO_1062	GO_REGULATION_OF_CYTOKINE_PRODUCTION_INVOLVED_IN_IMMUNE_RESPONSE	glioma	1.86987e-07	0	MPS+: 42(38.4mo)| MPS–: 116(172.2mo)	2.91043335214898|-2.89378257580245	4.47316e-06	0.168714	overall_survival	NA	3977	MSigDBGO
MSigDBGO_2369	GO_REGULATION_OF_B_CELL_ACTIVATION	glioma	2.7565e-08	0	MPS+: 51(34.43mo)| MPS–: 108(156.5mo)	3.17506513191597|-3.11884218612562	9.41943e-07	0.170616	overall_survival	NA	3983	MSigDBGO
MSigDBGO_4132	GO_CYTOSKELETAL_PART	glioma	6.30644e-05	2e-05	MPS+: 147(41.7mo)| MPS–: 92(88.67mo)	2.7126009363607|-2.65469191008038	0.000152133	0.309618	overall_survival	NA	4019	MSigDBGO
MSigDB_4700	REACTOME_CONDENSATION_OF_PROPHASE_CHROMOSOMES	glioma	1.80863e-06	0	MPS+: 69(41.7mo)| MPS–: 249(148.17mo)	3.11228283029909|-4.22258821922642	5.03374e-06	0.350356	overall_survival	NA	4026	MSigDB
MSigDBGO_4864	GO_PEPTIDE_ANTIGEN_BINDING	glioma	2.30115e-06	0	MPS+: 75(44.5mo)| MPS–: 75(156.5mo)	3.30076463303149|-4.37847095104701	4.96518e-05	0.13809	overall_survival	NA	4065	MSigDBGO
MSigDBMOT_700	CAGCACT_MIR5123P	glioma	0.000292801	0.00038	MPS+: 192(88.67mo)| MPS–: 41(52.6mo)	3.00161583065853|-3.14073663137866	0.000597068	3.2381	overall_survival	NA	4083	MSigDBMOT
MSigDBGO_1437	GO_SIGNAL_TRANSDUCTION_IN_RESPONSE_TO_DNA_DAMAGE	glioma	4.16177e-08	0	MPS+: 46(30.63mo)| MPS–: 118(147.07mo)	2.84458070837134|-2.87040121820018	8.03666e-07	0.185241	overall_survival	NA	4123	MSigDBGO
MSigDBGO_9130	GO_POSTSYNAPTIC_SPECIALIZATION_MEMBRANE	glioma	2.51551e-05	1e-05	MPS+: 149(136.13mo)| MPS–: 75(52.6mo)	5.20035528110023|-2.89393506806715	6.54644e-05	3.25824	overall_survival	NA	4132	MSigDBGO
MSigDBGO_3445	GO_REGULATION_OF_INTRACELLULAR_TRANSPORT	glioma	3.73631e-05	2e-05	MPS+: 149(132.6mo)| MPS–: 107(55.53mo)	4.68893294586276|-2.84182425970395	8.51202e-05	3.1514	overall_survival	NA	4154	MSigDBGO
MSigDB_5489	REACTOME_NONSENSE_MEDIATED_DECAY_NMD_INDEPENDENT_OF_THE_EXON_JUNCTION_COMPLEX_EJC	glioma	6.75646e-08	0	MPS+: 244(95.83mo)| MPS–: 219(45.03mo)	3.02365351365666|-3.18521804271027	1.92081e-07	2.70614	overall_survival	NA	4198	MSigDB
MSigDBGO_1860	GO_GRANULOCYTE_MIGRATION	glioma	6.85801e-05	3e-05	MPS+: 74(52.6mo)| MPS–: 149(148.17mo)	3.1285589033527|-5.35595789688431	0.000166676	0.307978	overall_survival	NA	4205	MSigDBGO
MSigDBGO_3225	GO_CELL_CYCLE_CHECKPOINT	glioma	3.99642e-05	6e-05	MPS+: 100(51.57mo)| MPS–: 99(106.67mo)	4.26597758458932|-7.45948336626549	0.000111812	0.289654	overall_survival	NA	4258	MSigDBGO
MSigDBONC_163	TBK1.DF_UP	glioma	1.60169e-06	0	MPS+: 58(29.53mo)| MPS–: 138(147.07mo)	2.91436454530221|-2.91837251960853	9.09471e-06	0.245806	overall_survival	NA	4273	MSigDBONC
MSigDBGO_4312	GO_MAIN_AXON	glioma	2.0448e-05	2e-05	MPS+: 188(136.13mo)| MPS–: 39(51.57mo)	3.11230645939662|-3.11651975804083	5.54446e-05	3.21281	overall_survival	NA	4296	MSigDBGO
MSigDBMOT_111	RORA1_01	glioma	3.35414e-07	0	MPS+: 138(136.13mo)| MPS–: 26(25.83mo)	2.8628940546778|-2.8562210336158	4.24777e-06	5.16832	overall_survival	NA	4333	MSigDBMOT
MSigDB_1030	REACTOME_EXTENSION_OF_TELOMERES	glioma	1.28366e-07	0	MPS+: 49(30.63mo)| MPS–: 128(148.17mo)	2.80683300467572|-2.73670013659514	1.32261e-06	0.212038	overall_survival	NA	4348	MSigDB
MSigDBGO_3861	GO_IMMUNE_EFFECTOR_PROCESS	glioma	3.28834e-05	4e-05	MPS+: 100(52.6mo)| MPS–: 99(156.5mo)	7.13847177850951|-25.7756787733056	9.13826e-05	0.291251	overall_survival	NA	4356	MSigDBGO
MSigDBGO_546	GO_ANTIGEN_RECEPTOR_MEDIATED_SIGNALING_PATHWAY	glioma	4.23913e-05	2e-05	MPS+: 70(44.5mo)| MPS–: 149(140.97mo)	3.22227397220029|-3.82699706110033	0.000104306	0.308928	overall_survival	NA	4358	MSigDBGO
MSigDBGO_484	GO_ALPHA_BETA_T_CELL_DIFFERENTIATION	glioma	5.12443e-07	0	MPS+: 60(38.4mo)| MPS–: 99(156.5mo)	2.90870812611765|-3.78607498248072	7.14703e-06	0.186914	overall_survival	NA	4377	MSigDBGO
MSigDBGO_1627	GO_DENDRITE_MORPHOGENESIS	glioma	3.58378e-05	3e-05	MPS+: 199(106.67mo)| MPS–: 62(52.6mo)	3.8818489767178|-2.72395835095107	8.58037e-05	3.10141	overall_survival	NA	4382	MSigDBGO
MSigDB_685	REACTOME_PRE_NOTCH_EXPRESSION_AND_PROCESSING	glioma	3.06727e-05	3e-05	MPS+: 89(49.7mo)| MPS–: 142(148.17mo)	2.78515679727548|-2.78156048012819	7.91155e-05	0.313794	overall_survival	NA	4389	MSigDB
MSigDBGO_1527	GO_EMBRYONIC_ORGAN_MORPHOGENESIS	glioma	3.17418e-06	0	MPS+: 44(63.83mo)| MPS–: 116(140.97mo)	3.02877616692505|-2.99885501360614	2.81479e-05	0.190627	overall_survival	NA	4414	MSigDBGO
MSigDBGO_440	GO_RESPONSE_TO_WOUNDING	glioma	0.000279256	0.00029	MPS+: 100(74.5mo)| MPS–: 99(156.5mo)	2.84232283386218|-5.85473437851244	0.000607149	0.291949	overall_survival	NA	4418	MSigDBGO
MSigDBGO_406	GO_EMBRYONIC_SKELETAL_SYSTEM_DEVELOPMENT	glioma	1.10794e-05	1e-05	MPS+: 75(63.83mo)| MPS–: 217(140.97mo)	2.76123271317383|-2.75461774679083	2.8391e-05	0.333073	overall_survival	NA	4435	MSigDBGO
MSigDBGO_4391	GO_CYTOSOLIC_RIBOSOME	glioma	3.02479e-06	0	MPS+: 150(95.83mo)| MPS–: 150(41.4mo)	10.27636016046|-6.48581739088254	7.2808e-06	2.82516	overall_survival	NA	4461	MSigDBGO
MSigDBGO_1954	GO_REGULATION_OF_LYMPHOCYTE_DIFFERENTIATION	glioma	6.64654e-06	1e-05	MPS+: 65(52.6mo)| MPS–: 99(156.5mo)	2.92026610238878|-3.86094477921913	4.86595e-05	0.198941	overall_survival	NA	4503	MSigDBGO
MSigDBGO_3455	GO_EMBRYONIC_ORGAN_DEVELOPMENT	glioma	7.01595e-07	0	MPS+: 46(58.73mo)| MPS–: 112(148.17mo)	2.86573707400841|-2.85569458792339	8.47088e-06	0.191701	overall_survival	NA	4536	MSigDBGO
MSigDBGO_313	GO_DNA_DEPENDENT_DNA_REPLICATION	glioma	2.79886e-06	0	MPS+: 98(36.87mo)| MPS–: 149(106.67mo)	2.89699235034583|-4.59501864245028	8.61885e-06	0.321913	overall_survival	NA	4566	MSigDBGO
MSigDBGO_1357	GO_CD4_POSITIVE_ALPHA_BETA_T_CELL_ACTIVATION	glioma	2.9447e-06	0	MPS+: 53(52.6mo)| MPS–: 120(156.5mo)	3.07204448404175|-2.93002329864534	2.08953e-05	0.214023	overall_survival	NA	4568	MSigDBGO
MSigDBGO_4139	GO_SPECIFIC_GRANULE	glioma	3.84988e-06	0	MPS+: 78(37.9mo)| MPS–: 187(135.6mo)	2.89611212200501|-2.89107711295084	1.09376e-05	0.327072	overall_survival	NA	4590	MSigDBGO
MSigDBGO_4417	GO_SYNAPTIC_MEMBRANE	glioma	2.76636e-05	1e-05	MPS+: 149(136.13mo)| MPS–: 150(55.53mo)	15.4545941646905|-2.93358084763992	5.50538e-05	2.81519	overall_survival	NA	4624	MSigDBGO
MSigDB_4658	REACTOME_GENE_SILENCING_BY_RNA	glioma	2.75338e-05	3e-05	MPS+: 53(41.7mo)| MPS–: 147(172.2mo)	3.15259000801231|-3.17724434227104	7.33206e-05	0.305401	overall_survival	NA	4666	MSigDB
MSigDBGO_2430	GO_REGULATION_OF_CELL_CELL_ADHESION	glioma	2.14426e-05	3e-05	MPS+: 92(52.6mo)| MPS–: 99(156.5mo)	3.15767401258575|-6.92595979639646	8.76087e-05	0.244238	overall_survival	NA	4670	MSigDBGO
MSigDBGO_2145	GO_SIGNAL_RELEASE	glioma	3.52007e-05	4e-05	MPS+: 99(106.67mo)| MPS–: 100(51.57mo)	10.5257413857868|-3.16456605146157	9.00218e-05	3.3571	overall_survival	NA	4680	MSigDBGO
MSigDB_504	PID_PLK1_PATHWAY	glioma	7.02393e-06	0	MPS+: 89(41.7mo)| MPS–: 149(96.9mo)	3.16966365968524|-3.88500334934955	1.95426e-05	0.320767	overall_survival	NA	4683	MSigDB
MSigDBGO_995	GO_REGULATION_OF_MEMBRANE_POTENTIAL	glioma	5.76381e-06	0	MPS+: 190(106.67mo)| MPS–: 82(41.7mo)	3.22143706191025|-3.17915448006322	1.51045e-05	3.02498	overall_survival	NA	4690	MSigDBGO
MSigDBGO_1607	GO_POSITIVE_REGULATION_OF_LYMPHOCYTE_MEDIATED_IMMUNITY	glioma	2.82928e-07	0	MPS+: 39(30.63mo)| MPS–: 125(147.07mo)	2.96193134688653|-2.87699631400948	3.08988e-06	0.205732	overall_survival	NA	4705	MSigDBGO
MSigDBGO_3975	GO_RIBOSOME	glioma	6.8398e-05	0.0001	MPS+: 100(119.03mo)| MPS–: 100(40.3mo)	13.9736475767479|-15.3576699628248	0.000161277	3.25664	overall_survival	NA	4764	MSigDBGO
MSigDBGO_4287	GO_PHAGOCYTIC_VESICLE_MEMBRANE	glioma	7.39773e-07	0	MPS+: 63(44.5mo)| MPS–: 99(140.97mo)	2.95930792781508|-3.33874904467199	7.04886e-06	0.205071	overall_survival	NA	4775	MSigDBGO
MSigDBGO_4849	GO_INTEGRIN_BINDING	glioma	1.48751e-07	0	MPS+: 50(34.43mo)| MPS–: 122(132.6mo)	3.0622527434468|-2.96627194567957	1.57587e-06	0.219301	overall_survival	NA	4777	MSigDBGO
MSigDBGO_7989	GO_SIGNAL_RELEASE_FROM_SYNAPSE	glioma	3.07294e-05	4e-05	MPS+: 99(136.13mo)| MPS–: 100(52.6mo)	15.6449932001897|-3.49175061166042	8.23163e-05	3.3339	overall_survival	NA	4782	MSigDBGO
MSigDBGO_2802	GO_REGULATION_OF_MULTI_ORGANISM_PROCESS	glioma	3.07765e-06	0	MPS+: 51(44.5mo)| MPS–: 118(148.17mo)	2.92499930596233|-2.94847138672181	2.14623e-05	0.216701	overall_survival	NA	4805	MSigDBGO
MSigDBGO_2060	GO_MODULATION_OF_EXCITATORY_POSTSYNAPTIC_POTENTIAL	glioma	2.62517e-06	0	MPS+: 153(136.13mo)| MPS–: 39(32.8mo)	2.94078432115157|-3.00176610661859	1.36487e-05	4.00623	overall_survival	NA	4813	MSigDBGO
MSigDBGO_435	GO_CYTOSKELETON_ORGANIZATION	glioma	0.00021872	0.00019	MPS+: 200(74.5mo)| MPS–: 118(147.07mo)	3.31898693963732|-3.0364670102905	0.000390162	0.36027	overall_survival	NA	4835	MSigDBGO
MSigDBMOT_743	TGCGCANK_UNKNOWN	glioma	4.19949e-07	0	MPS+: 250(106.67mo)| MPS–: 164(44.5mo)	3.16491370046962|-2.7824327424734	1.09721e-06	2.66532	overall_survival	NA	4841	MSigDBMOT
MSigDBGO_1243	GO_LEUKOCYTE_MIGRATION	glioma	0.000148348	0.00016	MPS+: 100(63.83mo)| MPS–: 99(156.5mo)	4.40634129263234|-13.1497604366067	0.00034482	0.301374	overall_survival	NA	4845	MSigDBGO
MSigDBGO_1103	GO_PROTEIN_LOCALIZATION_TO_ENDOPLASMIC_RETICULUM	glioma	2.24194e-05	3e-05	MPS+: 100(95.83mo)| MPS–: 100(40.3mo)	12.5716602500643|-8.92903170040202	5.4202e-05	3.23012	overall_survival	NA	4917	MSigDBGO
MSigDBGO_3218	GO_REGULATION_OF_CELL_CYCLE_PROCESS	glioma	2.07039e-05	0	MPS+: 148(51.57mo)| MPS–: 149(147.07mo)	2.98375065183558|-5.66089376281549	4.6268e-05	0.354889	overall_survival	NA	4941	MSigDBGO
MSigDBGO_885	GO_LEUKOCYTE_DIFFERENTIATION	glioma	1.64727e-05	1e-05	MPS+: 109(63.83mo)| MPS–: 199(148.17mo)	2.835498934564|-4.62317287626346	3.60104e-05	0.360803	overall_survival	NA	4957	MSigDBGO
MSigDBGO_4330	GO_SOMATODENDRITIC_COMPARTMENT	glioma	0.000130877	0.00015	MPS+: 99(148.17mo)| MPS–: 100(55.53mo)	24.139276746496|-4.81268445516014	0.000282696	3.29422	overall_survival	NA	4966	MSigDBGO
MSigDBMOT_411	ETS_Q4	glioma	7.06329e-06	0	MPS+: 60(52.6mo)| MPS–: 96(156.5mo)	2.80104616370673|-2.8032415313276	5.07569e-05	0.202875	overall_survival	NA	4968	MSigDBMOT
MSigDBGO_8813	GO_COPII_COATED_ER_TO_GOLGI_TRANSPORT_VESICLE	glioma	3.30082e-06	0	MPS+: 57(50.83mo)| MPS–: 132(140.97mo)	2.77263085517296|-2.76783293500768	1.70214e-05	0.248029	overall_survival	NA	4994	MSigDBGO
MSigDBGO_9058	GO_DENDRITIC_TREE	glioma	0.000115747	0.00014	MPS+: 99(148.17mo)| MPS–: 100(63.83mo)	21.0963428900778|-3.96882138809385	0.000257063	3.2882	overall_survival	NA	4999	MSigDBGO
MSigDBGO_3658	GO_CELLULAR_DEFENSE_RESPONSE	glioma	3.13514e-06	0	MPS+: 41(38.4mo)| MPS–: 148(136.13mo)	2.86463083098723|-2.84429891671095	1.57392e-05	0.248232	overall_survival	NA	5005	MSigDBGO
MSigDBGO_4505	GO_MONOVALENT_INORGANIC_CATION_TRANSMEMBRANE_TRANSPORTER_ACTIVITY	glioma	5.44657e-06	0	MPS+: 151(136.13mo)| MPS–: 111(51.57mo)	2.97865165116604|-2.99851391741566	1.45673e-05	3.00877	overall_survival	NA	5011	MSigDBGO
MSigDBGO_72	GO_CHROMOSOME_SEGREGATION	glioma	2.62565e-05	3e-05	MPS+: 100(32.9mo)| MPS–: 99(96.9mo)	6.803065509684|-11.9676345118658	7.1506e-05	0.304617	overall_survival	NA	5027	MSigDBGO
MSigDBGO_1125	GO_CELL_ACTIVATION_INVOLVED_IN_IMMUNE_RESPONSE	glioma	2.63337e-05	1e-05	MPS+: 132(64.43mo)| MPS–: 149(156.5mo)	2.8792448331047|-14.0837909818776	6.017e-05	0.339254	overall_survival	NA	5053	MSigDBGO
MSigDBGO_4003	GO_MITOTIC_SPINDLE	glioma	3.69736e-05	3e-05	MPS+: 90(36.87mo)| MPS–: 119(96.9mo)	2.9851474411862|-2.96390562763604	8.96556e-05	0.31779	overall_survival	NA	5089	MSigDBGO
MSigDBGO_9131	GO_FICOLIN_1_RICH_GRANULE	glioma	0.000143873	0.00016	MPS+: 27(68.4mo)| MPS–: 155(136.13mo)	3.23153982449247|-3.20308709156816	0.000455752	0.242099	overall_survival	NA	5099	MSigDBGO
MSigDBGO_4159	GO_EXTRACELLULAR_MATRIX_COMPONENT	glioma	3.75694e-07	0	MPS+: 44(27.13mo)| MPS–: 115(81.1mo)	3.04923893492367|-2.92555142320761	3.10223e-06	0.213055	overall_survival	NA	5111	MSigDBGO
MSigDBGO_9932	GO_POSTSYNAPTIC_NEUROTRANSMITTER_RECEPTOR_ACTIVITY	glioma	1.2694e-06	0	MPS+: 115(136.13mo)| MPS–: 35(32.07mo)	3.08626260911774|-3.1000861565684	1.14255e-05	5.28676	overall_survival	NA	5145	MSigDBGO
MSigDBGO_4866	GO_TRANSLATION_FACTOR_ACTIVITY_RNA_BINDING	glioma	2.47213e-07	0	MPS+: 75(119.03mo)| MPS–: 75(37.33mo)	3.73866017938885|-3.09211227216528	3.10937e-06	5.27158	overall_survival	NA	5179	MSigDBGO
MSigDBGO_685	GO_NEUROTRANSMITTER_TRANSPORT	glioma	9.43562e-05	0.00011	MPS+: 99(136.13mo)| MPS–: 100(51.57mo)	12.9519516693009|-3.52611398612615	0.000216568	3.25394	overall_survival	NA	5183	MSigDBGO
MSigDBGO_3776	GO_REGULATION_OF_SYNAPTIC_VESICLE_TRANSPORT	glioma	1.19659e-05	0	MPS+: 149(106.67mo)| MPS–: 69(52.6mo)	4.96576511605392|-3.24080246572552	3.22804e-05	3.10258	overall_survival	NA	5186	MSigDBGO
MSigDBONC_156	STK33_SKM_UP	glioma	0.000160374	0.00016	MPS+: 100(50.83mo)| MPS–: 99(156.5mo)	4.45841699992693|-6.91731925355819	0.000361331	0.307604	overall_survival	NA	5194	MSigDBONC
FIRE1KB3p_5017	TCGA_OVARIAN_DIS_K45_RNA_MIz9_.TAA[CGT]CC[CG].	glioma	5.41853e-05	4e-05	MPS+: 199(96.9mo)| MPS–: 65(51.57mo)	3.74275871998657|-3.26893083728497	0.000112623	2.97131	overall_survival	NA	5203	FIRE1KB3p
MSigDBGO_294	GO_CELL_DIVISION	glioma	4.78318e-05	7e-05	MPS+: 100(50.83mo)| MPS–: 99(96.9mo)	6.00065165318475|-10.1990306927594	0.000119428	0.30842	overall_survival	NA	5253	MSigDBGO
MSigDBGO_1059	GO_SYNAPTIC_VESICLE_CYCLE	glioma	6.80309e-05	3e-05	MPS+: 149(136.13mo)| MPS–: 98(55.53mo)	9.83244485133164|-2.90006259946215	0.00014385	3.00436	overall_survival	NA	5288	MSigDBGO
MSigDB_787	REACTOME_NEUROTRANSMITTER_RELEASE_CYCLE	glioma	3.82428e-05	2e-05	MPS+: 149(136.13mo)| MPS–: 49(41.7mo)	3.71030399428085|-3.00589908751712	0.000101995	3.36093	overall_survival	NA	5313	MSigDB
MSigDBGO_3993	GO_CYTOSOLIC_PART	glioma	7.22378e-07	0	MPS+: 214(95.83mo)| MPS–: 166(52.6mo)	2.943918976654|-2.88823787326283	1.82407e-06	2.68882	overall_survival	NA	5333	MSigDBGO
MSigDBGO_4197	GO_NEURON_PROJECTION	glioma	0.000118516	0.00015	MPS+: 99(136.13mo)| MPS–: 100(52.6mo)	31.5972195548164|-6.80342218446317	0.000249997	3.22945	overall_survival	NA	5338	MSigDBGO
MSigDB_417	PID_FANCONI_PATHWAY	glioma	4.10638e-06	1e-05	MPS+: 64(36.87mo)| MPS–: 99(106.67mo)	3.04666612245784|-3.66155744235846	2.2386e-05	0.224817	overall_survival	NA	5345	MSigDB
MSigDBGO_2231	GO_LEUKOCYTE_APOPTOTIC_PROCESS	glioma	6.96805e-05	3e-05	MPS+: 48(52.6mo)| MPS–: 111(156.5mo)	2.93369393874187|-2.92642824638091	0.000290075	0.220677	overall_survival	NA	5376	MSigDBGO
MSigDBGO_52	GO_SYNAPTIC_VESICLE_LOCALIZATION	glioma	0.000112739	0.00014	MPS+: 99(148.17mo)| MPS–: 100(55.53mo)	15.2386138241314|-2.87976092746059	0.00025381	3.21878	overall_survival	NA	5380	MSigDBGO
MSigDBGO_234	GO_SYNAPSE_ORGANIZATION	glioma	0.000164044	0.00017	MPS+: 99(136.13mo)| MPS–: 100(55.53mo)	15.601391955853|-3.98461002811822	0.000331581	3.21296	overall_survival	NA	5394	MSigDBGO
MSigDBGO_3173	GO_DEVELOPMENTAL_GROWTH_INVOLVED_IN_MORPHOGENESIS	glioma	5.19147e-05	2e-05	MPS+: 148(88.67mo)| MPS–: 26(24.23mo)	3.27611298851973|-3.33351062312573	0.000178779	4.15979	overall_survival	NA	5417	MSigDBGO
MSigDB_5475	REACTOME_TRANSCRIPTIONAL_REGULATION_OF_GRANULOPOIESIS	glioma	5.12306e-05	2e-05	MPS+: 81(64.43mo)| MPS–: 149(156.5mo)	2.87537052421405|-4.68699328454142	0.000116029	0.329856	overall_survival	NA	5430	MSigDB
MSigDBGO_3129	GO_PROTEIN_ACYLATION	glioma	0.000124758	0.00016	MPS+: 222(95.83mo)| MPS–: 63(38.4mo)	2.8657355715966|-2.88045480087469	0.000242847	2.89133	overall_survival	NA	5438	MSigDBGO
MSigDBGO_8908	GO_AZUROPHIL_GRANULE_LUMEN	glioma	3.63841e-06	0	MPS+: 41(27.13mo)| MPS–: 117(156.5mo)	3.29515783420891|-3.22176429583806	2.07721e-05	0.223006	overall_survival	NA	5496	MSigDBGO
MSigDBGO_3730	GO_NUCLEAR_CHROMOSOME_SEGREGATION	glioma	3.70029e-05	5e-05	MPS+: 100(34.43mo)| MPS–: 100(96.9mo)	5.77052732323978|-9.98389427218867	9.05183e-05	0.319562	overall_survival	NA	5523	MSigDBGO
MSigDBGO_3528	GO_REGULATION_OF_DENDRITE_DEVELOPMENT	glioma	5.01098e-05	2e-05	MPS+: 149(106.67mo)| MPS–: 46(55.53mo)	4.59232742508993|-3.03402964515499	0.000148187	3.68831	overall_survival	NA	5565	MSigDBGO
MSigDBGO_3621	GO_DNA_REPLICATION_INDEPENDENT_NUCLEOSOME_ORGANIZATION	glioma	8.83558e-07	0	MPS+: 47(27.37mo)| MPS–: 117(148.17mo)	3.02696152867907|-3.0096069439748	5.26171e-06	0.233237	overall_survival	NA	5589	MSigDBGO
MSigDBGO_6306	GO_NUCLEAR_DNA_REPLICATION	glioma	3.85479e-07	0	MPS+: 46(32.9mo)| MPS–: 107(96.9mo)	3.20619359535834|-2.95876601357523	3.30199e-06	0.219819	overall_survival	NA	5608	MSigDBGO
MSigDBMOT_790	TGACCTY_ERR1_Q2	glioma	3.44878e-05	2e-05	MPS+: 149(106.67mo)| MPS–: 94(52.6mo)	4.66858866803533|-3.00279679621549	7.26296e-05	2.96832	overall_survival	NA	5613	MSigDBMOT
MSigDBGO_2911	GO_DNA_INTEGRITY_CHECKPOINT	glioma	1.77448e-06	0	MPS+: 75(36.87mo)| MPS–: 74(148.17mo)	4.64050518223983|-6.684018112873	2.29203e-05	0.16547	overall_survival	NA	5618	MSigDBGO
MSigDBGO_1933	GO_REGULATION_OF_PEPTIDASE_ACTIVITY	glioma	0.000250259	0.00023	MPS+: 60(38.4mo)| MPS–: 151(115.67mo)	3.04685305900401|-3.08693768238859	0.000495035	0.326352	overall_survival	NA	5624	MSigDBGO
MSigDB_1025	REACTOME_TELOMERE_MAINTENANCE	glioma	9.00729e-05	4e-05	MPS+: 54(51.57mo)| MPS–: 149(119.03mo)	3.1108250848699|-5.0168159991751	0.000199271	0.323888	overall_survival	NA	5630	MSigDB
MSigDBGO_3949	GO_LARGE_RIBOSOMAL_SUBUNIT	glioma	0.000196483	0.0002	MPS+: 100(119.03mo)| MPS–: 100(40.67mo)	7.88058577347617|-11.3796516134509	0.000402588	3.11089	overall_survival	NA	5636	MSigDBGO
MSigDBONC_62	SNF5_DN.V1_UP	glioma	3.47079e-05	3e-05	MPS+: 73(44.5mo)| MPS–: 150(148.17mo)	3.08554159293665|-3.10262246249179	8.03629e-05	0.33101	overall_survival	NA	5654	MSigDBONC
MSigDBGO_2432	GO_REGULATION_OF_T_CELL_MEDIATED_IMMUNITY	glioma	1.78424e-05	0	MPS+: 42(44.5mo)| MPS–: 120(156.5mo)	3.09230056726585|-3.09758449913681	8.22038e-05	0.233589	overall_survival	NA	5682	MSigDBGO
MSigDBGO_9191	GO_DNA_BINDING_TRANSCRIPTION_ACTIVATOR_ACTIVITY	glioma	0.000347501	0.00041	MPS+: 86(68.4mo)| MPS–: 92(148.17mo)	2.80715507303759|-2.80743609113967	0.000908306	0.251511	overall_survival	NA	5699	MSigDBGO
MSigDBGO_5962	GO_PEPTIDYL_LYSINE_ACETYLATION	glioma	0.000203263	0.00029	MPS+: 201(99.6mo)| MPS–: 63(74.5mo)	3.02079416082097|-3.05028386533549	0.000374272	2.91273	overall_survival	NA	5705	MSigDBGO
MSigDBGO_7020	GO_COAGULATION	glioma	0.000135746	0.00016	MPS+: 77(68.4mo)| MPS–: 154(156.5mo)	2.83731507299407|-2.88867504860651	0.000264668	0.335449	overall_survival	NA	5756	MSigDBGO
MSigDBGO_763	GO_CELL_ACTIVATION	glioma	0.000179083	0.00018	MPS+: 100(63.83mo)| MPS–: 99(156.5mo)	7.41016528547928|-26.9405673249997	0.000380955	0.316751	overall_survival	NA	5762	MSigDBGO
MSigDBGO_2141	GO_POSITIVE_REGULATION_OF_CELL_DEATH	glioma	0.000233163	0.00027	MPS+: 92(76.2mo)| MPS–: 99(156.5mo)	2.93333817108944|-4.36720095731489	0.000591522	0.269651	overall_survival	NA	5765	MSigDBGO
MSigDB_5101	REACTOME_HDR_THROUGH_SINGLE_STRAND_ANNEALING_SSA	glioma	9.1045e-06	1e-05	MPS+: 57(36.87mo)| MPS–: 99(147.07mo)	3.03722029761983|-2.98432107065906	4.62236e-05	0.228965	overall_survival	NA	5797	MSigDB
MSigDBGO_1520	GO_MYELOID_LEUKOCYTE_ACTIVATION	glioma	9.13301e-05	0.00011	MPS+: 100(52.6mo)| MPS–: 99(156.5mo)	6.49357833852324|-20.8159212042975	0.000202773	0.317757	overall_survival	NA	5816	MSigDBGO
MSigDBGO_9095	GO_NEUROTRANSMITTER_RECEPTOR_COMPLEX	glioma	1.99314e-05	2e-05	MPS+: 148(148.17mo)| MPS–: 42(52.6mo)	2.73722620260311|-2.79414806735278	6.74902e-05	3.71491	overall_survival	NA	5822	MSigDBGO
MSigDB_4991	REACTOME_TRANSCRIPTIONAL_REGULATION_BY_SMALL_RNAS	glioma	4.818e-05	7e-05	MPS+: 82(51.57mo)| MPS–: 99(NAmo)	2.76933780113951|-6.18160391099504	0.000159978	0.25812	overall_survival	NA	5833	MSigDB
MSigDBGO_4233	GO_NUCLEAR_OUTER_MEMBRANE_ENDOPLASMIC_RETICULUM_MEMBRANE_NETWORK	glioma	4.35938e-05	2e-05	MPS+: 96(50.83mo)| MPS–: 150(119.03mo)	2.92507897824728|-4.15098722260892	9.43085e-05	0.341006	overall_survival	NA	5841	MSigDBGO
MSigDBGO_1722	GO_INTERFERON_GAMMA_PRODUCTION	glioma	0.000170425	0.0001	MPS+: 53(64.43mo)| MPS–: 149(148.17mo)	3.07433128209538|-3.72821260627027	0.000354374	0.32695	overall_survival	NA	5855	MSigDBGO
MSigDBGO_3375	GO_RIBOSOMAL_LARGE_SUBUNIT_BIOGENESIS	glioma	0.000259309	0.00029	MPS+: 100(119.03mo)| MPS–: 100(40.3mo)	4.69152696292748|-3.65154443118869	0.000481255	3.07922	overall_survival	NA	5863	MSigDBGO
MSigDBGO_7963	GO_REGULATION_OF_TRANS_SYNAPTIC_SIGNALING	glioma	0.000198617	0.00022	MPS+: 99(136.13mo)| MPS–: 100(55.53mo)	24.0420533131855|-5.48811288429878	0.000387308	3.13727	overall_survival	NA	5891	MSigDBGO
MSigDBGO_566	GO_TRANSLATIONAL_INITIATION	glioma	1.00957e-05	0	MPS+: 150(95.83mo)| MPS–: 150(45.03mo)	9.4655428426269|-5.3885168311672	2.04246e-05	2.69491	overall_survival	NA	5900	MSigDBGO
MSigDBGO_3921	GO_CENTRIOLE	glioma	1.15933e-05	0	MPS+: 96(39.43mo)| MPS–: 59(88.67mo)	2.9041399009546|-2.90096522605563	4.94076e-05	0.230968	overall_survival	NA	5901	MSigDBGO
MSigDBGO_524	GO_CELL_CYCLE_PHASE_TRANSITION	glioma	3.51384e-05	4e-05	MPS+: 100(36.87mo)| MPS–: 99(147.07mo)	6.39985408261922|-11.0972109569057	8.71433e-05	0.319471	overall_survival	NA	5912	MSigDBGO
MSigDBGO_1108	GO_CELLULAR_RESPIRATION	glioma	0.000199535	0.00022	MPS+: 75(148.17mo)| MPS–: 75(39.43mo)	6.26617545102857|-7.95633701405101	0.00069827	4.61698	overall_survival	NA	5986	MSigDBGO
MSigDBMOT_382	SF1_Q6	glioma	0.000265112	0.00024	MPS+: 180(119.03mo)| MPS–: 43(52.6mo)	2.89252138551577|-2.88794601700116	0.000508804	2.96888	overall_survival	NA	6003	MSigDBMOT
MSigDBGO_4365	GO_RIBONUCLEOPROTEIN_COMPLEX	glioma	0.000233083	0.00027	MPS+: 100(132.6mo)| MPS–: 100(42.07mo)	19.4560854685603|-18.7334203681211	0.000450324	3.05645	overall_survival	NA	6010	MSigDBGO
MSigDBONC_70	RAF_UP.V1_UP	glioma	1.28758e-05	0	MPS+: 68(68.4mo)| MPS–: 128(147.07mo)	2.80422073321631|-2.71821796786926	4.18392e-05	0.286471	overall_survival	NA	6011	MSigDBONC
MSigDBGO_4089	GO_ENDOCYTIC_VESICLE_MEMBRANE	glioma	5.80192e-05	9e-05	MPS+: 85(63.83mo)| MPS–: 99(156.5mo)	2.80289481044815|-3.86925791158175	0.000173435	0.26615	overall_survival	NA	6038	MSigDBGO
MSigDBGO_1852	GO_POSITIVE_REGULATION_OF_NF_KAPPAB_TRANSCRIPTION_FACTOR_ACTIVITY	glioma	1.06803e-05	0	MPS+: 61(44.5mo)| MPS–: 109(136.13mo)	3.07822034063311|-2.99135880434236	4.57992e-05	0.251896	overall_survival	NA	6055	MSigDBGO
MSigDBGO_2156	GO_DNA_RECOMBINATION	glioma	1.17551e-05	1e-05	MPS+: 91(36.87mo)| MPS–: 159(106.67mo)	3.12665244626046|-3.04464185154968	2.82338e-05	0.344548	overall_survival	NA	6061	MSigDBGO
FIRE1KBup_1194	TCGA_UTERINE_ENDOMETRIAL_DIS_K45_DNA_MIz7_[CGT]CGGA[GT]TC.	glioma	0.000111567	8e-05	MPS+: 200(106.67mo)| MPS–: 64(52.6mo)	2.97432070837588|-2.95801207485795	0.000217385	2.87149	overall_survival	NA	6079	FIRE1KBup
MSigDBGO_2890	GO_REGULATION_OF_CELL_ADHESION	glioma	2.08361e-05	2e-05	MPS+: 75(37.9mo)| MPS–: 74(NAmo)	7.01441137513122|-10.7150108205205	0.000145601	0.183265	overall_survival	NA	6083	MSigDBGO
MSigDBGO_1614	GO_CELLULAR_AMIDE_METABOLIC_PROCESS	glioma	3.30959e-06	0	MPS+: 200(95.83mo)| MPS–: 200(45.03mo)	3.8313892006961|-4.30524561519335	6.8427e-06	2.57519	overall_survival	NA	6105	MSigDBGO
MSigDBGO_5392	GO_IMMUNE_RESPONSE_REGULATING_SIGNALING_PATHWAY	glioma	0.000234822	0.00027	MPS+: 100(64.43mo)| MPS–: 99(136.13mo)	5.04672078680001|-10.9854128708064	0.000478396	0.322106	overall_survival	NA	6109	MSigDBGO
MSigDBGO_3942	GO_SECRETORY_GRANULE	glioma	1.82991e-05	1e-05	MPS+: 112(52.6mo)| MPS–: 199(136.13mo)	2.82515667773198|-6.63762830918224	3.72988e-05	0.374949	overall_survival	NA	6151	MSigDBGO
MSigDBGO_813	GO_ESTABLISHMENT_OF_PROTEIN_LOCALIZATION_TO_ORGANELLE	glioma	2.57031e-05	3e-05	MPS+: 100(94.5mo)| MPS–: 100(38.4mo)	9.41560523562095|-6.51953058409027	5.55063e-05	3.03826	overall_survival	NA	6165	MSigDBGO
MSigDBGO_4247	GO_CELL_CELL_JUNCTION	glioma	0.000356413	0.00035	MPS+: 99(74.5mo)| MPS–: 84(147.07mo)	3.19758572587586|-2.98943417023578	0.000875093	0.267797	overall_survival	NA	6176	MSigDBGO
FIRE1KBup_1074	TCGA_AML_DIS_K40_DNA_MIz9_.CGCT[CT]A[CT].	glioma	8.90984e-06	1e-05	MPS+: 250(115.67mo)| MPS–: 113(45.03mo)	3.0189429714175|-2.92414550493917	1.8847e-05	2.62713	overall_survival	NA	6218	FIRE1KBup
MSigDB_1002	REACTOME_INNATE_IMMUNE_SYSTEM	glioma	4.14925e-05	2e-05	MPS+: 134(63.83mo)| MPS–: 149(156.5mo)	3.17189651876319|-13.0114606091331	8.58274e-05	0.354426	overall_survival	NA	6224	MSigDB
MSigDBGO_1295	GO_ION_TRANSMEMBRANE_TRANSPORT	glioma	0.000172861	0.00018	MPS+: 99(148.17mo)| MPS–: 100(52.6mo)	8.98588589829285|-4.60479786248691	0.00035506	3.08804	overall_survival	NA	6226	MSigDBGO
MSigDB_5247	REACTOME_RESPONSE_TO_ELEVATED_PLATELET_CYTOSOLIC_CA2PLUS	glioma	0.000145354	0.00013	MPS+: 59(38.4mo)| MPS–: 141(136.13mo)	2.73449575385854|-2.68248854480654	0.000297189	0.330183	overall_survival	NA	6234	MSigDB
MSigDBGO_5922	GO_ENDOSOMAL_TRANSPORT	glioma	0.000828621	0.00074	MPS+: 165(106.67mo)| MPS–: 46(55.53mo)	2.78313448386669|-2.78502276392321	0.00141749	2.97689	overall_survival	NA	6240	MSigDBGO
MSigDBMOT_492	TGCTGCT_MIR15A_MIR16_MIR15B_MIR195_MIR424_MIR497	glioma	2.20813e-05	0	MPS+: 149(106.67mo)| MPS–: 118(52.6mo)	10.7746677978099|-2.72789798159293	4.67279e-05	2.84903	overall_survival	NA	6254	MSigDBMOT
MSigDB_5223	REACTOME_RNA_POLYMERASE_I_PROMOTER_ESCAPE	glioma	9.62672e-05	4e-05	MPS+: 54(41.7mo)| MPS–: 149(148.17mo)	2.98134557195792|-3.99196951679532	0.000205018	0.333847	overall_survival	NA	6307	MSigDB
MSigDBGO_667	GO_LEUKOCYTE_MEDIATED_CYTOTOXICITY	glioma	2.86368e-05	4e-05	MPS+: 73(52.6mo)| MPS–: 99(148.17mo)	2.89758049926084|-6.00918469292191	9.98111e-05	0.258876	overall_survival	NA	6314	MSigDBGO
MSigDBGO_1106	GO_HISTONE_EXCHANGE	glioma	3.41883e-06	0	MPS+: 42(30.63mo)| MPS–: 118(106.67mo)	2.87488257396447|-2.81760560532487	1.55543e-05	0.247546	overall_survival	NA	6342	MSigDBGO
MSigDBGO_38	GO_REGULATION_OF_CELL_ACTIVATION	glioma	1.15069e-05	0	MPS+: 75(52.6mo)| MPS–: 74(156.5mo)	6.40029975796688|-13.4629605756344	8.42177e-05	0.192407	overall_survival	NA	6356	MSigDBGO
MSigDB_1003	REACTOME_MITOTIC_PROMETAPHASE	glioma	3.41271e-05	4e-05	MPS+: 100(32.9mo)| MPS–: 99(96.9mo)	5.08805019166505|-7.16329227404888	8.16903e-05	0.32571	overall_survival	NA	6388	MSigDB
MSigDBGO_120	GO_EPITHELIUM_DEVELOPMENT	glioma	0.0013943	0.00127	MPS+: 100(74.5mo)| MPS–: 100(NAmo)	3.02723016870859|-4.11318805039933	0.0023003	0.331929	overall_survival	NA	6389	MSigDBGO
MSigDB_4521	REACTOME_RESPIRATORY_ELECTRON_TRANSPORT_ATP_SYNTHESIS_BY_CHEMIOSMOTIC_COUPLING_AND_HEAT_PRODUCTION_BY_UNCOUPLING_PROTEINS	glioma	0.000358675	0.00038	MPS+: 75(148.17mo)| MPS–: 75(50.83mo)	10.0837390933959|-15.1034522797763	0.00109221	4.39995	overall_survival	NA	6416	MSigDB
MSigDBGO_3922	GO_MICROTUBULE_CYTOSKELETON	glioma	1.92378e-05	1e-05	MPS+: 75(32.9mo)| MPS–: 75(96.9mo)	10.0474757223379|-7.80073230752537	8.94745e-05	0.227821	overall_survival	NA	6446	MSigDBGO
MSigDB_5218	REACTOME_EUKARYOTIC_TRANSLATION_INITIATION	glioma	1.23333e-05	0	MPS+: 150(95.83mo)| MPS–: 150(45.03mo)	10.8246485136543|-8.09939202461702	2.48545e-05	2.65304	overall_survival	NA	6466	MSigDB
MSigDB_5123	REACTOME_PROCESSING_OF_DNA_DOUBLE_STRAND_BREAK_ENDS	glioma	1.93044e-06	0	MPS+: 52(32.03mo)| MPS–: 139(136.13mo)	3.08179480012652|-3.09296896209399	7.76632e-06	0.284875	overall_survival	NA	6468	MSigDB
MSigDBGO_9122	GO_INTRINSIC_COMPONENT_OF_SYNAPTIC_MEMBRANE	glioma	0.000340456	0.00034	MPS+: 99(136.13mo)| MPS–: 100(55.53mo)	12.3473049489811|-3.04367723081294	0.000635416	3.05784	overall_survival	NA	6478	MSigDBGO
MSigDBGO_949	GO_MICROTUBULE_BASED_PROCESS	glioma	0.000215307	0.00025	MPS+: 100(40.3mo)| MPS–: 100(96.9mo)	6.93991970926079|-5.15790828641162	0.000419219	0.333454	overall_survival	NA	6479	MSigDBGO
MSigDBGO_354	GO_REGULATION_OF_NEURONAL_SYNAPTIC_PLASTICITY	glioma	0.00018145	0.00021	MPS+: 173(115.67mo)| MPS–: 43(34.43mo)	2.67444704244053|-2.7991429632569	0.00035088	2.93473	overall_survival	NA	6487	MSigDBGO
MSigDBGO_1503	GO_REGULATION_OF_NEURON_DIFFERENTIATION	glioma	0.000348212	0.00034	MPS+: 99(135.6mo)| MPS–: 100(63.83mo)	13.8765096551605|-3.59808231311393	0.00062241	3.05078	overall_survival	NA	6518	MSigDBGO
MSigDBGO_3506	GO_REGULATION_OF_MITOTIC_CELL_CYCLE	glioma	1.04889e-05	0	MPS+: 148(52.6mo)| MPS–: 199(135.6mo)	2.94837289735131|-4.01394282043246	2.19497e-05	0.38306	overall_survival	NA	6613	MSigDBGO
MSigDBGO_6906	GO_ALPHA_BETA_T_CELL_PROLIFERATION	glioma	3.64657e-05	5e-05	MPS+: 60(52.6mo)| MPS–: 99(148.17mo)	2.76359619729834|-3.38308413041829	0.000130869	0.252402	overall_survival	NA	6615	MSigDBGO
MSigDBGO_2460	GO_MEIOTIC_CELL_CYCLE	glioma	1.12139e-05	0	MPS+: 70(39.43mo)| MPS–: 126(106.67mo)	3.1730203719719|-3.13525671196525	3.30512e-05	0.296586	overall_survival	NA	6619	MSigDBGO
MSigDBGO_342	GO_CELL_CYCLE_DNA_REPLICATION	glioma	1.86374e-06	0	MPS+: 59(32.9mo)| MPS–: 114(106.67mo)	3.5031940479701|-3.4439082490403	8.31805e-06	0.266937	overall_survival	NA	6654	MSigDBGO
MSigDBGO_3292	GO_POSITIVE_REGULATION_OF_INFLAMMATORY_RESPONSE	glioma	0.00013511	0.00015	MPS+: 67(63.83mo)| MPS–: 99(148.17mo)	3.13320334561549|-5.09995178461263	0.00038671	0.262306	overall_survival	NA	6734	MSigDBGO
MSigDBGO_1051	GO_WOUND_HEALING	glioma	0.000212174	0.00024	MPS+: 85(74.5mo)| MPS–: 99(156.5mo)	2.84886202672161|-5.40203877853198	0.000495967	0.280605	overall_survival	NA	6744	MSigDBGO
MSigDB_4721	REACTOME_SENESCENCE_ASSOCIATED_SECRETORY_PHENOTYPE_SASP	glioma	0.000376258	0.00042	MPS+: 47(50.83mo)| MPS–: 181(148.17mo)	2.90515830083096|-2.93736165427934	0.00067329	0.347623	overall_survival	NA	6763	MSigDB
MSigDB_4486	REACTOME_THE_CITRIC_ACID_TCA_CYCLE_AND_RESPIRATORY_ELECTRON_TRANSPORT	glioma	0.000242759	0.00025	MPS+: 75(148.17mo)| MPS–: 75(40.3mo)	9.37513083267078|-12.354163666453	0.000723151	4.22085	overall_survival	NA	6778	MSigDB
MSigDBGO_7005	GO_CATECHOLAMINE_SECRETION	glioma	3.57932e-05	3e-05	MPS+: 130(106.67mo)| MPS–: 41(34.43mo)	3.172522102114|-3.00110479209082	0.000107339	3.73233	overall_survival	NA	6795	MSigDBGO
MSigDB_760	REACTOME_ACTIVATION_OF_THE_MRNA_UPON_BINDING_OF_THE_CAP_BINDING_COMPLEX_AND_EIFS_AND_SUBSEQUENT_BINDING_TO_43S	glioma	0.000134227	0.00015	MPS+: 100(119.03mo)| MPS–: 100(45.03mo)	8.84424171408727|-6.34377080608448	0.000259788	2.95461	overall_survival	NA	6809	MSigDB
MSigDBGO_3882	GO_POSITIVE_REGULATION_OF_LEUKOCYTE_MEDIATED_IMMUNITY	glioma	4.68553e-05	7e-05	MPS+: 53(38.4mo)| MPS–: 99(156.5mo)	3.02458695153257|-3.79087102695565	0.000163019	0.249125	overall_survival	NA	6814	MSigDBGO
MSigDBGO_2375	GO_REGULATION_OF_SYSTEM_PROCESS	glioma	4.54208e-05	7e-05	MPS+: 99(106.67mo)| MPS–: 87(51.57mo)	6.28274871802847|-2.69281105287846	0.000120734	3.51499	overall_survival	NA	6834	MSigDBGO
MSigDBGO_2087	GO_MITOTIC_SPINDLE_ORGANIZATION	glioma	1.03939e-05	0	MPS+: 75(36.87mo)| MPS–: 74(147.07mo)	4.98238688201202|-5.33273667478809	6.38984e-05	0.206881	overall_survival	NA	6849	MSigDBGO
MSigDB_4637	REACTOME_ASSEMBLY_OF_COLLAGEN_FIBRILS_AND_OTHER_MULTIMERIC_STRUCTURES	glioma	1.54452e-05	0	MPS+: 46(27.13mo)| MPS–: 133(96.9mo)	3.02570369534185|-2.9291038080195	4.83854e-05	0.278715	overall_survival	NA	6893	MSigDB
MSigDBGO_2200	GO_T_CELL_RECEPTOR_SIGNALING_PATHWAY	glioma	0.000122412	0.00015	MPS+: 66(44.5mo)| MPS–: 169(135.6mo)	2.8594398992373|-2.8148094471588	0.000230643	0.351192	overall_survival	NA	6913	MSigDBGO
MSigDBGO_1915	GO_DNA_REPLICATION_INITIATION	glioma	3.55136e-05	3e-05	MPS+: 62(36.87mo)| MPS–: 136(96.9mo)	2.9614071361797|-2.95616710219428	8.25162e-05	0.323458	overall_survival	NA	6922	MSigDBGO
MSigDBGO_4168	GO_POSTSYNAPTIC_MEMBRANE	glioma	0.000379879	0.00038	MPS+: 99(136.13mo)| MPS–: 100(55.53mo)	23.6258044374073|-4.89546255377421	0.000671304	2.9928	overall_survival	NA	6957	MSigDBGO
MSigDBMOT_619	CAGCTTT_MIR320	glioma	0.000532518	0.00054	MPS+: 149(106.67mo)| MPS–: 67(68.4mo)	4.79798336024639|-3.16235661947548	0.000897078	2.88428	overall_survival	NA	6966	MSigDBMOT
MSigDBGO_4214	GO_MITOCHONDRION	glioma	0.00116266	0.00108	MPS+: 100(NAmo)| MPS–: 100(50.83mo)	11.8102698197088|-16.2039217450381	0.00191516	2.93494	overall_survival	NA	6981	MSigDBGO
MSigDBGO_3383	GO_POSITIVE_REGULATION_OF_INTERFERON_GAMMA_PRODUCTION	glioma	7.94696e-05	8e-05	MPS+: 50(64.43mo)| MPS–: 144(136.13mo)	3.12977670728821|-3.10627322753115	0.000201169	0.298058	overall_survival	NA	6990	MSigDBGO
MSigDBGO_2422	GO_ACIDIC_AMINO_ACID_TRANSPORT	glioma	2.49992e-05	3e-05	MPS+: 99(136.13mo)| MPS–: 54(49.7mo)	6.68178274012614|-3.18481532074985	8.54284e-05	3.92361	overall_survival	NA	7003	MSigDBGO
MSigDB_5193	REACTOME_MITOTIC_PROPHASE	glioma	0.000249065	0.00018	MPS+: 71(51.57mo)| MPS–: 149(NAmo)	2.78520565355038|-3.26337110282547	0.000453423	0.348255	overall_survival	NA	7010	MSigDB
MSigDBGO_514	GO_MYELOID_LEUKOCYTE_DIFFERENTIATION	glioma	5.94391e-05	9e-05	MPS+: 53(63.83mo)| MPS–: 99(156.5mo)	3.20085923068779|-4.31454679401062	0.000197442	0.254812	overall_survival	NA	7046	MSigDBGO
MSigDBGO_2300	GO_SIGNAL_TRANSDUCTION_BY_P53_CLASS_MEDIATOR	glioma	0.000139191	0.00017	MPS+: 75(51.57mo)| MPS–: 75(148.17mo)	3.42443788807276|-5.77815454611142	0.000426864	0.245954	overall_survival	NA	7133	MSigDBGO
MSigDBGO_260	GO_CELL_CHEMOTAXIS	glioma	0.000671439	0.00064	MPS+: 100(63.83mo)| MPS–: 99(156.5mo)	3.1175040661185|-8.3418109317221	0.00119033	0.337523	overall_survival	NA	7168	MSigDBGO
MSigDBGO_119	GO_RESPONSE_TO_IONIZING_RADIATION	glioma	2.09573e-05	2e-05	MPS+: 54(36.87mo)| MPS–: 119(148.17mo)	3.15492644211114|-2.98830627264323	6.83117e-05	0.278963	overall_survival	NA	7186	MSigDBGO
MSigDBGO_4219	GO_CONDENSED_CHROMOSOME_CENTROMERIC_REGION	glioma	0.000157372	0.00016	MPS+: 100(41.7mo)| MPS–: 99(147.07mo)	3.78705260668826|-8.44591097843134	0.000312788	0.338131	overall_survival	NA	7196	MSigDBGO
MSigDBGO_2397	GO_TRANSLATIONAL_ELONGATION	glioma	0.000669267	0.00063	MPS+: 100(119.03mo)| MPS–: 100(50.83mo)	4.49006995595731|-7.68227630546551	0.00115762	2.90954	overall_survival	NA	7199	MSigDBGO
MSigDBGO_4186	GO_VACUOLAR_LUMEN	glioma	7.81324e-05	5e-05	MPS+: 66(50.83mo)| MPS–: 176(119.03mo)	2.85738616857463|-2.88284784863673	0.000151751	0.356524	overall_survival	NA	7236	MSigDBGO
MSigDBGO_5549	GO_COTRANSLATIONAL_PROTEIN_TARGETING_TO_MEMBRANE	glioma	2.07721e-05	0	MPS+: 150(95.83mo)| MPS–: 150(45.03mo)	9.94389004799867|-7.0828122240959	3.82484e-05	2.596	overall_survival	NA	7240	MSigDBGO
MSigDB_4504	REACTOME_ELASTIC_FIBRE_FORMATION	glioma	4.71834e-11	0	MPS+: 35(24.73mo)| MPS–: 110(156.5mo)	3.01913342961243|-3.02785462131604	3.62106e-08	0.113612	overall_survival	NA	7257	MSigDB
MSigDBGO_7945	GO_VESICLE_MEDIATED_TRANSPORT_IN_SYNAPSE	glioma	6.56331e-05	9e-05	MPS+: 99(136.13mo)| MPS–: 94(55.53mo)	15.9042803426472|-3.15288949643449	0.000157336	3.29798	overall_survival	NA	7330	MSigDBGO
MSigDBGO_4278	GO_RIBOSOMAL_SUBUNIT	glioma	0.000413689	0.0004	MPS+: 100(119.03mo)| MPS–: 100(40.67mo)	13.9038440949737|-18.7051347562965	0.000732003	2.89663	overall_survival	NA	7351	MSigDBGO
MSigDBGO_4262	GO_POLYSOME	glioma	9.21028e-05	0.00011	MPS+: 100(119.03mo)| MPS–: 100(40.3mo)	5.13854502413213|-3.3582906190687	0.000175088	2.89654	overall_survival	NA	7353	MSigDBGO
MSigDB_649	REACTOME_IMMUNOREGULATORY_INTERACTIONS_BETWEEN_A_LYMPHOID_AND_A_NON_LYMPHOID_CELL	glioma	2.00688e-05	1e-05	MPS+: 75(52.6mo)| MPS–: 74(136.13mo)	5.6244861834812|-11.6481586242101	9.38126e-05	0.223483	overall_survival	NA	7372	MSigDB
MSigDBGO_1454	GO_POSITIVE_REGULATION_OF_LEUKOCYTE_MIGRATION	glioma	0.000505995	0.00053	MPS+: 52(63.83mo)| MPS–: 149(136.13mo)	2.86331765744342|-3.51119695164405	0.000888964	0.348018	overall_survival	NA	7423	MSigDBGO
MSigDB_4704	REACTOME_SELENOAMINO_ACID_METABOLISM	glioma	1.1204e-06	0	MPS+: 231(95.83mo)| MPS–: 216(45.03mo)	3.20299458030979|-3.1399567534415	2.31723e-06	2.48619	overall_survival	NA	7432	MSigDB
MSigDBGO_3291	GO_PLATELET_DEGRANULATION	glioma	7.33823e-05	7e-05	MPS+: 63(52.6mo)| MPS–: 133(136.13mo)	2.91828216258433|-2.89872726181861	0.00017194	0.310785	overall_survival	NA	7441	MSigDBGO
MSigDBGO_2960	GO_SYNAPTIC_TRANSMISSION_GLUTAMATERGIC	glioma	0.000244065	0.00028	MPS+: 99(136.13mo)| MPS–: 69(63.83mo)	6.8405795733483|-2.94574081126117	0.000506165	3.57168	overall_survival	NA	7447	MSigDBGO
MSigDBGO_3224	GO_CELL_KILLING	glioma	0.000292988	0.00031	MPS+: 100(52.6mo)| MPS–: 99(156.5mo)	4.00822389676859|-9.36361584260454	0.000540653	0.341322	overall_survival	NA	7454	MSigDBGO
MSigDBGO_1032	GO_REGULATION_OF_SYNAPSE_STRUCTURE_OR_ACTIVITY	glioma	7.98383e-05	0.00011	MPS+: 99(115.67mo)| MPS–: 82(52.6mo)	9.85962669065884|-2.88237565034988	0.000176238	3.43293	overall_survival	NA	7459	MSigDBGO
MSigDBMOT_626	CCTGCTG_MIR214	glioma	0.0036542	0.00336	MPS+: 199(119.03mo)| MPS–: 34(55.53mo)	3.24687287857917|-2.96932761103765	0.00536919	2.80105	overall_survival	NA	7470	MSigDBMOT
MSigDBGO_2939	GO_REGULATION_OF_INFLAMMATORY_RESPONSE	glioma	7.78397e-05	0.0001	MPS+: 76(44.5mo)| MPS–: 99(148.17mo)	3.07608668170669|-5.81300370592383	0.000204718	0.287182	overall_survival	NA	7500	MSigDBGO
MSigDBGO_5610	GO_SPINDLE_ORGANIZATION	glioma	2.97674e-05	1e-05	MPS+: 114(44.63mo)| MPS–: 149(96.9mo)	3.1435168726412|-3.10701858934989	6.0717e-05	0.364468	overall_survival	NA	7519	MSigDBGO
MSigDB_1004	REACTOME_G1_S_SPECIFIC_TRANSCRIPTION	glioma	1.88799e-05	2e-05	MPS+: 49(31.1mo)| MPS–: 116(147.07mo)	2.80904379549878|-2.80822903790488	5.9509e-05	0.279253	overall_survival	NA	7521	MSigDB
MSigDBGO_4327	GO_PRESYNAPSE	glioma	3.22536e-05	2e-05	MPS+: 74(136.13mo)| MPS–: 75(41.7mo)	36.0254093296306|-6.53639038069997	0.000128621	4.35285	overall_survival	NA	7573	MSigDBGO
MSigDB_5115	REACTOME_DNA_DOUBLE_STRAND_BREAK_REPAIR	glioma	3.77358e-05	2e-05	MPS+: 79(32.9mo)| MPS–: 149(106.67mo)	3.09051140950362|-4.05117861587597	7.80543e-05	0.357527	overall_survival	NA	7584	MSigDB
MSigDBGO_2399	GO_CYTOKINE_SECRETION	glioma	0.000481856	0.00046	MPS+: 75(64.43mo)| MPS–: 74(156.5mo)	3.01425844457308|-7.28827422125887	0.00137885	0.230104	overall_survival	NA	7585	MSigDBGO
MSigDBGO_3960	GO_PLATELET_ALPHA_GRANULE	glioma	0.00014127	7e-05	MPS+: 38(37.33mo)| MPS–: 112(136.13mo)	2.90240558116925|-2.92025312713514	0.000389411	0.258033	overall_survival	NA	7617	MSigDBGO
MSigDBMOT_683	AGGTGCA_MIR500	glioma	0.00122291	0.00115	MPS+: 151(148.17mo)| MPS–: 35(49.37mo)	2.93960367975099|-2.91531859424558	0.00227605	3.33122	overall_survival	NA	7624	MSigDBMOT
MSigDBGO_4302	GO_NEURON_PROJECTION_MEMBRANE	glioma	7.49613e-06	1e-05	MPS+: 99(136.13mo)| MPS–: 50(41.7mo)	5.0268356121635|-2.86431498810409	3.45039e-05	4.30014	overall_survival	NA	7677	MSigDBGO
MSigDB_5301	REACTOME_RRNA_PROCESSING_IN_THE_NUCLEUS_AND_CYTOSOL	glioma	0.000416053	0.0004	MPS+: 100(95.83mo)| MPS–: 100(45.03mo)	17.2005961602995|-14.9648351044161	0.000709227	2.85745	overall_survival	NA	7687	MSigDB
MSigDBGO_105	GO_GLUTAMATE_SECRETION	glioma	7.75008e-05	0.0001	MPS+: 99(136.13mo)| MPS–: 67(52.6mo)	7.22658154028074|-2.62027675099259	0.000206979	3.52213	overall_survival	NA	7691	MSigDBGO
MSigDBMOT_698	CACCAGC_MIR138	glioma	0.0026429	0.00257	MPS+: 149(99.6mo)| MPS–: 50(NAmo)	5.26327966343944|-3.21198536636353	0.00402609	2.90268	overall_survival	NA	7695	MSigDBMOT
MSigDBGO_7905	GO_REGULATION_OF_SYNAPTIC_VESICLE_CYCLE	glioma	0.00020754	0.00016	MPS+: 149(106.67mo)| MPS–: 86(63.83mo)	7.48681026088528|-2.93021172494208	0.000373199	2.77162	overall_survival	NA	7729	MSigDBGO
MSigDB_5138	REACTOME_INTERLEUKIN_10_SIGNALING	glioma	0.000568481	0.00059	MPS+: 75(68.4mo)| MPS–: 74(156.5mo)	3.4290415791332|-7.91539870441912	0.00154605	0.23514	overall_survival	NA	7744	MSigDB
MSigDBGO_4338	GO_PERIKARYON	glioma	0.000289021	0.00037	MPS+: 148(106.67mo)| MPS–: 53(52.6mo)	3.0993792440372|-3.06223896442485	0.00051662	2.83546	overall_survival	NA	7774	MSigDBGO
MSigDB_443	PID_E2F_PATHWAY	glioma	4.27921e-05	3e-05	MPS+: 54(32.9mo)| MPS–: 97(148.17mo)	2.83248030894993|-2.85609799112797	0.000130859	0.27059	overall_survival	NA	7791	MSigDB
MSigDBGO_1348	GO_REGULATION_OF_SYNAPTIC_PLASTICITY	glioma	0.000325557	0.00033	MPS+: 99(136.13mo)| MPS–: 100(63.83mo)	14.2174629540483|-3.42664650214268	0.000571844	2.88012	overall_survival	NA	7879	MSigDBGO
MSigDBGO_1003	GO_CATION_TRANSPORT	glioma	5.6934e-05	6e-05	MPS+: 74(148.17mo)| MPS–: 75(41.7mo)	14.3494632113874|-6.39898364463956	0.000196019	4.18338	overall_survival	NA	7917	MSigDBGO
MSigDB_5154	REACTOME_COMPLEX_I_BIOGENESIS	glioma	0.000989985	0.00106	MPS+: 127(148.17mo)| MPS–: 175(66.67mo)	3.09387840878672|-3.05974456222863	0.00145548	2.54737	overall_survival	NA	7921	MSigDB
MSigDBGO_8018	GO_EXOCYTIC_PROCESS	glioma	3.49451e-05	2e-05	MPS+: 135(115.67mo)| MPS–: 35(32.9mo)	3.02612311965157|-3.00513796141049	9.90242e-05	3.42638	overall_survival	NA	7985	MSigDBGO
MSigDB_4752	REACTOME_NON_INTEGRIN_MEMBRANE_ECM_INTERACTIONS	glioma	1.56076e-05	1e-05	MPS+: 58(29.53mo)| MPS–: 112(147.07mo)	2.92689910436363|-2.91864541222435	4.64454e-05	0.292419	overall_survival	NA	8023	MSigDB
MSigDBGO_4355	GO_SPINDLE	glioma	9.79704e-05	0.00011	MPS+: 75(36.87mo)| MPS–: 74(96.9mo)	6.47633956131951|-7.20189113692763	0.000330829	0.241261	overall_survival	NA	8040	MSigDBGO
FIRE1KBup_1172	TCGA_COLON_DIS_K40_DNA_MIz9_[CGT]CA[GT]CG[CG]A.	glioma	0.000236527	0.00024	MPS+: 75(135.6mo)| MPS–: 75(52.6mo)	6.82125661433334|-4.18549862030213	0.000611939	3.75546	overall_survival	NA	8045	FIRE1KBup
MSigDBGO_3003	GO_REGULATION_OF_CELL_CYCLE_PHASE_TRANSITION	glioma	4.97068e-05	4e-05	MPS+: 75(41.7mo)| MPS–: 74(148.17mo)	6.14645219291975|-9.12258471243766	0.000179505	0.24274	overall_survival	NA	8090	MSigDBGO
MSigDB_453	PID_IL12_2PATHWAY	glioma	0.000723488	0.00067	MPS+: 52(76.2mo)| MPS–: 152(NAmo)	2.88396697665486|-2.86492387604077	0.0012097	0.356918	overall_survival	NA	8121	MSigDB
MSigDBGO_5167	GO_CELL_ADHESION_MOLECULE_BINDING	glioma	0.000419516	0.00042	MPS+: 75(68.4mo)| MPS–: 75(147.07mo)	3.44319944475245|-4.28922356224481	0.000946717	0.269196	overall_survival	NA	8195	MSigDBGO
MSigDBGO_3063	GO_NEGATIVE_REGULATION_OF_CELL_ADHESION	glioma	3.57894e-05	4e-05	MPS+: 56(38.4mo)| MPS–: 93(156.5mo)	3.02811736718042|-2.97656842551459	0.000132801	0.245256	overall_survival	NA	8205	MSigDBGO
MSigDB_930	REACTOME_RESPIRATORY_ELECTRON_TRANSPORT	glioma	0.000280358	0.00021	MPS+: 142(148.17mo)| MPS–: 150(63.83mo)	3.3488974311282|-5.93060219007764	0.000467466	2.63542	overall_survival	NA	8256	MSigDB
MSigDBGO_25	GO_MEIOTIC_CHROMOSOME_SEGREGATION	glioma	8.36585e-10	0	MPS+: 45(32.9mo)| MPS–: 93(147.07mo)	3.23779206332671|-3.23365367192195	2.04991e-07	0.111835	overall_survival	NA	8281	MSigDBGO
MSigDB_5217	REACTOME_RRNA_PROCESSING	glioma	0.000446872	0.00043	MPS+: 100(119.03mo)| MPS–: 100(45.03mo)	16.7430574628434|-15.574605764418	0.000738839	2.80401	overall_survival	NA	8294	MSigDB
MSigDBGO_4380	GO_AXON_PART	glioma	0.00103251	0.00094	MPS+: 99(148.17mo)| MPS–: 98(55.53mo)	15.8615638982065|-3.12212588059837	0.00167122	3.01193	overall_survival	NA	8296	MSigDBGO
MSigDBGO_7903	GO_CATION_TRANSMEMBRANE_TRANSPORT	glioma	0.000113636	0.00012	MPS+: 74(148.17mo)| MPS–: 75(41.7mo)	14.1233002328127|-4.96032250233866	0.000331544	4.00297	overall_survival	NA	8385	MSigDBGO
FIRE1KBup_1206	TCGA_PROSTATE_CON_LOG2R_bins25_DNA_MIz13_[CGT]CTCCCTC[CGT]	glioma	0.000633228	0.00064	MPS+: 75(136.13mo)| MPS–: 75(52.6mo)	8.17393781517348|-4.20498662794907	0.00129732	3.64409	overall_survival	NA	8410	FIRE1KBup
MSigDBMOT_366	ICSBP_Q6	glioma	2.49356e-11	0	MPS+: 55(27.3mo)| MPS–: 81(156.5mo)	2.76745857864986|-2.7659175920773	3.10014e-08	0.106047	overall_survival	NA	8413	MSigDBMOT
MSigDBGO_4223	GO_SECRETORY_GRANULE_MEMBRANE	glioma	6.3914e-05	2e-05	MPS+: 101(52.6mo)| MPS–: 149(156.5mo)	3.00461375990296|-4.53672219461884	0.000120514	0.371599	overall_survival	NA	8435	MSigDBGO
MSigDBGO_2169	GO_CALCIUM_ION_REGULATED_EXOCYTOSIS	glioma	8.99241e-05	0.00011	MPS+: 99(106.67mo)| MPS–: 84(52.6mo)	13.9195438438386|-2.96642919363637	0.000206156	3.2161	overall_survival	NA	8448	MSigDBGO
MSigDBGO_1638	GO_RIBOSOMAL_SMALL_SUBUNIT_BIOGENESIS	glioma	0.00091502	0.0008	MPS+: 100(119.03mo)| MPS–: 100(45.03mo)	4.01748636926622|-3.51508948666804	0.00146651	2.7926	overall_survival	NA	8450	MSigDBGO
MSigDBGO_1282	GO_ENERGY_DERIVATION_BY_OXIDATION_OF_ORGANIC_COMPOUNDS	glioma	0.00244164	0.00237	MPS+: 100(148.17mo)| MPS–: 100(63.83mo)	3.44402394298392|-5.31536079884511	0.00367749	2.79043	overall_survival	NA	8471	MSigDBGO
MSigDBGO_9140	GO_DISTAL_AXON	glioma	0.000180294	0.00021	MPS+: 208(99.6mo)| MPS–: 86(52.6mo)	3.16821572968971|-3.1472898281798	0.000294836	2.61051	overall_survival	NA	8475	MSigDBGO
MSigDBGO_811	GO_MITOTIC_SISTER_CHROMATID_SEGREGATION	glioma	2.19654e-05	2e-05	MPS+: 75(30.63mo)| MPS–: 75(74.5mo)	7.51166190427054|-11.1518974001143	7.08479e-05	0.275794	overall_survival	NA	8478	MSigDBGO
MSigDB_904	REACTOME_MITOTIC_G1_G1_S_PHASES	glioma	2.88325e-05	3e-05	MPS+: 89(41.7mo)| MPS–: 199(106.67mo)	3.01650192569074|-4.10784514945581	5.59796e-05	0.381305	overall_survival	NA	8490	MSigDB
MSigDBGO_748	GO_MONOVALENT_INORGANIC_CATION_TRANSPORT	glioma	7.32675e-05	9e-05	MPS+: 74(148.17mo)| MPS–: 75(41.7mo)	9.75061874286817|-3.19902132385809	0.00021412	3.96633	overall_survival	NA	8498	MSigDBGO
MSigDBGO_465	GO_INSULIN_SECRETION	glioma	1.79368e-08	0	MPS+: 110(136.13mo)| MPS–: 25(41.7mo)	3.25118617460469|-3.22215196333641	2.06093e-06	9.18573	overall_survival	NA	8556	MSigDBGO
MSigDBGO_6057	GO_PEPTIDE_HORMONE_SECRETION	glioma	2.04626e-08	0	MPS+: 109(96.9mo)| MPS–: 28(41.7mo)	3.15838816221357|-3.16318394270235	1.64899e-06	7.92898	overall_survival	NA	8584	MSigDBGO
MSigDBGO_7890	GO_RECEPTOR_SIGNALING_PATHWAY_VIA_STAT	glioma	0.000695922	0.00068	MPS+: 73(76.2mo)| MPS–: 117(156.5mo)	2.88386029198402|-2.87780755976897	0.00130479	0.319669	overall_survival	NA	8598	MSigDBGO
MSigDBGO_4011	GO_APICAL_PART_OF_CELL	glioma	4.19628e-05	2e-05	MPS+: 78(40.3mo)| MPS–: 70(132.6mo)	2.81623730766328|-2.80399364734654	0.000179676	0.224114	overall_survival	NA	8625	MSigDBGO
MSigDBGO_645	GO_ESTABLISHMENT_OF_PROTEIN_LOCALIZATION_TO_ENDOPLASMIC_RETICULUM	glioma	0.00018783	0.00022	MPS+: 75(95.83mo)| MPS–: 75(38.4mo)	17.947023792386|-14.9405508876607	0.000381422	3.57515	overall_survival	NA	8666	MSigDBGO
MSigDBGO_2709	GO_POSITIVE_REGULATION_OF_CYTOKINE_BIOSYNTHETIC_PROCESS	glioma	0.000302892	0.00031	MPS+: 65(63.83mo)| MPS–: 99(148.17mo)	3.15026481680206|-4.80689784400654	0.000662233	0.299533	overall_survival	NA	8683	MSigDBGO
MSigDBGO_2207	GO_NATURAL_KILLER_CELL_MEDIATED_IMMUNITY	glioma	1.12569e-06	0	MPS+: 39(37.9mo)| MPS–: 106(156.5mo)	2.82465202254215|-2.78912346623481	1.38833e-05	0.184671	overall_survival	NA	8716	MSigDBGO
FIRE1KBup_1340	TCGA_COLON_DIS_K5_DNA_MIz67_[GT]CGC[AG][AT][AG][AC].	glioma	1.27501e-05	0	MPS+: 199(95.83mo)| MPS–: 187(45.03mo)	14.0225442064052|-3.60362373649092	2.34847e-05	2.46354	overall_survival	NA	8724	FIRE1KBup
MSigDB_813	REACTOME_CELL_CYCLE_CHECKPOINTS	glioma	6.13826e-06	1e-05	MPS+: 116(41.7mo)| MPS–: 249(96.9mo)	2.82168796269717|-5.42602915366274	1.20673e-05	0.40462	overall_survival	NA	8742	MSigDB
MSigDBGO_33	GO_MEMORY	glioma	0.00140072	0.0013	MPS+: 134(106.67mo)| MPS–: 31(41.7mo)	3.19585234621327|-3.1272396379936	0.00252662	3.31475	overall_survival	NA	8748	MSigDBGO
MSigDBGO_3	GO_DNA_DEPENDENT_DNA_REPLICATION_MAINTENANCE_OF_FIDELITY	glioma	4.75781e-05	2e-05	MPS+: 58(32.9mo)| MPS–: 93(88.67mo)	2.92293101238675|-2.92945629097135	0.00012741	0.290543	overall_survival	NA	8800	MSigDBGO
MSigDBGO_4331	GO_EXTERNAL_SIDE_OF_PLASMA_MEMBRANE	glioma	0.00108953	0.00104	MPS+: 75(63.83mo)| MPS–: 75(148.17mo)	4.92753722954589|-10.9503771070501	0.00212463	0.282733	overall_survival	NA	8808	MSigDBGO
MSigDBGO_628	GO_REGULATION_OF_BODY_FLUID_LEVELS	glioma	0.00043661	0.00047	MPS+: 73(68.4mo)| MPS–: 152(156.5mo)	2.94905992201016|-2.91756909855005	0.00071103	0.370533	overall_survival	NA	8840	MSigDBGO
MSigDBGO_4042	GO_PROTEIN_COMPLEX_INVOLVED_IN_CELL_ADHESION	glioma	1.22332e-08	0	MPS+: 32(25.83mo)| MPS–: 108(148.17mo)	3.17119195323912|-2.99113273380441	5.03986e-07	0.15785	overall_survival	NA	8852	MSigDBGO
MSigDBGO_3053	GO_POSITIVE_REGULATION_OF_CELL_KILLING	glioma	0.000538473	0.0005	MPS+: 43(44.5mo)| MPS–: 150(148.17mo)	2.8488958335043|-2.84491396946406	0.000998672	0.326417	overall_survival	NA	8871	MSigDBGO
MSigDBGO_4654	GO_CATION_TRANSMEMBRANE_TRANSPORTER_ACTIVITY	glioma	0.000127978	0.00014	MPS+: 74(148.17mo)| MPS–: 75(41.7mo)	10.6106571497775|-5.60241760189014	0.000364405	3.84756	overall_survival	NA	8892	MSigDBGO
FIRE1KBup_783	TCGA_MELANOMA_DIS_K40_DNA_MIz8_.ATCCGG[AG][CGT]	glioma	0.00148916	0.00134	MPS+: 99(135.6mo)| MPS–: 62(55.53mo)	3.68435970120043|-2.99194032692949	0.00270779	3.32606	overall_survival	NA	8895	FIRE1KBup
MSigDBGO_1473	GO_REGULATION_OF_CHROMOSOME_SEGREGATION	glioma	5.58185e-05	3e-05	MPS+: 110(41.7mo)| MPS–: 192(96.9mo)	3.04576369342613|-3.04145471681048	9.70472e-05	0.400827	overall_survival	NA	8897	MSigDBGO
MSigDBGO_1226	GO_REGULATION_OF_RESPONSE_TO_EXTERNAL_STIMULUS	glioma	0.000289062	0.00031	MPS+: 75(52.6mo)| MPS–: 74(NAmo)	4.41004570125875|-9.21066692960286	0.000746055	0.26005	overall_survival	NA	8900	MSigDBGO
MSigDBGO_1967	GO_RIBONUCLEOPROTEIN_COMPLEX_SUBUNIT_ORGANIZATION	glioma	0.000449987	0.00043	MPS+: 75(172.2mo)| MPS–: 75(45.03mo)	11.0380842161985|-9.12647589319132	0.000971914	3.51872	overall_survival	NA	8904	MSigDBGO
FIRE1KBup_1318	TCGA_OVARIAN_DIS_K10_DNA_MIz36_.G[AC]CGCGC.	glioma	8.75635e-05	4e-05	MPS+: 150(135.6mo)| MPS–: 150(52.6mo)	19.6332612738588|-2.75878301504392	0.000145469	2.49486	overall_survival	NA	8930	FIRE1KBup
MSigDBONC_189	LEF1_UP.V1_UP	glioma	0.00015213	0.00017	MPS+: 51(68.4mo)| MPS–: 127(132.6mo)	3.07752782782256|-2.92991537361989	0.000326839	0.314775	overall_survival	NA	8991	MSigDBONC
MSigDBMOT_677	RNGTGGGC_UNKNOWN	glioma	0.000316271	0.00027	MPS+: 199(95.83mo)| MPS–: 57(51.57mo)	3.38879593258954|-2.78171408906748	0.000518345	2.63924	overall_survival	NA	9002	MSigDBMOT
MSigDBGO_289	GO_INTRACELLULAR_PROTEIN_TRANSPORT	glioma	5.42037e-05	2e-05	MPS+: 150(95.83mo)| MPS–: 150(45.03mo)	8.01629222396787|-5.55508508685981	8.86048e-05	2.48783	overall_survival	NA	9026	MSigDBGO
MSigDBGO_3082	GO_MYELOID_CELL_DIFFERENTIATION	glioma	0.000313843	0.00027	MPS+: 75(63.83mo)| MPS–: 153(148.17mo)	2.94747815520698|-2.93271203782558	0.000531604	0.374056	overall_survival	NA	9130	MSigDBGO
MSigDBGO_4306	GO_CELL_BODY	glioma	0.000772574	0.00067	MPS+: 99(136.13mo)| MPS–: 100(63.83mo)	14.3925815235796|-3.50461309715183	0.00121818	2.77166	overall_survival	NA	9137	MSigDBGO
MSigDBGO_4102	GO_NUCLEAR_REPLICATION_FORK	glioma	7.53485e-05	3e-05	MPS+: 67(32.9mo)| MPS–: 100(148.17mo)	2.86411927558986|-2.93000993913811	0.000179143	0.309739	overall_survival	NA	9138	MSigDBGO
MSigDBGO_1042	GO_CELL_SUBSTRATE_ADHESION	glioma	0.000182342	0.00023	MPS+: 74(52.6mo)| MPS–: 103(147.07mo)	3.32567740999843|-3.32461056034095	0.000371728	0.31721	overall_survival	NA	9181	MSigDBGO
MSigDBGO_3699	GO_LYMPHOCYTE_DIFFERENTIATION	glioma	0.000134202	0.00011	MPS+: 89(63.83mo)| MPS–: 199(156.5mo)	3.18606764659592|-3.24089087481457	0.000232264	0.388224	overall_survival	NA	9215	MSigDBGO
FIRE1KBup_1200	TCGA_KIDNEY_DIS_K45_DNA_MIz16_[CGT][CGT]TCG[CT][GT]A[CGT]	glioma	3.8512e-05	3e-05	MPS+: 200(119.03mo)| MPS–: 163(52.6mo)	5.60329989901203|-2.86649820282146	6.34005e-05	2.44734	overall_survival	NA	9262	FIRE1KBup
MSigDBMOT_807	CACGTG_MYC_Q2	glioma	6.2475e-06	1e-05	MPS+: 249(96.9mo)| MPS–: 170(41.4mo)	3.46065752729815|-3.16146967389303	1.12674e-05	2.40229	overall_survival	NA	9289	MSigDBMOT
MSigDBMOT_560	CTTGTAT_MIR381	glioma	0.00149913	0.00149	MPS+: 75(106.67mo)| MPS–: 75(NAmo)	12.0830932486753|-3.42135382518337	0.00241933	3.42764	overall_survival	NA	9305	MSigDBMOT
MSigDBGO_1451	GO_RESPONSE_TO_BACTERIUM	glioma	0.000507499	0.00048	MPS+: 75(63.83mo)| MPS–: 74(NAmo)	7.52298096123084|-14.554152079916	0.00117072	0.271223	overall_survival	NA	9406	MSigDBGO
MSigDB_655	REACTOME_CELL_CYCLE	glioma	0.000362942	0.00035	MPS+: 100(51.57mo)| MPS–: 99(96.9mo)	9.46191982600989|-18.329427551771	0.000624616	0.3642	overall_survival	NA	9415	MSigDB
MSigDBMOT_637	GCAAAAA_MIR129	glioma	0.00273586	0.0029	MPS+: 249(99.6mo)| MPS–: 65(NAmo)	3.36265986425403|-2.81045794085603	0.00371845	2.45811	overall_survival	NA	9471	MSigDBMOT
MSigDBGO_409	GO_CELLULAR_RESPONSE_TO_BIOTIC_STIMULUS	glioma	0.0011452	0.00113	MPS+: 75(63.83mo)| MPS–: 74(136.13mo)	3.16487095526|-6.72413986765365	0.00236894	0.273055	overall_survival	NA	9515	MSigDBGO
FIRE1KBup_1207	TCGA_PROSTATE_CON_LOG2R_bins10_DNA_MIz29_[CGT]CTCCCT[CT][CT]	glioma	0.000274905	0.00029	MPS+: 99(135.6mo)| MPS–: 86(52.6mo)	5.86717060743557|-3.08949976553691	0.000517833	3.04907	overall_survival	NA	9535	FIRE1KBup
MSigDBGO_6073	GO_DNA_DAMAGE_RESPONSE_SIGNAL_TRANSDUCTION_BY_P53_CLASS_MEDIATOR	glioma	9.76139e-07	0	MPS+: 34(30.63mo)| MPS–: 103(148.17mo)	2.88754529725998|-2.88743842244417	1.31343e-05	0.17155	overall_survival	NA	9572	MSigDBGO
MSigDBGO_2976	GO_NEGATIVE_REGULATION_OF_MULTI_ORGANISM_PROCESS	glioma	3.19115e-09	0	MPS+: 39(27.13mo)| MPS–: 88(148.17mo)	3.37966143200642|-3.32891995505672	5.58289e-07	0.118564	overall_survival	NA	9624	MSigDBGO
MSigDBGO_4038	GO_AMPA_GLUTAMATE_RECEPTOR_COMPLEX	glioma	1.2499e-10	0	MPS+: 98(136.13mo)| MPS–: 25(24.73mo)	2.84607198684981|-2.85131420625841	1.63093e-07	12.9343	overall_survival	NA	9649	MSigDBGO
FIRE1KBup_960	TCGA_BLADDER_DIS_K45_DNA_MIz9_.CCTTCG[CT].	glioma	0.000490477	0.00046	MPS+: 75(135.6mo)| MPS–: 75(34.43mo)	6.31341865659304|-3.60922972134007	0.000909668	3.36188	overall_survival	NA	9655	FIRE1KBup
MSigDBGO_3910	GO_EXTRACELLULAR_MATRIX	glioma	0.000103532	0.00011	MPS+: 96(52.6mo)| MPS–: 247(132.6mo)	3.10230737348341|-3.10351373448806	0.000164489	0.409831	overall_survival	NA	9661	MSigDBGO
MSigDBGO_4213	GO_MITOCHONDRIAL_PART	glioma	0.00234173	0.00226	MPS+: 100(119.03mo)| MPS–: 100(50.83mo)	11.7573563990729|-16.9149258500112	0.00342426	2.69368	overall_survival	NA	9684	MSigDBGO
MSigDBGO_2728	GO_UROGENITAL_SYSTEM_DEVELOPMENT	glioma	4.91702e-06	0	MPS+: 55(68.4mo)| MPS–: 74(156.5mo)	2.94957293036355|-2.90694988331597	7.64527e-05	0.141899	overall_survival	NA	9799	MSigDBGO
MSigDBGO_3754	GO_CELLULAR_RESPONSE_TO_ABIOTIC_STIMULUS	glioma	1.32742e-08	0	MPS+: 31(27.13mo)| MPS–: 91(172.2mo)	2.88414907821344|-2.90278177539357	8.38229e-06	0.0808171	overall_survival	NA	9806	MSigDBGO
MSigDBGO_4172	GO_CATION_CHANNEL_COMPLEX	glioma	0.000148928	0.00014	MPS+: 174(136.13mo)| MPS–: 106(52.6mo)	3.10991891556516|-3.0088750473623	0.000244709	2.55639	overall_survival	NA	9825	MSigDBGO
MSigDBGO_4212	GO_VACUOLAR_PART	glioma	0.000109367	0.00012	MPS+: 100(63.83mo)| MPS–: 206(119.03mo)	2.90168097824487|-2.82871816745405	0.000178136	0.409146	overall_survival	NA	9903	MSigDBGO
MSigDBGO_4109	GO_BASEMENT_MEMBRANE	glioma	6.61813e-05	9e-05	MPS+: 55(27.13mo)| MPS–: 99(132.6mo)	3.09083274206537|-3.31703253647973	0.000149708	0.311296	overall_survival	NA	9915	MSigDBGO
MSigDBGO_2084	GO_NIK_NF_KAPPAB_SIGNALING	glioma	5.19271e-07	0	MPS+: 32(27.13mo)| MPS–: 99(136.13mo)	3.30552222695622|-3.25978418592453	1.07918e-05	0.156347	overall_survival	NA	9946	MSigDBGO
MSigDBGO_3097	GO_POSITIVE_REGULATION_OF_ALPHA_BETA_T_CELL_DIFFERENTIATION	glioma	7.3762e-06	0	MPS+: 40(64.43mo)| MPS–: 89(156.5mo)	2.83687857470316|-2.7669372009184	0.000100269	0.147762	overall_survival	NA	9960	MSigDBGO
MSigDB_531	PID_INTEGRIN2_PATHWAY	glioma	1.57885e-06	0	MPS+: 37(34.43mo)| MPS–: 94(136.13mo)	2.96964448046012|-2.96303567707715	2.74447e-05	0.158473	overall_survival	NA	10003	MSigDB
FIRE1KB3p_3997	TCGA_LIVER_DIS_K40_RNA_MIz25_.C[GT]TGT[AG][AC].	glioma	0.000865838	0.00085	MPS+: 75(136.13mo)| MPS–: 75(32.07mo)	21.3442583053509|-9.27587370581641	0.00147096	3.28172	overall_survival	NA	10112	FIRE1KB3p
FIRE1KBup_928	TCGA_STOMACH_DIS_K45_DNA_MIz31_.CCCCC[CT]C[CGT]	glioma	0.000759443	0.00076	MPS+: 74(135.6mo)| MPS–: 75(55.53mo)	11.6712816483508|-5.71460041218532	0.00148676	3.51485	overall_survival	NA	10124	FIRE1KBup
MSigDBGO_1612	GO_OXIDATIVE_PHOSPHORYLATION	glioma	0.00104439	0.00103	MPS+: 131(148.17mo)| MPS–: 150(64.43mo)	3.19325229809472|-5.71399226080448	0.00153388	2.53431	overall_survival	NA	10153	MSigDBGO
MSigDBGO_2187	GO_NEUROGENESIS	glioma	0.000585032	0.00063	MPS+: 74(106.67mo)| MPS–: 75(52.6mo)	23.4149427795183|-7.44455299862076	0.00101474	3.50376	overall_survival	NA	10160	MSigDBGO
MSigDBGO_30	GO_DENDRITE_DEVELOPMENT	glioma	0.000390916	0.00034	MPS+: 199(96.9mo)| MPS–: 79(63.83mo)	4.1788871414868|-2.7776536022458	0.000603267	2.53721	overall_survival	NA	10171	MSigDBGO
MSigDBGO_7690	GO_SIGNAL_TRANSDUCTION_INVOLVED_IN_CELL_CYCLE_CHECKPOINT	glioma	2.00269e-08	0	MPS+: 38(30.63mo)| MPS–: 90(106.67mo)	3.24142278300872|-3.2454540029529	6.91897e-07	0.154023	overall_survival	NA	10220	MSigDBGO
MSigDB_4725	REACTOME_DNA_DAMAGE_TELOMERE_STRESS_INDUCED_SENESCENCE	glioma	5.31775e-05	4e-05	MPS+: 58(44.5mo)| MPS–: 180(140.97mo)	2.9555971158529|-2.92208607973177	9.88678e-05	0.387122	overall_survival	NA	10309	MSigDB
MSigDBGO_3177	GO_POSITIVE_REGULATION_OF_T_CELL_MEDIATED_IMMUNITY	glioma	2.38249e-07	0	MPS+: 38(37.9mo)| MPS–: 90(147.07mo)	2.77532393913666|-2.76489784941368	6.12177e-06	0.157787	overall_survival	NA	10327	MSigDBGO
MSigDBGO_597	GO_NEGATIVE_REGULATION_OF_INNATE_IMMUNE_RESPONSE	glioma	7.22122e-12	0	MPS+: 35(24.73mo)| MPS–: 79(156.5mo)	3.21985281682091|-3.19027294548455	1.01197e-06	0.0448363	overall_survival	NA	10367	MSigDBGO
MSigDBGO_1134	GO_CELL_CELL_ADHESION	glioma	0.000534981	0.00055	MPS+: 75(40.67mo)| MPS–: 74(NAmo)	6.4267163631569|-8.24066257573128	0.00112949	0.288744	overall_survival	NA	10385	MSigDBGO
MSigDBGO_7797	GO_REGULATION_OF_PEPTIDE_HORMONE_SECRETION	glioma	1.19553e-06	0	MPS+: 99(136.13mo)| MPS–: 26(51.57mo)	2.99898754455427|-2.85214727102366	2.46399e-05	6.90836	overall_survival	NA	10386	MSigDBGO
MSigDBGO_3303	GO_PATTERN_SPECIFICATION_PROCESS	glioma	0.00156038	0.00145	MPS+: 76(68.4mo)| MPS–: 98(140.97mo)	3.00737674668623|-2.97015120996174	0.00257155	0.331033	overall_survival	NA	10420	MSigDBGO
MSigDBGO_4539	GO_ATPASE_ACTIVITY_COUPLED	glioma	0.007814	0.00752	MPS+: 89(NAmo)| MPS–: 66(88.67mo)	2.75974706744128|-2.77945701921471	0.0116833	0.318656	overall_survival	NA	10437	MSigDBGO
MSigDBGO_719	GO_CHROMOSOME_SEPARATION	glioma	0.000718415	0.00073	MPS+: 75(41.7mo)| MPS–: 75(147.07mo)	3.79185460796806|-6.00476341573699	0.00137684	0.309866	overall_survival	NA	10485	MSigDBGO
MSigDBGO_4348	GO_MICROTUBULE_ORGANIZING_CENTER_PART	glioma	3.63072e-05	2e-05	MPS+: 89(37.33mo)| MPS–: 57(88.67mo)	3.16476344396978|-3.12283819689874	0.000115923	0.238408	overall_survival	NA	10519	MSigDBGO
MSigDBGO_8935	GO_POLYSOMAL_RIBOSOME	glioma	4.52093e-05	2e-05	MPS+: 150(88.67mo)| MPS–: 112(38.4mo)	2.94621741250634|-3.02447114843304	7.9601e-05	2.53693	overall_survival	NA	10538	MSigDBGO
MSigDBGO_2344	GO_TISSUE_REMODELING	glioma	1.9683e-09	0	MPS+: 29(27.13mo)| MPS–: 91(NAmo)	3.08397714545205|-3.03815084769784	3.71607e-07	0.122073	overall_survival	NA	10569	MSigDBGO
MSigDB_614	REACTOME_TRANSLATION	glioma	0.000312886	0.00021	MPS+: 150(95.83mo)| MPS–: 150(74.5mo)	7.56810314005804|-11.3631537487513	0.000471897	2.42134	overall_survival	NA	10580	MSigDB
MSigDBGO_581	GO_MITOCHONDRIAL_RESPIRATORY_CHAIN_COMPLEX_ASSEMBLY	glioma	0.00265416	0.00269	MPS+: 100(148.17mo)| MPS–: 100(63.83mo)	5.07931273844625|-8.04903859390763	0.00377561	2.63042	overall_survival	NA	10595	MSigDBGO
MSigDBGO_464	GO_METAL_ION_TRANSPORT	glioma	0.000449791	0.00043	MPS+: 74(148.17mo)| MPS–: 75(51.57mo)	12.2796582602547|-5.2205856494372	0.000934418	3.42285	overall_survival	NA	10617	MSigDBGO
MSigDBGO_1512	GO_ACUTE_INFLAMMATORY_RESPONSE	glioma	0.00161484	0.00162	MPS+: 74(52.6mo)| MPS–: 75(156.5mo)	2.68452006004464|-6.30642539898929	0.00300493	0.292166	overall_survival	NA	10618	MSigDBGO
MSigDBGO_88	GO_ATTACHMENT_OF_SPINDLE_MICROTUBULES_TO_KINETOCHORE	glioma	0.000312205	0.0004	MPS+: 51(36.87mo)| MPS–: 114(147.07mo)	2.97347305971764|-2.96877755751084	0.000601136	0.328342	overall_survival	NA	10635	MSigDBGO
MSigDBGO_2545	GO_MICROTUBULE_ORGANIZING_CENTER_ORGANIZATION	glioma	4.4537e-05	3e-05	MPS+: 78(32.9mo)| MPS–: 67(96.9mo)	3.33721118065349|-3.0582808898199	0.000159903	0.237544	overall_survival	NA	10681	MSigDBGO
MSigDBGO_324	GO_REGULATION_OF_COAGULATION	glioma	1.45831e-05	1e-05	MPS+: 38(52.6mo)| MPS–: 98(156.5mo)	3.05260718295138|-2.97985878203032	8.98495e-05	0.20119	overall_survival	NA	10692	MSigDBGO
MSigDBGO_8236	GO_NEGATIVE_REGULATION_OF_LEUKOCYTE_CELL_CELL_ADHESION	glioma	5.46905e-07	0	MPS+: 45(38.4mo)| MPS–: 82(156.5mo)	3.13026481702127|-3.1404058105637	9.85587e-06	0.17134	overall_survival	NA	10816	MSigDBGO
MSigDB_1010	REACTOME_COMPLEMENT_CASCADE	glioma	0.000500761	0.00047	MPS+: 75(52.6mo)| MPS–: 74(156.5mo)	3.41708117314361|-5.32036065343186	0.00104447	0.296083	overall_survival	NA	10844	MSigDB
MSigDBGO_3393	GO_REGULATION_OF_PROTEOLYSIS	glioma	4.88441e-06	0	MPS+: 39(37.9mo)| MPS–: 88(156.5mo)	3.18228387032724|-2.93993808728098	5.24392e-05	0.172535	overall_survival	NA	10847	MSigDBGO
MSigDB_4753	REACTOME_ECM_PROTEOGLYCANS	glioma	0.00032617	0.0004	MPS+: 48(38.4mo)| MPS–: 127(115.67mo)	3.00530132403803|-2.97827447525115	0.00059096	0.338681	overall_survival	NA	10941	MSigDB
MSigDBGO_1596	GO_REGULATION_OF_SYMBIOSIS_ENCOMPASSING_MUTUALISM_THROUGH_PARASITISM	glioma	1.47188e-06	0	MPS+: 35(27.13mo)| MPS–: 95(136.13mo)	3.11741824200246|-3.12397002397826	1.59935e-05	0.190609	overall_survival	NA	11049	MSigDBGO
MSigDB_516	PID_P53_DOWNSTREAM_PATHWAY	glioma	9.40716e-07	0	MPS+: 25(27.13mo)| MPS–: 93(148.17mo)	3.22677575778551|-3.09017607348819	2.41446e-05	0.138195	overall_survival	NA	11058	MSigDB
MSigDB_5453	REACTOME_NONSENSE_MEDIATED_DECAY_NMD	glioma	0.000728922	0.00066	MPS+: 100(94.5mo)| MPS–: 100(40.3mo)	16.6896118047012|-11.144819305417	0.00110228	2.60088	overall_survival	NA	11077	MSigDB
KNOWNMOT_694	HOXA10.3_5p_[AG]G[CT][AC]AT[AT]AAA[ACT]	glioma	1.57041e-10	0	MPS+: 82(136.13mo)| MPS–: 27(24.73mo)	2.95272068580773|-2.99075820024478	2.50796e-07	13.7719	overall_survival	NA	11078	KNOWNMOT
MSigDBGO_423	GO_CELLULAR_RESPONSE_TO_ORGANIC_CYCLIC_COMPOUND	glioma	0.000162068	0.0001	MPS+: 75(45.03mo)| MPS–: 71(NAmo)	2.66770129945711|-2.67401303835804	0.000467541	0.250487	overall_survival	NA	11116	MSigDBGO
MSigDBGO_1427	GO_T_CELL_DIFFERENTIATION_INVOLVED_IN_IMMUNE_RESPONSE	glioma	2.28951e-05	3e-05	MPS+: 38(39.43mo)| MPS–: 88(156.5mo)	3.31153771593055|-3.15257516423858	0.000171016	0.178285	overall_survival	NA	11185	MSigDBGO
MSigDB_669	REACTOME_SRP_DEPENDENT_COTRANSLATIONAL_PROTEIN_TARGETING_TO_MEMBRANE	glioma	9.4859e-05	4e-05	MPS+: 150(94.5mo)| MPS–: 150(45.03mo)	8.37552684329934|-7.74136446544372	0.00014755	2.39388	overall_survival	NA	11278	MSigDB
MSigDBGO_3042	GO_FIBRINOLYSIS	glioma	2.40417e-06	0	MPS+: 26(29.53mo)| MPS–: 101(119.03mo)	2.87767186511026|-2.88539835589699	2.16014e-05	0.19093	overall_survival	NA	11383	MSigDBGO
MSigDBGO_4424	GO_COLLAGEN_TRIMER	glioma	0.000175739	0.00019	MPS+: 53(33.7mo)| MPS–: 120(99.6mo)	3.06443985242722|-3.03103178770124	0.000336399	0.343256	overall_survival	NA	11426	MSigDBGO
MSigDBGO_4033	GO_AXON	glioma	0.0024996	0.00247	MPS+: 99(136.13mo)| MPS–: 100(55.53mo)	24.2447301803439|-4.36107482097238	0.00342257	2.60758	overall_survival	NA	11433	MSigDBGO
MSigDBONC_171	KRAS.300_UP.V1_UP	glioma	0.00110812	0.00117	MPS+: 111(136.13mo)| MPS–: 61(52.6mo)	2.85625171869626|-2.89398071605815	0.00181488	2.90991	overall_survival	NA	11494	MSigDBONC
MSigDBGO_6280	GO_PROTEIN_CONTAINING_COMPLEX_DISASSEMBLY	glioma	0.00135814	0.00138	MPS+: 75(115.67mo)| MPS–: 75(40.3mo)	5.9171184286049|-4.33851368398333	0.00224032	3.08139	overall_survival	NA	11539	MSigDBGO
MSigDBGO_8315	GO_REGULATION_OF_VIRAL_LIFE_CYCLE	glioma	9.95629e-07	0	MPS+: 39(27.13mo)| MPS–: 87(148.17mo)	2.85667114396579|-2.76976879304208	1.05448e-05	0.194304	overall_survival	NA	11631	MSigDBGO
MSigDBGO_6215	GO_CHEMOKINE_PRODUCTION	glioma	0.00019735	0.00026	MPS+: 45(52.6mo)| MPS–: 103(148.17mo)	2.82852369021939|-2.80786121157351	0.000474626	0.286863	overall_survival	NA	11635	MSigDBGO
MSigDBGO_9100	GO_INTRINSIC_COMPONENT_OF_POSTSYNAPTIC_MEMBRANE	glioma	0.0005559	0.00057	MPS+: 74(136.13mo)| MPS–: 75(52.6mo)	14.1352567204947|-3.81551297080241	0.00102187	3.23693	overall_survival	NA	11644	MSigDBGO
MSigDBGO_3761	GO_T_CELL_SELECTION	glioma	4.04955e-06	0	MPS+: 47(34.43mo)| MPS–: 79(156.5mo)	2.90370816504893|-2.92676074995767	3.43702e-05	0.19536	overall_survival	NA	11681	MSigDBGO
MSigDBMOT_310	ERR1_Q2	glioma	0.0042843	0.00385	MPS+: 180(136.13mo)| MPS–: 42(63.83mo)	2.84827783261601|-2.88876683392313	0.00578295	2.5169	overall_survival	NA	11881	MSigDBMOT
MSigDBGO_3322	GO_REGULATION_OF_CELL_SHAPE	glioma	7.43195e-05	9e-05	MPS+: 69(38.4mo)| MPS–: 62(172.2mo)	2.77267670002678|-2.74701074820753	0.000310642	0.217272	overall_survival	NA	11889	MSigDBGO
MSigDBGO_3511	GO_TRANSMEMBRANE_TRANSPORT	glioma	0.00112545	0.00111	MPS+: 74(96.9mo)| MPS–: 75(41.7mo)	10.7338528918352|-5.79311657083236	0.00198899	3.19689	overall_survival	NA	11915	MSigDBGO
MSigDBGO_1733	GO_AMIDE_BIOSYNTHETIC_PROCESS	glioma	0.00040898	0.00037	MPS+: 150(119.03mo)| MPS–: 150(74.5mo)	7.60488141437922|-6.79045909786143	0.000594113	2.36717	overall_survival	NA	11963	MSigDBGO
MSigDBGO_3220	GO_IMMUNE_RESPONSE_REGULATING_CELL_SURFACE_RECEPTOR_SIGNALING_PATHWAY	glioma	0.000534636	0.00054	MPS+: 95(63.83mo)| MPS–: 149(136.13mo)	3.1047934243612|-4.37957210449767	0.000813561	0.402432	overall_survival	NA	11972	MSigDBGO
MSigDB_5205	REACTOME_MITOTIC_SPINDLE_CHECKPOINT	glioma	0.000578665	0.00059	MPS+: 75(36.87mo)| MPS–: 75(147.07mo)	6.2867791556128|-8.33707112590956	0.00105345	0.329798	overall_survival	NA	11987	MSigDB
MSigDBONC_75	PRC2_EZH2_UP.V1_DN	glioma	5.14567e-07	0	MPS+: 39(32.9mo)| MPS–: 74(147.07mo)	2.91508753108778|-2.86370771923108	8.90285e-06	0.160752	overall_survival	NA	12053	MSigDBONC
MSigDBGO_4071	GO_POTASSIUM_CHANNEL_COMPLEX	glioma	0.00097755	0.00092	MPS+: 74(136.13mo)| MPS–: 72(41.7mo)	9.94056665181652|-2.93638435360695	0.00179906	3.71616	overall_survival	NA	12069	MSigDBGO
MSigDBONC_167	CORDENONSI_YAP_CONSERVED_SIGNATURE	glioma	8.13878e-06	0	MPS+: 31(27.13mo)| MPS–: 81(NAmo)	2.79810054476916|-2.81391030855744	9.00822e-05	0.157109	overall_survival	NA	12102	MSigDBONC
MSigDBGO_34	GO_NEURON_DEVELOPMENT	glioma	0.000132883	0.00011	MPS+: 199(106.67mo)| MPS–: 139(63.83mo)	8.3476335254706|-3.10457873039619	0.000197885	2.3476	overall_survival	NA	12109	MSigDBGO
MSigDBGO_2125	GO_REGULATION_OF_CALCIUM_ION_DEPENDENT_EXOCYTOSIS	glioma	0.00179247	0.00178	MPS+: 74(148.17mo)| MPS–: 75(63.83mo)	17.7551057911486|-3.73485623158381	0.00307846	3.1746	overall_survival	NA	12110	MSigDBGO
MSigDBGO_1026	GO_LEUKOCYTE_CHEMOTAXIS	glioma	0.0013598	0.00124	MPS+: 90(63.83mo)| MPS–: 99(156.5mo)	3.1156823905849|-7.60431168732036	0.00214084	0.359577	overall_survival	NA	12118	MSigDBGO
MSigDBGO_1409	GO_NEGATIVE_REGULATION_OF_CELL_CYCLE_PROCESS	glioma	0.000584483	0.00054	MPS+: 96(52.6mo)| MPS–: 99(148.17mo)	2.96263353100414|-7.19158703347137	0.000970305	0.365004	overall_survival	NA	12119	MSigDBGO
MSigDBGO_2250	GO_SYNAPTIC_SIGNALING	glioma	0.0021554	0.00215	MPS+: 74(136.13mo)| MPS–: 75(55.53mo)	51.305679886518|-10.7729651411246	0.0035857	3.17231	overall_survival	NA	12136	MSigDBGO
MSigDBGO_7147	GO_ENTRY_INTO_OTHER_ORGANISM_INVOLVED_IN_SYMBIOTIC_INTERACTION	glioma	5.67531e-05	2e-05	MPS+: 30(27.13mo)| MPS–: 97(148.17mo)	2.93262085059508|-2.91754357999586	0.000238771	0.210465	overall_survival	NA	12147	MSigDBGO
MSigDBGO_607	GO_CELL_CELL_SIGNALING	glioma	0.00112469	0.00111	MPS+: 74(106.67mo)| MPS–: 75(52.6mo)	23.6792921282137|-6.75918067854452	0.001914	3.16335	overall_survival	NA	12206	MSigDBGO
FIRE1KB3p_3902	TCGA_LUNG_AD_DIS_K45_RNA_MIz12_[CGT]CG[AGT]T[AT][CGT]T.	glioma	0.000878272	0.00086	MPS+: 149(88.67mo)| MPS–: 92(49.37mo)	6.65915888385452|-3.31514439352522	0.0012354	2.47707	overall_survival	NA	12222	FIRE1KB3p
MSigDB_4550	REACTOME_INFLUENZA_INFECTION	glioma	0.000737577	0.00066	MPS+: 100(95.83mo)| MPS–: 100(41.4mo)	11.9345489554581|-10.417091113599	0.00107344	2.53405	overall_survival	NA	12241	MSigDB
MSigDBONC_104	BMI1_DN_MEL18_DN.V1_UP	glioma	3.65139e-07	0	MPS+: 30(27.13mo)| MPS–: 72(NAmo)	3.34271356349789|-3.11068464959502	3.77706e-05	0.0978422	overall_survival	NA	12248	MSigDBONC
FIRE1KB3p_5080	TCGA_GBM_DIS_K45_RNA_MIz12_.TACC[AT]G[CG].	glioma	0.00106974	0.00095	MPS+: 100(132.6mo)| MPS–: 83(55.53mo)	7.40232494542441|-2.8059500563706	0.00164321	2.79484	overall_survival	NA	12334	FIRE1KB3p
FIRE1KBup_932	TCGA_LUNG_AD_DIS_K45_DNA_MIz29_.CCCGGCG.	glioma	0.00210872	0.00199	MPS+: 99(136.13mo)| MPS–: 100(55.53mo)	16.1615363583104|-7.96355239012262	0.00298919	2.55547	overall_survival	NA	12396	FIRE1KBup
MSigDBGO_5911	GO_SYNAPTIC_VESICLE_EXOCYTOSIS	glioma	0.000939322	0.0009	MPS+: 74(136.13mo)| MPS–: 75(55.53mo)	18.1501963462267|-3.57338433387464	0.00170078	3.13827	overall_survival	NA	12417	MSigDBGO
MSigDBGO_1183	GO_EMBRYO_DEVELOPMENT	glioma	0.00176908	0.00188	MPS+: 74(49.7mo)| MPS–: 86(NAmo)	3.05635121273765|-2.97241620348003	0.00274443	0.346986	overall_survival	NA	12445	MSigDBGO
MSigDBGO_5088	GO_POTASSIUM_CHANNEL_ACTIVITY	glioma	0.00160229	0.00165	MPS+: 151(136.13mo)| MPS–: 82(55.53mo)	2.92642502913261|-2.94222326527359	0.0022346	2.47218	overall_survival	NA	12500	MSigDBGO
MSigDBGO_9177	GO_PROXIMAL_PROMOTER_SEQUENCE_SPECIFIC_DNA_BINDING	glioma	0.00189811	0.00198	MPS+: 75(64.43mo)| MPS–: 70(148.17mo)	3.50657915078108|-3.47700275167596	0.00367842	0.274182	overall_survival	NA	12525	MSigDBGO
FIRE1KBup_539	TCGA_UTERINE_ENDOMETRIAL_DIS_K10_DNA_MIz15_[AG]CG[CT]ATG[ACT][CGT]	glioma	7.61321e-05	4e-05	MPS+: 200(95.83mo)| MPS–: 134(63.83mo)	4.44771038829989|-3.23417006199375	0.000120812	2.33558	overall_survival	NA	12535	FIRE1KBup
MSigDBGO_277	GO_VESICLE_LOCALIZATION	glioma	0.00101933	0.0009	MPS+: 99(106.67mo)| MPS–: 100(55.53mo)	10.6542688735422|-2.93181136856256	0.00149065	2.54139	overall_survival	NA	12604	MSigDBGO
MSigDBGO_3073	GO_CELL_ADHESION_MEDIATED_BY_INTEGRIN	glioma	2.96262e-05	4e-05	MPS+: 44(27.13mo)| MPS–: 89(148.17mo)	2.99963820559452|-2.99310117543791	0.000111366	0.241102	overall_survival	NA	12628	MSigDBGO
MSigDBONC_106	BMI1_DN.V1_UP	glioma	4.53125e-06	0	MPS+: 35(27.3mo)| MPS–: 81(156.5mo)	3.21811327585366|-3.02398921657033	3.7174e-05	0.191238	overall_survival	NA	12684	MSigDBONC
MSigDBGO_3551	GO_REGULATION_OF_TRANSCRIPTION_INVOLVED_IN_G1_S_TRANSITION_OF_MITOTIC_CELL_CYCLE	glioma	6.37852e-05	2e-05	MPS+: 39(32.9mo)| MPS–: 105(94.5mo)	2.80188042535911|-2.77754261465865	0.000173089	0.274596	overall_survival	NA	12747	MSigDBGO
MSigDBGO_4055	GO_CYTOSOLIC_SMALL_RIBOSOMAL_SUBUNIT	glioma	0.00129173	0.00117	MPS+: 100(95.83mo)| MPS–: 100(40.3mo)	6.96290498112309|-5.46912160792366	0.0018469	2.50826	overall_survival	NA	12777	MSigDBGO
MSigDBGO_4245	GO_SPLICEOSOMAL_COMPLEX	glioma	0.00444581	0.00444	MPS+: 100(NAmo)| MPS–: 99(74.5mo)	9.67728505900431|-6.60671377295795	0.00601448	2.53071	overall_survival	NA	12793	MSigDBGO
MSigDBGO_2805	GO_CONNECTIVE_TISSUE_DEVELOPMENT	glioma	3.95438e-06	0	MPS+: 33(33.7mo)| MPS–: 69(NAmo)	2.8789063555112|-2.83215407614531	7.7071e-05	0.134034	overall_survival	NA	12815	MSigDBGO
MSigDBGO_665	GO_NEGATIVE_REGULATION_OF_CELL_CELL_ADHESION	glioma	4.39411e-05	3e-05	MPS+: 41(52.6mo)| MPS–: 80(156.5mo)	2.75441179078339|-2.73808403606144	0.000218689	0.207436	overall_survival	NA	12825	MSigDBGO
FIRE1KBup_927	TCGA_OVARIAN_DIS_K45_DNA_MIz28_.CCCCC[CT]C[ACT]	glioma	0.00464281	0.00482	MPS+: 74(135.6mo)| MPS–: 75(63.83mo)	11.2801450604583|-4.81296036442459	0.00710403	3.08029	overall_survival	NA	12862	FIRE1KBup
MSigDBGO_3062	GO_NUCLEAR_TRANSCRIBED_MRNA_CATABOLIC_PROCESS_NONSENSE_MEDIATED_DECAY	glioma	0.000165507	0.0001	MPS+: 150(94.5mo)| MPS–: 150(42.07mo)	10.9221582071936|-5.83347614686596	0.000250127	2.33388	overall_survival	NA	12953	MSigDBGO
FIRE1KBup_331	TCGA_UTERINE_ENDOMETRIAL_DIS_K45_DNA_MIz17_.[ACG]TCG[CT][GT]A.	glioma	3.14157e-05	3e-05	MPS+: 250(115.67mo)| MPS–: 158(46.7mo)	4.97351051807527|-3.01367608883658	5.01856e-05	2.27851	overall_survival	NA	12983	FIRE1KBup
MSigDBGO_1155	GO_POSITIVE_REGULATION_OF_RESPONSE_TO_EXTERNAL_STIMULUS	glioma	0.00262072	0.00266	MPS+: 95(64.43mo)| MPS–: 99(156.5mo)	2.98163536579327|-7.03397123753293	0.00384408	0.37223	overall_survival	NA	12984	MSigDBGO
FIRE1KB3p_4717	TCGA_ESOPHAGEAL_DIS_K45_RNA_MIz9_.G[GT]CTTG[CT][AGT]	glioma	0.000500373	0.00052	MPS+: 149(106.67mo)| MPS–: 96(55.53mo)	7.19313868052615|-3.27665472322492	0.000731757	2.44098	overall_survival	NA	12995	FIRE1KB3p
FIRE1KB3p_4891	TCGA_THYMOMA_DIS_K10_RNA_MIz31_.[GT]GAT[AT]C[CG].	glioma	0.00623054	0.00652	MPS+: 75(96.9mo)| MPS–: 75(68.4mo)	10.9260042810934|-4.39712186578922	0.00840773	2.91991	overall_survival	NA	13022	FIRE1KB3p
MSigDBGO_2414	GO_DEFENSE_RESPONSE_TO_GRAM_POSITIVE_BACTERIUM	glioma	0.00120533	0.00111	MPS+: 63(44.5mo)| MPS–: 99(148.17mo)	2.99948082636384|-4.01072139975793	0.00192026	0.354553	overall_survival	NA	13106	MSigDBGO
MSigDBGO_5081	GO_ANTIGEN_BINDING	glioma	0.00104619	0.00094	MPS+: 66(44.5mo)| MPS–: 99(148.17mo)	3.10611461161542|-3.7869843094312	0.00169073	0.356858	overall_survival	NA	13148	MSigDBGO
MSigDBGO_2908	GO_STEROL_BIOSYNTHETIC_PROCESS	glioma	0.000467201	0.00051	MPS+: 97(148.17mo)| MPS–: 35(76.2mo)	2.88227005351676|-2.90760231478256	0.00114509	4.00283	overall_survival	NA	13171	MSigDBGO
MSigDB_5304	REACTOME_MET_ACTIVATES_PTK2_SIGNALING	glioma	1.21092e-06	0	MPS+: 31(27.13mo)| MPS–: 76(132.6mo)	2.95502989048772|-2.74672752451787	1.47902e-05	0.174521	overall_survival	NA	13186	MSigDB
MSigDBGO_3565	GO_REGULATION_OF_CELL_KILLING	glioma	0.00164298	0.00156	MPS+: 67(63.83mo)| MPS–: 99(156.5mo)	2.86382913879905|-5.42391146254708	0.00255132	0.357597	overall_survival	NA	13195	MSigDBGO
MSigDBGO_191	GO_CELL_PART_MORPHOGENESIS	glioma	0.00131148	0.00133	MPS+: 74(136.13mo)| MPS–: 75(52.6mo)	23.4349193083446|-5.25341995559388	0.00204475	3.03181	overall_survival	NA	13246	MSigDBGO
MSigDBGO_3474	GO_HISTONE_H3_ACETYLATION	glioma	0.000175622	0.00018	MPS+: 90(119.03mo)| MPS–: 45(38.4mo)	2.76999806261085|-2.75294956675492	0.000438898	3.85553	overall_survival	NA	13265	MSigDBGO
MSigDBGO_1683	GO_LEARNING	glioma	0.00256844	0.00263	MPS+: 74(148.17mo)| MPS–: 75(63.83mo)	10.5579932583399|-3.07131877182929	0.0039886	3.02503	overall_survival	NA	13288	MSigDBGO
MSigDBONC_134	IL15_UP.V1_UP	glioma	0.000210225	0.00024	MPS+: 38(74.5mo)| MPS–: 75(156.5mo)	2.99505368745756|-3.20901404488246	0.000812048	0.201348	overall_survival	NA	13305	MSigDBONC
MSigDBGO_2795	GO_DEVELOPMENTAL_CELL_GROWTH	glioma	0.00260715	0.00256	MPS+: 149(115.67mo)| MPS–: 34(55.53mo)	3.26582116608528|-3.06651846832599	0.00380521	2.71202	overall_survival	NA	13373	MSigDBGO
MSigDBONC_136	IL2_UP.V1_UP	glioma	0.000683216	0.00067	MPS+: 52(45.03mo)| MPS–: 85(156.5mo)	3.00374044130327|-2.99966606563635	0.00155706	0.266988	overall_survival	NA	13412	MSigDBONC
MSigDBGO_4932	GO_CHEMOKINE_BINDING	glioma	0.000124284	5e-05	MPS+: 26(34.43mo)| MPS–: 88(156.5mo)	3.06100374200811|-3.09179119997519	0.000501005	0.208969	overall_survival	NA	13478	MSigDBGO
FIRE1KB3p_3847	TCGA_BLADDER_DIS_K45_RNA_MIz11_.[CG]T[AG]GTGT.	glioma	0.00178231	0.00165	MPS+: 99(106.67mo)| MPS–: 100(68.4mo)	11.9163124016088|-4.1918794178644	0.00239854	2.49355	overall_survival	NA	13510	FIRE1KB3p
MSigDBMOT_584	GTCTTCC_MIR7	glioma	0.00171859	0.00162	MPS+: 99(119.03mo)| MPS–: 43(55.53mo)	3.51789214470283|-2.81152059732438	0.00308861	3.51918	overall_survival	NA	13513	MSigDBMOT
MSigDBGO_4263	GO_PRESYNAPTIC_ACTIVE_ZONE	glioma	0.000303451	0.00033	MPS+: 74(136.13mo)| MPS–: 53(41.7mo)	8.41307684593899|-3.03980565664824	0.00077151	4.06492	overall_survival	NA	13542	MSigDBGO
MSigDBGO_187	GO_COGNITION	glioma	0.00316438	0.00329	MPS+: 74(136.13mo)| MPS–: 75(63.83mo)	15.4614359033679|-3.99828980389281	0.0047569	2.98732	overall_survival	NA	13562	MSigDBGO
MSigDBGO_6169	GO_TELOMERE_MAINTENANCE_VIA_SEMI_CONSERVATIVE_REPLICATION	glioma	1.92451e-05	1e-05	MPS+: 42(30.63mo)| MPS–: 74(106.67mo)	2.64057743176362|-2.87691237270792	8.05801e-05	0.218834	overall_survival	NA	13589	MSigDBGO
MSigDBGO_3764	GO_RESPONSE_TO_MOLECULE_OF_BACTERIAL_ORIGIN	glioma	0.00827873	0.0085	MPS+: 75(64.43mo)| MPS–: 74(NAmo)	4.72978114353153|-9.67265893380638	0.0117583	0.33647	overall_survival	NA	13677	MSigDBGO
MSigDBGO_3666	GO_DNA_REPLICATION	glioma	0.00137864	0.0014	MPS+: 75(41.7mo)| MPS–: 75(106.67mo)	7.57731990621642|-12.3100149470714	0.00219459	0.350787	overall_survival	NA	13680	MSigDBGO
MSigDB_5324	REACTOME_RUNX1_REGULATES_GENES_INVOLVED_IN_MEGAKARYOCYTE_DIFFERENTIATION_AND_PLATELET_FUNCTION	glioma	0.000106283	0.00012	MPS+: 91(44.63mo)| MPS–: 189(147.07mo)	2.90565557778563|-2.91084972538308	0.000171779	0.420368	overall_survival	NA	13687	MSigDB
MSigDBGO_1913	GO_NEGATIVE_REGULATION_OF_DEFENSE_RESPONSE	glioma	0.000842141	0.0007	MPS+: 36(76.2mo)| MPS–: 80(156.5mo)	3.13872434716331|-3.06258325061502	0.00230772	0.221509	overall_survival	NA	13701	MSigDBGO
MSigDBGO_3751	GO_METAPHASE_PLATE_CONGRESSION	glioma	2.49025e-05	2e-05	MPS+: 56(30.63mo)| MPS–: 75(96.9mo)	3.02663683807321|-3.45083864532308	8.65594e-05	0.259854	overall_survival	NA	13747	MSigDBGO
MSigDBGO_3535	GO_CELLULAR_RESPONSE_TO_MECHANICAL_STIMULUS	glioma	0.000208098	0.00022	MPS+: 29(68.4mo)| MPS–: 74(156.5mo)	3.14306294367572|-3.2895268146265	0.000970137	0.181273	overall_survival	NA	13783	MSigDBGO
KNOWNMOT_733	HOXC10.3_5p_G[CT][AC]AT[AT]AAA[ACT]	glioma	8.13155e-05	0.0001	MPS+: 68(136.13mo)| MPS–: 40(49.7mo)	2.92391247181082|-2.86447803436487	0.000349681	4.99437	overall_survival	NA	13792	KNOWNMOT
FIRE1KBup_66	TCGA_PANCREATIC_DIS_K10_DNA_MIz20_[AC]AC[AT][CT]CCT.	glioma	5.3014e-08	0	MPS+: 39(27.3mo)| MPS–: 61(172.2mo)	3.09245473512072|-3.09398820259202	2.86724e-05	0.0729976	overall_survival	NA	13870	FIRE1KBup
MSigDBGO_4111	GO_MITOCHONDRIAL_MATRIX	glioma	0.00490551	0.00486	MPS+: 100(119.03mo)| MPS–: 100(40.3mo)	6.17405015184224|-9.08306795005952	0.006411	2.451	overall_survival	NA	13907	MSigDBGO
MSigDBGO_1858	GO_REGULATION_OF_ALPHA_BETA_T_CELL_DIFFERENTIATION	glioma	0.000740583	0.00071	MPS+: 34(64.43mo)| MPS–: 71(156.5mo)	3.02497006968344|-2.98941316103855	0.00246406	0.19505	overall_survival	NA	14010	MSigDBGO
MSigDBGO_4507	GO_VOLTAGE_GATED_CATION_CHANNEL_ACTIVITY	glioma	0.00415555	0.00428	MPS+: 74(148.17mo)| MPS–: 75(64.43mo)	13.116962603062|-4.87774412151152	0.00619972	2.93151	overall_survival	NA	14097	MSigDBGO
FIRE1KBup_804	TCGA_LUNG_AD_CON_LOG2R_bins10_DNA_MIz14_.ATGCAG.[ACT]	glioma	3.7751e-05	3e-05	MPS+: 77(74.5mo)| MPS–: 25(19.73mo)	2.88392568048832|-2.98000716377601	0.000182208	5.34113	overall_survival	NA	14163	FIRE1KBup
MSigDBGO_1805	GO_REGULATION_OF_CELL_CYCLE_G1_S_PHASE_TRANSITION	glioma	0.00021401	0.00024	MPS+: 54(32.9mo)| MPS–: 86(148.17mo)	2.89657210441834|-2.90532405433553	0.000501116	0.288927	overall_survival	NA	14191	MSigDBGO
MSigDBGO_4360	GO_CILIARY_PLASM	glioma	0.000510927	0.00046	MPS+: 62(27.3mo)| MPS–: 91(119.03mo)	3.28960218631939|-3.35642235999726	0.000841667	0.362023	overall_survival	NA	14280	MSigDBGO
MSigDBGO_786	GO_REGULATION_OF_NERVOUS_SYSTEM_DEVELOPMENT	glioma	0.00052989	0.00049	MPS+: 199(106.67mo)| MPS–: 120(55.53mo)	6.54546610828641|-3.00171965854866	0.000721538	2.28264	overall_survival	NA	14312	MSigDBGO
MSigDBGO_4286	GO_APICAL_PLASMA_MEMBRANE	glioma	0.000167499	0.00018	MPS+: 64(38.4mo)| MPS–: 60(132.6mo)	3.04702801818187|-2.99606268408792	0.000470574	0.254396	overall_survival	NA	14409	MSigDBGO
MSigDBGO_3979	GO_EXOCYTIC_VESICLE	glioma	0.00398896	0.00414	MPS+: 74(148.17mo)| MPS–: 75(63.83mo)	15.4772090184371|-4.81822062562515	0.00596929	2.90503	overall_survival	NA	14435	MSigDBGO
MSigDB_429	PID_INTEGRIN1_PATHWAY	glioma	1.5048e-06	0	MPS+: 50(27.13mo)| MPS–: 50(147.07mo)	3.08494683606839|-6.92192601896215	5.99945e-05	0.113209	overall_survival	NA	14441	MSigDB
MSigDBGO_4120	GO_PLATELET_ALPHA_GRANULE_LUMEN	glioma	0.0006678	0.00065	MPS+: 31(63.83mo)| MPS–: 74(136.13mo)	3.12903090997767|-4.12118768046238	0.00199729	0.207126	overall_survival	NA	14540	MSigDBGO
MSigDB_4805	REACTOME_SIGNALING_BY_ROBO_RECEPTORS	glioma	4.0439e-05	3e-05	MPS+: 202(94.5mo)| MPS–: 187(46.7mo)	3.17965459886071|-3.22529118274213	6.27709e-05	2.25436	overall_survival	NA	14557	MSigDB
MSigDBGO_6046	GO_RESPIRATORY_ELECTRON_TRANSPORT_CHAIN	glioma	0.00126292	0.00133	MPS+: 140(148.17mo)| MPS–: 150(64.43mo)	2.90835130040301|-4.52393247400488	0.00173049	2.33986	overall_survival	NA	14589	MSigDBGO
MSigDBMOT_662	GTGCCAA_MIR96	glioma	0.00188172	0.00177	MPS+: 199(99.6mo)| MPS–: 74(55.53mo)	3.70952517212981|-2.86991856196187	0.00249532	2.35464	overall_survival	NA	14604	MSigDBMOT
MSigDB_4751	REACTOME_SYNDECAN_INTERACTIONS	glioma	2.26675e-05	3e-05	MPS+: 33(24.73mo)| MPS–: 75(NAmo)	2.87184132172099|-2.79935899525964	9.36524e-05	0.220218	overall_survival	NA	14619	MSigDB
FIRE1KB3p_4635	TCGA_OVARIAN_DIS_K10_RNA_MIz22_.GC[GT]A[AG]GA[ACG]	glioma	0.00241147	0.00234	MPS+: 99(95.83mo)| MPS–: 28(34.43mo)	4.16813052941672|-3.00829673432335	0.00449523	3.74776	overall_survival	NA	14666	FIRE1KB3p
MSigDBGO_6686	GO_PEPTIDE_BIOSYNTHETIC_PROCESS	glioma	0.00199443	0.00202	MPS+: 75(119.03mo)| MPS–: 75(40.67mo)	16.6721329018825|-17.4003398487298	0.00299833	2.78108	overall_survival	NA	14681	MSigDBGO
MSigDBGO_2168	GO_POSITIVE_REGULATION_OF_MYELOID_CELL_DIFFERENTIATION	glioma	0.00190628	0.00172	MPS+: 28(76.2mo)| MPS–: 85(156.5mo)	2.92379092971481|-2.91628923456628	0.00430456	0.236123	overall_survival	NA	14690	MSigDBGO
MSigDBGO_2836	GO_POSITIVE_REGULATION_OF_SYNAPTIC_TRANSMISSION	glioma	0.00159376	0.00149	MPS+: 99(136.13mo)| MPS–: 88(64.43mo)	8.86101082622322|-3.04643480680128	0.00232201	2.60585	overall_survival	NA	14711	MSigDBGO
MSigDBGO_4733	GO_NEUROTRANSMITTER_RECEPTOR_ACTIVITY	glioma	0.00515635	0.00509	MPS+: 99(136.13mo)| MPS–: 100(63.83mo)	4.90886045157541|-3.35215659114473	0.00673803	2.44067	overall_survival	NA	14730	MSigDBGO
MSigDB_622	REACTOME_BASE_EXCISION_REPAIR	glioma	0.000893894	0.00086	MPS+: 42(51.57mo)| MPS–: 74(106.67mo)	2.99901033476083|-5.38118074482899	0.00208273	0.244417	overall_survival	NA	14753	MSigDB
MSigDBGO_1014	GO_REGULATION_OF_VESICLE_MEDIATED_TRANSPORT	glioma	0.00348344	0.00358	MPS+: 99(106.67mo)| MPS–: 75(51.57mo)	8.47508143280599|-3.28290642096492	0.00477543	2.65248	overall_survival	NA	14759	MSigDBGO
MSigDBGO_5143	GO_OXIDOREDUCTASE_ACTIVITY_ACTING_ON_NAD_P_H_QUINONE_OR_SIMILAR_COMPOUND_AS_ACCEPTOR	glioma	0.002541	0.00251	MPS+: 50(148.17mo)| MPS–: 50(63.83mo)	7.37635893640165|-8.40985667720982	0.00947198	7.07557	overall_survival	NA	14911	MSigDBGO
MSigDBGO_4066	GO_ORGANELLE_INNER_MEMBRANE	glioma	0.00727891	0.00731	MPS+: 100(119.03mo)| MPS–: 100(63.83mo)	6.64388585950305|-14.6512680949206	0.00924375	2.41152	overall_survival	NA	14963	MSigDBGO
MSigDBGO_2350	GO_OSSIFICATION	glioma	0.00236632	0.00239	MPS+: 52(88.67mo)| MPS–: 70(NAmo)	2.67321155961289|-2.67508825050482	0.00455066	0.262151	overall_survival	NA	15057	MSigDBGO
MSigDBGO_7425	GO_MEIOSIS_I_CELL_CYCLE_PROCESS	glioma	3.27163e-05	2e-05	MPS+: 35(32.9mo)| MPS–: 75(106.67mo)	2.82683126409721|-2.95028959971023	0.000112649	0.237274	overall_survival	NA	15062	MSigDBGO
MSigDBGO_3618	GO_BEHAVIOR	glioma	0.00314949	0.00321	MPS+: 99(106.67mo)| MPS–: 100(55.53mo)	9.32596404986717|-3.07682247113072	0.00416596	2.42653	overall_survival	NA	15063	MSigDBGO
FIRE1KBup_422	TCGA_STOMACH_CON_LOG2R_bins10_DNA_MIz19_[ACT]C[AT]CCCCC[ACT]	glioma	0.00190494	0.00178	MPS+: 199(132.6mo)| MPS–: 63(55.53mo)	2.97319204417772|-2.90731290293267	0.0025786	2.34596	overall_survival	NA	15076	FIRE1KBup
FIRE1KB3p_5150	TCGA_UTERINE_ENDOMETRIAL_DIS_K45_RNA_MIz12_.T[ACT][AC]CG[AGT]T.	glioma	0.0049333	0.00512	MPS+: 75(95.83mo)| MPS–: 75(147.07mo)	10.3147542976263|-4.33434875650213	0.00658485	2.7441	overall_survival	NA	15103	FIRE1KB3p
MSigDB_4750	REACTOME_LAMININ_INTERACTIONS	glioma	7.81e-05	5e-05	MPS+: 43(29.53mo)| MPS–: 76(81.1mo)	3.08682538111487|-3.03145346559777	0.000217978	0.258045	overall_survival	NA	15140	MSigDB
MSigDBGO_242	GO_MYELOID_LEUKOCYTE_MIGRATION	glioma	0.00533491	0.00553	MPS+: 75(68.4mo)| MPS–: 74(156.5mo)	3.2236986900937|-9.03652016323	0.00771105	0.352657	overall_survival	NA	15175	MSigDBGO
MSigDBMOT_622	AAGCACA_MIR218	glioma	0.00121059	0.0013	MPS+: 149(106.67mo)| MPS–: 103(63.03mo)	10.2660450241379|-3.09076225948969	0.00164727	2.3493	overall_survival	NA	15184	MSigDBMOT
MSigDB_500	PID_CXCR4_PATHWAY	glioma	0.000453397	0.00041	MPS+: 62(50.83mo)| MPS–: 78(156.5mo)	3.04705581813782|-3.10685866137549	0.00091983	0.305636	overall_survival	NA	15224	MSigDB
MSigDB_5408	REACTOME_REGULATION_OF_EXPRESSION_OF_SLITS_AND_ROBOS	glioma	0.000399575	0.00035	MPS+: 150(94.5mo)| MPS–: 150(52.6mo)	6.97130372768372|-6.79603460756418	0.000562786	2.25894	overall_survival	NA	15229	MSigDB
MSigDBGO_3995	GO_SECRETORY_VESICLE	glioma	0.000679005	0.00064	MPS+: 128(52.6mo)| MPS–: 149(156.5mo)	3.11460633661479|-9.2758949676174	0.000956666	0.429518	overall_survival	NA	15278	MSigDBGO
MSigDBGO_8909	GO_SPECIFIC_GRANULE_MEMBRANE	glioma	0.000656122	0.00061	MPS+: 59(44.5mo)| MPS–: 99(136.13mo)	3.11180516793203|-3.75596280383189	0.00103788	0.375538	overall_survival	NA	15389	MSigDBGO
MSigDBGO_696	GO_HORMONE_TRANSPORT	glioma	0.000669589	0.00067	MPS+: 87(96.9mo)| MPS–: 36(51.57mo)	3.0277706771082|-3.06429445834981	0.00137462	3.68609	overall_survival	NA	15415	MSigDBGO
FIRE1KB3p_1780	TCGA_SARCOMA_DIS_K45_RNA_MIz13_..AGT[CG]GA.	glioma	0.00292681	0.003	MPS+: 74(106.67mo)| MPS–: 75(63.03mo)	11.1210274254429|-5.0787061400136	0.00404061	2.8158	overall_survival	NA	15423	FIRE1KB3p
MSigDBMOT_350	PEA3_Q6	glioma	0.0036504	0.00374	MPS+: 75(68.4mo)| MPS–: 74(156.5mo)	4.76258229880013|-5.69635306631367	0.00537634	0.355841	overall_survival	NA	15477	MSigDBMOT
MSigDB_4988	REACTOME_PHASE_0_RAPID_DEPOLARISATION	glioma	0.000371883	0.0004	MPS+: 74(136.13mo)| MPS–: 32(36.87mo)	5.98592909760863|-2.75436253619802	0.000985206	4.22501	overall_survival	NA	15511	MSigDB
FIRE1KB3p_1020	TCGA_BLADDER_DIS_K45_RNA_MIz10_.[ACT]GC[CGT]AAG[ACT]	glioma	0.00515424	0.00508	MPS+: 99(81.1mo)| MPS–: 91(55.53mo)	7.84840169320609|-3.10786471880121	0.00656166	2.53419	overall_survival	NA	15620	FIRE1KB3p
MSigDBMOT_568	GTTRYCATRR_UNKNOWN	glioma	0.00127257	0.00132	MPS+: 129(115.67mo)| MPS–: 52(41.7mo)	2.59282833449433|-2.56362238404059	0.00185361	2.5653	overall_survival	NA	15705	MSigDBMOT
FIRE1KB3p_3444	TCGA_ESOPHAGEAL_DIS_K45_RNA_MIz15_.CAT[CG]CA[ACG][ACT]	glioma	0.00420865	0.00425	MPS+: 99(96.9mo)| MPS–: 100(52.6mo)	9.75060621765419|-3.44205953306196	0.00518977	2.3956	overall_survival	NA	15778	FIRE1KB3p
MSigDBGO_318	GO_REGULATION_OF_LEUKOCYTE_APOPTOTIC_PROCESS	glioma	0.000793126	0.0008	MPS+: 48(52.6mo)| MPS–: 74(156.5mo)	2.74894459925017|-3.11668817761231	0.00170626	0.277282	overall_survival	NA	15787	MSigDBGO
MSigDBGO_3016	GO_LYMPHOCYTE_MIGRATION	glioma	0.00536726	0.00556	MPS+: 46(63.83mo)| MPS–: 75(NAmo)	3.13317489047722|-4.03073942104063	0.00923943	0.276033	overall_survival	NA	15843	MSigDBGO
MSigDB_853	REACTOME_REGULATION_OF_INSULIN_SECRETION	glioma	0.00169805	0.00183	MPS+: 112(115.67mo)| MPS–: 25(51.57mo)	3.11169776427586|-3.09613541639509	0.00297548	3.23045	overall_survival	NA	15880	MSigDB
MSigDBGO_3524	GO_POSITIVE_REGULATION_OF_CELL_CYCLE_PHASE_TRANSITION	glioma	0.000178539	0.00018	MPS+: 39(32.9mo)| MPS–: 68(147.07mo)	3.15914197983076|-3.10958556093616	0.000522379	0.249841	overall_survival	NA	15954	MSigDBGO
MSigDBGO_4072	GO_SMALL_RIBOSOMAL_SUBUNIT	glioma	0.00108952	0.00111	MPS+: 149(119.03mo)| MPS–: 150(74.5mo)	2.94141880590925|-3.74228456918398	0.00145422	2.23882	overall_survival	NA	15975	MSigDBGO
MSigDBGO_247	GO_CARTILAGE_DEVELOPMENT	glioma	0.000426569	0.00046	MPS+: 36(33.7mo)| MPS–: 68(99.6mo)	2.92472780610923|-2.82298516191094	0.00110566	0.244765	overall_survival	NA	16059	MSigDBGO
MSigDB_549	PID_SYNDECAN_1_PATHWAY	glioma	0.000530088	0.00054	MPS+: 28(25.83mo)| MPS–: 73(147.07mo)	2.91856148403535|-2.92398229054301	0.00123891	0.24082	overall_survival	NA	16243	MSigDB
MSigDBMOT_509	AAAGGGA_MIR204_MIR211	glioma	0.00548849	0.00535	MPS+: 50(106.67mo)| MPS–: 50(NAmo)	10.3270704412941|-5.10311520573735	0.0102473	5.1561	overall_survival	NA	16259	MSigDBMOT
MSigDBGO_1522	GO_ANTERIOR_POSTERIOR_PATTERN_SPECIFICATION	glioma	0.00100347	0.00097	MPS+: 50(79.3mo)| MPS–: 50(148.17mo)	4.13135504084183|-5.09033320594317	0.00306105	0.196927	overall_survival	NA	16359	MSigDBGO
MSigDBGO_6231	GO_INTERLEUKIN_6_PRODUCTION	glioma	0.0012653	0.0012	MPS+: 90(68.4mo)| MPS–: 199(148.17mo)	2.76865638926518|-2.81327343128817	0.00171003	0.439271	overall_survival	NA	16386	MSigDBGO
FIRE1KBup_1082	TCGA_ESOPHAGEAL_DIS_K45_DNA_MIz20_.CGGCGGC.	glioma	0.000532821	0.00049	MPS+: 199(119.03mo)| MPS–: 139(63.83mo)	15.7988355437075|-3.76930649561706	0.000721559	2.21214	overall_survival	NA	16388	FIRE1KBup
MSigDBMOT_686	TGCTTTG_MIR330	glioma	0.000913816	0.00089	MPS+: 199(99.6mo)| MPS–: 99(140.97mo)	6.84626120572079|-2.92998791289029	0.00121848	2.22825	overall_survival	NA	16432	MSigDBMOT
FIRE1KBup_1192	TCGA_GBM_DIS_K10_DNA_MIz62_[CGT]CG[CG][AC]GCG[ACG]	glioma	0.000240357	0.00022	MPS+: 199(95.83mo)| MPS–: 141(55.53mo)	24.5650957879932|-4.26922032763035	0.000339196	2.20963	overall_survival	NA	16455	FIRE1KBup
MSigDBGO_3675	GO_REGULATION_OF_GENE_SILENCING	glioma	0.00291315	0.00287	MPS+: 73(52.83mo)| MPS–: 138(148.17mo)	3.01723209200801|-3.01142638620301	0.00383669	0.428328	overall_survival	NA	16478	MSigDBGO
MSigDB_5147	REACTOME_TP53_REGULATES_TRANSCRIPTION_OF_CELL_CYCLE_GENES	glioma	0.000176439	0.00014	MPS+: 28(30.63mo)| MPS–: 77(106.67mo)	2.82582349421295|-2.83175252757684	0.000459393	0.257272	overall_survival	NA	16498	MSigDB
MSigDB_1018	REACTOME_MEIOTIC_SYNAPSIS	glioma	0.000609083	0.0006	MPS+: 49(52.83mo)| MPS–: 90(140.97mo)	2.94960074677881|-2.9418053579068	0.00114226	0.32306	overall_survival	NA	16540	MSigDB
MSigDBGO_2621	GO_NEGATIVE_REGULATION_OF_CELL_CYCLE_G1_S_PHASE_TRANSITION	glioma	4.97893e-05	8e-05	MPS+: 40(27.13mo)| MPS–: 68(96.9mo)	2.99358807072198|-2.89946138079868	0.000152368	0.266041	overall_survival	NA	16586	MSigDBGO
MSigDBGO_3052	GO_RECOMBINATIONAL_REPAIR	glioma	0.000282884	0.00027	MPS+: 50(36.87mo)| MPS–: 50(88.67mo)	6.16278992623829|-7.55336637528435	0.000900747	0.209499	overall_survival	NA	16776	MSigDBGO
MSigDBGO_3651	GO_MONOAMINE_TRANSPORT	glioma	0.00248167	0.00235	MPS+: 100(106.67mo)| MPS–: 37(41.7mo)	3.15045306813436|-3.16378965822649	0.00398631	3.09297	overall_survival	NA	16787	MSigDBGO
MSigDB_4450	REACTOME_NEUROTRANSMITTER_RECEPTORS_AND_POSTSYNAPTIC_SIGNAL_TRANSMISSION	glioma	0.00375255	0.00385	MPS+: 99(136.13mo)| MPS–: 92(55.53mo)	8.38835831030811|-3.00707489297872	0.00488754	2.46092	overall_survival	NA	16899	MSigDB
FIRE1KB3p_1493	TCGA_GLIOMA_DIS_K10_RNA_MIz15_.AGT[ACG]GTC.	glioma	0.00541917	0.00531	MPS+: 50(156.5mo)| MPS–: 50(140.97mo)	9.04697976277294|-3.52602151442635	0.0107307	4.66114	overall_survival	NA	16925	FIRE1KB3p
MSigDBGO_3259	GO_REGULATION_OF_POSTTRANSCRIPTIONAL_GENE_SILENCING	glioma	0.00618321	0.00595	MPS+: 43(52.6mo)| MPS–: 124(148.17mo)	3.16333512814055|-3.1653198116214	0.00815831	0.395931	overall_survival	NA	16956	MSigDBGO
MSigDBGO_4777	GO_SERINE_TYPE_ENDOPEPTIDASE_INHIBITOR_ACTIVITY	glioma	0.000175884	0.00014	MPS+: 137(50.83mo)| MPS–: 200(119.03mo)	3.14299901764702|-3.66711435436715	0.000251082	0.456019	overall_survival	NA	16990	MSigDBGO
FIRE1KBup_1047	TCGA_MELANOMA_DIS_K40_DNA_MIz21_.CGCG[ACT]TC.	glioma	0.000157069	0.00014	MPS+: 199(95.83mo)| MPS–: 149(52.6mo)	11.3469054296244|-3.22522956175438	0.000225	2.1906	overall_survival	NA	17008	FIRE1KBup
MSigDB_4432	REACTOME_TRANSLESION_SYNTHESIS_BY_Y_FAMILY_DNA_POLYMERASES_BYPASSES_LESIONS_ON_DNA_TEMPLATE	glioma	0.000474639	0.00053	MPS+: 31(30.63mo)| MPS–: 72(148.17mo)	2.88800681336593|-2.90142209647222	0.00108531	0.264075	overall_survival	NA	17026	MSigDB
MSigDBGO_2733	GO_CELL_JUNCTION_ASSEMBLY	glioma	0.00785746	0.00796	MPS+: 75(74.5mo)| MPS–: 75(NAmo)	3.41510728394716|-3.24392916748429	0.0102226	0.385595	overall_survival	NA	17082	MSigDBGO
FIRE1KBup_1045	TCGA_PROSTATE_DIS_K40_DNA_MIz13_.CGCGA[AG]C[CGT]	glioma	0.00501092	0.00495	MPS+: 100(115.67mo)| MPS–: 100(52.6mo)	9.71667246449289|-4.69699259222699	0.00622488	2.32555	overall_survival	NA	17105	FIRE1KBup
MSigDBGO_3999	GO_SITE_OF_POLARIZED_GROWTH	glioma	0.000261565	0.00024	MPS+: 50(136.13mo)| MPS–: 50(32.07mo)	13.1473374438851|-3.35842612239573	0.000775454	4.53046	overall_survival	NA	17109	MSigDBGO
FIRE1KB3p_4893	TCGA_GBM_DIS_K45_RNA_MIz19_.[GT]G[AT]C[AC]GT[AGT]	glioma	0.00216499	0.00211	MPS+: 50(136.13mo)| MPS–: 50(NAmo)	21.9202697461634|-10.8992657447625	0.00435632	4.50246	overall_survival	NA	17155	FIRE1KB3p
MSigDBGO_4452	GO_VOLTAGE_GATED_ION_CHANNEL_ACTIVITY	glioma	0.00457009	0.00474	MPS+: 74(148.17mo)| MPS–: 75(52.6mo)	11.9746144071108|-4.71490348419686	0.00635113	2.66941	overall_survival	NA	17174	MSigDBGO
MSigDBGO_2236	GO_POSITIVE_REGULATION_OF_CYTOKINE_SECRETION	glioma	0.00962382	0.00986	MPS+: 36(68.4mo)| MPS–: 74(148.17mo)	3.10669289632217|-4.13678731238824	0.0151855	0.284885	overall_survival	NA	17255	MSigDBGO
MSigDBMOT_788	GTGACGY_E4F1_Q6	glioma	0.00416808	0.0043	MPS+: 75(81.1mo)| MPS–: 75(41.4mo)	7.40269681290897|-4.9772039002101	0.00547056	2.58439	overall_survival	NA	17279	MSigDBMOT
MSigDB_523	PID_AVB3_INTEGRIN_PATHWAY	glioma	0.000262082	0.00019	MPS+: 43(27.13mo)| MPS–: 59(115.67mo)	3.18567456618615|-3.20248251577978	0.000654312	0.265733	overall_survival	NA	17280	MSigDB
MSigDB_985	REACTOME_DNA_REPLICATION	glioma	0.0024874	0.00249	MPS+: 75(32.9mo)| MPS–: 74(74.5mo)	2.94928084370822|-11.0687451303853	0.00359818	0.376729	overall_survival	NA	17415	MSigDB
FIRE1KB3p_3288	TCGA_OVARIAN_DIS_K45_RNA_MIz13_.CA[CT][CG]GT[ACT].	glioma	0.00670377	0.00693	MPS+: 74(81.1mo)| MPS–: 75(68.4mo)	13.3065785202352|-5.13277919528683	0.00879384	2.65338	overall_survival	NA	17434	FIRE1KB3p
MSigDBGO_626	GO_PROTEIN_MODIFICATION_BY_SMALL_PROTEIN_CONJUGATION_OR_REMOVAL	glioma	0.000909978	0.0009	MPS+: 150(95.83mo)| MPS–: 150(45.03mo)	8.19639972330989|-5.48055301508414	0.00120607	2.18869	overall_survival	NA	17563	MSigDBGO
FIRE1KBup_1139	TCGA_BLADDER_DIS_K45_DNA_MIz18_.CGTAG[AT]..	glioma	0.00122655	0.00116	MPS+: 199(96.9mo)| MPS–: 79(74.5mo)	2.85175038529634|-2.75450558686066	0.00161934	2.2443	overall_survival	NA	17712	FIRE1KBup
MSigDBGO_4308	GO_CONDENSED_CHROMOSOME	glioma	0.000150969	9e-05	MPS+: 50(32.9mo)| MPS–: 50(NAmo)	8.66327278940258|-12.5201627018499	0.000461474	0.235146	overall_survival	NA	17735	MSigDBGO
MSigDBGO_2349	GO_T_CELL_MIGRATION	glioma	0.00413968	0.00417	MPS+: 30(52.6mo)| MPS–: 81(148.17mo)	3.14913448295258|-3.10820683054603	0.00688897	0.294761	overall_survival	NA	17790	MSigDBGO
FIRE1KBup_1083	TCGA_LIVER_DIS_K40_DNA_MIz22_.CGGGCGC.	glioma	0.00930083	0.00927	MPS+: 99(135.6mo)| MPS–: 100(76.2mo)	18.7799259993525|-8.807250705474	0.0114869	2.31962	overall_survival	NA	17812	FIRE1KBup
MSigDBGO_2094	GO_POSITIVE_REGULATION_OF_CHEMOKINE_PRODUCTION	glioma	0.00250591	0.00252	MPS+: 43(52.6mo)| MPS–: 68(148.17mo)	2.97290218689168|-2.96921347641073	0.00437125	0.295913	overall_survival	NA	17860	MSigDBGO
FIRE1KB3p_2924	TCGA_GLIOMA_DIS_K10_RNA_MIz28_[AT]GC[ACT]AAG[AC][AGT]	glioma	0.00446605	0.0044	MPS+: 50(106.67mo)| MPS–: 50(NAmo)	15.1944561656858|-5.74202211951525	0.00715769	4.17281	overall_survival	NA	17961	FIRE1KB3p
MSigDBGO_3235	GO_SPLICEOSOMAL_COMPLEX_ASSEMBLY	glioma	0.00341052	0.00351	MPS+: 75(140.97mo)| MPS–: 49(68.4mo)	3.65526859474013|-3.00327074636334	0.00539432	3.14631	overall_survival	NA	17977	MSigDBGO
FIRE1KBup_239	TCGA_THYROID_DIS_K40_DNA_MIz20_[ACG]C[AGT]TGCG[AC][AG]	glioma	0.000145502	0.00013	MPS+: 200(95.83mo)| MPS–: 173(52.6mo)	8.40187957513058|-2.87202939546319	0.000205674	2.15854	overall_survival	NA	17980	FIRE1KBup
KNOWNMOT_42	AP1.7_5p_[ACG]TGA[CG]TCA[GT]	glioma	0.00109274	0.00096	MPS+: 31(38.4mo)| MPS–: 71(156.5mo)	2.66544451064502|-2.69590003330716	0.00216648	0.279613	overall_survival	NA	18023	KNOWNMOT
FIRE1KBup_392	TCGA_ESOPHAGEAL_DIS_K45_DNA_MIz24_[ACT][AGT][AT]TG[AG]CG.	glioma	0.000544148	0.00062	MPS+: 224(115.67mo)| MPS–: 117(68.4mo)	3.19075747791087|-3.19084652734758	0.000728419	2.16149	overall_survival	NA	18182	FIRE1KBup
MSigDBGO_4224	GO_DNA_PACKAGING_COMPLEX	glioma	0.00015966	0.00018	MPS+: 123(51.57mo)| MPS–: 249(106.67mo)	2.95069939245893|-4.35914304660746	0.000227525	0.464253	overall_survival	NA	18230	MSigDBGO
MSigDBGO_629	GO_REGULATION_OF_HORMONE_LEVELS	glioma	0.00235477	0.00255	MPS+: 91(96.9mo)| MPS–: 45(41.7mo)	3.26620790047043|-3.28653103222306	0.00368364	2.93371	overall_survival	NA	18290	MSigDBGO
FIRE1KBup_1186	TCGA_HEAD_NECK_DIS_K40_DNA_MIz29_[CGT]CCGCCGC.	glioma	0.00119704	0.00129	MPS+: 149(135.6mo)| MPS–: 140(63.83mo)	17.898429137336|-3.81215111361799	0.00157453	2.2183	overall_survival	NA	18419	FIRE1KBup
MSigDB_452	PID_INTEGRIN3_PATHWAY	glioma	0.00318526	0.0033	MPS+: 33(38.4mo)| MPS–: 74(147.07mo)	2.9536987342595|-3.64080559362327	0.00531516	0.296464	overall_survival	NA	18426	MSigDB
MSigDBGO_4151	GO_CELL_SUBSTRATE_JUNCTION	glioma	0.00228277	0.00226	MPS+: 50(79.3mo)| MPS–: 49(148.17mo)	9.26479958449537|-12.4902637914996	0.00858047	0.140116	overall_survival	NA	18437	MSigDBGO
MSigDBGO_8506	GO_NEUTROPHIL_MIGRATION	glioma	0.0064955	0.00644	MPS+: 69(68.4mo)| MPS–: 99(148.17mo)	2.96909657308|-6.47368382074394	0.00840929	0.407283	overall_survival	NA	18454	MSigDBGO
MSigDBGO_3923	GO_LYSOSOMAL_LUMEN	glioma	0.000213536	0.00016	MPS+: 50(27.13mo)| MPS–: 50(52.83mo)	3.3053456822339|-5.30722699312056	0.000555991	0.249314	overall_survival	NA	18481	MSigDBGO
MSigDBGO_6766	GO_METAPHASE_ANAPHASE_TRANSITION_OF_CELL_CYCLE	glioma	0.00317371	0.0031	MPS+: 50(36.87mo)| MPS–: 50(147.07mo)	4.90363187661305|-6.43670273564828	0.00623119	0.253619	overall_survival	NA	18697	MSigDBGO
MSigDBGO_1417	GO_T_HELPER_1_TYPE_IMMUNE_RESPONSE	glioma	0.00386019	0.00398	MPS+: 35(64.43mo)| MPS–: 87(148.17mo)	2.95624208445426|-2.95299414685777	0.00604781	0.323723	overall_survival	NA	18773	MSigDBGO
MSigDBGO_3031	GO_CELL_MORPHOGENESIS_INVOLVED_IN_NEURON_DIFFERENTIATION	glioma	0.00491417	0.00487	MPS+: 99(106.67mo)| MPS–: 100(55.53mo)	16.5663844064552|-3.62281314770188	0.00598574	2.2877	overall_survival	NA	18890	MSigDBGO
MSigDBGO_2154	GO_DICARBOXYLIC_ACID_TRANSPORT	glioma	0.00362332	0.00371	MPS+: 74(148.17mo)| MPS–: 38(52.6mo)	6.05564074206956|-2.89415205801041	0.00589891	3.20104	overall_survival	NA	18915	MSigDBGO
MSigDB_5344	REACTOME_COLLAGEN_CHAIN_TRIMERIZATION	glioma	5.48595e-08	0	MPS+: 27(18.7mo)| MPS–: 72(81.1mo)	3.17231881886567|-3.13714790089353	1.41781e-06	0.159559	overall_survival	NA	18929	MSigDB
MSigDBGO_3911	GO_PHAGOCYTIC_VESICLE	glioma	0.000250062	0.00021	MPS+: 50(50.83mo)| MPS–: 49(136.13mo)	6.09146131279104|-7.80266572451405	0.00120459	0.169246	overall_survival	NA	19154	MSigDBGO
MSigDBGO_3605	GO_DOPAMINE_TRANSPORT	glioma	0.00775825	0.00788	MPS+: 74(136.13mo)| MPS–: 36(41.7mo)	4.4945491681253|-2.68759686329163	0.0112872	3.18837	overall_survival	NA	19186	MSigDBGO
MSigDBGO_3171	GO_CALCIUM_ION_TRANSMEMBRANE_TRANSPORT	glioma	0.00437796	0.00453	MPS+: 74(148.17mo)| MPS–: 59(41.7mo)	5.17105939704382|-2.92243222588252	0.00638625	2.87374	overall_survival	NA	19257	MSigDBGO
FIRE1KB3p_4345	TCGA_STOMACH_DIS_K45_RNA_MIz10_.GAAATGG.	glioma	0.00641625	0.00622	MPS+: 50(106.67mo)| MPS–: 50(NAmo)	12.1945777681652|-6.43746541748196	0.00972579	3.76192	overall_survival	NA	19303	FIRE1KB3p
MSigDBMOT_601	KRCTCNNNNMANAGC_UNKNOWN	glioma	0.000222441	0.00031	MPS+: 103(51.57mo)| MPS–: 250(140.97mo)	3.15220144288892|-4.04959537848118	0.000309977	0.46898	overall_survival	NA	19358	MSigDBMOT
MSigDBGO_5270	GO_NUCLEAR_TRANSCRIBED_MRNA_CATABOLIC_PROCESS	glioma	0.00015629	0.00014	MPS+: 200(94.5mo)| MPS–: 177(45.03mo)	5.823173850461|-3.08086729490884	0.000215622	2.12579	overall_survival	NA	19367	MSigDBGO
FIRE1KB3p_478	TCGA_TESTICULAR_DIS_K45_RNA_MIz9_[ACG]CAT[AG]C[CGT]A.	glioma	0.00177484	0.00188	MPS+: 149(96.9mo)| MPS–: 121(52.6mo)	7.23653488554324|-2.71897908098825	0.00223878	2.20262	overall_survival	NA	19459	FIRE1KB3p
MSigDBGO_5229	GO_COENZYME_BINDING	glioma	0.00348921	0.00361	MPS+: 75(81.1mo)| MPS–: 37(52.6mo)	3.49668985535984|-2.85910431623544	0.00553114	3.12504	overall_survival	NA	19461	MSigDBGO
MSigDBGO_5066	GO_NUCLEOSOMAL_DNA_BINDING	glioma	0.00501732	0.00493	MPS+: 55(50.83mo)| MPS–: 111(148.17mo)	2.82451720572356|-2.79977713617332	0.00653207	0.413617	overall_survival	NA	19514	MSigDBGO
MSigDBGO_5207	GO_CYTOKINE_RECEPTOR_BINDING	glioma	0.00725833	0.00695	MPS+: 50(74.5mo)| MPS–: 50(156.5mo)	5.53792816563991|-9.29254685825853	0.0120307	0.269425	overall_survival	NA	19523	MSigDBGO
MSigDBGO_4191	GO_PRESYNAPTIC_MEMBRANE	glioma	0.00311755	0.00289	MPS+: 184(115.67mo)| MPS–: 86(63.83mo)	3.23022041602378|-3.19093500651802	0.00392884	2.19941	overall_survival	NA	19563	MSigDBGO
FIRE1KBup_528	TCGA_BLADDER_DIS_K45_DNA_MIz27_[AG]C[AT][CGT][GT]CGC[AG]	glioma	8.80107e-05	9e-05	MPS+: 250(94.5mo)| MPS–: 178(50.83mo)	8.45843136269018|-3.19705119935985	0.000124523	2.09782	overall_survival	NA	19581	FIRE1KBup
MSigDBGO_2988	GO_ACTIVATION_OF_INNATE_IMMUNE_RESPONSE	glioma	0.00267324	0.00271	MPS+: 50(64.43mo)| MPS–: 49(136.13mo)	5.33662248451264|-8.75647710179367	0.00750299	0.184223	overall_survival	NA	19594	MSigDBGO
MSigDBGO_3245	GO_REGULATION_OF_T_HELPER_1_TYPE_IMMUNE_RESPONSE	glioma	0.00482169	0.00503	MPS+: 34(52.6mo)| MPS–: 74(148.17mo)	2.91497520902716|-3.07051327842646	0.00750126	0.316697	overall_survival	NA	19658	MSigDBGO
MSigDBMOT_429	HIF1_Q3	glioma	0.00155605	0.0014	MPS+: 88(88.67mo)| MPS–: 49(94.5mo)	3.13444288756186|-3.12650944066731	0.00229198	2.80317	overall_survival	NA	19684	MSigDBMOT
MSigDBGO_2780	GO_REGULATION_OF_HUMORAL_IMMUNE_RESPONSE	glioma	0.0093584	0.00956	MPS+: 60(68.4mo)| MPS–: 149(148.17mo)	3.13805598715613|-3.09311319783343	0.0113845	0.447432	overall_survival	NA	19752	MSigDBGO
FIRE1KBup_339	TCGA_MELANOMA_DIS_K5_DNA_MIz39_.[ACG]TGCG[AC]A[AGT]	glioma	0.000133553	0.00016	MPS+: 249(115.67mo)| MPS–: 183(55.53mo)	4.98494711177481|-3.06581607355832	0.000183125	2.09176	overall_survival	NA	19844	FIRE1KBup
MSigDBONC_65	LTE2_UP.V1_DN	glioma	0.00293589	0.00288	MPS+: 50(39.43mo)| MPS–: 50(63.03mo)	4.85091304319954|-6.37786177419944	0.00534148	0.277036	overall_survival	NA	19850	MSigDBONC
MSigDBGO_1514	GO_HUMORAL_IMMUNE_RESPONSE	glioma	0.00174077	0.00185	MPS+: 150(68.4mo)| MPS–: 149(136.13mo)	3.57112906784133|-11.3050658688069	0.00219238	0.46881	overall_survival	NA	19872	MSigDBGO
MSigDB_848	REACTOME_AXON_GUIDANCE	glioma	0.00105059	0.00104	MPS+: 149(95.83mo)| MPS–: 150(46.7mo)	5.51791867654549|-4.18581628707296	0.00128218	2.13164	overall_survival	NA	19925	MSigDB
MSigDBGO_5577	GO_XENOBIOTIC_METABOLIC_PROCESS	glioma	0.00332665	0.00326	MPS+: 50(148.17mo)| MPS–: 50(36.87mo)	3.90602460154052|-3.42252913993949	0.00599542	3.57445	overall_survival	NA	19953	MSigDBGO
FIRE1KBup_537	TCGA_STOMACH_CON_LOG2R_bins25_DNA_MIz11_[AG]CGCATG[CT][CG]	glioma	0.000493425	0.00045	MPS+: 200(94.5mo)| MPS–: 131(68.4mo)	3.24114965792361|-2.87834393964054	0.000657413	2.11915	overall_survival	NA	19966	FIRE1KBup
FIRE1KBup_1302	TCGA_ESOPHAGEAL_DIS_K10_DNA_MIz45_.[CT][GT]C[AG]CGA.	glioma	0.000338107	0.00031	MPS+: 199(132.6mo)| MPS–: 178(52.6mo)	9.08561394415019|-2.9265727764188	0.000450532	2.09711	overall_survival	NA	20442	FIRE1KBup
MSigDBGO_1338	GO_CELL_JUNCTION_ORGANIZATION	glioma	0.00509776	0.00499	MPS+: 50(74.5mo)| MPS–: 50(NAmo)	4.92672653698532|-4.54458389073435	0.00820508	0.289802	overall_survival	NA	20476	MSigDBGO
MSigDBGO_2716	GO_MISMATCH_REPAIR	glioma	3.98633e-05	3e-05	MPS+: 42(30.63mo)| MPS–: 57(76.2mo)	2.79821167879539|-2.79811145089862	0.000145827	0.221994	overall_survival	NA	20754	MSigDBGO
MSigDBGO_152	GO_RESPONSE_TO_AMMONIUM_ION	glioma	0.00871751	0.00894	MPS+: 74(136.13mo)| MPS–: 32(64.43mo)	4.51577928060495|-2.72468638617832	0.0123797	3.02474	overall_survival	NA	20787	MSigDBGO
MSigDBGO_4877	GO_OXYGEN_BINDING	glioma	0.00409089	0.00393	MPS+: 53(140.97mo)| MPS–: 53(44.63mo)	2.78721726287685|-2.7916851923893	0.00611683	2.9418	overall_survival	NA	21340	MSigDBGO
MSigDBGO_476	GO_POSITIVE_REGULATION_OF_NEURON_DIFFERENTIATION	glioma	0.00108653	0.00106	MPS+: 49(136.13mo)| MPS–: 50(34.43mo)	12.2632885153995|-4.09618625919022	0.0022977	4.17022	overall_survival	NA	21350	MSigDBGO
MSigDBGO_4439	GO_UBIQUITIN_LIKE_PROTEIN_TRANSFERASE_ACTIVITY	glioma	0.00147349	0.00136	MPS+: 200(96.9mo)| MPS–: 112(94.5mo)	3.71516767336062|-3.16730808378396	0.00183649	2.08626	overall_survival	NA	21374	MSigDBGO
FIRE1KBup_636	TCGA_CERVICAL_DIS_K45_DNA_MIz14_[AGT]CA[CT]GCGC[ACG]	glioma	0.000196795	0.00025	MPS+: 250(94.5mo)| MPS–: 173(62.87mo)	4.53289235612687|-3.11152755551982	0.000265658	2.05119	overall_survival	NA	21424	FIRE1KBup
MSigDBGO_344	GO_CHROMOSOME_CONDENSATION	glioma	8.84441e-05	9e-05	MPS+: 34(32.9mo)| MPS–: 65(96.9mo)	2.92594840285988|-2.82222266837572	0.000276454	0.243002	overall_survival	NA	21450	MSigDBGO
MSigDBGO_5966	GO_VIRAL_GENE_EXPRESSION	glioma	0.000161795	0.00018	MPS+: 235(95.83mo)| MPS–: 204(52.6mo)	3.00098695317336|-2.90978063325112	0.000216265	2.04372	overall_survival	NA	21738	MSigDBGO
FIRE1KBup_200	TCGA_THYROID_DIS_K40_DNA_MIz13_[ACG]A[GT]CGA.C.	glioma	0.000561485	0.00064	MPS+: 249(96.9mo)| MPS–: 139(64.43mo)	5.15064280798999|-3.09068036166725	0.000727939	2.05955	overall_survival	NA	21756	FIRE1KBup
MSigDBGO_1005	GO_MACROAUTOPHAGY	glioma	0.00423669	0.00405	MPS+: 149(106.67mo)| MPS–: 89(52.6mo)	3.16560065994398|-2.91502048572421	0.00518303	2.14444	overall_survival	NA	21862	MSigDBGO
MSigDB_5081	REACTOME_INFECTIOUS_DISEASE	glioma	0.00141491	0.00153	MPS+: 150(115.67mo)| MPS–: 150(55.53mo)	5.72946762281374|-6.17946212403472	0.00176491	2.07559	overall_survival	NA	21863	MSigDB
MSigDBGO_11	GO_POTASSIUM_ION_TRANSPORT	glioma	0.00963541	0.00971	MPS+: 99(136.13mo)| MPS–: 79(63.83mo)	6.9375336021416|-3.19238382945856	0.0117285	2.28998	overall_survival	NA	21956	MSigDBGO
MSigDBGO_2671	GO_REGULATION_OF_RESPONSE_TO_BIOTIC_STIMULUS	glioma	6.52397e-07	0	MPS+: 35(37.9mo)| MPS–: 60(NAmo)	3.09326690128311|-2.91708319349818	8.85409e-05	0.0844495	overall_survival	NA	21982	MSigDBGO
FIRE1KBup_1204	TCGA_KIDNEY_DIS_K45_DNA_MIz26_[CGT][CT]A[ACT]GCG[AC].	glioma	0.000130104	0.00016	MPS+: 249(95.83mo)| MPS–: 192(55.53mo)	8.05770838960219|-3.28169906710228	0.000176461	2.03366	overall_survival	NA	22048	FIRE1KBup
FIRE1KB3p_1808	TCGA_PARAGANGLIOMA_DIS_K40_RNA_MIz10_[AGT][CG]GT[AT][CT]GA.	glioma	0.00879685	0.00884	MPS+: 99(96.9mo)| MPS–: 89(64.43mo)	7.47416095428788|-2.98330471755696	0.0104168	2.26481	overall_survival	NA	22086	FIRE1KB3p
FIRE1KBup_523	TCGA_OVARIAN_DIS_K45_DNA_MIz21_[AG]C[ACG]T[AGT]CGC.	glioma	0.000162051	0.00018	MPS+: 249(119.03mo)| MPS–: 187(55.53mo)	9.33789603339825|-3.03077197693552	0.000216964	2.02457	overall_survival	NA	22413	FIRE1KBup
FIRE1KBup_142	TCGA_TESTICULAR_DIS_K45_DNA_MIz11_[ACG]AC[AT][CT]CCT[CGT]	glioma	3.24479e-05	3e-05	MPS+: 39(68.4mo)| MPS–: 56(172.2mo)	2.85133659002586|-2.81685767195779	0.000385857	0.134408	overall_survival	NA	22485	FIRE1KBup
FIRE1KBup_159	TCGA_GBM_DIS_K45_DNA_MIz15_..[ACG]ACGTA.	glioma	0.00901623	0.009	MPS+: 100(106.67mo)| MPS–: 90(41.4mo)	4.35678254921738|-3.15180339253053	0.0106256	2.24064	overall_survival	NA	22546	FIRE1KBup
MSigDBGO_622	GO_REGULATION_OF_EXOCYTOSIS	glioma	0.00951468	0.00974	MPS+: 74(106.67mo)| MPS–: 75(52.6mo)	13.7186048795787|-3.14925016162001	0.0118243	2.36387	overall_survival	NA	22607	MSigDBGO
MSigDBMOT_247	E2F_Q3	glioma	0.00137502	0.00127	MPS+: 50(41.7mo)| MPS–: 49(NAmo)	5.45340447633834|-5.40302378363061	0.00275741	0.27493	overall_survival	NA	22630	MSigDBMOT
FIRE1KBup_409	TCGA_COLON_DIS_K40_DNA_MIz24_.[ACT][AT]T[AGT]CGC[AG]	glioma	0.00162482	0.00173	MPS+: 150(95.83mo)| MPS–: 150(68.4mo)	8.60132730685352|-4.50452860950021	0.00199943	2.05116	overall_survival	NA	22677	FIRE1KBup
MSigDBGO_975	GO_RESPONSE_TO_INTERFERON_BETA	glioma	0.000120387	5e-05	MPS+: 26(37.9mo)| MPS–: 70(136.13mo)	2.65642070764833|-2.65618811280246	0.000609686	0.16967	overall_survival	NA	22703	MSigDBGO
MSigDBGO_273	GO_REGULATION_OF_DNA_DEPENDENT_DNA_REPLICATION	glioma	2.18798e-05	2e-05	MPS+: 39(30.63mo)| MPS–: 58(106.67mo)	2.96505236750138|-2.85722294046579	0.000120355	0.195156	overall_survival	NA	22823	MSigDBGO
MSigDBGO_2444	GO_POSITIVE_REGULATION_OF_RESPONSE_TO_CYTOKINE_STIMULUS	glioma	3.80101e-08	0	MPS+: 34(37.9mo)| MPS–: 58(172.2mo)	3.21886417688921|-3.23027784287105	7.45428e-05	0.0505401	overall_survival	NA	22840	MSigDBGO
MSigDB_449	PID_INTEGRIN_CS_PATHWAY	glioma	1.25327e-06	0	MPS+: 25(25.83mo)| MPS–: 69(172.2mo)	2.84799465668473|-2.8455643651632	2.83306e-05	0.14258	overall_survival	NA	22920	MSigDB
FIRE1KB3p_1467	TCGA_BREAST_DIS_K10_RNA_MIz24_[AGT]AC[CG]AG[AT][GT][ACT]	glioma	0.00753366	0.00755	MPS+: 99(106.67mo)| MPS–: 100(68.4mo)	9.12705162609882|-3.47616671262554	0.00898437	2.14358	overall_survival	NA	22970	FIRE1KB3p
MSigDBGO_5119	GO_SEQUENCE_SPECIFIC_DNA_BINDING	glioma	0.0092689	0.00914	MPS+: 50(41.7mo)| MPS–: 50(148.17mo)	9.68792834626955|-7.4661167442558	0.0129815	0.339362	overall_survival	NA	23057	MSigDBGO
MSigDB_801	REACTOME_CELL_CYCLE_MITOTIC	glioma	0.00146984	0.00158	MPS+: 132(51.57mo)| MPS–: 149(99.6mo)	3.07017313968873|-12.6740599147148	0.00186122	0.4807	overall_survival	NA	23156	MSigDB
MSigDBGO_2654	GO_POSITIVE_REGULATION_OF_PRODUCTION_OF_MOLECULAR_MEDIATOR_OF_IMMUNE_RESPONSE	glioma	4.60334e-05	3e-05	MPS+: 25(63.83mo)| MPS–: 67(NAmo)	3.15027540173668|-3.20290030371529	0.000860854	0.10398	overall_survival	NA	23173	MSigDBGO
FIRE1KBup_1048	TCGA_LUNG_AD_DIS_K10_DNA_MIz10_.CGCGAT[AT][CGT]	glioma	0.00659881	0.00635	MPS+: 73(76.2mo)| MPS–: 31(41.4mo)	2.97970776796127|-2.97930862962303	0.00903291	2.73831	overall_survival	NA	23262	FIRE1KBup
KNOWNMOT_386	EP300.5_TCF7L2.2_5p_[ACG]TGA[CG]TCA[CGT][ACT]	glioma	5.19074e-06	0	MPS+: 27(27.13mo)| MPS–: 67(96.9mo)	3.25563110897066|-2.98176725972479	4.8545e-05	0.164338	overall_survival	NA	23329	KNOWNMOT
MSigDBGO_3482	GO_DNA_PACKAGING	glioma	0.00203917	0.00191	MPS+: 87(51.57mo)| MPS–: 190(106.67mo)	3.06401015236279|-2.99545073779598	0.00253442	0.481192	overall_survival	NA	23341	MSigDBGO
FIRE1KB3p_1224	TCGA_LUNG_SQ_DIS_K45_RNA_MIz11_.AG[AC]GG[AGT]T.	glioma	0.0101626	0.00993	MPS+: 49(136.13mo)| MPS–: 50(68.4mo)	11.589095763068|-5.75822572383935	0.0144915	3.41589	overall_survival	NA	23362	FIRE1KB3p
MSigDBGO_3432	GO_REGULATION_OF_DEFENSE_RESPONSE_TO_VIRUS_BY_HOST	glioma	1.38578e-05	2e-05	MPS+: 33(37.9mo)| MPS–: 60(148.17mo)	3.00612087790061|-2.92583513908835	0.000136194	0.161907	overall_survival	NA	23584	MSigDBGO
MSigDBGO_5353	GO_T_CELL_CYTOKINE_PRODUCTION	glioma	8.26273e-06	0	MPS+: 33(38.4mo)| MPS–: 57(NAmo)	2.84864692149396|-2.88593807312729	0.000290953	0.100575	overall_survival	NA	23615	MSigDBGO
FIRE1KBup_879	TCGA_PANCREATIC_DIS_K10_DNA_MIz55_.C[AGT]TGCG[AC][ACG]	glioma	0.000226011	0.00031	MPS+: 249(95.83mo)| MPS–: 180(50.83mo)	7.83441392570554|-3.24031010178554	0.000295715	1.99179	overall_survival	NA	23709	FIRE1KBup
MSigDBGO_7289	GO_EPITHELIAL_TUBE_MORPHOGENESIS	glioma	1.29017e-05	1e-05	MPS+: 38(52.6mo)| MPS–: 50(172.2mo)	3.07870216851445|-3.07438742257199	0.000665064	0.0789632	overall_survival	NA	23783	MSigDBGO
MSigDBMOT_547	CATTTCA_MIR203	glioma	0.00842861	0.00819	MPS+: 149(88.67mo)| MPS–: 82(135.6mo)	6.79762994670561|-3.094236388997	0.00991158	2.07916	overall_survival	NA	23887	MSigDBMOT
MSigDBGO_3916	GO_CONDENSED_NUCLEAR_CHROMOSOME	glioma	6.80975e-08	0	MPS+: 39(25.83mo)| MPS–: 48(147.07mo)	3.00946033746863|-3.02860667436442	2.65187e-05	0.07447	overall_survival	NA	23950	MSigDBGO
FIRE1KBup_1338	TCGA_SARCOMA_DIS_K45_DNA_MIz36_.[GT]CCGCGC.	glioma	0.000556586	0.00063	MPS+: 249(115.67mo)| MPS–: 154(55.53mo)	14.5846307950777|-3.20471228414375	0.000699599	1.97853	overall_survival	NA	24204	FIRE1KBup
MSigDB_5020	REACTOME_RHO_GTPASES_ACTIVATE_PKNS	glioma	0.00885454	0.00864	MPS+: 65(50.83mo)| MPS–: 149(NAmo)	2.88313359511234|-4.48207363300703	0.0104691	0.484208	overall_survival	NA	24406	MSigDB
MSigDB_5071	REACTOME_TERMINATION_OF_TRANSLESION_DNA_SYNTHESIS	glioma	0.000181237	0.00011	MPS+: 29(36.87mo)| MPS–: 65(96.9mo)	2.95127378613632|-2.80647925267707	0.000532208	0.234618	overall_survival	NA	24662	MSigDB
MSigDB_435	PID_IL4_2PATHWAY	glioma	0.000211474	0.00024	MPS+: 33(64.43mo)| MPS–: 50(148.17mo)	3.21903524221676|-3.2623445433831	0.00595742	0.055186	overall_survival	NA	24673	MSigDB
MSigDB_5195	REACTOME_M_PHASE	glioma	0.000817768	0.00087	MPS+: 118(50.83mo)| MPS–: 249(99.6mo)	2.98635505395594|-3.96157149001788	0.0010252	0.50612	overall_survival	NA	24835	MSigDB
MSigDBGO_3134	GO_CYTOKINESIS	glioma	8.33679e-05	9e-05	MPS+: 44(41.7mo)| MPS–: 38(147.07mo)	3.14452581023523|-3.05195091326697	0.0044574	0.0541025	overall_survival	NA	24866	MSigDBGO
FIRE1KBup_76	TCGA_SARCOMA_DIS_K45_DNA_MIz12_[AC]A[CT][AT]TCCT[CGT]	glioma	0.000249532	0.00023	MPS+: 38(38.4mo)| MPS–: 47(NAmo)	3.05861994422678|-2.77250345077901	0.00172098	0.138564	overall_survival	NA	24881	FIRE1KBup
MSigDBGO_3178	GO_EXOCYTOSIS	glioma	0.00921049	0.00905	MPS+: 50(68.4mo)| MPS–: 49(NAmo)	12.3094172541213|-20.9041621452406	0.013057	0.332774	overall_survival	NA	24903	MSigDBGO
MSigDBGO_2610	GO_PROTEIN_LOCALIZATION_TO_ORGANELLE	glioma	0.00274156	0.00266	MPS+: 150(95.83mo)| MPS–: 150(52.6mo)	7.57550957975418|-5.5664314100901	0.00320826	1.98359	overall_survival	NA	24920	MSigDBGO
MSigDB_4668	REACTOME_MOLECULES_ASSOCIATED_WITH_ELASTIC_FIBRES	glioma	6.76785e-07	0	MPS+: 25(27.13mo)| MPS–: 57(156.5mo)	2.97745369056128|-2.93188240424093	9.22935e-05	0.0801722	overall_survival	NA	24955	MSigDB
MSigDBMOT_465	SP1_Q2_01	glioma	0.00071412	0.00071	MPS+: 50(95.83mo)| MPS–: 33(33.7mo)	4.56521532476797|-2.82847936345787	0.00235611	7.67903	overall_survival	NA	25118	MSigDBMOT
MSigDBGO_2144	GO_DEFENSE_RESPONSE_TO_GRAM_NEGATIVE_BACTERIUM	glioma	0.00750544	0.00721	MPS+: 105(63.83mo)| MPS–: 149(119.03mo)	2.69647566105581|-4.20226368439215	0.00870428	0.497996	overall_survival	NA	25495	MSigDBGO
MSigDBGO_333	GO_EPITHELIAL_CELL_DEVELOPMENT	glioma	7.68119e-05	7e-05	MPS+: 35(27.13mo)| MPS–: 47(NAmo)	2.97625216439912|-2.92694575598498	0.000480584	0.167742	overall_survival	NA	25703	MSigDBGO
MSigDBGO_1884	GO_AMINOGLYCAN_METABOLIC_PROCESS	glioma	1.57746e-05	1e-05	MPS+: 32(27.13mo)| MPS–: 48(156.5mo)	2.9604990064492|-2.94939061871064	0.000242919	0.130978	overall_survival	NA	25742	MSigDBGO
MSigDBGO_1617	GO_IMMUNOGLOBULIN_PRODUCTION	glioma	1.78336e-05	0	MPS+: 26(27.13mo)| MPS–: 55(136.13mo)	2.97314292451066|-2.88928913308806	0.000147509	0.170706	overall_survival	NA	25999	MSigDBGO
MSigDBGO_3305	GO_NEGATIVE_REGULATION_OF_VIRAL_GENOME_REPLICATION	glioma	2.18094e-05	2e-05	MPS+: 31(30.63mo)| MPS–: 49(74.5mo)	3.48165033288524|-3.38434202936725	0.000220312	0.153539	overall_survival	NA	26004	MSigDBGO
FIRE1KBup_1342	TCGA_PARAGANGLIOMA_DIS_K40_DNA_MIz15_[GT][CT][AT][ACT]GCGC[ACG]	glioma	0.00122623	0.00116	MPS+: 199(95.83mo)| MPS–: 189(68.4mo)	11.4299029741159|-3.24759827264214	0.00148526	1.93254	overall_survival	NA	26182	FIRE1KBup
FIRE1KBup_168	TCGA_HEAD_NECK_DIS_K40_DNA_MIz36_[ACG][ACT][AT]T[AGT]CGC[ACG]	glioma	0.00132815	0.00127	MPS+: 200(96.9mo)| MPS–: 197(55.53mo)	8.13559724561338|-3.0816815371638	0.00159652	1.92352	overall_survival	NA	26210	FIRE1KBup
FIRE1KB3p_3752	TCGA_OVARIAN_DIS_K45_RNA_MIz14_[CG][CG][GT][AT]GT[AG]A[AGT]	glioma	0.00798259	0.00766	MPS+: 149(95.83mo)| MPS–: 108(94.5mo)	7.37507994546167|-3.16538292253671	0.0090923	1.98183	overall_survival	NA	26228	FIRE1KB3p
FIRE1KBup_689	TCGA_STOMACH_DIS_K10_DNA_MIz31_[AGT][CT][AT]TGCG[CT][ACG]	glioma	0.00267033	0.00251	MPS+: 200(95.83mo)| MPS–: 138(68.4mo)	4.50943138009629|-2.81311317867501	0.00314641	1.93304	overall_survival	NA	26386	FIRE1KBup
MSigDBGO_5865	GO_SMOOTH_MUSCLE_CELL_MIGRATION	glioma	3.65511e-06	1e-05	MPS+: 29(24.73mo)| MPS–: 46(147.07mo)	3.0067016410985|-2.9782110750231	7.74367e-05	0.126382	overall_survival	NA	26583	MSigDBGO
MSigDBGO_424	GO_POSITIVE_REGULATION_OF_CYTOKINE_PRODUCTION_INVOLVED_IN_IMMUNE_RESPONSE	glioma	0.00117304	0.00116	MPS+: 29(63.83mo)| MPS–: 51(172.2mo)	2.96906359411251|-2.98150954944829	0.00334451	0.204177	overall_survival	NA	26682	MSigDBGO
FIRE1KBup_485	TCGA_BREAST_DIS_K45_DNA_MIz13_[ACT]TG[GT]G[GT]TC[AT]	glioma	0.000598595	0.00064	MPS+: 51(148.17mo)| MPS–: 26(41.7mo)	2.96932500377365|-3.01432158704253	0.00241719	5.78418	overall_survival	NA	26698	FIRE1KBup
MSigDBGO_4294	GO_CYTOPLASMIC_VESICLE_PART	glioma	0.00225809	0.00214	MPS+: 157(64.43mo)| MPS–: 199(136.13mo)	2.97145453178237|-4.71535953752799	0.00267282	0.520394	overall_survival	NA	26704	MSigDBGO
MSigDBGO_1899	GO_ENDOTHELIUM_DEVELOPMENT	glioma	0.00528561	0.00519	MPS+: 28(88.67mo)| MPS–: 49(NAmo)	3.0217729013849|-3.33095166204099	0.0125146	0.187965	overall_survival	NA	26909	MSigDBGO
FIRE1KBup_117	TCGA_PANCREATIC_DIS_K45_DNA_MIz34_[AC].[CT]GCG[CT]A.	glioma	0.000533403	0.0006	MPS+: 249(95.83mo)| MPS–: 204(55.53mo)	9.43286414521483|-3.32474471338213	0.000653705	1.89519	overall_survival	NA	27097	FIRE1KBup
KNOWNMOT_1484	SETDB1.2_5p_GCGC[ACG][CGT]GCGC	glioma	0.000694608	0.00072	MPS+: 249(94.5mo)| MPS–: 187(62.87mo)	7.94919765585448|-2.94531105034397	0.000845821	1.89523	overall_survival	NA	27115	KNOWNMOT
FIRE1KBup_1303	TCGA_CERVICAL_DIS_K10_DNA_MIz54_.[CT][GT]CG[CT]GA.	glioma	0.00403349	0.0039	MPS+: 150(119.03mo)| MPS–: 150(63.83mo)	10.3844331808705|-5.57482878950086	0.00467375	1.91762	overall_survival	NA	27117	FIRE1KBup
MSigDB_5011	REACTOME_ANCHORING_OF_THE_BASAL_BODY_TO_THE_PLASMA_MEMBRANE	glioma	0.00112105	0.00108	MPS+: 51(32.9mo)| MPS–: 25(88.67mo)	3.52398623093883|-3.5008355878658	0.00303326	0.19688	overall_survival	NA	27223	MSigDB
MSigDBGO_54	GO_REGULATION_OF_ANTIGEN_RECEPTOR_MEDIATED_SIGNALING_PATHWAY	glioma	3.99248e-06	0	MPS+: 27(24.73mo)| MPS–: 40(136.13mo)	3.14976942843497|-3.14905778769285	0.000123375	0.111779	overall_survival	NA	27292	MSigDBGO
MSigDBGO_327	GO_FORMATION_OF_PRIMARY_GERM_LAYER	glioma	0.00059413	0.00056	MPS+: 33(27.13mo)| MPS–: 36(148.17mo)	2.7904223470414|-2.72136602580082	0.00222929	0.175274	overall_survival	NA	27589	MSigDBGO
MSigDBGO_1291	GO_CENTRIOLE_ASSEMBLY	glioma	0.000646569	0.00063	MPS+: 38(32.9mo)| MPS–: 28(88.67mo)	3.0113898706085|-3.01836774558456	0.00283649	0.153016	overall_survival	NA	27602	MSigDBGO
MSigDBGO_683	GO_RRNA_METABOLIC_PROCESS	glioma	0.00711174	0.00681	MPS+: 150(115.67mo)| MPS–: 149(74.5mo)	5.87854152360653|-5.00120487466939	0.00808915	1.89805	overall_survival	NA	27677	MSigDBGO
MSigDBGO_5311	GO_T_CELL_MEDIATED_CYTOTOXICITY	glioma	0.0019002	0.00189	MPS+: 29(38.4mo)| MPS–: 49(136.13mo)	3.20574153132389|-4.60999819040275	0.00400917	0.253751	overall_survival	NA	27753	MSigDBGO
MSigDBGO_92	GO_REGULATION_OF_DNA_RECOMBINATION	glioma	3.43313e-05	2e-05	MPS+: 28(27.13mo)| MPS–: 32(172.2mo)	3.0855635178506|-3.07275107294463	0.000304917	0.127686	overall_survival	NA	27801	MSigDBGO
MSigDBGO_1875	GO_REGULATION_OF_CYTOKINESIS	glioma	8.87666e-05	4e-05	MPS+: 25(27.3mo)| MPS–: 30(115.67mo)	3.06465186239889|-3.02103314229523	0.00164606	0.0916657	overall_survival	NA	27816	MSigDBGO
MSigDBGO_3101	GO_CELL_CELL_JUNCTION_ASSEMBLY	glioma	0.00509328	0.00533	MPS+: 30(27.13mo)| MPS–: 25(NAmo)	2.91799919625988|-2.87081364357534	0.0137843	0.147347	overall_survival	NA	28139	MSigDBGO
MSigDBGO_2037	GO_REGULATION_OF_NIK_NF_KAPPAB_SIGNALING	glioma	0.00177413	0.00165	MPS+: 28(34.43mo)| MPS–: 40(148.17mo)	2.8191794163324|-2.84095312228513	0.0042815	0.220414	overall_survival	NA	28259	MSigDBGO
FIRE1KBup_875	TCGA_RECTAL_DIS_K40_DNA_MIz26_.C[AG]T[AGT]CG[ACT][AGT]	glioma	0.0074643	0.00718	MPS+: 150(95.83mo)| MPS–: 150(52.6mo)	8.3666909555007|-4.76992025883737	0.00838809	1.86346	overall_survival	NA	28651	FIRE1KBup
MSigDB_5490	REACTOME_AMYLOID_FIBER_FORMATION	glioma	0.00750915	0.00757	MPS+: 87(68.4mo)| MPS–: 249(140.97mo)	2.95580687183709|-3.16454347338114	0.00840863	0.551731	overall_survival	NA	29515	MSigDB
MSigDB_5021	REACTOME_ACTIVATED_PKN1_STIMULATES_TRANSCRIPTION_OF_AR_ANDROGEN_RECEPTOR_REGULATED_GENES_KLK2_AND_KLK3	glioma	0.00701958	0.00704	MPS+: 94(64.43mo)| MPS–: 249(148.17mo)	3.12354785041248|-4.46938525308855	0.00790648	0.553126	overall_survival	NA	29565	MSigDB
FIRE1KBup_1254	TCGA_COLON_DIS_K40_DNA_MIz22_.[CT][AG]T[AC][AG]CG.	glioma	0.00241394	0.00262	MPS+: 250(96.9mo)| MPS–: 183(68.4mo)	6.01606038984892|-3.01231231579827	0.00274925	1.78593	overall_survival	NA	29710	FIRE1KBup
MSigDBGO_4201	GO_CATALYTIC_COMPLEX	glioma	0.00375804	0.00343	MPS+: 200(115.67mo)| MPS–: 199(68.4mo)	7.53173161769028|-6.74038965123216	0.00423358	1.78393	overall_survival	NA	29751	MSigDBGO
MSigDBGO_1404	GO_ORGANELLE_FISSION	glioma	2.77164e-05	0	MPS+: 25(30.63mo)| MPS–: 25(96.9mo)	15.2263468807893|-14.923722640111	0.00241308	0.0403658	overall_survival	NA	29978	MSigDBGO
MSigDB_4719	REACTOME_MITOTIC_METAPHASE_AND_ANAPHASE	glioma	0.00033884	0.0003	MPS+: 25(27.13mo)| MPS–: 25(74.5mo)	11.2968868124688|-13.4970947761296	0.00739943	0.0612936	overall_survival	NA	30095	MSigDB
MSigDBGO_3403	GO_POSITIVE_REGULATION_OF_CELL_CYCLE	glioma	0.000379199	0.00033	MPS+: 25(30.63mo)| MPS–: 25(74.5mo)	8.20995267549637|-7.51463112838127	0.00755816	0.0620136	overall_survival	NA	30099	MSigDBGO
MSigDB_5119	REACTOME_RESOLUTION_OF_D_LOOP_STRUCTURES_THROUGH_SYNTHESIS_DEPENDENT_STRAND_ANNEALING_SDSA	glioma	0.000558464	0.00046	MPS+: 25(30.63mo)| MPS–: 25(74.5mo)	5.8066814929434|-5.26610059883871	0.00838585	0.0621361	overall_survival	NA	30101	MSigDB
MSigDBGO_2228	GO_ANTIGEN_PROCESSING_AND_PRESENTATION_OF_EXOGENOUS_PEPTIDE_ANTIGEN_VIA_MHC_CLASS_I	glioma	0.00218377	0.00203	MPS+: 25(30.63mo)| MPS–: 25(136.13mo)	8.1655287691656|-15.2831495528609	0.0145559	0.0704168	overall_survival	NA	30154	MSigDBGO
MSigDB_5116	REACTOME_RESOLUTION_OF_D_LOOP_STRUCTURES	glioma	6.35455e-05	2e-05	MPS+: 25(30.63mo)| MPS–: 25(74.5mo)	6.35595213025413|-6.5535736074066	0.000914184	0.0710507	overall_survival	NA	30158	MSigDB
MSigDBGO_2337	GO_DNA_SYNTHESIS_INVOLVED_IN_DNA_REPAIR	glioma	0.000270971	0.0002	MPS+: 25(36.87mo)| MPS–: 25(NAmo)	3.12520426862722|-5.07945673664725	0.00205984	0.0801642	overall_survival	NA	30216	MSigDBGO
MSigDBGO_1648	GO_SISTER_CHROMATID_SEGREGATION	glioma	0.000176037	0.00013	MPS+: 25(30.63mo)| MPS–: 25(74.5mo)	19.4824853104276|-17.5573401993325	0.00173865	0.0859226	overall_survival	NA	30278	MSigDBGO
KNOWNMOT_696	HOXA11.2_5p_[AG][CG][CT][AC]AT[AT]AAA[ACT]	glioma	6.52173e-05	2e-05	MPS+: 25(156.5mo)| MPS–: 25(25.83mo)	5.22200748627922|-3.58207960378376	0.0014473	11.5513	overall_survival	NA	30287	KNOWNMOT
MSigDBGO_4205	GO_KINETOCHORE	glioma	0.000177358	0.00013	MPS+: 25(30.63mo)| MPS–: 25(74.5mo)	14.2780519675982|-13.7479270561892	0.00197482	0.0924053	overall_survival	NA	30326	MSigDBGO
MSigDB_640	REACTOME_ANTIGEN_PROCESSING_CROSS_PRESENTATION	glioma	0.00706052	0.00692	MPS+: 25(NAmo)| MPS–: 25(136.13mo)	8.02304934033773|-15.8714527023139	0.0279735	0.0926728	overall_survival	NA	30327	MSigDB
FIRE1KBup_104	TCGA_AML_DIS_K40_DNA_MIz10_.ACCCCCT.	glioma	0.000342427	0.0003	MPS+: 25(NAmo)| MPS–: 25(25.27mo)	6.68817820617586|-3.38038260001005	0.00285037	10.7074	overall_survival	NA	30335	FIRE1KBup
MSigDB_5464	REACTOME_PROTEIN_LOCALIZATION	glioma	0.00563598	0.00557	MPS+: 25(NAmo)| MPS–: 25(37.33mo)	7.2610847168613|-7.76620054261146	0.0254209	10.3766	overall_survival	NA	30364	MSigDB
MSigDBGO_2176	GO_DNA_BIOSYNTHETIC_PROCESS	glioma	0.00853952	0.00836	MPS+: 25(41.7mo)| MPS–: 25(148.17mo)	5.14853348581629|-7.70990316147998	0.0309546	0.0995759	overall_survival	NA	30380	MSigDBGO
MSigDBONC_24	CSR_LATE_UP.V1_UP	glioma	0.000883348	0.00083	MPS+: 25(30.63mo)| MPS–: 25(99.6mo)	7.61764460579657|-11.3734490189082	0.00528898	0.115431	overall_survival	NA	30503	MSigDBONC
MSigDBGO_473	GO_CHROMOSOME_LOCALIZATION	glioma	0.00075833	0.00063	MPS+: 25(34.43mo)| MPS–: 25(74.5mo)	4.83135882402739|-5.03453663554412	0.00479003	0.115764	overall_survival	NA	30505	MSigDBGO
MSigDBGO_7892	GO_CILIARY_BASAL_BODY_PLASMA_MEMBRANE_DOCKING	glioma	0.00320792	0.00305	MPS+: 25(32.9mo)| MPS–: 25(88.67mo)	5.7449867862056|-3.71737362544074	0.0100845	0.12916	overall_survival	NA	30586	MSigDBGO
MSigDBGO_4001	GO_CHROMOSOMAL_REGION	glioma	0.00122834	0.00113	MPS+: 25(30.63mo)| MPS–: 25(74.5mo)	24.6137887985353|-24.1717081747884	0.00408629	0.152831	overall_survival	NA	30806	MSigDBGO
MSigDBGO_500	GO_NEGATIVE_REGULATION_OF_VIRAL_PROCESS	glioma	0.00384797	0.00366	MPS+: 25(30.63mo)| MPS–: 25(74.5mo)	4.51891977447348|-4.6466573471969	0.00955853	0.188547	overall_survival	NA	31116	MSigDBGO
MSigDBGO_4353	GO_PIGMENT_GRANULE	glioma	0.00363941	0.00348	MPS+: 25(24.73mo)| MPS–: 25(94.5mo)	3.48915808913075|-6.5495501374684	0.00904513	0.188944	overall_survival	NA	31121	MSigDBGO
MSigDBGO_9442	GO_PROTON_TRANSMEMBRANE_TRANSPORTER_ACTIVITY	glioma	0.0074563	0.00728	MPS+: 25(NAmo)| MPS–: 25(41.7mo)	4.56659293264732|-5.94507736765194	0.0151542	4.84773	overall_survival	NA	31292	MSigDBGO
MSigDBGO_386	GO_PROTEIN_N_LINKED_GLYCOSYLATION	glioma	0.00854988	0.00839	MPS+: 25(34.43mo)| MPS–: 25(148.17mo)	2.69398882121464|-4.3375195005268	0.0166958	0.206729	overall_survival	NA	31296	MSigDBGO
MSigDBGO_1832	GO_MITOTIC_NUCLEAR_DIVISION	glioma	0.00815022	0.00797	MPS+: 25(30.63mo)| MPS–: 25(74.5mo)	16.564189441338|-15.5009882664001	0.0160788	0.212269	overall_survival	NA	31348	MSigDBGO
KNOWNMOT_1166	NRF1_5p_GCGC[ACG]TGCGC[AG]	glioma	0.0101869	0.00978	MPS+: 199(88.67mo)| MPS–: 153(74.5mo)	4.2157896975291|-2.95203039334945	0.0111603	1.75401	overall_survival	NA	31402	KNOWNMOT
FIRE1KBup_642	TCGA_AML_DIS_K40_DNA_MIz12_[AGT]C[AG]T[AG]CG[CT].	glioma	0.00360515	0.00376	MPS+: 249(95.83mo)| MPS–: 192(63.83mo)	5.37034650023315|-2.98404626038318	0.00403591	1.74376	overall_survival	NA	31413	FIRE1KBup
MSigDBGO_643	GO_POSITIVE_REGULATION_OF_DNA_METABOLIC_PROCESS	glioma	0.00890567	0.00877	MPS+: 25(30.63mo)| MPS–: 25(74.5mo)	4.80642713746381|-4.12559582572039	0.0151334	0.248252	overall_survival	NA	31651	MSigDBGO
MSigDBGO_9040	GO_SITE_OF_DNA_DAMAGE	glioma	0.00993713	0.00979	MPS+: 25(30.63mo)| MPS–: 25(74.5mo)	5.46700018356307|-5.94645286445895	0.015172	0.27372	overall_survival	NA	31832	MSigDBGO
FIRE1KBup_644	TCGA_UTERINE_ENDOMETRIAL_DIS_K45_DNA_MIz25_[AGT]C[AGT]T[GT]CG[ACT][ACG]	glioma	0.00524868	0.00547	MPS+: 250(88.67mo)| MPS–: 204(63.83mo)	7.49486657255276|-2.78919554633991	0.00572564	1.67482	overall_survival	NA	32265	FIRE1KBup
MSigDBONC_64	CAMP_UP.V1_UP	head_neck	1.16897e-05	2e-05	MPS+: 100(32.93mo)| MPS–: 100(90.57mo)	4.19956504713713|-3.3463676561316	2.53415e-05	0.356977	overall_survival	NA	8342	MSigDBONC
MSigDB_919	REACTOME_POST_TRANSLATIONAL_PROTEIN_MODIFICATION	head_neck	1.48617e-05	2e-05	MPS+: 100(23.17mo)| MPS–: 100(90.57mo)	8.23875589135604|-5.81303937018096	3.15672e-05	0.369837	overall_survival	NA	9501	MSigDB
MSigDBGO_2735	GO_MACROMOLECULE_CATABOLIC_PROCESS	head_neck	3.77873e-05	4e-05	MPS+: 75(30.5mo)| MPS–: 75(90.57mo)	12.6678943218593|-11.4571814802398	9.8901e-05	0.302735	overall_survival	NA	10009	MSigDBGO
MSigDBGO_954	GO_CELLULAR_AMINO_ACID_METABOLIC_PROCESS	head_neck	1.38025e-05	0	MPS+: 75(27.87mo)| MPS–: 75(90.57mo)	3.66433636262952|-3.23822754794446	3.7336e-05	0.308799	overall_survival	NA	10409	MSigDBGO
MSigDBGO_1015	GO_ORGANONITROGEN_COMPOUND_CATABOLIC_PROCESS	head_neck	4.67691e-05	2e-05	MPS+: 100(32.93mo)| MPS–: 100(171.73mo)	6.13097637940389|-4.87784263218867	8.89042e-05	0.379104	overall_survival	NA	10492	MSigDBGO
MSigDBGO_2610	GO_PROTEIN_LOCALIZATION_TO_ORGANELLE	head_neck	3.95967e-05	5e-05	MPS+: 75(27.87mo)| MPS–: 75(90.57mo)	13.4941527810578|-11.8089720910142	9.86411e-05	0.31312	overall_survival	NA	10723	MSigDBGO
MSigDBGO_1600	GO_RESPONSE_TO_OXYGEN_LEVELS	head_neck	1.56509e-05	2e-05	MPS+: 86(19.23mo)| MPS–: 68(68.8mo)	2.78483960970229|-2.8146814315302	3.62345e-05	0.341479	overall_survival	NA	12265	MSigDBGO
MSigDB_4631	REACTOME_ER_TO_GOLGI_ANTEROGRADE_TRANSPORT	head_neck	4.94406e-06	2e-05	MPS+: 69(21.37mo)| MPS–: 64(110.47mo)	3.05693965773054|-3.11943559911511	2.67461e-05	0.235138	overall_survival	NA	12339	MSigDB
MSigDBGO_2874	GO_MEMBRANE_ORGANIZATION	head_neck	7.05407e-05	5e-05	MPS+: 100(26.87mo)| MPS–: 100(171.73mo)	4.86639445398701|-3.71576764555013	0.000123771	0.396423	overall_survival	NA	12486	MSigDBGO
MSigDBGO_4233	GO_NUCLEAR_OUTER_MEMBRANE_ENDOPLASMIC_RETICULUM_MEMBRANE_NETWORK	head_neck	6.4165e-05	8e-05	MPS+: 75(26.87mo)| MPS–: 75(69.43mo)	5.90648192263254|-4.47343202281267	0.000130932	0.339851	overall_survival	NA	12767	MSigDBGO
MSigDBGO_4087	GO_ENDOPLASMIC_RETICULUM_PART	head_neck	8.0554e-06	1e-05	MPS+: 188(32.83mo)| MPS–: 145(69.43mo)	2.97827323323166|-2.99226014715757	1.42834e-05	0.436899	overall_survival	NA	13886	MSigDBGO
MSigDB_4856	REACTOME_PCP_CE_PATHWAY	head_neck	0.000252889	0.00026	MPS+: 105(26.8mo)| MPS–: 95(69.43mo)	2.79101718182745|-2.82926534201414	0.000377865	0.422973	overall_survival	NA	16106	MSigDB
MSigDB_682	REACTOME_ACTIVATION_OF_NF_KAPPAB_IN_B_CELLS	head_neck	0.000638535	0.00058	MPS+: 75(33.1mo)| MPS–: 75(90.1mo)	4.4767529464035|-4.03280573591301	0.000987092	0.379205	overall_survival	NA	16481	MSigDB
MSigDBGO_3363	GO_CELLULAR_COMPONENT_DISASSEMBLY	head_neck	0.000152895	0.00018	MPS+: 100(32.67mo)| MPS–: 100(72.2mo)	6.91000262159892|-5.33357014958404	0.000234614	0.426867	overall_survival	NA	16609	MSigDBGO
MSigDB_5347	REACTOME_REGULATION_OF_PTEN_STABILITY_AND_ACTIVITY	head_neck	0.000596278	0.00052	MPS+: 75(26.87mo)| MPS–: 75(90.57mo)	3.9225038535437|-3.485416405584	0.000930512	0.382396	overall_survival	NA	16749	MSigDB
MSigDBGO_3962	GO_INTRINSIC_COMPONENT_OF_ORGANELLE_MEMBRANE	head_neck	0.000139125	0.00012	MPS+: 100(32.83mo)| MPS–: 100(58.73mo)	3.46400329716951|-3.02532676352094	0.000211736	0.428404	overall_survival	NA	16863	MSigDBGO
MSigDB_995	REACTOME_HOST_INTERACTIONS_OF_HIV_FACTORS	head_neck	0.000566087	0.00046	MPS+: 75(27.87mo)| MPS–: 75(90.1mo)	6.45870424147895|-4.57062606271607	0.000880158	0.383494	overall_survival	NA	16872	MSigDB
MSigDB_5341	REACTOME_REGULATION_OF_RUNX3_EXPRESSION_AND_ACTIVITY	head_neck	0.000716222	0.00068	MPS+: 75(33.1mo)| MPS–: 75(90.1mo)	5.41540669310777|-4.09180265597766	0.00109002	0.386591	overall_survival	NA	17200	MSigDB
MSigDBONC_121	RB_DN.V1_DN	head_neck	0.000762477	0.00079	MPS+: 125(28.43mo)| MPS–: 80(69.43mo)	3.10538843431522|-3.18025145910445	0.00107137	0.434799	overall_survival	NA	17630	MSigDBONC
MSigDB_4972	REACTOME_HEDGEHOG_LIGAND_BIOGENESIS	head_neck	0.000933694	0.001	MPS+: 75(65.73mo)| MPS–: 75(90.1mo)	3.51655627799361|-3.69061323745374	0.00136034	0.390574	overall_survival	NA	17696	MSigDB
MSigDBGO_3876	GO_REGULATION_OF_APOPTOTIC_SIGNALING_PATHWAY	head_neck	0.00045444	0.00035	MPS+: 75(33.1mo)| MPS–: 75(90.57mo)	4.1583596207501|-3.80556038994028	0.000701831	0.397107	overall_survival	NA	18552	MSigDBGO
MSigDB_741	REACTOME_CDK_MEDIATED_PHOSPHORYLATION_AND_REMOVAL_OF_CDC6	head_neck	0.000127628	0.00011	MPS+: 50(19.47mo)| MPS–: 50(90.57mo)	6.8936653092438|-5.84956560288694	0.000350985	0.25479	overall_survival	NA	18743	MSigDB
MSigDBGO_6741	GO_CELLULAR_MACROMOLECULE_CATABOLIC_PROCESS	head_neck	0.000173378	0.00014	MPS+: 50(26.87mo)| MPS–: 50(90.57mo)	17.1383664905396|-17.8041619014326	0.000483759	0.257688	overall_survival	NA	18907	MSigDBGO
MSigDBGO_2063	GO_ORGANELLE_ASSEMBLY	head_neck	8.74936e-05	5e-05	MPS+: 50(26.8mo)| MPS–: 50(90.1mo)	8.2050880243343|-7.99988270871046	0.000257782	0.26443	overall_survival	NA	19233	MSigDBGO
MSigDBGO_1755	GO_POSITIVE_T_CELL_SELECTION	head_neck	0.000143081	0.00013	MPS+: 91(110.47mo)| MPS–: 86(28.73mo)	2.842798241019|-2.80712159891236	0.000224324	2.40406	overall_survival	NA	19265	MSigDBGO
MSigDB_5105	REACTOME_MAPK6_MAPK4_SIGNALING	head_neck	0.00199848	0.00216	MPS+: 89(37.77mo)| MPS–: 64(90.1mo)	2.98676439913734|-3.14430860265476	0.00267634	0.416776	overall_survival	NA	20515	MSigDB
MSigDB_680	REACTOME_SIGNALING_BY_NOTCH4	head_neck	0.00044819	0.00034	MPS+: 112(32.83mo)| MPS–: 84(58.73mo)	2.78589168877696|-2.82731649113867	0.00063772	0.434748	overall_survival	NA	20575	MSigDB
MSigDBGO_2158	GO_PROTEIN_FOLDING	head_neck	0.000348459	0.0003	MPS+: 50(20.8mo)| MPS–: 50(90.57mo)	4.78983347421951|-4.50003464569895	0.000702177	0.295566	overall_survival	NA	20752	MSigDBGO
MSigDBGO_5167	GO_CELL_ADHESION_MOLECULE_BINDING	head_neck	0.000127626	0.00017	MPS+: 150(33.27mo)| MPS–: 150(69.43mo)	5.94360946428783|-3.52764976355484	0.000179127	0.476419	overall_survival	NA	20988	MSigDBGO
MSigDBGO_1711	GO_ANTIGEN_PROCESSING_AND_PRESENTATION_OF_PEPTIDE_ANTIGEN_VIA_MHC_CLASS_I	head_neck	0.000502448	0.00045	MPS+: 50(24.23mo)| MPS–: 50(90.57mo)	8.25350066159218|-6.35006307990016	0.000948894	0.30862	overall_survival	NA	21429	MSigDBGO
MSigDB_4998	REACTOME_DECTIN_1_MEDIATED_NONCANONICAL_NF_KB_SIGNALING	head_neck	0.00092449	0.00113	MPS+: 100(33.1mo)| MPS–: 100(70.67mo)	3.82145311859322|-3.13013218018245	0.00119051	0.461083	overall_survival	NA	21958	MSigDB
MSigDBGO_4151	GO_CELL_SUBSTRATE_JUNCTION	head_neck	0.000514498	0.00064	MPS+: 100(25.43mo)| MPS–: 100(68.8mo)	12.6944554226031|-9.42481842838144	0.000702909	0.46109	overall_survival	NA	21959	MSigDBGO
MSigDBGO_756	GO_POSITIVE_REGULATION_OF_T_CELL_PROLIFERATION	head_neck	0.000785401	0.00077	MPS+: 75(69.43mo)| MPS–: 75(28.73mo)	5.15253061311428|-4.40780910497594	0.0011091	2.34005	overall_survival	NA	22199	MSigDBGO
MSigDB_5003	REACTOME_DEGRADATION_OF_GLI1_BY_THE_PROTEASOME	head_neck	0.00098648	0.00117	MPS+: 100(42.97mo)| MPS–: 100(69.43mo)	3.70600653611235|-3.31872906969913	0.00128814	0.463527	overall_survival	NA	22250	MSigDB
MSigDBGO_29	GO_REGULATION_OF_B_CELL_RECEPTOR_SIGNALING_PATHWAY	head_neck	0.000469246	0.00041	MPS+: 50(161.87mo)| MPS–: 50(20.8mo)	3.88376690252151|-2.94297181135627	0.000872713	3.06793	overall_survival	NA	22368	MSigDBGO
MSigDB_905	REACTOME_REGULATION_OF_MITOTIC_CELL_CYCLE	head_neck	0.0015842	0.00169	MPS+: 50(26.87mo)| MPS–: 50(90.57mo)	9.03987375516538|-7.73553406490072	0.00259558	0.326385	overall_survival	NA	22406	MSigDB
MSigDB_4921	REACTOME_AUF1_HNRNP_D0_BINDS_AND_DESTABILIZES_MRNA	head_neck	0.00116984	0.00134	MPS+: 100(29.4mo)| MPS–: 100(90.1mo)	3.88675290801608|-3.5880231223318	0.00148872	0.469693	overall_survival	NA	23069	MSigDB
MSigDBGO_1420	GO_CELLULAR_RESPONSE_TO_OXYGEN_LEVELS	head_neck	0.00204843	0.00191	MPS+: 58(19.47mo)| MPS–: 47(57.73mo)	3.09862248616372|-3.13172063179907	0.00308169	0.36382	overall_survival	NA	23071	MSigDBGO
MSigDBGO_4092	GO_BLOOD_MICROPARTICLE	head_neck	0.00196738	0.00205	MPS+: 50(27.97mo)| MPS–: 50(NAmo)	4.19775443200862|-4.23941594064596	0.00310597	0.340647	overall_survival	NA	23145	MSigDBGO
MSigDB_4929	REACTOME_ASYMMETRIC_LOCALIZATION_OF_PCP_PROTEINS	head_neck	0.00189582	0.00187	MPS+: 105(42.97mo)| MPS–: 97(69.43mo)	3.16386640052113|-3.18017047300786	0.00238098	0.472897	overall_survival	NA	23390	MSigDB
MSigDB_1020	REACTOME_CLASS_I_MHC_MEDIATED_ANTIGEN_PROCESSING_PRESENTATION	head_neck	0.00193414	0.0019	MPS+: 75(26.87mo)| MPS–: 75(72.2mo)	6.20354503254895|-5.29272188495338	0.00251006	0.443095	overall_survival	NA	23878	MSigDB
MSigDB_957	REACTOME_TRANSPORT_TO_THE_GOLGI_AND_SUBSEQUENT_MODIFICATION	head_neck	0.000968562	0.00097	MPS+: 73(26.87mo)| MPS–: 70(68.8mo)	2.97822331914057|-2.97760185892527	0.00139064	0.414477	overall_survival	NA	23891	MSigDB
MSigDBGO_5589	GO_ENDOPLASMIC_RETICULUM_TO_GOLGI_VESICLE_MEDIATED_TRANSPORT	head_neck	0.0027931	0.00303	MPS+: 50(25.43mo)| MPS–: 50(90.57mo)	4.35375902361143|-3.45553331302313	0.00420921	0.353729	overall_survival	NA	23897	MSigDBGO
MSigDB_5463	REACTOME_NEGATIVE_REGULATION_OF_NOTCH4_SIGNALING	head_neck	0.00127483	0.00143	MPS+: 100(33.1mo)| MPS–: 100(70.67mo)	4.11457819823904|-3.72147704954863	0.00160091	0.477724	overall_survival	NA	24025	MSigDB
MSigDBGO_4012	GO_INTRINSIC_COMPONENT_OF_ENDOPLASMIC_RETICULUM_MEMBRANE	head_neck	0.000935379	0.00113	MPS+: 75(27.97mo)| MPS–: 65(58.73mo)	3.21154110994324|-3.20475808163124	0.00133938	0.415845	overall_survival	NA	24255	MSigDBGO
MSigDBGO_979	GO_CARBOHYDRATE_DERIVATIVE_METABOLIC_PROCESS	head_neck	0.00126655	0.00133	MPS+: 75(27.97mo)| MPS–: 75(65.73mo)	4.61235741701143|-4.1348112768365	0.00170073	0.446998	overall_survival	NA	24280	MSigDBGO
MSigDBGO_3581	GO_B_CELL_RECEPTOR_SIGNALING_PATHWAY	head_neck	0.000902445	0.00094	MPS+: 75(90.1mo)| MPS–: 75(20.83mo)	5.17405802840343|-3.7651587299113	0.00122011	2.23253	overall_survival	NA	24375	MSigDBGO
MSigDBGO_1501	GO_B_CELL_ACTIVATION	head_neck	0.0024656	0.00263	MPS+: 50(158.67mo)| MPS–: 50(21.37mo)	8.58061006382963|-6.32839929295199	0.00357476	2.72219	overall_survival	NA	24633	MSigDBGO
MSigDBGO_441	GO_NON_CANONICAL_WNT_SIGNALING_PATHWAY	head_neck	0.00457929	0.00455	MPS+: 75(32.67mo)| MPS–: 75(65.73mo)	2.86612870874474|-2.85511159250619	0.00572937	0.45113	overall_survival	NA	24656	MSigDBGO
MSigDB_5098	REACTOME_MAPK_FAMILY_SIGNALING_CASCADES	head_neck	0.00445466	0.00472	MPS+: 50(65.73mo)| MPS–: 50(96.67mo)	3.03826620941975|-2.97761522995752	0.00626389	0.369998	overall_survival	NA	24766	MSigDB
MSigDB_5275	REACTOME_THE_ROLE_OF_GTSE1_IN_G2_M_PROGRESSION_AFTER_G2_CHECKPOINT	head_neck	0.000651333	0.00056	MPS+: 125(32.83mo)| MPS–: 111(90.1mo)	2.99151524785439|-3.01451995220384	0.000825891	0.490957	overall_survival	NA	24917	MSigDB
MSigDBGO_2228	GO_ANTIGEN_PROCESSING_AND_PRESENTATION_OF_EXOGENOUS_PEPTIDE_ANTIGEN_VIA_MHC_CLASS_I	head_neck	0.00352003	0.00368	MPS+: 50(37.77mo)| MPS–: 50(90.57mo)	8.27134385523445|-6.89351828570376	0.00495711	0.373664	overall_survival	NA	24981	MSigDBGO
MSigDB_681	REACTOME_DOWNSTREAM_SIGNALING_EVENTS_OF_B_CELL_RECEPTOR_BCR	head_neck	0.00656003	0.00682	MPS+: 50(22.67mo)| MPS–: 50(90.57mo)	5.64218368444048|-4.60558509619848	0.00856202	0.393308	overall_survival	NA	26018	MSigDB
MSigDBGO_9216	GO_DNA_BINDING_TRANSCRIPTION_FACTOR_ACTIVITY	head_neck	0.00426888	0.00418	MPS+: 100(NAmo)| MPS–: 100(33.1mo)	11.673186363942|-7.72356777971708	0.00506001	2.004	overall_survival	NA	26357	MSigDBGO
MSigDBGO_1750	GO_CARDIAC_MUSCLE_CELL_DIFFERENTIATION	head_neck	0.00734726	0.00765	MPS+: 50(27.97mo)| MPS–: 50(48.87mo)	6.67581624216193|-3.76865670091346	0.00945787	0.408021	overall_survival	NA	26848	MSigDBGO
MSigDBONC_111	NOTCH_DN.V1_DN	head_neck	0.00702141	0.00732	MPS+: 50(90.57mo)| MPS–: 50(32.93mo)	3.0319004845297|-3.23860017167397	0.00904544	2.4468	overall_survival	NA	26901	MSigDBONC
MSigDB_5181	REACTOME_COPI_MEDIATED_ANTEROGRADE_TRANSPORT	head_neck	0.000318366	0.00028	MPS+: 44(27.87mo)| MPS–: 42(69.43mo)	2.92038986699756|-3.01526948372623	0.000774698	0.268391	overall_survival	NA	26902	MSigDB
MSigDBGO_1910	GO_RNA_CAPPING	head_neck	0.000307504	0.00024	MPS+: 36(NAmo)| MPS–: 33(91.37mo)	2.93343324208417|-2.93778093899149	0.00303836	0.105723	overall_survival	NA	27101	MSigDBGO
MSigDBGO_2088	GO_REGULATION_OF_PROTEIN_CATABOLIC_PROCESS	head_neck	0.00521696	0.00519	MPS+: 75(31.37mo)| MPS–: 75(171.73mo)	4.40334685588341|-4.08986418589343	0.00628145	0.482603	overall_survival	NA	27388	MSigDBGO
MSigDBGO_3236	GO_SNRNA_PROCESSING	head_neck	3.18845e-05	2e-05	MPS+: 29(23.17mo)| MPS–: 46(156mo)	2.87236946918419|-2.85141122934364	0.000138822	0.22079	overall_survival	NA	27655	MSigDBGO
MSigDBGO_3982	GO_PERINUCLEAR_REGION_OF_CYTOPLASM	head_neck	0.00220796	0.00233	MPS+: 100(26.8mo)| MPS–: 93(69.43mo)	3.89357461692933|-3.10640320392543	0.00268479	0.50044	overall_survival	NA	27711	MSigDBGO
MSigDBGO_3375	GO_RIBOSOMAL_LARGE_SUBUNIT_BIOGENESIS	head_neck	0.00906743	0.0097	MPS+: 50(33.1mo)| MPS–: 50(70.67mo)	8.4431540012974|-9.33888316054887	0.0112467	0.426064	overall_survival	NA	27885	MSigDBGO
MSigDBGO_5194	GO_PHOSPHOLIPASE_ACTIVITY	head_neck	0.00019409	0.00019	MPS+: 46(156mo)| MPS–: 36(15.97mo)	2.74411306384464|-2.72393069290153	0.000427368	3.34782	overall_survival	NA	28069	MSigDBGO
MSigDBGO_6740	GO_CELLULAR_PROTEIN_CATABOLIC_PROCESS	head_neck	0.00534998	0.00536	MPS+: 100(37.77mo)| MPS–: 100(90.1mo)	8.96594914631269|-6.92752134763007	0.00618983	0.52214	overall_survival	NA	28560	MSigDBGO
MSigDBGO_4162	GO_GOLGI_ASSOCIATED_VESICLE	head_neck	0.00501849	0.00529	MPS+: 81(24.23mo)| MPS–: 62(90.57mo)	2.90766653390918|-2.99204850521345	0.00606635	0.479922	overall_survival	NA	28687	MSigDBGO
MSigDBGO_7127	GO_ESTABLISHMENT_OF_ORGANELLE_LOCALIZATION	head_neck	0.00601961	0.00611	MPS+: 75(26.87mo)| MPS–: 73(48.63mo)	3.51361876162382|-2.7780416435218	0.00707274	0.494049	overall_survival	NA	28964	MSigDBGO
MSigDBGO_5591	GO_VESICLE_BUDDING_FROM_MEMBRANE	head_neck	0.00454158	0.00475	MPS+: 50(18.27mo)| MPS–: 47(110.47mo)	3.39556161310082|-2.84825519866127	0.00609362	0.399825	overall_survival	NA	28974	MSigDBGO
MSigDBGO_2157	GO_POST_TRANSLATIONAL_PROTEIN_MODIFICATION	head_neck	0.00224536	0.00239	MPS+: 50(18.27mo)| MPS–: 30(57.73mo)	2.97391184798633|-2.94604532565438	0.00360447	0.331544	overall_survival	NA	29003	MSigDBGO
MSigDBGO_7699	GO_T_HELPER_17_TYPE_IMMUNE_RESPONSE	head_neck	0.00238553	0.00253	MPS+: 44(158.67mo)| MPS–: 35(16.3mo)	2.93533494717408|-2.88655780366089	0.00371824	2.93575	overall_survival	NA	29220	MSigDBGO
MSigDBGO_2335	GO_NUCLEOSIDE_MONOPHOSPHATE_BIOSYNTHETIC_PROCESS	head_neck	0.00195532	0.00194	MPS+: 28(15.4mo)| MPS–: 36(90.57mo)	2.98331900030471|-2.96741868941734	0.00346378	0.296133	overall_survival	NA	29366	MSigDBGO
MSigDBGO_697	GO_PROTEIN_CATABOLIC_PROCESS	head_neck	0.000168781	0.00016	MPS+: 200(32.93mo)| MPS–: 193(58.27mo)	5.35862598368691|-2.85766035579947	0.000208865	0.554084	overall_survival	NA	29538	MSigDBGO
MSigDBGO_1005	GO_MACROAUTOPHAGY	head_neck	0.00665159	0.00661	MPS+: 100(36.33mo)| MPS–: 100(68.8mo)	4.8589611318117|-3.56324043980289	0.00746089	0.55159	overall_survival	NA	30621	MSigDBGO
FIRE1KBup_105	TCGA_ESOPHAGEAL_DIS_K10_DNA_MIz21_.[AC]C[CG]CGTA.	head_neck	0.000525145	0.0006	MPS+: 25(26.87mo)| MPS–: 25(171.73mo)	5.87384202563225|-6.93287236918892	0.0026855	0.146949	overall_survival	NA	30738	FIRE1KBup
MSigDBGO_5158	GO_LIGASE_ACTIVITY_FORMING_CARBON_OXYGEN_BONDS	head_neck	0.000849569	0.00095	MPS+: 25(18.1mo)| MPS–: 25(90.57mo)	4.62008797463905|-4.69072430207772	0.00363521	0.154075	overall_survival	NA	30822	MSigDBGO
MSigDBGO_201	GO_RIBOSOME_BIOGENESIS	head_neck	0.00145966	0.00162	MPS+: 25(27.87mo)| MPS–: 25(90.57mo)	33.8994805452296|-47.651803338782	0.00511336	0.16546	overall_survival	NA	30914	MSigDBGO
MSigDBGO_2459	GO_RIBONUCLEOPROTEIN_COMPLEX_BIOGENESIS	head_neck	0.00212234	0.00252	MPS+: 25(27.87mo)| MPS–: 25(90.57mo)	37.9688075261474|-45.6430255177882	0.00645229	0.173268	overall_survival	NA	30993	MSigDBGO
MSigDBGO_3329	GO_ORGANELLE_LOCALIZATION	head_neck	0.000521393	0.0006	MPS+: 25(16.43mo)| MPS–: 25(171.73mo)	7.57528497573617|-7.8219698493092	0.0020358	0.181319	overall_survival	NA	31049	MSigDBGO
MSigDBGO_439	GO_MATURATION_OF_SSU_RRNA	head_neck	0.00318949	0.00373	MPS+: 25(33.1mo)| MPS–: 25(90.57mo)	7.30014181422234|-8.12667893728336	0.00853678	0.184949	overall_survival	NA	31084	MSigDBGO
MSigDBGO_3404	GO_REGULATION_OF_CELLULAR_PROTEIN_LOCALIZATION	head_neck	0.000649372	0.00075	MPS+: 25(16.47mo)| MPS–: 25(171.73mo)	7.8923189698586|-8.49062295148886	0.00235535	0.185844	overall_survival	NA	31093	MSigDBGO
MSigDBGO_4365	GO_RIBONUCLEOPROTEIN_COMPLEX	head_neck	0.00710198	0.00799	MPS+: 25(33.1mo)| MPS–: 25(90.57mo)	53.3145644835759|-64.097495813559	0.014684	0.201135	overall_survival	NA	31243	MSigDBGO
FIRE1KB3p_2864	TCGA_AML_DIS_K40_RNA_MIz8_[AT]GA[AT]GGTT.	head_neck	0.00306948	0.00355	MPS+: 25(20.2mo)| MPS–: 25(171.73mo)	8.87190477358949|-12.4149573587004	0.00694822	0.220661	overall_survival	NA	31416	FIRE1KB3p
MSigDBONC_87	MTOR_UP.N4.V1_DN	head_neck	0.00458657	0.00517	MPS+: 25(213.9mo)| MPS–: 25(22.67mo)	8.69018769594295|-7.10135696228003	0.00949114	4.51384	overall_survival	NA	31424	MSigDBONC
MSigDBGO_1323	GO_NCRNA_PROCESSING	head_neck	0.00461315	0.00522	MPS+: 25(27.87mo)| MPS–: 25(90.57mo)	32.8144852560839|-44.0914215145832	0.00947732	0.225334	overall_survival	NA	31457	MSigDBGO
MSigDBGO_4866	GO_TRANSLATION_FACTOR_ACTIVITY_RNA_BINDING	head_neck	0.00233662	0.00274	MPS+: 25(15.4mo)| MPS–: 25(NAmo)	7.26726152344491|-6.24529739012922	0.00521226	0.227789	overall_survival	NA	31477	MSigDBGO
MSigDBGO_683	GO_RRNA_METABOLIC_PROCESS	head_neck	0.00628423	0.00709	MPS+: 25(27.87mo)| MPS–: 25(90.57mo)	28.1434064360802|-35.8913751113639	0.0119218	0.236303	overall_survival	NA	31546	MSigDBGO
FIRE1KB3p_2018	TCGA_KIDNEY_DIS_K45_RNA_MIz18_[AGT]G[AG]TTCT[CT].	head_neck	0.00568291	0.00649	MPS+: 25(22.2mo)| MPS–: 25(171.73mo)	15.0077116875459|-26.5083742393134	0.0108937	0.240636	overall_survival	NA	31587	FIRE1KB3p
FIRE1KB3p_4365	TCGA_PROSTATE_DIS_K40_RNA_MIz9_.GA[ACT]GTCT.	head_neck	0.00643095	0.00724	MPS+: 25(22.2mo)| MPS–: 25(171.73mo)	7.76717797747456|-11.5255839690109	0.0121038	0.240761	overall_survival	NA	31588	FIRE1KB3p
MSigDBONC_186	KRAS.PROSTATE_UP.V1_DN	head_neck	0.00802851	0.00888	MPS+: 25(171.73mo)| MPS–: 25(21.37mo)	6.19739850662296|-4.77809729491195	0.0144503	4.123	overall_survival	NA	31606	MSigDBONC
MSigDBGO_138	GO_CELLULAR_PROTEIN_COMPLEX_DISASSEMBLY	head_neck	0.00625846	0.00705	MPS+: 25(18.17mo)| MPS–: 25(NAmo)	12.1490301138402|-12.306549331956	0.0108613	0.246021	overall_survival	NA	31630	MSigDBGO
MSigDBONC_174	KRAS.600_UP.V1_DN	head_neck	0.00761412	0.00839	MPS+: 25(90.57mo)| MPS–: 25(18.17mo)	13.9972720823754|-6.86187349915895	0.0127112	3.67192	overall_survival	NA	31827	MSigDBONC
MSigDB_931	REACTOME_ASPARAGINE_N_LINKED_GLYCOSYLATION	head_neck	0.00508018	0.00583	MPS+: 25(18.8mo)| MPS–: 25(110.47mo)	7.90098682239989|-6.43684805837293	0.00862528	0.279327	overall_survival	NA	31871	MSigDB
MSigDBGO_3385	GO_REGULATION_OF_ORGANELLE_ORGANIZATION	head_neck	0.00421269	0.00478	MPS+: 25(12.83mo)| MPS–: 25(171.73mo)	17.0596792933395|-18.8560544925338	0.0072839	0.280437	overall_survival	NA	31883	MSigDBGO
MSigDBGO_813	GO_ESTABLISHMENT_OF_PROTEIN_LOCALIZATION_TO_ORGANELLE	head_neck	0.00871116	0.00873	MPS+: 150(42.97mo)| MPS–: 150(90.1mo)	6.50691965891224|-4.71987677658141	0.00929727	0.627807	overall_survival	NA	32533	MSigDBGO
MSigDBGO_3043	GO_MONOCARBOXYLIC_ACID_CATABOLIC_PROCESS	kidney	3.33067e-16	0	MPS+: 245(NAmo)| MPS–: 241(56.53mo)	2.91467539035263|-2.92690919850081	1.18461e-13	4.82286	overall_survival	NA	15	MSigDBGO
FIRE1KBup_901	TCGA_LIVER_DIS_K40_DNA_MIz11_.C[AT][GT][AG]TCG.	kidney	3.56914e-12	0	MPS+: 196(NAmo)| MPS–: 191(76.63mo)	4.02578629425176|-2.98667585503314	4.85658e-10	5.46952	overall_survival	NA	23	FIRE1KBup
MSigDBGO_111	GO_FATTY_ACID_CATABOLIC_PROCESS	kidney	1.55431e-15	0	MPS+: 241(NAmo)| MPS–: 237(54.17mo)	2.95203199507715|-2.95098537657654	3.34843e-13	4.58023	overall_survival	NA	29	MSigDBGO
MSigDBMOT_790	TGACCTY_ERR1_Q2	kidney	4.30422e-12	0	MPS+: 171(NAmo)| MPS–: 228(59.03mo)	2.99642039247853|-2.99671991539733	3.0357e-10	4.78774	overall_survival	NA	31	MSigDBMOT
MSigDBGO_906	GO_ORGANOPHOSPHATE_BIOSYNTHETIC_PROCESS	kidney	3.16192e-13	0	MPS+: 149(NAmo)| MPS–: 147(56.53mo)	6.8579095566937|-5.56208152346647	7.53787e-10	8.35886	overall_survival	NA	37	MSigDBGO
MSigDB_4984	REACTOME_METABOLISM_OF_LIPIDS	kidney	1.47327e-13	0	MPS+: 211(NAmo)| MPS–: 191(56.53mo)	3.39923135356739|-3.39289897084105	1.33531e-11	4.60819	overall_survival	NA	42	MSigDB
MSigDBGO_43	GO_LIPID_MODIFICATION	kidney	9.10383e-15	0	MPS+: 173(NAmo)| MPS–: 157(49.93mo)	3.09527041634905|-3.11585545333216	5.02431e-12	5.51033	overall_survival	NA	49	MSigDBGO
MSigDBGO_2470	GO_CELLULAR_LIPID_METABOLIC_PROCESS	kidney	9.83547e-13	0	MPS+: 149(NAmo)| MPS–: 149(53.27mo)	4.61228824563175|-3.99959635955349	1.90902e-10	5.98303	overall_survival	NA	55	MSigDBGO
MSigDBGO_2532	GO_LIPID_BIOSYNTHETIC_PROCESS	kidney	1.66533e-15	0	MPS+: 208(NAmo)| MPS–: 153(53mo)	3.04833959276584|-3.01524466538919	5.81757e-13	5.16948	overall_survival	NA	57	MSigDBGO
MSigDBGO_1854	GO_CELLULAR_LIPID_CATABOLIC_PROCESS	kidney	3.41283e-13	0	MPS+: 174(NAmo)| MPS–: 190(53.27mo)	3.18802727355222|-3.18909674164176	4.54466e-11	5.0886	overall_survival	NA	63	MSigDBGO
MSigDB_617	REACTOME_PYRUVATE_METABOLISM_AND_CITRIC_ACID_TCA_CYCLE	kidney	3.51597e-12	0	MPS+: 171(NAmo)| MPS–: 173(53.67mo)	3.03011881009125|-3.03077646676226	3.41533e-10	5.06455	overall_survival	NA	84	MSigDB
MSigDBGO_5481	GO_TRICARBOXYLIC_ACID_CYCLE	kidney	2.16466e-11	0	MPS+: 148(NAmo)| MPS–: 149(56.53mo)	4.64002283283671|-4.06516665477151	2.65376e-09	5.87816	overall_survival	NA	89	MSigDBGO
MSigDBGO_3686	GO_COFACTOR_BIOSYNTHETIC_PROCESS	kidney	1.54217e-10	0	MPS+: 197(NAmo)| MPS–: 197(66.2mo)	3.94023525273673|-3.66960838968277	4.22639e-09	4.48294	overall_survival	NA	107	MSigDBGO
MSigDBGO_369	GO_FATTY_ACID_BETA_OXIDATION	kidney	3.7903e-13	0	MPS+: 189(NAmo)| MPS–: 187(54.17mo)	3.04642730215522|-3.05437905964096	3.49337e-11	4.69115	overall_survival	NA	112	MSigDBGO
MSigDBGO_664	GO_VACUOLAR_TRANSPORT	kidney	5.81069e-12	0	MPS+: 161(NAmo)| MPS–: 141(45.93mo)	2.84317289137335|-2.84026008361505	5.49402e-10	4.98019	overall_survival	NA	135	MSigDBGO
MSigDBGO_2293	GO_LIPID_METABOLIC_PROCESS	kidney	2.49856e-12	0	MPS+: 149(NAmo)| MPS–: 149(52.93mo)	5.35504064315598|-4.4309492718446	2.00337e-10	5.0684	overall_survival	NA	146	MSigDBGO
MSigDBGO_1005	GO_MACROAUTOPHAGY	kidney	1.38546e-11	0	MPS+: 198(NAmo)| MPS–: 198(57.13mo)	4.84030254070905|-4.11983838636425	4.09734e-10	4.1647	overall_survival	NA	147	MSigDBGO
MSigDBMOT_823	TGACCTTG_SF1_Q6	kidney	2.55645e-10	0	MPS+: 134(NAmo)| MPS–: 176(55.23mo)	3.26690327874954|-3.21910804781873	8.07142e-09	4.79286	overall_survival	NA	166	MSigDBMOT
MSigDBGO_2257	GO_FATTY_ACID_METABOLIC_PROCESS	kidney	1.04662e-09	0	MPS+: 151(NAmo)| MPS–: 177(63.77mo)	2.98044457477693|-2.97053015873156	2.3978e-08	4.60405	overall_survival	NA	183	MSigDBGO
MSigDBGO_1788	GO_PURINE_CONTAINING_COMPOUND_BIOSYNTHETIC_PROCESS	kidney	4.243e-09	0	MPS+: 159(NAmo)| MPS–: 152(65.47mo)	3.19751493893569|-3.19122154062809	7.53657e-08	4.69033	overall_survival	NA	187	MSigDBGO
MSigDBONC_102	ALK_DN.V1_UP	kidney	4.1363e-09	0	MPS+: 142(63.73mo)| MPS–: 162(NAmo)	3.02465576099534|-3.03211128817911	9.30018e-08	0.213544	overall_survival	NA	203	MSigDBONC
MSigDBGO_6887	GO_RIBOSE_PHOSPHATE_BIOSYNTHETIC_PROCESS	kidney	7.35328e-09	0	MPS+: 147(NAmo)| MPS–: 149(66.2mo)	4.24755143845588|-3.86924109084309	2.03867e-07	5.39732	overall_survival	NA	206	MSigDBGO
MSigDBGO_3293	GO_LIPID_OXIDATION	kidney	7.95919e-12	0	MPS+: 181(NAmo)| MPS–: 181(54.17mo)	3.36782713452667|-3.34721350186063	3.28497e-10	4.38034	overall_survival	NA	211	MSigDBGO
MSigDB_4534	REACTOME_COLLAGEN_BIOSYNTHESIS_AND_MODIFYING_ENZYMES	kidney	3.94364e-10	0	MPS+: 200(63.73mo)| MPS–: 166(NAmo)	3.0811049474519|-3.07873182156014	9.43056e-09	0.231211	overall_survival	NA	227	MSigDB
MSigDBONC_149	HOXA9_DN.V1_DN	kidney	6.32715e-09	0	MPS+: 150(65.47mo)| MPS–: 147(NAmo)	3.41188634754083|-3.34936148150196	1.62291e-07	0.203043	overall_survival	NA	239	MSigDBONC
MSigDBGO_5229	GO_COENZYME_BINDING	kidney	2.69957e-11	0	MPS+: 147(NAmo)| MPS–: 148(56.53mo)	7.80517150459613|-7.50749472470968	2.63335e-09	5.64418	overall_survival	NA	249	MSigDBGO
MSigDB_704	REACTOME_COLLAGEN_FORMATION	kidney	3.60143e-11	0	MPS+: 149(53.67mo)| MPS–: 148(NAmo)	4.55975994712724|-3.47965737338845	1.85728e-09	0.208176	overall_survival	NA	267	MSigDB
MSigDBGO_7423	GO_PROCESS_UTILIZING_AUTOPHAGIC_MECHANISM	kidney	1.52562e-10	0	MPS+: 148(NAmo)| MPS–: 149(54.17mo)	7.52084023436498|-6.17763319831056	5.1266e-09	4.68521	overall_survival	NA	285	MSigDBGO
MSigDBONC_124	RB_P107_DN.V1_UP	kidney	8.94038e-11	0	MPS+: 181(53.67mo)| MPS–: 160(NAmo)	2.86689684581225|-2.86411417519054	2.37811e-09	0.237167	overall_survival	NA	295	MSigDBONC
MSigDBGO_1889	GO_CELL_CYCLE_G1_S_PHASE_TRANSITION	kidney	3.74963e-09	0	MPS+: 197(74.23mo)| MPS–: 158(NAmo)	3.75031931930329|-3.05222893715642	5.55111e-08	0.240651	overall_survival	NA	304	MSigDBGO
MSigDBGO_5572	GO_NUCLEOSIDE_PHOSPHATE_METABOLIC_PROCESS	kidney	8.11532e-09	0	MPS+: 198(NAmo)| MPS–: 198(71.5mo)	3.10513808269847|-3.22692456640026	7.92875e-08	3.80779	overall_survival	NA	329	MSigDBGO
MSigDBGO_1948	GO_NEGATIVE_REGULATION_OF_MITOTIC_CELL_CYCLE	kidney	5.99766e-11	0	MPS+: 149(52.8mo)| MPS–: 148(NAmo)	4.26262652863309|-3.84458107732185	2.39951e-09	0.221231	overall_survival	NA	339	MSigDBGO
MSigDBGO_2122	GO_COENZYME_BIOSYNTHETIC_PROCESS	kidney	2.7016e-09	0	MPS+: 147(NAmo)| MPS–: 148(66mo)	4.26155533110257|-4.09832658433348	7.46424e-08	5.08909	overall_survival	NA	342	MSigDBGO
MSigDBGO_5100	GO_FLAVIN_ADENINE_DINUCLEOTIDE_BINDING	kidney	1.16515e-08	0	MPS+: 174(NAmo)| MPS–: 130(70.17mo)	3.01929102219399|-3.03524800633983	1.54127e-07	4.23823	overall_survival	NA	352	MSigDBGO
MSigDB_534	PID_FOXM1_PATHWAY	kidney	7.11907e-10	0	MPS+: 130(44.57mo)| MPS–: 77(NAmo)	2.87430255700337|-2.82666988962093	5.81993e-07	0.0987177	overall_survival	NA	386	MSigDB
MSigDB_795	REACTOME_MITOCHONDRIAL_FATTY_ACID_BETA_OXIDATION	kidney	5.00183e-08	0	MPS+: 130(NAmo)| MPS–: 153(63.77mo)	3.01677804166159|-2.89785148919978	1.0754e-06	5.39517	overall_survival	NA	404	MSigDB
MSigDBGO_741	GO_ORGANOPHOSPHATE_METABOLIC_PROCESS	kidney	1.13313e-10	0	MPS+: 199(NAmo)| MPS–: 163(63.77mo)	3.11439903076228|-2.92896360356336	2.15631e-09	3.95564	overall_survival	NA	415	MSigDBGO
MSigDBGO_5255	GO_AUTOPHAGY_OF_MITOCHONDRION	kidney	1.48643e-10	0	MPS+: 149(NAmo)| MPS–: 124(56.53mo)	2.63839119501108|-2.64043170423049	1.20225e-08	5.58613	overall_survival	NA	416	MSigDBGO
MSigDBGO_2469	GO_COENZYME_METABOLIC_PROCESS	kidney	1.59548e-10	0	MPS+: 247(NAmo)| MPS–: 247(68.1mo)	3.71899034674308|-3.5724437817814	1.7915e-09	3.50187	overall_survival	NA	427	MSigDBGO
MSigDBGO_3003	GO_REGULATION_OF_CELL_CYCLE_PHASE_TRANSITION	kidney	1.90259e-10	0	MPS+: 197(59.03mo)| MPS–: 197(NAmo)	5.01783574221688|-4.66965013306165	2.92188e-09	0.264577	overall_survival	NA	429	MSigDBGO
MSigDBMOT_382	SF1_Q6	kidney	2.30941e-09	0	MPS+: 151(NAmo)| MPS–: 144(66mo)	2.88197386795396|-2.89882527200338	6.01046e-08	4.84806	overall_survival	NA	430	MSigDBMOT
MSigDBONC_108	MEL18_DN.V1_UP	kidney	1.22925e-08	0	MPS+: 198(74.23mo)| MPS–: 198(NAmo)	5.41300239047326|-5.01412841901533	1.01435e-07	0.273099	overall_survival	NA	462	MSigDBONC
MSigDBGO_962	GO_AEROBIC_RESPIRATION	kidney	1.03449e-06	0	MPS+: 148(NAmo)| MPS–: 150(75.2mo)	8.10459354096414|-7.438300254178	5.7253e-06	4.10452	overall_survival	NA	486	MSigDBGO
MSigDB_813	REACTOME_CELL_CYCLE_CHECKPOINTS	kidney	3.75713e-11	0	MPS+: 149(47.73mo)| MPS–: 148(NAmo)	6.88284644855792|-5.76738609057996	1.11035e-09	0.238929	overall_survival	NA	511	MSigDB
MSigDBGO_1514	GO_HUMORAL_IMMUNE_RESPONSE	kidney	2.62462e-09	0	MPS+: 197(63.73mo)| MPS–: 198(NAmo)	5.86066340079437|-6.54259324973652	2.676e-08	0.274844	overall_survival	NA	514	MSigDBGO
MSigDBGO_4021	GO_APICAL_JUNCTION_COMPLEX	kidney	3.35179e-11	0	MPS+: 156(NAmo)| MPS–: 99(57.13mo)	2.80535974789234|-2.79786514798128	3.69058e-09	5.50538	overall_survival	NA	531	MSigDBGO
MSigDBGO_5922	GO_ENDOSOMAL_TRANSPORT	kidney	8.11092e-10	0	MPS+: 196(NAmo)| MPS–: 197(63.73mo)	3.34186267161345|-2.81870262923398	9.95116e-09	3.70117	overall_survival	NA	553	MSigDBGO
MSigDBMOT_825	TCANNTGAY_SREBP1_01	kidney	1.96294e-09	0	MPS+: 148(NAmo)| MPS–: 148(59.03mo)	3.80026208353416|-3.764526952141	3.28454e-08	4.33142	overall_survival	NA	565	MSigDBMOT
MSigDBGO_1731	GO_ORGANIC_ACID_CATABOLIC_PROCESS	kidney	2.88707e-10	0	MPS+: 196(NAmo)| MPS–: 197(56.53mo)	4.95313153877442|-4.9436997781113	3.68328e-09	3.65657	overall_survival	NA	592	MSigDBGO
FIRE1KBup_696	TCGA_COLON_CON_LOG2R_bins10_DNA_MIz21_[AGT][CT]GT[AC]GT[ACT].	kidney	2.02826e-10	0	MPS+: 248(NAmo)| MPS–: 174(66mo)	3.14722884196397|-2.94624627808933	2.26043e-09	3.47149	overall_survival	NA	614	FIRE1KBup
MSigDBGO_4292	GO_INTRINSIC_COMPONENT_OF_MITOCHONDRIAL_MEMBRANE	kidney	4.07816e-06	1e-05	MPS+: 148(NAmo)| MPS–: 149(71.5mo)	5.02147147012721|-4.59591615206343	1.7562e-05	4.02095	overall_survival	NA	647	MSigDBGO
MSigDBGO_4339	GO_MICROBODY_PART	kidney	2.65491e-10	0	MPS+: 148(NAmo)| MPS–: 148(53.27mo)	4.0078613378692|-3.93085685009959	5.19819e-09	4.16814	overall_survival	NA	670	MSigDBGO
FIRE1KBup_369	TCGA_THYROID_DIS_K40_DNA_MIz13_[ACT]ACG[GT][ACG]AC.	kidney	6.53845e-08	0	MPS+: 149(NAmo)| MPS–: 148(73mo)	5.03775325313958|-4.14171529173211	5.29868e-07	3.98342	overall_survival	NA	694	FIRE1KBup
MSigDBGO_650	GO_SMALL_MOLECULE_METABOLIC_PROCESS	kidney	1.08207e-07	0	MPS+: 148(NAmo)| MPS–: 149(66.2mo)	16.328769893407|-16.3157908511817	8.01175e-07	3.97391	overall_survival	NA	703	MSigDBGO
MSigDB_5467	REACTOME_AUTOPHAGY	kidney	9.34943e-08	0	MPS+: 149(NAmo)| MPS–: 148(68.1mo)	3.60802072780698|-3.15586579748567	6.73122e-07	3.97181	overall_survival	NA	705	MSigDB
FIRE1KB3p_4468	TCGA_UTERINE_ENDOMETRIAL_DIS_K45_RNA_MIz21_.G[AG][CG]C[GT][AT]T[AGT]	kidney	1.84847e-07	0	MPS+: 149(NAmo)| MPS–: 148(86.97mo)	13.8149078643734|-10.230586589898	1.3871e-06	3.97117	overall_survival	NA	706	FIRE1KB3p
MSigDBGO_990	GO_MONOCARBOXYLIC_ACID_METABOLIC_PROCESS	kidney	7.45383e-09	0	MPS+: 197(NAmo)| MPS–: 197(66.2mo)	3.71369628627986|-4.24841357207995	5.44585e-08	3.52506	overall_survival	NA	716	MSigDBGO
MSigDBGO_792	GO_NUCLEOSIDE_PHOSPHATE_BIOSYNTHETIC_PROCESS	kidney	1.76485e-06	0	MPS+: 148(NAmo)| MPS–: 149(74.23mo)	4.60349996336886|-4.12644899322957	8.58738e-06	3.94075	overall_survival	NA	743	MSigDBGO
MSigDBGO_933	GO_EPITHELIAL_TO_MESENCHYMAL_TRANSITION	kidney	1.76425e-05	2e-05	MPS+: 129(86.7mo)| MPS–: 104(NAmo)	2.950560751926|-2.95184185494376	0.000125515	0.187467	overall_survival	NA	746	MSigDBGO
MSigDBGO_993	GO_DICARBOXYLIC_ACID_METABOLIC_PROCESS	kidney	3.20522e-08	0	MPS+: 148(NAmo)| MPS–: 137(68.1mo)	2.93717786471614|-2.90242740002777	4.61081e-07	4.51762	overall_survival	NA	761	MSigDBGO
MSigDBGO_4219	GO_CONDENSED_CHROMOSOME_CENTROMERIC_REGION	kidney	1.26873e-11	0	MPS+: 146(44.57mo)| MPS–: 149(NAmo)	4.57522057458259|-3.67756907252893	4.32059e-10	0.235152	overall_survival	NA	763	MSigDBGO
FIRE1KBup_697	TCGA_LUNG_AD_CON_LOG2R_bins10_DNA_MIz23_[AGT][CT]GT[AC]GT[CT].	kidney	6.42497e-09	0	MPS+: 149(NAmo)| MPS–: 145(57.47mo)	4.16529821438591|-3.09705200871551	1.01684e-07	4.3683	overall_survival	NA	772	FIRE1KBup
MSigDB_4719	REACTOME_MITOTIC_METAPHASE_AND_ANAPHASE	kidney	8.30888e-10	0	MPS+: 148(52.23mo)| MPS–: 149(98.03mo)	5.92206530451732|-4.65640597540466	1.23176e-08	0.255244	overall_survival	NA	774	MSigDB
MSigDBONC_104	BMI1_DN_MEL18_DN.V1_UP	kidney	3.8591e-08	0	MPS+: 198(73mo)| MPS–: 198(NAmo)	4.93337389360945|-4.48686128167026	2.35405e-07	0.291498	overall_survival	NA	782	MSigDBONC
MSigDBGO_524	GO_CELL_CYCLE_PHASE_TRANSITION	kidney	2.01488e-09	0	MPS+: 148(52.8mo)| MPS–: 148(NAmo)	8.72352346879717|-7.44743790171115	2.90881e-08	0.246943	overall_survival	NA	798	MSigDBGO
FIRE1KBup_1238	TCGA_OVARIAN_DIS_K45_DNA_MIz8_.C[GT]TTCCG.	kidney	5.77183e-08	0	MPS+: 198(NAmo)| MPS–: 196(86.7mo)	5.6767802693317|-4.68521760114605	3.5265e-07	3.47681	overall_survival	NA	802	FIRE1KBup
MSigDBGO_1372	GO_DEFENSE_RESPONSE_TO_OTHER_ORGANISM	kidney	1.95385e-08	0	MPS+: 148(70.17mo)| MPS–: 149(NAmo)	7.03143377693551|-5.95793401711132	1.88019e-07	0.257826	overall_survival	NA	811	MSigDBGO
MSigDB_915	REACTOME_MITOTIC_G2_G2_M_PHASES	kidney	4.79877e-10	0	MPS+: 176(54.17mo)| MPS–: 198(NAmo)	3.00558057385975|-3.00978632607178	5.33557e-09	0.281406	overall_survival	NA	820	MSigDB
FIRE1KB3p_1404	TCGA_CERVICAL_DIS_K45_RNA_MIz9_.[AG]GTG[CT]GT.	kidney	2.85247e-07	0	MPS+: 197(NAmo)| MPS–: 197(118.47mo)	8.25882964058921|-6.03273525469262	1.43526e-06	3.45703	overall_survival	NA	838	FIRE1KB3p
MSigDBGO_5042	GO_OXIDOREDUCTASE_ACTIVITY_ACTING_ON_CH_OH_GROUP_OF_DONORS	kidney	4.81404e-07	0	MPS+: 102(NAmo)| MPS–: 126(63.77mo)	3.1394804409109|-3.09549103665425	6.03461e-06	5.21291	overall_survival	NA	841	MSigDBGO
MSigDBGO_5654	GO_POSITIVE_REGULATION_OF_CELL_POPULATION_PROLIFERATION	kidney	1.05037e-07	0	MPS+: 198(74.7mo)| MPS–: 198(NAmo)	6.46472270575732|-5.84538110783456	5.5823e-07	0.29476	overall_survival	NA	849	MSigDBGO
MSigDBMOT_310	ERR1_Q2	kidney	5.15258e-10	0	MPS+: 114(NAmo)| MPS–: 114(53.67mo)	2.88384433696341|-2.85786802718708	2.18586e-08	5.19149	overall_survival	NA	852	MSigDBMOT
MSigDBGO_9442	GO_PROTON_TRANSMEMBRANE_TRANSPORTER_ACTIVITY	kidney	1.02349e-07	0	MPS+: 211(NAmo)| MPS–: 297(85.47mo)	2.91063724196593|-2.8529086037999	4.50546e-07	3.19977	overall_survival	NA	926	MSigDBGO
MSigDBGO_4608	GO_EXTRACELLULAR_MATRIX_STRUCTURAL_CONSTITUENT	kidney	9.29728e-08	0	MPS+: 199(74.7mo)| MPS–: 196(NAmo)	6.63386694294474|-6.06289191727717	4.7764e-07	0.298826	overall_survival	NA	1006	MSigDBGO
FIRE1KB3p_2815	TCGA_GLIOMA_DIS_K10_RNA_MIz25_.AT[CGT][CG]CCA[AG]	kidney	3.88122e-08	0	MPS+: 200(NAmo)| MPS–: 152(70.17mo)	3.29455497644861|-2.98318349196742	2.47833e-07	3.49657	overall_survival	NA	1013	FIRE1KB3p
MSigDBGO_3711	GO_DEFENSE_RESPONSE_TO_BACTERIUM	kidney	8.4658e-09	0	MPS+: 195(70.17mo)| MPS–: 198(NAmo)	3.75177541485867|-4.61755733099164	6.0513e-08	0.294083	overall_survival	NA	1023	MSigDBGO
MSigDBGO_1404	GO_ORGANELLE_FISSION	kidney	1.41941e-09	0	MPS+: 148(52.8mo)| MPS–: 148(NAmo)	5.55744916263065|-4.0663217168034	1.82808e-08	0.258876	overall_survival	NA	1028	MSigDBGO
FIRE1KB3p_718	TCGA_KIDNEY_DIS_K45_RNA_MIz9_[ACT][ACT]GC[CG]AGT.	kidney	3.37e-08	0	MPS+: 198(NAmo)| MPS–: 197(76.63mo)	7.2603009838078|-5.00842537125762	1.92511e-07	3.32928	overall_survival	NA	1036	FIRE1KB3p
MSigDB_4827	REACTOME_GLYOXYLATE_METABOLISM_AND_GLYCINE_DEGRADATION	kidney	9.3066e-07	0	MPS+: 106(NAmo)| MPS–: 110(66mo)	3.02981196441305|-3.06066781229138	1.00004e-05	5.05788	overall_survival	NA	1057	MSigDB
MSigDB_5386	REACTOME_FATTY_ACID_METABOLISM	kidney	1.76225e-07	0	MPS+: 131(NAmo)| MPS–: 161(66mo)	2.90193554713481|-2.95064567352095	1.31879e-06	4.07136	overall_survival	NA	1092	MSigDB
MSigDBGO_4205	GO_KINETOCHORE	kidney	7.22976e-10	0	MPS+: 147(52.8mo)| MPS–: 148(NAmo)	5.31278121116967|-4.08992653236547	1.0284e-08	0.255763	overall_survival	NA	1146	MSigDBGO
MSigDB_4508	REACTOME_MITOCHONDRIAL_BIOGENESIS	kidney	5.78148e-06	1e-05	MPS+: 148(NAmo)| MPS–: 150(120.5mo)	4.08142558288772|-3.57386912652401	2.09186e-05	3.57577	overall_survival	NA	1151	MSigDB
MSigDBGO_184	GO_ANTIMICROBIAL_HUMORAL_RESPONSE	kidney	1.70004e-09	0	MPS+: 232(74.7mo)| MPS–: 247(NAmo)	2.78519371567053|-3.57060631122028	1.19136e-08	0.313855	overall_survival	NA	1162	MSigDBGO
MSigDB_904	REACTOME_MITOTIC_G1_G1_S_PHASES	kidney	3.21333e-09	0	MPS+: 99(52.8mo)| MPS–: 100(NAmo)	5.84767456947407|-5.00067218017662	1.61698e-07	0.174036	overall_survival	NA	1170	MSigDB
FIRE1KBup_987	TCGA_BREAST_DIS_K45_DNA_MIz18_.CG.[AC]CTA[ACG]	kidney	6.39649e-09	0	MPS+: 248(NAmo)| MPS–: 246(76.63mo)	5.71621102570053|-5.02045766142579	3.66726e-08	3.14128	overall_survival	NA	1181	FIRE1KBup
MSigDBGO_3506	GO_REGULATION_OF_MITOTIC_CELL_CYCLE	kidney	2.70301e-09	0	MPS+: 148(53mo)| MPS–: 148(NAmo)	6.83829885095037|-5.89493408668803	2.97174e-08	0.265672	overall_survival	NA	1185	MSigDBGO
MSigDBGO_1311	GO_MITOTIC_CELL_CYCLE	kidney	1.70475e-09	0	MPS+: 148(52.8mo)| MPS–: 148(NAmo)	13.219180982396|-10.4678925679989	1.92228e-08	0.266002	overall_survival	NA	1194	MSigDBGO
FIRE1KBup_728	TCGA_LUNG_AD_DIS_K45_DNA_MIz12_[AGT]TTCCGC[AG].	kidney	1.73354e-08	0	MPS+: 238(NAmo)| MPS–: 181(74.23mo)	2.9670941338946|-2.96049127614249	9.17441e-08	3.20289	overall_survival	NA	1219	FIRE1KBup
MSigDBGO_243	GO_COLLAGEN_FIBRIL_ORGANIZATION	kidney	3.7228e-08	0	MPS+: 217(63.77mo)| MPS–: 168(NAmo)	3.02506805866424|-3.01746163096109	2.02784e-07	0.299429	overall_survival	NA	1223	MSigDBGO
MSigDBGO_2460	GO_MEIOTIC_CELL_CYCLE	kidney	9.47087e-10	0	MPS+: 106(47.23mo)| MPS–: 103(NAmo)	3.13557576576801|-3.15098612994515	2.66711e-08	0.203432	overall_survival	NA	1239	MSigDBGO
MSigDB_429	PID_INTEGRIN1_PATHWAY	kidney	2.0375e-07	0	MPS+: 198(74.7mo)| MPS–: 197(NAmo)	4.41064417421799|-3.36974715140816	9.10169e-07	0.307273	overall_survival	NA	1243	MSigDB
FIRE1KB3p_4305	TCGA_LUNG_AD_DIS_K45_RNA_MIz17_.CTTCAG[ACT][ACT]	kidney	1.25329e-06	0	MPS+: 149(NAmo)| MPS–: 147(89.47mo)	15.0180011508296|-9.94181424047849	6.15869e-06	3.72893	overall_survival	NA	1245	FIRE1KB3p
MSigDBGO_3209	GO_PURINE_CONTAINING_COMPOUND_METABOLIC_PROCESS	kidney	3.9047e-07	0	MPS+: 148(NAmo)| MPS–: 157(63.77mo)	2.91088336751663|-2.88749702117801	1.87146e-06	3.47461	overall_survival	NA	1256	MSigDBGO
MSigDBGO_551	GO_COFACTOR_METABOLIC_PROCESS	kidney	3.75627e-08	0	MPS+: 197(NAmo)| MPS–: 197(66mo)	5.61441392175754|-6.16327553180079	1.87086e-07	3.26975	overall_survival	NA	1269	MSigDBGO
FIRE1KB3p_5644	TCGA_GLIOMA_DIS_K45_RNA_MIz9_.TG[CT]TCAC.	kidney	1.4184e-08	0	MPS+: 99(NAmo)| MPS–: 98(89.47mo)	6.9630378972363|-5.48635742476323	3.12331e-06	9.49778	overall_survival	NA	1274	FIRE1KB3p
MSigDBGO_2565	GO_PEROXISOMAL_TRANSPORT	kidney	4.51905e-08	0	MPS+: 162(NAmo)| MPS–: 147(56.53mo)	2.90437485657205|-2.96459972435174	2.61167e-07	3.45678	overall_survival	NA	1275	MSigDBGO
MSigDBGO_4772	GO_RAB_GTPASE_BINDING	kidney	6.5235e-08	0	MPS+: 144(NAmo)| MPS–: 108(63.73mo)	2.69954788301425|-2.7024593168716	7.04556e-07	4.28521	overall_survival	NA	1280	MSigDBGO
MSigDBGO_5039	GO_COFACTOR_BINDING	kidney	3.7349e-09	0	MPS+: 246(NAmo)| MPS–: 247(70.17mo)	3.32954721242041|-3.80614535715766	2.0873e-08	3.1154	overall_survival	NA	1306	MSigDBGO
MSigDB_985	REACTOME_DNA_REPLICATION	kidney	1.51812e-07	0	MPS+: 148(53mo)| MPS–: 150(NAmo)	4.62066623908815|-4.52568199060709	8.37019e-07	0.286206	overall_survival	NA	1313	MSigDB
FIRE1KBup_1306	TCGA_PROSTATE_DIS_K40_DNA_MIz14_.[CT]TACG[ACG]C.	kidney	1.85051e-11	0	MPS+: 346(NAmo)| MPS–: 270(74.7mo)	3.01114318975404|-3.00340218176057	1.72452e-10	3.06439	overall_survival	NA	1320	FIRE1KBup
MSigDBGO_811	GO_MITOTIC_SISTER_CHROMATID_SEGREGATION	kidney	2.05679e-09	0	MPS+: 147(44.57mo)| MPS–: 149(NAmo)	6.58560417978233|-4.4928401365203	2.12813e-08	0.272067	overall_survival	NA	1330	MSigDBGO
MSigDBGO_4213	GO_MITOCHONDRIAL_PART	kidney	5.74552e-06	1e-05	MPS+: 197(NAmo)| MPS–: 200(94.33mo)	37.7895314916606|-39.3328926713656	1.66849e-05	3.17506	overall_survival	NA	1375	MSigDBGO
MSigDBGO_4141	GO_ENDOPLASMIC_RETICULUM_LUMEN	kidney	1.07801e-07	0	MPS+: 150(63.73mo)| MPS–: 147(NAmo)	5.47222998672794|-4.42457572029793	6.25667e-07	0.283967	overall_survival	NA	1382	MSigDBGO
MSigDBGO_4022	GO_MICROBODY	kidney	2.66522e-10	0	MPS+: 231(NAmo)| MPS–: 200(57.13mo)	2.92943500358679|-2.87953403231356	1.95482e-09	3.14708	overall_survival	NA	1384	MSigDBGO
MSigDBGO_2845	GO_LIPID_CATABOLIC_PROCESS	kidney	5.71361e-08	0	MPS+: 163(NAmo)| MPS–: 181(63.77mo)	3.10269019042674|-3.08423535187833	2.73581e-07	3.33827	overall_survival	NA	1405	MSigDBGO
MSigDBGO_590	GO_MITOCHONDRIAL_TRANSPORT	kidney	1.01421e-05	1e-05	MPS+: 148(NAmo)| MPS–: 150(75.2mo)	10.1861509711179|-8.92730252169231	3.05694e-05	3.44968	overall_survival	NA	1419	MSigDBGO
MSigDBGO_8195	GO_PROTON_TRANSMEMBRANE_TRANSPORT	kidney	1.12326e-05	1e-05	MPS+: 147(NAmo)| MPS–: 150(94.33mo)	5.04956224604746|-7.45624111530002	3.59265e-05	3.50577	overall_survival	NA	1423	MSigDBGO
FIRE1KBup_1014	TCGA_COLON_DIS_K5_DNA_MIz18_.CG[AGT]ACTA.	kidney	1.49768e-05	2e-05	MPS+: 100(NAmo)| MPS–: 99(89.47mo)	3.72888614190093|-3.52292692416577	0.000100268	5.18724	overall_survival	NA	1434	FIRE1KBup
FIRE1KB3p_4237	TCGA_KIDNEY_DIS_K10_RNA_MIz10_.CTGCTAA.	kidney	1.05007e-07	0	MPS+: 149(NAmo)| MPS–: 146(57.47mo)	4.23634205904662|-3.23414074256815	7.14949e-07	3.72702	overall_survival	NA	1442	FIRE1KB3p
FIRE1KBup_1102	TCGA_LUNG_SQ_DIS_K45_DNA_MIz10_.CGT[AC]A[CG]G.	kidney	1.22752e-08	0	MPS+: 248(NAmo)| MPS–: 245(86.97mo)	4.5716708305651|-4.10206496849141	6.18247e-08	3.07966	overall_survival	NA	1444	FIRE1KBup
MSigDBGO_1409	GO_NEGATIVE_REGULATION_OF_CELL_CYCLE_PROCESS	kidney	9.89121e-09	0	MPS+: 149(53mo)| MPS–: 148(NAmo)	4.77930967301244|-3.54750619714321	7.4718e-08	0.286211	overall_survival	NA	1446	MSigDBGO
MSigDBGO_671	GO_ORGANIC_HYDROXY_COMPOUND_METABOLIC_PROCESS	kidney	1.77077e-08	0	MPS+: 105(NAmo)| MPS–: 116(53.27mo)	3.21481769544627|-3.18755330956158	1.88619e-07	4.44447	overall_survival	NA	1447	MSigDBGO
MSigDBGO_1229	GO_REGULATION_OF_MITOCHONDRION_ORGANIZATION	kidney	3.15077e-07	0	MPS+: 130(NAmo)| MPS–: 94(66.2mo)	3.09883062473423|-3.07080018782968	2.45559e-06	4.39974	overall_survival	NA	1458	MSigDBGO
MSigDBGO_3671	GO_CELL_CYCLE_PROCESS	kidney	1.16736e-08	0	MPS+: 148(53mo)| MPS–: 148(NAmo)	10.600521124912|-9.02575686843817	9.14513e-08	0.278316	overall_survival	NA	1466	MSigDBGO
MSigDBGO_294	GO_CELL_DIVISION	kidney	1.68832e-08	0	MPS+: 149(49.93mo)| MPS–: 148(NAmo)	7.62209641937709|-5.69195262869014	1.18814e-07	0.286999	overall_survival	NA	1477	MSigDBGO
MSigDBGO_958	GO_CRISTAE_FORMATION	kidney	4.83135e-07	0	MPS+: 222(NAmo)| MPS–: 270(81.8mo)	3.03644119497686|-3.0293521276501	1.67354e-06	3.08061	overall_survival	NA	1482	MSigDBGO
FIRE1KB3p_3909	TCGA_MELANOMA_DIS_K40_RNA_MIz11_.CGT[CGT]GCA[CG]	kidney	0.000153239	0.00011	MPS+: 119(NAmo)| MPS–: 111(120.5mo)	2.87927515339924|-2.8639210714936	0.000512627	4.28811	overall_survival	NA	1503	FIRE1KB3p
MSigDBMOT_156	SREBP1_01	kidney	1.60674e-07	0	MPS+: 148(NAmo)| MPS–: 149(70.17mo)	3.17084552002496|-3.05794249204465	8.20487e-07	3.4696	overall_survival	NA	1514	MSigDBMOT
MSigDBGO_4277	GO_OUTER_MEMBRANE	kidney	1.82602e-07	0	MPS+: 185(NAmo)| MPS–: 138(68.1mo)	2.83780470538553|-2.82981078474235	8.41183e-07	3.33303	overall_survival	NA	1519	MSigDBGO
MSigDBGO_4921	GO_LYASE_ACTIVITY	kidney	1.65334e-06	0	MPS+: 98(NAmo)| MPS–: 100(63.77mo)	4.03932961534041|-3.81528911517577	2.1438e-05	5.74796	overall_survival	NA	1529	MSigDBGO
MSigDBGO_1562	GO_INNER_MITOCHONDRIAL_MEMBRANE_ORGANIZATION	kidney	4.96966e-05	6e-05	MPS+: 148(NAmo)| MPS–: 150(NAmo)	7.25037126065539|-7.65690002670103	0.000130682	3.41059	overall_survival	NA	1531	MSigDBGO
MSigDB_5142	REACTOME_INTERLEUKIN_4_AND_INTERLEUKIN_13_SIGNALING	kidney	2.65663e-07	0	MPS+: 184(66mo)| MPS–: 166(NAmo)	3.04906205593191|-3.08625828661135	1.16764e-06	0.306008	overall_survival	NA	1569	MSigDB
MSigDBGO_4185	GO_LATE_ENDOSOME	kidney	5.7273e-09	0	MPS+: 147(NAmo)| MPS–: 137(63.77mo)	2.75507955914376|-2.77319693950133	5.27388e-08	3.80365	overall_survival	NA	1578	MSigDBGO
FIRE1KBup_375	TCGA_TESTICULAR_DIS_K45_DNA_MIz23_[ACT][ACT][AT]GCG[CT]A.	kidney	3.43217e-08	0	MPS+: 249(NAmo)| MPS–: 245(79.53mo)	6.28690301064096|-4.96908071004604	1.51658e-07	3.02181	overall_survival	NA	1610	FIRE1KBup
MSigDBGO_2414	GO_DEFENSE_RESPONSE_TO_GRAM_POSITIVE_BACTERIUM	kidney	1.08672e-07	0	MPS+: 116(63.73mo)| MPS–: 141(NAmo)	2.91271329519501|-2.93228866584243	8.85469e-07	0.252178	overall_survival	NA	1617	MSigDBGO
FIRE1KB3p_957	TCGA_SARCOMA_DIS_K45_RNA_MIz18_.[AC]T[CT][GT]AGG.	kidney	9.35921e-08	0	MPS+: 100(NAmo)| MPS–: 98(63.73mo)	17.1921569243735|-13.9514658700006	1.86691e-06	5.50746	overall_survival	NA	1630	FIRE1KB3p
MSigDB_4486	REACTOME_THE_CITRIC_ACID_TCA_CYCLE_AND_RESPIRATORY_ELECTRON_TRANSPORT	kidney	8.78185e-06	2e-05	MPS+: 98(NAmo)| MPS–: 100(75.2mo)	32.3976693892687|-30.823330696394	6.56921e-05	5.48974	overall_survival	NA	1640	MSigDB
FIRE1KBup_1013	TCGA_KIDNEY_DIS_K45_DNA_MIz12_.CG[AGT][AC]CTA[ACG]	kidney	3.62925e-06	1e-05	MPS+: 149(NAmo)| MPS–: 148(89.47mo)	6.27857371704044|-5.62006225691693	1.31629e-05	3.41837	overall_survival	NA	1649	FIRE1KBup
MSigDBGO_4074	GO_PROTON_TRANSPORTING_TWO_SECTOR_ATPASE_COMPLEX	kidney	3.01898e-05	2e-05	MPS+: 148(NAmo)| MPS–: 150(94.33mo)	5.51596189776629|-7.23564849886718	7.93961e-05	3.34995	overall_survival	NA	1675	MSigDBGO
MSigDB_5464	REACTOME_PROTEIN_LOCALIZATION	kidney	5.9511e-08	0	MPS+: 247(NAmo)| MPS–: 247(74.23mo)	4.2258458883607|-4.54589585723898	2.369e-07	3.00908	overall_survival	NA	1684	MSigDB
MSigDBMOT_423	SMAD_Q6	kidney	0.00220107	0.00213	MPS+: 190(NAmo)| MPS–: 83(NAmo)	2.76218489273952|-2.75152031410355	0.00443926	0.261476	overall_survival	NA	1690	MSigDBMOT
MSigDBGO_2802	GO_REGULATION_OF_MULTI_ORGANISM_PROCESS	kidney	1.69762e-05	0	MPS+: 202(78.1mo)| MPS–: 121(NAmo)	2.90215688863406|-2.93715155158277	4.87979e-05	0.306219	overall_survival	NA	1720	MSigDBGO
FIRE1KBup_406	TCGA_BREAST_DIS_K45_DNA_MIz14_.[ACT]ATG.CG.	kidney	1.26428e-07	0	MPS+: 198(NAmo)| MPS–: 195(75.2mo)	5.81586543592107|-4.7245631409457	5.45503e-07	3.15756	overall_survival	NA	1722	FIRE1KBup
MSigDB_443	PID_E2F_PATHWAY	kidney	9.53009e-08	0	MPS+: 125(54.2mo)| MPS–: 69(NAmo)	2.85201063661614|-2.87749505701214	1.30586e-05	0.103926	overall_survival	NA	1729	MSigDB
MSigDBGO_688	GO_PH_REDUCTION	kidney	2.2156e-07	0	MPS+: 112(NAmo)| MPS–: 92(63.77mo)	2.90430374031228|-2.89595631388761	1.6466e-06	4.38861	overall_survival	NA	1743	MSigDBGO
MSigDB_549	PID_SYNDECAN_1_PATHWAY	kidney	1.3613e-05	1e-05	MPS+: 146(74.7mo)| MPS–: 99(NAmo)	2.97136455322126|-2.92836920836155	5.71735e-05	0.251366	overall_survival	NA	1752	MSigDB
FIRE1KBup_1112	TCGA_HEAD_NECK_CON_LOG2R_bins25_DNA_MIz14_[CGT][ACG][AG]AC[GT]AC[AG]	kidney	2.35348e-07	0	MPS+: 198(NAmo)| MPS–: 196(75.2mo)	5.85931038169119|-4.85694738738497	9.49778e-07	3.12173	overall_survival	NA	1793	FIRE1KBup
FIRE1KBup_427	TCGA_CERVICAL_DIS_K45_DNA_MIz22_.[ACT]CG[AC][CGT]TA[ACG]	kidney	8.24089e-09	0	MPS+: 247(NAmo)| MPS–: 245(74.23mo)	7.49203085420763|-5.44213325890626	3.99124e-08	2.9989	overall_survival	NA	1838	FIRE1KBup
MSigDBGO_4460	GO_OXIDOREDUCTASE_ACTIVITY_ACTING_ON_THE_CH_CH_GROUP_OF_DONORS	kidney	1.64285e-06	0	MPS+: 154(NAmo)| MPS–: 138(74.23mo)	3.30403564766145|-3.31998227233255	7.3881e-06	3.62414	overall_survival	NA	1853	MSigDBGO
FIRE1KB3p_1235	TCGA_THYROID_DIS_K40_RNA_MIz12_.[AG][AC]TGTGC[AGT]	kidney	1.13365e-06	0	MPS+: 148(NAmo)| MPS–: 148(66mo)	8.4999546506801|-6.81597669943358	4.82001e-06	3.43726	overall_survival	NA	1864	FIRE1KB3p
MSigDBGO_2380	GO_SMALL_MOLECULE_CATABOLIC_PROCESS	kidney	5.38545e-08	0	MPS+: 147(NAmo)| MPS–: 147(54.17mo)	8.52251288116095|-8.7728512143462	3.41309e-07	3.58262	overall_survival	NA	1867	MSigDBGO
MSigDBGO_313	GO_DNA_DEPENDENT_DNA_REPLICATION	kidney	9.92745e-09	0	MPS+: 197(59.03mo)| MPS–: 197(NAmo)	3.48878996684397|-3.09484253596374	5.07919e-08	0.322351	overall_survival	NA	1883	MSigDBGO
MSigDB_920	REACTOME_CHROMOSOME_MAINTENANCE	kidney	6.49167e-08	0	MPS+: 122(63.73mo)| MPS–: 149(NAmo)	2.90514485766631|-2.89602541469846	4.7946e-07	0.26743	overall_survival	NA	1914	MSigDB
FIRE1KB3p_4718	TCGA_KIDNEY_DIS_K45_RNA_MIz12_.GGTGA[CGT]A.	kidney	1.34529e-07	0	MPS+: 199(NAmo)| MPS–: 195(86.7mo)	4.29082197077724|-3.29276213130303	5.50267e-07	3.08747	overall_survival	NA	1945	FIRE1KB3p
MSigDBGO_1066	GO_PHOSPHOLIPID_BIOSYNTHETIC_PROCESS	kidney	5.43971e-07	0	MPS+: 134(NAmo)| MPS–: 92(57.47mo)	2.85579474738644|-2.864981895466	3.60411e-06	4.01189	overall_survival	NA	1946	MSigDBGO
MSigDBGO_8989	GO_TIGHT_JUNCTION	kidney	1.86851e-13	0	MPS+: 117(NAmo)| MPS–: 73(36.37mo)	3.11492165388899|-3.1148040348571	1.48011e-09	9.29816	overall_survival	NA	1950	MSigDBGO
MSigDBGO_127	GO_REGULATION_OF_AUTOPHAGY	kidney	2.51693e-07	0	MPS+: 150(NAmo)| MPS–: 149(57.47mo)	4.9726888962465|-3.63103387715884	9.81896e-07	3.25026	overall_survival	NA	1959	MSigDBGO
MSigDBGO_7011	GO_INTERLEUKIN_1_SECRETION	kidney	6.00055e-07	0	MPS+: 114(63.73mo)| MPS–: 123(NAmo)	2.96596252333618|-2.89183592758892	3.68207e-06	0.255482	overall_survival	NA	1972	MSigDBGO
TEISERp_506	TCGA_LIVER_DIS_K40_MINI6xISEQ10_RNA_MIz33_SBNSCBNNNBNNB_((((.....))))	kidney	0.000220705	0.00018	MPS+: 98(NAmo)| MPS–: 100(NAmo)	50.6752735773638|-41.0038603445597	0.0008888	5.02813	overall_survival	NA	1977	TEISERp
MSigDB_4637	REACTOME_ASSEMBLY_OF_COLLAGEN_FIBRILS_AND_OTHER_MULTIMERIC_STRUCTURES	kidney	1.25952e-06	0	MPS+: 167(63.73mo)| MPS–: 130(NAmo)	2.90640628942284|-2.91308365348221	4.78023e-06	0.302208	overall_survival	NA	1987	MSigDB
MSigDBGO_1267	GO_MITOCHONDRIAL_MEMBRANE_ORGANIZATION	kidney	2.58871e-05	2e-05	MPS+: 98(NAmo)| MPS–: 100(75.2mo)	7.52163931734429|-7.5829919838612	0.00014099	5.00611	overall_survival	NA	2002	MSigDBGO
MSigDBGO_4214	GO_MITOCHONDRION	kidney	5.5593e-06	0	MPS+: 197(NAmo)| MPS–: 199(NAmo)	35.3288678934938|-33.3634651179044	1.50412e-05	3.03832	overall_survival	NA	2006	MSigDBGO
MSigDBGO_2557	GO_MITOCHONDRION_ORGANIZATION	kidney	7.56577e-05	7e-05	MPS+: 148(NAmo)| MPS–: 150(94.33mo)	21.7404860067383|-18.6485925611303	0.000176703	3.25352	overall_survival	NA	2015	MSigDBGO
MSigDBGO_4832	GO_ACTIVE_TRANSMEMBRANE_TRANSPORTER_ACTIVITY	kidney	2.90224e-07	0	MPS+: 128(NAmo)| MPS–: 118(53.27mo)	3.05868704930248|-3.10832181661226	1.82905e-06	3.82032	overall_survival	NA	2039	MSigDBGO
MSigDBONC_24	CSR_LATE_UP.V1_UP	kidney	2.99394e-08	0	MPS+: 147(54mo)| MPS–: 132(NAmo)	3.30024203797911|-3.31289020324872	2.21966e-07	0.2757	overall_survival	NA	2053	MSigDBONC
MSigDBGO_4333	GO_ENVELOPE	kidney	7.24246e-05	7e-05	MPS+: 148(NAmo)| MPS–: 150(NAmo)	27.4794317575396|-25.6505926028174	0.000168835	3.24057	overall_survival	NA	2062	MSigDBGO
TEISERp_420	TCGA_BREAST_CON_LOG2R_bins10_bins_10_MINI6xISEQ10_RNA_MIz16_NBUUANHNANKBKURRNN_(((((........)))))	kidney	1.5955e-07	0	MPS+: 199(NAmo)| MPS–: 120(66mo)	3.11507736009953|-3.126145252432	6.71061e-07	3.17915	overall_survival	NA	2072	TEISERp
MSigDBGO_3724	GO_ORGANELLE_DISASSEMBLY	kidney	4.76206e-07	0	MPS+: 158(NAmo)| MPS–: 113(66mo)	2.67857277025128|-2.66720347084772	2.46789e-06	3.66155	overall_survival	NA	2081	MSigDBGO
MSigDBGO_1210	GO_SMALL_MOLECULE_BIOSYNTHETIC_PROCESS	kidney	1.57848e-06	0	MPS+: 148(NAmo)| MPS–: 149(69.67mo)	6.06042955561486|-6.25401118270451	5.65516e-06	3.27497	overall_survival	NA	2085	MSigDBGO
MSigDBGO_908	GO_PROTEIN_LOCALIZATION_TO_CELL_PERIPHERY	kidney	2.34209e-08	0	MPS+: 143(NAmo)| MPS–: 106(53mo)	2.72301405876845|-2.71046002478481	1.93339e-07	3.77118	overall_survival	NA	2095	MSigDBGO
MSigDBGO_4975	GO_MICROTUBULE_BINDING	kidney	2.88301e-07	0	MPS+: 149(65.47mo)| MPS–: 148(NAmo)	3.0995741806327|-2.82238723938034	1.20173e-06	0.305925	overall_survival	NA	2111	MSigDBGO
FIRE1KBup_1134	TCGA_HEAD_NECK_CON_LOG2R_bins10_DNA_MIz13_[CGT][AG][AG]ACTAC[ACG]	kidney	4.97868e-07	0	MPS+: 149(NAmo)| MPS–: 148(63.73mo)	3.76559764966643|-3.20323945598571	1.97386e-06	3.26228	overall_survival	NA	2129	FIRE1KBup
MSigDBGO_1282	GO_ENERGY_DERIVATION_BY_OXIDATION_OF_ORGANIC_COMPOUNDS	kidney	5.82809e-05	6e-05	MPS+: 148(NAmo)| MPS–: 150(94.33mo)	12.9923970068719|-12.0598859239066	0.000137299	3.20281	overall_survival	NA	2187	MSigDBGO
MSigDBGO_3666	GO_DNA_REPLICATION	kidney	1.53414e-09	0	MPS+: 246(65.47mo)| MPS–: 247(NAmo)	3.93370537971125|-3.35599569919779	7.87539e-09	0.342912	overall_survival	NA	2204	MSigDBGO
MSigDBMOT_528	CACTTTG_MIR520G_MIR520H	kidney	2.22944e-05	2e-05	MPS+: 100(NAmo)| MPS–: 98(89.47mo)	5.40653244862895|-3.9072702230813	0.000116674	4.74992	overall_survival	NA	2206	MSigDBMOT
MSigDBGO_3641	GO_REGULATION_OF_RESPONSE_TO_DNA_DAMAGE_STIMULUS	kidney	2.31329e-07	0	MPS+: 131(54.17mo)| MPS–: 110(NAmo)	2.9276479205274|-2.91766339793012	1.46023e-06	0.265628	overall_survival	NA	2209	MSigDBGO
MSigDB_5447	REACTOME_PEROXISOMAL_PROTEIN_IMPORT	kidney	4.37236e-08	0	MPS+: 149(NAmo)| MPS–: 129(54.17mo)	3.13804095380826|-3.15195893288802	2.59946e-07	3.55447	overall_survival	NA	2222	MSigDB
MSigDBGO_1832	GO_MITOTIC_NUCLEAR_DIVISION	kidney	4.94582e-10	0	MPS+: 99(37.87mo)| MPS–: 98(NAmo)	8.84757166687912|-6.4618345491531	2.52588e-08	0.187721	overall_survival	NA	2249	MSigDBGO
MSigDB_980	REACTOME_SIGNALING_BY_NOTCH	kidney	9.66166e-05	0.00014	MPS+: 129(66mo)| MPS–: 83(NAmo)	2.85539250168775|-2.91279247833713	0.000301617	0.253291	overall_survival	NA	2268	MSigDB
MSigDBGO_3944	GO_OXIDOREDUCTASE_COMPLEX	kidney	2.17161e-05	2e-05	MPS+: 98(NAmo)| MPS–: 100(74.23mo)	17.0651300064128|-17.2862319916302	0.000105108	4.68937	overall_survival	NA	2272	MSigDBGO
MSigDBGO_3730	GO_NUCLEAR_CHROMOSOME_SEGREGATION	kidney	1.44689e-08	0	MPS+: 147(47.73mo)| MPS–: 148(NAmo)	6.32038070751402|-4.75429334444728	9.52763e-08	0.295534	overall_survival	NA	2279	MSigDBGO
FIRE1KB3p_4311	TCGA_KIDNEY_CON_LOG2R_bins25_RNA_MIz14_[CT]T[CG]T[CG]TGA[AGT]	kidney	3.4717e-06	0	MPS+: 100(NAmo)| MPS–: 99(57.47mo)	12.1146497957024|-11.1271656206849	2.03927e-05	4.27537	overall_survival	NA	2287	FIRE1KB3p
MSigDBGO_7012	GO_INTERLEUKIN_1_BETA_SECRETION	kidney	4.09408e-06	0	MPS+: 119(73mo)| MPS–: 112(NAmo)	3.10908028817575|-3.11310241924186	1.81802e-05	0.263471	overall_survival	NA	2290	MSigDBGO
MSigDB_1003	REACTOME_MITOTIC_PROMETAPHASE	kidney	8.81261e-09	0	MPS+: 196(54.17mo)| MPS–: 198(NAmo)	4.66754554253641|-3.64372493561738	4.35973e-08	0.332769	overall_survival	NA	2328	MSigDB
MSigDBGO_515	GO_PEROXISOME_ORGANIZATION	kidney	3.02209e-07	0	MPS+: 149(NAmo)| MPS–: 148(54.17mo)	3.30698665885716|-3.03288668098282	1.18698e-06	3.20858	overall_survival	NA	2329	MSigDBGO
FIRE1KB3p_2553	TCGA_THYMOMA_DIS_K45_RNA_MIz9_.AT[ACG]GCAG.	kidney	2.57934e-05	2e-05	MPS+: 100(NAmo)| MPS–: 98(86.97mo)	10.7601926796222|-7.55557477037615	0.000127506	4.61196	overall_survival	NA	2331	FIRE1KB3p
MSigDBGO_2943	GO_PROTEIN_LOCALIZATION_TO_MITOCHONDRION	kidney	3.94794e-06	1e-05	MPS+: 149(NAmo)| MPS–: 148(71.5mo)	3.79107170695848|-3.35558014623217	1.1487e-05	3.20561	overall_survival	NA	2337	MSigDBGO
FIRE1KBup_272	TCGA_PROSTATE_DIS_K40_DNA_MIz42_.[ACG]CGGAA[ACG][CT]	kidney	1.81566e-06	0	MPS+: 199(NAmo)| MPS–: 198(86.7mo)	16.2152363873764|-13.5745698641761	5.06331e-06	2.95163	overall_survival	NA	2350	FIRE1KBup
FIRE1KBup_699	TCGA_COLON_CON_LOG2R_bins5_DNA_MIz17_[AGT][CT]GTAGT[ACT][CT]	kidney	9.80192e-07	0	MPS+: 154(NAmo)| MPS–: 117(66mo)	2.85959023363172|-2.87153583823931	4.46371e-06	3.53022	overall_survival	NA	2358	FIRE1KBup
MSigDBGO_6766	GO_METAPHASE_ANAPHASE_TRANSITION_OF_CELL_CYCLE	kidney	2.38095e-10	0	MPS+: 98(37.37mo)| MPS–: 99(NAmo)	4.22314666190502|-2.99533683142057	9.38301e-09	0.194176	overall_survival	NA	2376	MSigDBGO
MSigDBGO_3555	GO_NEGATIVE_REGULATION_OF_CELL_CYCLE	kidney	6.46165e-09	0	MPS+: 98(52.8mo)| MPS–: 99(NAmo)	6.98185452288671|-6.09527641587792	1.78227e-07	0.194665	overall_survival	NA	2382	MSigDBGO
MSigDBONC_12	GCNP_SHH_UP_LATE.V1_UP	kidney	4.31043e-06	0	MPS+: 130(65.47mo)| MPS–: 101(NAmo)	3.28538465660326|-3.33326354743248	1.85361e-05	0.266995	overall_survival	NA	2394	MSigDBONC
MSigDBGO_1587	GO_ORGANIC_ACID_METABOLIC_PROCESS	kidney	8.28028e-07	0	MPS+: 147(NAmo)| MPS–: 147(66.2mo)	12.8856474715153|-13.5124722357547	3.3342e-06	3.38152	overall_survival	NA	2427	MSigDBGO
KNOWNMOT_1642	SRSF2.3_3p_AG[CG]AGAG[AT][AT]	kidney	1.2728e-05	2e-05	MPS+: 100(NAmo)| MPS–: 99(86.7mo)	4.14633930460529|-3.00397999161934	5.5639e-05	4.16894	overall_survival	NA	2445	KNOWNMOT
FIRE1KB3p_4593	TCGA_LUNG_AD_DIS_K45_RNA_MIz15_.GC[AG]AA[ACT]C.	kidney	7.88799e-06	1e-05	MPS+: 150(NAmo)| MPS–: 147(86.97mo)	9.39348978044733|-6.88586472799594	2.3052e-05	3.18383	overall_survival	NA	2446	FIRE1KB3p
MSigDB_5199	REACTOME_SWITCHING_OF_ORIGINS_TO_A_POST_REPLICATIVE_STATE	kidney	2.86746e-06	0	MPS+: 147(63.73mo)| MPS–: 150(NAmo)	3.6762835413728|-3.64264396429906	9.28234e-06	0.314276	overall_survival	NA	2454	MSigDB
FIRE1KB3p_4873	TCGA_GBM_DIS_K45_RNA_MIz16_.GT[CGT]TT[CG]G.	kidney	8.55736e-06	1e-05	MPS+: 148(NAmo)| MPS–: 148(86.7mo)	11.4596438361656|-9.06236467210722	2.60796e-05	3.25241	overall_survival	NA	2460	FIRE1KB3p
MSigDBGO_1060	GO_NUCLEOBASE_CONTAINING_SMALL_MOLECULE_METABOLIC_PROCESS	kidney	5.87218e-06	1e-05	MPS+: 98(NAmo)| MPS–: 99(66.2mo)	6.55618804540236|-5.92047329672636	4.13229e-05	5.06315	overall_survival	NA	2461	MSigDBGO
FIRE1KB3p_2903	TCGA_KIDNEY_DIS_K45_RNA_MIz19_.ATG[AGT]CAG[ACT]	kidney	6.96219e-06	1e-05	MPS+: 150(NAmo)| MPS–: 147(89.47mo)	14.2313935597646|-9.35773235541078	2.07053e-05	3.17976	overall_survival	NA	2463	FIRE1KB3p
MSigDB_801	REACTOME_CELL_CYCLE_MITOTIC	kidney	4.82197e-08	0	MPS+: 148(52.23mo)| MPS–: 148(NAmo)	9.83223307849746|-8.38955411076205	2.52455e-07	0.3078	overall_survival	NA	2471	MSigDB
MSigDBGO_9193	GO_DNA_BINDING_TRANSCRIPTION_REPRESSOR_ACTIVITY_RNA_POLYMERASE_II_SPECIFIC	kidney	4.04662e-05	1e-05	MPS+: 104(78.1mo)| MPS–: 85(NAmo)	3.21970317567086|-3.2050065525781	0.000367602	0.152032	overall_survival	NA	2484	MSigDBGO
FIRE1KB3p_4215	TCGA_LUNG_SQ_DIS_K45_RNA_MIz8_.CTGA[CG]TG[ACT]	kidney	5.44525e-06	1e-05	MPS+: 100(NAmo)| MPS–: 98(118.47mo)	4.40549736179482|-3.86147948321918	3.24013e-05	4.47899	overall_survival	NA	2495	FIRE1KB3p
MSigDBGO_486	GO_PEPTIDE_CROSS_LINKING	kidney	2.58637e-07	0	MPS+: 149(63.73mo)| MPS–: 150(NAmo)	4.23962635806727|-5.40279035906003	9.77997e-07	0.320336	overall_survival	NA	2496	MSigDBGO
MSigDBGO_8986	GO_COLLAGEN_CONTAINING_EXTRACELLULAR_MATRIX	kidney	6.88448e-07	0	MPS+: 149(63.73mo)| MPS–: 148(NAmo)	11.7759682451541|-9.43530731912619	2.50628e-06	0.315281	overall_survival	NA	2512	MSigDBGO
FIRE1KB3p_3659	TCGA_GBM_DIS_K45_RNA_MIz8_.CCTTAC[AGT][AGT]	kidney	3.41561e-06	0	MPS+: 148(NAmo)| MPS–: 145(89.47mo)	9.17399936918763|-5.90724697362507	1.17562e-05	3.37148	overall_survival	NA	2518	FIRE1KB3p
MSigDBGO_3627	GO_RESPONSE_TO_VIRUS	kidney	1.15109e-06	0	MPS+: 196(78.1mo)| MPS–: 172(NAmo)	4.82537413556303|-3.31717894914962	3.72222e-06	0.330307	overall_survival	NA	2519	MSigDBGO
MSigDBGO_4424	GO_COLLAGEN_TRIMER	kidney	1.58607e-05	1e-05	MPS+: 149(74.7mo)| MPS–: 148(NAmo)	4.16542838447507|-3.80398889678255	4.28188e-05	0.31549	overall_survival	NA	2529	MSigDBGO
FIRE1KB3p_1378	TCGA_GBM_DIS_K45_RNA_MIz10_.[AG]GC[CG]TTT[ACT]	kidney	1.01689e-05	1e-05	MPS+: 149(NAmo)| MPS–: 146(98.03mo)	12.77385333981|-8.81311712697829	3.08498e-05	3.29876	overall_survival	NA	2556	FIRE1KB3p
MSigDB_5198	REACTOME_DNA_REPLICATION_PRE_INITIATION	kidney	2.36452e-06	0	MPS+: 148(63.73mo)| MPS–: 150(NAmo)	3.762023238417|-3.82218989918537	7.61332e-06	0.32021	overall_survival	NA	2559	MSigDB
MSigDBGO_4446	GO_ACTIVE_ION_TRANSMEMBRANE_TRANSPORTER_ACTIVITY	kidney	2.99044e-05	4e-05	MPS+: 129(NAmo)| MPS–: 164(94.33mo)	2.80810322286137|-2.80340680954009	8.04442e-05	3.35768	overall_survival	NA	2565	MSigDBGO
MSigDBGO_4516	GO_OXIDOREDUCTASE_ACTIVITY_ACTING_ON_NAD_P_H	kidney	2.92522e-07	0	MPS+: 247(NAmo)| MPS–: 248(85.47mo)	3.61779795126193|-4.00594516274185	9.05759e-07	2.84623	overall_survival	NA	2575	MSigDBGO
MSigDBGO_3225	GO_CELL_CYCLE_CHECKPOINT	kidney	2.05161e-08	0	MPS+: 146(53.67mo)| MPS–: 148(NAmo)	4.69033706972753|-3.65875246250111	1.13934e-07	0.299717	overall_survival	NA	2583	MSigDBGO
MSigDBGO_724	GO_ADAPTIVE_IMMUNE_RESPONSE_BASED_ON_SOMATIC_RECOMBINATION_OF_IMMUNE_RECEPTORS_BUILT_FROM_IMMUNOGLOBULIN_SUPERFAMILY_DOMAINS	kidney	9.39893e-08	0	MPS+: 196(73mo)| MPS–: 197(NAmo)	5.87103312844028|-4.81155590491072	3.65399e-07	0.336774	overall_survival	NA	2606	MSigDBGO
FIRE1KBup_179	TCGA_HEAD_NECK_DIS_K40_DNA_MIz20_[ACG][AG]AC[GT]AC[AG].	kidney	1.6489e-07	0	MPS+: 199(NAmo)| MPS–: 195(70.17mo)	7.00088006615585|-5.83486006853449	5.98014e-07	2.95052	overall_survival	NA	2611	FIRE1KBup
MSigDB_655	REACTOME_CELL_CYCLE	kidney	2.967e-08	0	MPS+: 148(49.93mo)| MPS–: 148(NAmo)	10.858808130448|-9.25610892091558	1.56999e-07	0.311034	overall_survival	NA	2613	MSigDB
MSigDBGO_3958	GO_CHROMOSOME_CENTROMERIC_REGION	kidney	1.05198e-09	0	MPS+: 98(43.9mo)| MPS–: 98(NAmo)	9.26282977814889|-6.65970514740118	3.97697e-08	0.187877	overall_survival	NA	2653	MSigDBGO
FIRE1KB3p_1392	TCGA_STOMACH_DIS_K45_RNA_MIz16_.[AG]G.GTGT[AGT]	kidney	1.15428e-05	1e-05	MPS+: 148(NAmo)| MPS–: 148(86.7mo)	11.3270869081426|-9.52280501401498	3.31594e-05	3.20447	overall_survival	NA	2655	FIRE1KB3p
FIRE1KBup_1295	TCGA_STOMACH_DIS_K45_DNA_MIz27_.[CT]GT[AC]GT[ACT][CGT]	kidney	2.37822e-08	0	MPS+: 247(NAmo)| MPS–: 193(86.7mo)	3.89300740471656|-2.91903279487992	9.70489e-08	2.88472	overall_survival	NA	2665	FIRE1KBup
MSigDBGO_5487	GO_MITOCHONDRIAL_ELECTRON_TRANSPORT_NADH_TO_UBIQUINONE	kidney	0.000187404	0.00019	MPS+: 147(NAmo)| MPS–: 150(NAmo)	11.0705957494629|-11.9034231086311	0.00039195	3.1416	overall_survival	NA	2668	MSigDBGO
FIRE1KB3p_2681	TCGA_UTERINE_ENDOMETRIAL_DIS_K10_RNA_MIz20_.[AT]CA[AC]GTG.	kidney	1.44926e-05	1e-05	MPS+: 148(NAmo)| MPS–: 148(98.03mo)	8.47178140593102|-6.22585422467487	4.05711e-05	3.20201	overall_survival	NA	2673	FIRE1KB3p
MSigDBMOT_337	CYTAGCAAY_UNKNOWN	kidney	3.50438e-07	0	MPS+: 85(NAmo)| MPS–: 85(63.73mo)	2.67572716323592|-2.67409220114712	2.6666e-05	9.10148	overall_survival	NA	2677	MSigDBMOT
MSigDBGO_9776	GO_ATPASE_ACTIVITY_COUPLED_TO_TRANSMEMBRANE_MOVEMENT_OF_IONS_ROTATIONAL_MECHANISM	kidney	0.000163159	0.00015	MPS+: 99(NAmo)| MPS–: 100(94.33mo)	6.43330424464247|-7.23107857181103	0.000437827	4.0228	overall_survival	NA	2706	MSigDBGO
FIRE1KBup_1074	TCGA_AML_DIS_K40_DNA_MIz9_.CGCT[CT]A[CT].	kidney	2.75498e-05	2e-05	MPS+: 149(NAmo)| MPS–: 148(86.7mo)	5.10497155216464|-4.34295943627656	6.8795e-05	3.12651	overall_survival	NA	2722	FIRE1KBup
MSigDBGO_1463	GO_LYMPHOCYTE_MEDIATED_IMMUNITY	kidney	3.02751e-07	0	MPS+: 196(76.63mo)| MPS–: 197(NAmo)	5.89549766895427|-4.75847906091526	1.04538e-06	0.339404	overall_survival	NA	2733	MSigDBGO
KNOWNMOT_1167	NRF1.6_5p_AA[CG]CGGA[AC]	kidney	5.04866e-06	0	MPS+: 199(NAmo)| MPS–: 189(98.03mo)	3.06873605051399|-2.80685299167736	1.33264e-05	2.95664	overall_survival	NA	2740	KNOWNMOT
MSigDB_5205	REACTOME_MITOTIC_SPINDLE_CHECKPOINT	kidney	6.10774e-10	0	MPS+: 98(30.9mo)| MPS–: 98(NAmo)	6.41100673738473|-4.55298568175025	2.39805e-08	0.192748	overall_survival	NA	2748	MSigDB
MSigDBGO_4875	GO_METAL_CLUSTER_BINDING	kidney	0.000114791	0.00012	MPS+: 148(NAmo)| MPS–: 149(NAmo)	2.90074774456394|-3.06897298602325	0.00024909	3.11589	overall_survival	NA	2765	MSigDBGO
FIRE1KBup_968	TCGA_LUNG_SQ_CON_LOG2R_bins5_DNA_MIz14_.[CG]AAC[GT]AC[AG]	kidney	4.83221e-06	1e-05	MPS+: 148(NAmo)| MPS–: 124(75.2mo)	2.99943115376712|-3.021987790237	1.68754e-05	3.4001	overall_survival	NA	2774	FIRE1KBup
MSigDBGO_3363	GO_CELLULAR_COMPONENT_DISASSEMBLY	kidney	0.000135591	0.00012	MPS+: 99(NAmo)| MPS–: 99(85.47mo)	8.97467415782806|-8.33922469050378	0.000401806	4.26399	overall_survival	NA	2777	MSigDBGO
FIRE1KB3p_4636	TCGA_COLON_DIS_K40_RNA_MIz13_.G[CGT]A[AGT]GCT[ACT]	kidney	7.73224e-05	7e-05	MPS+: 100(NAmo)| MPS–: 98(118.47mo)	8.77126149010932|-7.45914853124825	0.000281082	4.25526	overall_survival	NA	2793	FIRE1KB3p
MSigDBGO_4003	GO_MITOTIC_SPINDLE	kidney	1.57528e-06	0	MPS+: 160(56.53mo)| MPS–: 118(NAmo)	2.99291112874683|-2.96485982212803	6.03353e-06	0.297443	overall_survival	NA	2815	MSigDBGO
MSigDB_5404	REACTOME_RAB_REGULATION_OF_TRAFFICKING	kidney	6.29972e-07	0	MPS+: 135(NAmo)| MPS–: 128(63.73mo)	2.70757083227659|-2.70206069677874	2.67645e-06	3.4257	overall_survival	NA	2830	MSigDB
MSigDBGO_2087	GO_MITOTIC_SPINDLE_ORGANIZATION	kidney	1.41489e-09	0	MPS+: 99(29.5mo)| MPS–: 99(NAmo)	5.46762126728954|-4.2225681124215	2.29879e-08	0.236408	overall_survival	NA	2841	MSigDBGO
MSigDBGO_3914	GO_CYTOCHROME_COMPLEX	kidney	0.000104081	9e-05	MPS+: 99(NAmo)| MPS–: 100(75.2mo)	4.33007179169587|-4.96258926072418	0.000313101	3.94839	overall_survival	NA	2848	MSigDBGO
MSigDBMOT_788	GTGACGY_E4F1_Q6	kidney	1.44257e-07	0	MPS+: 199(NAmo)| MPS–: 195(66mo)	4.63201599321965|-3.56564020173821	5.02287e-07	2.91395	overall_survival	NA	2858	MSigDBMOT
FIRE1KB3p_443	TCGA_STOMACH_DIS_K45_RNA_MIz16_.[AC]G[AGT]TCTA.	kidney	6.92032e-06	1e-05	MPS+: 150(NAmo)| MPS–: 147(98.03mo)	11.7526686552674|-8.63390984562743	1.93315e-05	3.09805	overall_survival	NA	2860	FIRE1KB3p
MSigDBGO_3383	GO_POSITIVE_REGULATION_OF_INTERFERON_GAMMA_PRODUCTION	kidney	5.12007e-07	0	MPS+: 182(74.23mo)| MPS–: 170(NAmo)	3.1153346126946|-3.14712201966506	1.72587e-06	0.335742	overall_survival	NA	2879	MSigDBGO
FIRE1KB3p_5467	TCGA_LUNG_SQ_DIS_K45_RNA_MIz11_.T[CG]G[GT]G[CT]A[AT]	kidney	4.27957e-05	3e-05	MPS+: 100(NAmo)| MPS–: 99(89.47mo)	9.03889993673098|-6.57660734658538	0.000149791	3.93858	overall_survival	NA	2882	FIRE1KB3p
MSigDBGO_3587	GO_APOPTOTIC_MITOCHONDRIAL_CHANGES	kidney	6.82372e-05	2e-05	MPS+: 98(NAmo)| MPS–: 102(75.2mo)	2.73804267136648|-2.740145380973	0.000209922	3.7918	overall_survival	NA	2889	MSigDBGO
FIRE1KBup_6	TCGA_PANCREATIC_DIS_K45_DNA_MIz8_.AA[AC]C[AG][CT]CG	kidney	1.00563e-06	0	MPS+: 220(NAmo)| MPS–: 165(86.7mo)	2.89971706881616|-2.90077153227315	3.08246e-06	2.93386	overall_survival	NA	2923	FIRE1KBup
FIRE1KBup_499	TCGA_STOMACH_DIS_K45_DNA_MIz13_.[AG]ACGCT[CT].	kidney	1.85514e-07	0	MPS+: 198(NAmo)| MPS–: 195(63.73mo)	4.77635192657935|-3.84394942828176	6.52617e-07	2.91587	overall_survival	NA	2947	FIRE1KBup
FIRE1KB3p_2922	TCGA_THYMOMA_DIS_K10_RNA_MIz16_.ATGCAC[AG].	kidney	7.66601e-06	1e-05	MPS+: 148(NAmo)| MPS–: 147(86.97mo)	5.19905881444193|-3.92476426141842	2.30813e-05	3.20491	overall_survival	NA	2950	FIRE1KB3p
MSigDBGO_4111	GO_MITOCHONDRIAL_MATRIX	kidney	0.00016883	0.00017	MPS+: 148(NAmo)| MPS–: 150(NAmo)	30.5440865969013|-31.9423994754414	0.000339495	3.04795	overall_survival	NA	2952	MSigDBGO
MSigDBGO_4854	GO_NAD_BINDING	kidney	1.82393e-05	1e-05	MPS+: 103(NAmo)| MPS–: 108(70.17mo)	3.36153252909104|-3.46849953162607	5.76539e-05	3.65944	overall_survival	NA	2956	MSigDBGO
MSigDBGO_273	GO_REGULATION_OF_DNA_DEPENDENT_DNA_REPLICATION	kidney	3.78542e-08	0	MPS+: 110(53mo)| MPS–: 83(NAmo)	2.88026769646591|-2.8608919180149	7.52555e-07	0.190419	overall_survival	NA	2963	MSigDBGO
FIRE1KB3p_2266	TCGA_OVARIAN_DIS_K45_RNA_MIz17_[AGT]GT[CT][CG]T[CG]A.	kidney	5.16478e-05	4e-05	MPS+: 100(NAmo)| MPS–: 99(86.97mo)	14.7021393096355|-11.5020046800286	0.000171998	3.8933	overall_survival	NA	2983	FIRE1KB3p
MSigDBMOT_389	E2F4DP1_01	kidney	1.73659e-06	0	MPS+: 148(70.17mo)| MPS–: 142(NAmo)	4.04043227664296|-2.97152312615295	6.24208e-06	0.306638	overall_survival	NA	2998	MSigDBMOT
FIRE1KB3p_4707	TCGA_LIVER_DIS_K5_RNA_MIz38_.GGTAC[ACT][GT][ACT]	kidney	2.73319e-06	0	MPS+: 148(NAmo)| MPS–: 146(86.97mo)	9.35543145388353|-7.27200568350306	9.18319e-06	3.23174	overall_survival	NA	3033	FIRE1KB3p
MSigDBGO_4405	GO_MICROBODY_LUMEN	kidney	3.21046e-07	0	MPS+: 123(NAmo)| MPS–: 124(54.17mo)	2.93875211509546|-2.94250507994269	1.43429e-06	3.43527	overall_survival	NA	3039	MSigDBGO
MSigDBONC_75	PRC2_EZH2_UP.V1_DN	kidney	7.61441e-11	0	MPS+: 91(39mo)| MPS–: 91(NAmo)	2.92743252061107|-2.88904637259236	6.65157e-09	0.167061	overall_survival	NA	3055	MSigDBONC
FIRE1KB3p_617	TCGA_KIDNEY_CON_LOG2R_bins5_RNA_MIz23_[ACT]AA[CG]CCT[CGT][AGT]	kidney	7.87049e-05	7e-05	MPS+: 149(NAmo)| MPS–: 148(118.47mo)	9.37279518897559|-7.40971469983484	0.000174959	3.06998	overall_survival	NA	3072	FIRE1KB3p
FIRE1KBup_177	TCGA_PARAGANGLIOMA_DIS_K40_DNA_MIz18_.[ACG][AG]AC[GT]AC[AG]	kidney	3.1348e-07	0	MPS+: 199(NAmo)| MPS–: 195(75.2mo)	7.31088658976637|-5.97069259427149	1.02787e-06	2.88959	overall_survival	NA	3079	FIRE1KBup
FIRE1KB3p_5620	TCGA_GBM_DIS_K45_RNA_MIz9_.TGCCGAG[CGT]	kidney	0.000239641	0.00019	MPS+: 99(NAmo)| MPS–: 99(120.5mo)	3.72618383429422|-3.37594784857536	0.000702574	4.10856	overall_survival	NA	3089	FIRE1KB3p
MSigDB_5258	REACTOME_NUCLEOSOME_ASSEMBLY	kidney	4.75962e-07	0	MPS+: 116(63.73mo)| MPS–: 155(NAmo)	2.83745570782105|-2.82632626292763	2.02327e-06	0.300723	overall_survival	NA	3095	MSigDB
FIRE1KB3p_2383	TCGA_ESOPHAGEAL_DIS_K45_RNA_MIz14_[AGT]TC[AG][ACT]G[CG]T.	kidney	2.50459e-05	2e-05	MPS+: 100(NAmo)| MPS–: 98(86.97mo)	13.6069388577045|-10.9004504618031	9.9829e-05	4.08844	overall_survival	NA	3122	FIRE1KB3p
MSigDBONC_185	KRAS.LUNG.BREAST_UP.V1_UP	kidney	2.58443e-05	2e-05	MPS+: 99(63.73mo)| MPS–: 100(NAmo)	3.18614820736649|-4.20072593089674	9.02661e-05	0.259934	overall_survival	NA	3124	MSigDBONC
FIRE1KBup_1083	TCGA_LIVER_DIS_K40_DNA_MIz22_.CGGGCGC.	kidney	2.11558e-07	0	MPS+: 247(NAmo)| MPS–: 246(94.33mo)	9.17934478632131|-6.75653855486943	6.74201e-07	2.79906	overall_survival	NA	3137	FIRE1KBup
MSigDB_5195	REACTOME_M_PHASE	kidney	5.24834e-08	0	MPS+: 197(54.2mo)| MPS–: 198(NAmo)	4.78676403489278|-4.93083056284947	1.97781e-07	0.349351	overall_survival	NA	3145	MSigDB
FIRE1KBup_821	TCGA_STOMACH_CON_LOG2R_bins10_DNA_MIz12_[AT]T[CG]T[AC]GT[CT][CGT]	kidney	1.7803e-05	0	MPS+: 133(NAmo)| MPS–: 92(86.97mo)	3.13617766130548|-3.13773009956874	5.59172e-05	3.50103	overall_survival	NA	3152	FIRE1KBup
KNOWNMOT_1879	ZBTB7A_5p_AAG[CG]G[CG]CG	kidney	2.81262e-08	0	MPS+: 247(NAmo)| MPS–: 248(75.2mo)	4.93207878271149|-3.91511880639232	1.0069e-07	2.78221	overall_survival	NA	3173	KNOWNMOT
TEISERp_524	TCGA_LIVER_DIS_K40_MINI6xISEQ14_RNA_MIz12_UAGANNUNNNUYUR_((((......))))	kidney	4.93648e-06	1e-05	MPS+: 149(NAmo)| MPS–: 147(89.47mo)	9.34897048588915|-5.50719464462538	1.45228e-05	3.10851	overall_survival	NA	3175	TEISERp
MSigDB_504	PID_PLK1_PATHWAY	kidney	5.90171e-08	0	MPS+: 99(41.27mo)| MPS–: 99(NAmo)	4.82276339622003|-3.24736975831442	4.85635e-07	0.246253	overall_survival	NA	3184	MSigDB
FIRE1KB3p_292	TCGA_THYMOMA_DIS_K10_RNA_MIz14_.AC[AT]AGGA[ACT]	kidney	7.86151e-05	7e-05	MPS+: 100(NAmo)| MPS–: 98(98.03mo)	7.82078173621072|-5.40315558237799	0.000260227	4.04834	overall_survival	NA	3194	FIRE1KB3p
MSigDBGO_1540	GO_CELLULAR_AMINO_ACID_CATABOLIC_PROCESS	kidney	2.97825e-07	0	MPS+: 140(NAmo)| MPS–: 142(53.27mo)	3.08633364109435|-3.01563545684819	1.2669e-06	3.25352	overall_survival	NA	3235	MSigDBGO
MSigDB_978	REACTOME_MEIOTIC_RECOMBINATION	kidney	4.94101e-07	0	MPS+: 116(57.13mo)| MPS–: 199(NAmo)	3.03288681164354|-2.98865893176557	1.65413e-06	0.337579	overall_survival	NA	3258	MSigDB
FIRE1KB3p_2416	TCGA_GLIOMA_DIS_K45_RNA_MIz9_[AGT]T[CGT]GAGGA.	kidney	2.45322e-05	2e-05	MPS+: 149(NAmo)| MPS–: 148(118.47mo)	4.50246930610527|-3.67542888595076	5.92871e-05	3.03819	overall_survival	NA	3260	FIRE1KB3p
MSigDBGO_2529	GO_CELLULAR_RESPONSE_TO_STARVATION	kidney	2.9154e-09	0	MPS+: 101(NAmo)| MPS–: 84(50.27mo)	2.80342770967743|-2.79760721707458	8.86265e-08	5.48949	overall_survival	NA	3262	MSigDBGO
MSigDB_687	REACTOME_EXTRACELLULAR_MATRIX_ORGANIZATION	kidney	8.57686e-06	1e-05	MPS+: 149(74.7mo)| MPS–: 148(NAmo)	10.1229076571057|-7.95214190881862	2.3116e-05	0.329615	overall_survival	NA	3281	MSigDB
FIRE1KB3p_5420	TCGA_OVARIAN_DIS_K45_RNA_MIz10_.TC[AT]C[AG]CT.	kidney	1.75931e-05	1e-05	MPS+: 149(NAmo)| MPS–: 147(118.47mo)	6.47898164359961|-4.88306998804545	4.5771e-05	3.09069	overall_survival	NA	3283	FIRE1KB3p
MSigDB_834	REACTOME_PEROXISOMAL_LIPID_METABOLISM	kidney	1.23837e-08	0	MPS+: 90(NAmo)| MPS–: 99(52.23mo)	3.08758211059075|-3.0893500521455	3.19033e-07	5.20775	overall_survival	NA	3287	MSigDB
FIRE1KB3p_531	TCGA_KIDNEY_DIS_K45_RNA_MIz13_.[AC]GGCA.T[AT]	kidney	6.52832e-06	2e-05	MPS+: 100(NAmo)| MPS–: 98(57.47mo)	11.0335874049846|-9.02815086793156	3.02718e-05	4.01259	overall_survival	NA	3306	FIRE1KB3p
MSigDBGO_1648	GO_SISTER_CHROMATID_SEGREGATION	kidney	8.01276e-09	0	MPS+: 98(37.37mo)| MPS–: 98(NAmo)	8.75467990265115|-6.10557668996787	1.55695e-07	0.213722	overall_survival	NA	3321	MSigDBGO
FIRE1KB3p_4086	TCGA_CERVICAL_DIS_K45_RNA_MIz11_[CT][ACG]TGTCTT.	kidney	9.41759e-06	2e-05	MPS+: 100(NAmo)| MPS–: 98(63.77mo)	12.7430730959722|-10.0812507997584	4.0612e-05	3.98762	overall_survival	NA	3348	FIRE1KB3p
FIRE1KBup_1296	TCGA_TESTICULAR_DIS_K45_DNA_MIz13_[CT]GTAGT.[ACT][ACG]	kidney	1.63292e-05	2e-05	MPS+: 133(NAmo)| MPS–: 96(89.47mo)	2.80448582410575|-2.81398882448611	4.97643e-05	3.43046	overall_survival	NA	3376	FIRE1KBup
FIRE1KB3p_3706	TCGA_CERVICAL_DIS_K10_RNA_MIz43_.[CG][AGT]T[GT]GGT[ACT]	kidney	4.53199e-05	3e-05	MPS+: 100(NAmo)| MPS–: 98(86.97mo)	21.5160691936952|-18.3203544591045	0.000157033	3.97297	overall_survival	NA	3383	FIRE1KB3p
FIRE1KBup_932	TCGA_LUNG_AD_DIS_K45_DNA_MIz29_.CCCGGCG.	kidney	0.00070117	0.00056	MPS+: 98(NAmo)| MPS–: 99(NAmo)	14.4529490766782|-12.4986191907583	0.00182332	4.30952	overall_survival	NA	3384	FIRE1KBup
FIRE1KBup_1308	TCGA_PROSTATE_DIS_K40_DNA_MIz20_.[CT]T[AG]CG[ACT]A[CGT]	kidney	1.29562e-07	0	MPS+: 248(NAmo)| MPS–: 245(86.7mo)	5.42921821143846|-3.98259937266562	4.16898e-07	2.77297	overall_survival	NA	3386	FIRE1KBup
MSigDBGO_4364	GO_MITOCHONDRIAL_ENVELOPE	kidney	0.000448367	0.00039	MPS+: 148(NAmo)| MPS–: 150(NAmo)	33.7906841118597|-35.1114141209739	0.000809476	2.97988	overall_survival	NA	3391	MSigDBGO
KNOWNMOT_297	EGR1.3_5p_CCGCCC[AC]CGC	kidney	9.453e-05	8e-05	MPS+: 99(NAmo)| MPS–: 99(NAmo)	3.44977122677324|-3.06097315632936	0.000299268	3.96351	overall_survival	NA	3402	KNOWNMOT
MSigDBGO_3266	GO_REPRODUCTION	kidney	1.66679e-06	0	MPS+: 99(54.17mo)| MPS–: 98(NAmo)	4.95578850978831|-3.83261710185563	1.03e-05	0.233532	overall_survival	NA	3409	MSigDBGO
MSigDBGO_5207	GO_CYTOKINE_RECEPTOR_BINDING	kidney	1.94708e-06	0	MPS+: 148(63.73mo)| MPS–: 148(NAmo)	4.02373459911606|-4.83363831424989	6.1349e-06	0.325928	overall_survival	NA	3415	MSigDBGO
MSigDBGO_2121	GO_NEGATIVE_REGULATION_OF_CHROMOSOME_ORGANIZATION	kidney	2.37477e-05	2e-05	MPS+: 127(55.23mo)| MPS–: 75(NAmo)	3.22068339900659|-3.23037320755867	7.36658e-05	0.281128	overall_survival	NA	3416	MSigDBGO
MSigDBONC_62	SNF5_DN.V1_UP	kidney	1.69542e-06	0	MPS+: 146(74.23mo)| MPS–: 148(NAmo)	5.89119663025896|-3.55764928336568	5.69385e-06	0.31738	overall_survival	NA	3441	MSigDBONC
MSigDBONC_106	BMI1_DN.V1_UP	kidney	1.55579e-05	1e-05	MPS+: 149(66mo)| MPS–: 147(NAmo)	5.55951160001486|-5.29749014031928	4.03479e-05	0.326552	overall_survival	NA	3448	MSigDBONC
FIRE1KB3p_3654	TCGA_LUNG_SQ_DIS_K45_RNA_MIz11_.C[CT][GT]GATA[ACT]	kidney	8.52068e-07	0	MPS+: 198(NAmo)| MPS–: 195(86.97mo)	9.38805505371128|-6.40358410058144	2.48612e-06	2.85213	overall_survival	NA	3458	FIRE1KB3p
MSigDBGO_1108	GO_CELLULAR_RESPIRATION	kidney	0.000127119	0.00014	MPS+: 148(NAmo)| MPS–: 150(76.63mo)	18.1512435527923|-16.3656620925628	0.000251497	2.96432	overall_survival	NA	3460	MSigDBGO
FIRE1KB3p_4066	TCGA_UTERINE_ENDOMETRIAL_DIS_K45_RNA_MIz18_.[CT]AC[AG]CT[GT].	kidney	6.2147e-06	1e-05	MPS+: 199(NAmo)| MPS–: 197(98.03mo)	9.47549196457363|-6.63327154096976	1.51978e-05	2.81287	overall_survival	NA	3474	FIRE1KB3p
FIRE1KB3p_5583	TCGA_PROSTATE_DIS_K40_RNA_MIz17_.TGAT[ACG]GA[AGT]	kidney	7.48296e-06	1e-05	MPS+: 147(NAmo)| MPS–: 146(86.97mo)	12.832080315146|-8.3898667307543	2.13121e-05	3.15287	overall_survival	NA	3476	FIRE1KB3p
FIRE1KB3p_5080	TCGA_GBM_DIS_K45_RNA_MIz12_.TACC[AT]G[CG].	kidney	4.8826e-05	6e-05	MPS+: 150(NAmo)| MPS–: 147(89.47mo)	4.81912796803974|-4.68588504605451	0.000109714	2.99433	overall_survival	NA	3482	FIRE1KB3p
MSigDBGO_2231	GO_LEUKOCYTE_APOPTOTIC_PROCESS	kidney	3.65639e-06	0	MPS+: 180(75.2mo)| MPS–: 162(NAmo)	2.92868106773448|-2.94059169442545	9.83746e-06	0.345273	overall_survival	NA	3501	MSigDBGO
MSigDBGO_500	GO_NEGATIVE_REGULATION_OF_VIRAL_PROCESS	kidney	7.67739e-05	3e-05	MPS+: 147(74.23mo)| MPS–: 76(NAmo)	2.93116796946305|-2.95255755856698	0.000198376	0.293049	overall_survival	NA	3523	MSigDBGO
FIRE1KB3p_3096	TCGA_SARCOMA_DIS_K10_RNA_MIz22_.[AT]TGG[AT]TC.	kidney	2.53166e-05	2e-05	MPS+: 100(NAmo)| MPS–: 99(63.77mo)	14.9214223305507|-13.7742280533539	8.45908e-05	3.68378	overall_survival	NA	3531	FIRE1KB3p
FIRE1KB3p_2249	TCGA_KIDNEY_DIS_K45_RNA_MIz11_[AGT]GTCATG[CGT][AGT]	kidney	5.32418e-05	6e-05	MPS+: 150(NAmo)| MPS–: 147(98.03mo)	7.38583205918788|-5.19926300124209	0.000117605	2.98154	overall_survival	NA	3559	FIRE1KB3p
FIRE1KB3p_1679	TCGA_LIVER_DIS_K40_RNA_MIz14_[AGT]C[AG]T[AG][AG]GT.	kidney	9.95856e-06	1e-05	MPS+: 148(NAmo)| MPS–: 148(89.47mo)	10.432835135311|-7.85326472656838	2.62749e-05	3.03898	overall_survival	NA	3574	FIRE1KB3p
FIRE1KB3p_5230	TCGA_BLADDER_DIS_K10_RNA_MIz17_.TAG[GT].GC[ACT]	kidney	7.99073e-05	7e-05	MPS+: 150(NAmo)| MPS–: 147(118.47mo)	9.3814848382546|-7.37415283299894	0.00017222	2.97863	overall_survival	NA	3582	FIRE1KB3p
MSigDBGO_2103	GO_OXIDATION_REDUCTION_PROCESS	kidney	2.62006e-06	0	MPS+: 197(NAmo)| MPS–: 197(74.23mo)	11.0789901441317|-11.6088283794847	6.71446e-06	2.82603	overall_survival	NA	3587	MSigDBGO
FIRE1KBup_1086	TCGA_GBM_DIS_K45_DNA_MIz8_.CG[GT]C[CGT]TA.	kidney	1.56688e-06	0	MPS+: 200(NAmo)| MPS–: 197(74.23mo)	5.04591942819578|-4.13062711590738	4.19239e-06	2.79465	overall_survival	NA	3608	FIRE1KBup
MSigDBGO_4096	GO_PROTEIN_DNA_COMPLEX	kidney	5.73901e-07	0	MPS+: 91(59.03mo)| MPS–: 106(NAmo)	3.17834525774988|-3.10787030598296	4.18088e-06	0.240438	overall_survival	NA	3623	MSigDBGO
MSigDBGO_4426	GO_VACUOLAR_MEMBRANE	kidney	4.21871e-06	1e-05	MPS+: 148(NAmo)| MPS–: 149(70.17mo)	7.88227238520262|-6.48183334775369	1.12562e-05	2.97158	overall_survival	NA	3644	MSigDBGO
FIRE1KBup_258	TCGA_BLADDER_DIS_K45_DNA_MIz20_[ACG]CG.[AC]CTA.	kidney	1.9596e-05	2e-05	MPS+: 148(NAmo)| MPS–: 147(89.47mo)	7.54914757735969|-6.59362701331131	4.93867e-05	3.08267	overall_survival	NA	3653	FIRE1KBup
MSigDBGO_4804	GO_DOUBLE_STRANDED_DNA_BINDING	kidney	1.48018e-05	0	MPS+: 273(94.33mo)| MPS–: 187(NAmo)	3.02632180391101|-3.04266643836379	3.27785e-05	0.361749	overall_survival	NA	3661	MSigDBGO
MSigDBGO_4224	GO_DNA_PACKAGING_COMPLEX	kidney	3.21322e-06	0	MPS+: 151(92.13mo)| MPS–: 197(NAmo)	2.95980564890392|-4.11693159924538	8.67762e-06	0.347892	overall_survival	NA	3672	MSigDBGO
FIRE1KB3p_2989	TCGA_LUNG_AD_DIS_K45_RNA_MIz10_[AT]GT[AG]C[AC]CT[AGT]	kidney	3.84995e-05	2e-05	MPS+: 100(NAmo)| MPS–: 99(66mo)	5.17706951104753|-3.9910402305578	0.000118783	3.63553	overall_survival	NA	3686	FIRE1KB3p
MSigDBGO_5085	GO_OXIDOREDUCTASE_ACTIVITY_ACTING_ON_THE_ALDEHYDE_OR_OXO_GROUP_OF_DONORS	kidney	7.87918e-08	0	MPS+: 82(NAmo)| MPS–: 71(53.27mo)	3.21811819087218|-3.21955152739362	3.12879e-06	7.09519	overall_survival	NA	3691	MSigDBGO
FIRE1KB3p_1003	TCGA_LUNG_SQ_DIS_K45_RNA_MIz15_.[AC]TG[AT]C[ACG]G[ACT]	kidney	0.000155101	0.00015	MPS+: 99(NAmo)| MPS–: 98(118.47mo)	11.8802298156374|-9.20282968458979	0.000481275	4.11868	overall_survival	NA	3700	FIRE1KB3p
FIRE1KB3p_2636	TCGA_GLIOMA_DIS_K45_RNA_MIz23_.[AT][AT]AGC[CG][AG].	kidney	8.74368e-05	7e-05	MPS+: 100(NAmo)| MPS–: 98(98.03mo)	19.3165773834511|-14.4538399174489	0.000261952	3.83564	overall_survival	NA	3704	FIRE1KB3p
FIRE1KB3p_580	TCGA_LIVER_DIS_K5_RNA_MIz62_.[AC][GT][CG]A[CT]AC[AT]	kidney	8.29225e-06	1e-05	MPS+: 148(NAmo)| MPS–: 147(86.97mo)	12.1555059968798|-9.0306694735218	2.2847e-05	3.07447	overall_survival	NA	3709	FIRE1KB3p
FIRE1KB3p_2442	TCGA_UTERINE_ENDOMETRIAL_DIS_K45_RNA_MIz21_[AGT]TGC[AC][CG]T[AG].	kidney	5.25115e-05	4e-05	MPS+: 99(NAmo)| MPS–: 98(89.47mo)	15.0184003283875|-12.1544358236245	0.000189461	4.10649	overall_survival	NA	3726	FIRE1KB3p
FIRE1KB3p_761	TCGA_PANCREATIC_DIS_K45_RNA_MIz21_[ACT][AG]GC[CG][GT]T[AT].	kidney	5.6421e-05	6e-05	MPS+: 148(NAmo)| MPS–: 148(98.03mo)	17.8812981257504|-12.4133758661492	0.000126815	3.01591	overall_survival	NA	3746	FIRE1KB3p
FIRE1KB3p_762	TCGA_PROSTATE_DIS_K40_RNA_MIz9_[ACT][AG]G[CT]G[CT]GT.	kidney	2.65065e-05	2e-05	MPS+: 148(NAmo)| MPS–: 148(86.97mo)	9.07695442780398|-7.22655130279106	6.39566e-05	3.01182	overall_survival	NA	3761	FIRE1KB3p
FIRE1KB3p_349	TCGA_OVARIAN_DIS_K45_RNA_MIz13_.[AC][CG]GC[AGT]TT.	kidney	2.32817e-05	2e-05	MPS+: 148(NAmo)| MPS–: 146(118.47mo)	10.9508460519957|-7.97446744698403	5.90807e-05	3.09408	overall_survival	NA	3766	FIRE1KB3p
MSigDB_4570	REACTOME_ACTIVATION_OF_APC_C_AND_APC_C:CDC20_MEDIATED_DEGRADATION_OF_MITOTIC_PROTEINS	kidney	1.82486e-05	1e-05	MPS+: 148(74.23mo)| MPS–: 150(NAmo)	4.11748193857075|-4.25960141695902	4.31338e-05	0.342006	overall_survival	NA	3767	MSigDB
FIRE1KB3p_2460	TCGA_UTERINE_ENDOMETRIAL_DIS_K10_RNA_MIz26_.[AGT]TGGTTC[ACT]	kidney	3.33854e-05	2e-05	MPS+: 100(NAmo)| MPS–: 98(89.47mo)	13.0286490078375|-10.4195048543994	0.00011345	3.80878	overall_survival	NA	3768	FIRE1KB3p
MSigDBGO_3885	GO_PROTEIN_TARGETING_TO_MITOCHONDRION	kidney	0.000129051	0.0001	MPS+: 99(NAmo)| MPS–: 100(74.23mo)	6.02940182983502|-5.51593694805726	0.000324002	3.60095	overall_survival	NA	3769	MSigDBGO
FIRE1KB3p_4679	TCGA_LUNG_AD_DIS_K45_RNA_MIz19_.GGA.[AC]GT.	kidney	2.98403e-05	2e-05	MPS+: 99(NAmo)| MPS–: 98(86.7mo)	10.9081841142938|-8.867367510722	0.000114868	4.08457	overall_survival	NA	3770	FIRE1KB3p
FIRE1KB3p_2871	TCGA_THYMOMA_DIS_K45_RNA_MIz12_[AT]G[AC][CG]CTTT.	kidney	1.54723e-05	1e-05	MPS+: 150(NAmo)| MPS–: 146(89.47mo)	11.6228911794655|-8.55994685252571	3.87454e-05	3.00933	overall_survival	NA	3772	FIRE1KB3p
FIRE1KB3p_2834	TCGA_PROSTATE_DIS_K40_RNA_MIz13_[AT][CT][AGT]CCTGT[ACT]	kidney	1.2819e-05	1e-05	MPS+: 149(NAmo)| MPS–: 148(86.97mo)	11.2231859715554|-8.25590887251833	3.17078e-05	2.9488	overall_survival	NA	3774	FIRE1KB3p
FIRE1KB3p_2728	TCGA_KIDNEY_DIS_K45_RNA_MIz10_.[AT]CATGTC.	kidney	2.25619e-05	2e-05	MPS+: 100(NAmo)| MPS–: 98(89.47mo)	9.20792891935601|-7.41132856465444	7.9253e-05	3.8031	overall_survival	NA	3776	FIRE1KB3p
FIRE1KBup_339	TCGA_MELANOMA_DIS_K5_DNA_MIz39_.[ACG]TGCG[AC]A[AGT]	kidney	1.09231e-10	0	MPS+: 397(NAmo)| MPS–: 356(79.53mo)	4.28508710542237|-3.08199180768965	5.52642e-10	2.68671	overall_survival	NA	3779	FIRE1KBup
FIRE1KBup_603	TCGA_SARCOMA_DIS_K45_DNA_MIz20_[AGT].[AG]AC[GT]AC[ACG]	kidney	4.04898e-08	0	MPS+: 248(NAmo)| MPS–: 246(70.17mo)	4.62436507562482|-3.03813614259738	1.37051e-07	2.72162	overall_survival	NA	3781	FIRE1KBup
FIRE1KB3p_2785	TCGA_PANCREATIC_DIS_K10_RNA_MIz27_[AT][CG]GA[AG]GT[AT].	kidney	2.55968e-05	2e-05	MPS+: 149(NAmo)| MPS–: 146(89.47mo)	11.4313436786579|-8.09659993836082	6.31499e-05	3.05807	overall_survival	NA	3783	FIRE1KB3p
MSigDBGO_4066	GO_ORGANELLE_INNER_MEMBRANE	kidney	0.000136935	0.00019	MPS+: 198(NAmo)| MPS–: 199(NAmo)	25.5600603247513|-28.157358869297	0.000252972	2.77407	overall_survival	NA	3785	MSigDBGO
FIRE1KBup_1082	TCGA_ESOPHAGEAL_DIS_K45_DNA_MIz20_.CGGCGGC.	kidney	9.61043e-05	9e-05	MPS+: 148(NAmo)| MPS–: 146(120.5mo)	14.9433016210897|-12.5131231951171	0.000211821	3.08872	overall_survival	NA	3786	FIRE1KBup
TEISERp_568	TCGA_BREAST_DIS_K10_KMERSTEMISEQ14_RNA_MIz18_UGGUUNNNHNNNRYYR_((((........))))	kidney	7.86679e-06	1e-05	MPS+: 149(NAmo)| MPS–: 146(89.47mo)	8.40682247337029|-6.45400903043302	2.13028e-05	3.05498	overall_survival	NA	3803	TEISERp
FIRE1KB3p_979	TCGA_LIVER_DIS_K40_RNA_MIz16_[ACT]GACCT[AT][AGT].	kidney	1.08828e-05	2e-05	MPS+: 100(NAmo)| MPS–: 98(57.47mo)	13.0581103273776|-10.4984626596862	4.09656e-05	3.78799	overall_survival	NA	3810	FIRE1KB3p
MSigDBGO_809	GO_CHONDROCYTE_DEVELOPMENT	kidney	7.42798e-06	1e-05	MPS+: 112(53.67mo)| MPS–: 86(NAmo)	3.05124577175219|-3.04747606752641	3.0637e-05	0.26412	overall_survival	NA	3812	MSigDBGO
FIRE1KB3p_3926	TCGA_OVARIAN_DIS_K45_RNA_MIz11_.[CGT]GAAGCA.	kidney	5.13989e-05	6e-05	MPS+: 148(NAmo)| MPS–: 147(98.03mo)	7.06713602656984|-5.39185577913326	0.00011879	3.05144	overall_survival	NA	3818	FIRE1KB3p
MSigDBGO_1330	GO_MITOTIC_SPINDLE_ASSEMBLY	kidney	6.08315e-08	0	MPS+: 98(38.6mo)| MPS–: 99(NAmo)	3.41774825951851|-2.82890127089368	5.65607e-07	0.246591	overall_survival	NA	3823	MSigDBGO
MSigDBGO_4196	GO_INNER_MITOCHONDRIAL_MEMBRANE_PROTEIN_COMPLEX	kidney	0.000540263	0.00045	MPS+: 148(NAmo)| MPS–: 150(NAmo)	23.3782076662681|-25.1342186187369	0.000951174	2.91281	overall_survival	NA	3826	MSigDBGO
FIRE1KB3p_1822	TCGA_LUNG_AD_DIS_K45_RNA_MIz22_[AGT][CGT][AC]ATCAG[AGT]	kidney	1.13946e-05	1e-05	MPS+: 149(NAmo)| MPS–: 147(89.47mo)	13.9229764211525|-9.28360713164834	2.90495e-05	2.99637	overall_survival	NA	3828	FIRE1KB3p
FIRE1KB3p_4469	TCGA_ESOPHAGEAL_DIS_K45_RNA_MIz18_.G[AG][CG]CTT[AT][AGT]	kidney	2.56724e-05	2e-05	MPS+: 149(NAmo)| MPS–: 147(89.47mo)	18.0174093095254|-12.7998311952115	6.09983e-05	2.99276	overall_survival	NA	3848	FIRE1KB3p
MSigDBGO_4286	GO_APICAL_PLASMA_MEMBRANE	kidney	4.8776e-05	4e-05	MPS+: 99(NAmo)| MPS–: 99(NAmo)	5.38540811960905|-3.89919675821365	0.000154165	3.77076	overall_survival	NA	3851	MSigDBGO
FIRE1KB3p_4110	TCGA_GLIOMA_DIS_K45_RNA_MIz8_.CT[AG]CTGT.	kidney	3.77353e-05	5e-05	MPS+: 147(NAmo)| MPS–: 147(70.17mo)	8.12383371735739|-6.41308757000284	9.15228e-05	3.07693	overall_survival	NA	3852	FIRE1KB3p
FIRE1KB3p_2446	TCGA_LUNG_SQ_DIS_K45_RNA_MIz11_[AGT]TGCCA[CG][AT][CGT]	kidney	3.05927e-05	2e-05	MPS+: 99(NAmo)| MPS–: 98(89.47mo)	10.9972771609782|-9.09990525107725	0.000115906	4.03451	overall_survival	NA	3864	FIRE1KB3p
MSigDBGO_1510	GO_ATP_BIOSYNTHETIC_PROCESS	kidney	0.000253559	0.00024	MPS+: 148(NAmo)| MPS–: 150(NAmo)	3.93325170419823|-4.15914634141531	0.000468089	2.90485	overall_survival	NA	3904	MSigDBGO
MSigDBGO_2176	GO_DNA_BIOSYNTHETIC_PROCESS	kidney	3.12675e-07	0	MPS+: 107(49.93mo)| MPS–: 84(NAmo)	2.81114668626159|-2.83761178281224	3.03112e-06	0.221543	overall_survival	NA	3906	MSigDBGO
MSigDB_4491	REACTOME_REPRODUCTION	kidney	3.22999e-06	0	MPS+: 88(53.27mo)| MPS–: 126(NAmo)	3.00477251336161|-2.99827225093945	1.15068e-05	0.298614	overall_survival	NA	3922	MSigDB
MSigDBGO_95	GO_SULFUR_COMPOUND_METABOLIC_PROCESS	kidney	2.61451e-05	2e-05	MPS+: 97(NAmo)| MPS–: 99(74.23mo)	5.44731358809743|-5.09151930443606	0.000107926	4.23131	overall_survival	NA	3948	MSigDBGO
MSigDBGO_3938	GO_BASOLATERAL_PLASMA_MEMBRANE	kidney	1.49829e-05	0	MPS+: 135(NAmo)| MPS–: 102(94.33mo)	2.71190153427321|-2.71573444783143	4.28491e-05	3.24755	overall_survival	NA	3950	MSigDBGO
MSigDB_5083	REACTOME_RHO_GTPASES_ACTIVATE_FORMINS	kidney	1.46122e-07	0	MPS+: 148(52.23mo)| MPS–: 148(NAmo)	4.13445487744158|-3.43584658252456	5.42255e-07	0.336236	overall_survival	NA	3956	MSigDB
MSigDBGO_3968	GO_MICROBODY_MEMBRANE	kidney	5.84235e-08	0	MPS+: 90(NAmo)| MPS–: 93(52.93mo)	3.11114754171355|-3.10272845057569	7.90036e-07	4.81424	overall_survival	NA	3957	MSigDBGO
MSigDBGO_2554	GO_NEGATIVE_REGULATION_OF_CELL_CYCLE_PHASE_TRANSITION	kidney	1.144e-07	0	MPS+: 99(44.57mo)| MPS–: 98(NAmo)	5.29246827085902|-4.23998473754371	8.93401e-07	0.250955	overall_survival	NA	3974	MSigDBGO
FIRE1KB3p_3214	TCGA_HEAD_NECK_DIS_K5_RNA_MIz47_.CACACA..	kidney	1.99142e-05	2e-05	MPS+: 148(NAmo)| MPS–: 148(86.97mo)	7.69127898531141|-5.68517854881672	4.81588e-05	2.97032	overall_survival	NA	3987	FIRE1KB3p
MSigDBGO_3844	GO_CYTOSOLIC_TRANSPORT	kidney	3.20814e-07	0	MPS+: 219(NAmo)| MPS–: 147(63.73mo)	2.91639436620593|-2.9510766519875	1.01078e-06	2.82217	overall_survival	NA	3988	MSigDBGO
FIRE1KB3p_1566	TCGA_LIVER_DIS_K40_RNA_MIz14_[AGT][AG]TTCC[CGT]A.	kidney	0.000116589	0.0001	MPS+: 100(NAmo)| MPS–: 98(66mo)	11.7756368717967|-9.15782204208292	0.000327004	3.72527	overall_survival	NA	3990	FIRE1KB3p
MSigDBGO_585	GO_CYTOKINE_MEDIATED_SIGNALING_PATHWAY	kidney	1.03375e-07	0	MPS+: 246(76.63mo)| MPS–: 248(NAmo)	6.32539796562046|-4.44835131893025	3.22271e-07	0.370639	overall_survival	NA	3992	MSigDBGO
MSigDBGO_4465	GO_PEPTIDASE_REGULATOR_ACTIVITY	kidney	9.98807e-06	0	MPS+: 157(66mo)| MPS–: 132(NAmo)	2.9759180158821|-2.97649196367718	2.72741e-05	0.324937	overall_survival	NA	3999	MSigDBGO
MSigDB_1017	REACTOME_CYTOKINE_SIGNALING_IN_IMMUNE_SYSTEM	kidney	4.51917e-06	1e-05	MPS+: 146(73mo)| MPS–: 149(NAmo)	12.3236852313554|-7.84275189486022	1.28967e-05	0.330745	overall_survival	NA	4002	MSigDB
FIRE1KB3p_3078	TCGA_THYMOMA_DIS_K45_RNA_MIz11_.[AT]T[CT]GA[CG]G[ACT]	kidney	2.04987e-05	2e-05	MPS+: 100(NAmo)| MPS–: 97(86.97mo)	13.2524584063319|-10.6482252421771	7.90161e-05	3.97289	overall_survival	NA	4005	FIRE1KB3p
MSigDBGO_4678	GO_GLYCOSAMINOGLYCAN_BINDING	kidney	2.06005e-05	2e-05	MPS+: 148(66mo)| MPS–: 148(NAmo)	4.82271084939685|-4.89606096851592	4.91915e-05	0.337101	overall_survival	NA	4009	MSigDBGO
MSigDBGO_3692	GO_REGULATION_OF_LYMPHOCYTE_MIGRATION	kidney	1.81413e-05	1e-05	MPS+: 120(66mo)| MPS–: 76(NAmo)	2.9047370707482|-2.90970522001133	8.01052e-05	0.238214	overall_survival	NA	4013	MSigDBGO
FIRE1KB3p_1212	TCGA_UTERINE_ENDOMETRIAL_DIS_K45_RNA_MIz16_[AG][AC][CG]GT[AC][ACT]T.	kidney	9.63382e-05	8e-05	MPS+: 99(NAmo)| MPS–: 98(89.47mo)	14.4360382497974|-10.4078326430675	0.000303403	3.95982	overall_survival	NA	4034	FIRE1KB3p
FIRE1KB3p_3911	TCGA_LUNG_SQ_DIS_K45_RNA_MIz18_.C[GT]C.TA[AC].	kidney	3.3349e-05	4e-05	MPS+: 150(NAmo)| MPS–: 147(89.47mo)	15.0590498921525|-10.4822047747203	7.41291e-05	2.91107	overall_survival	NA	4055	FIRE1KB3p
MSigDBGO_3915	GO_CHROMOSOME	kidney	2.99586e-07	0	MPS+: 148(53mo)| MPS–: 148(NAmo)	13.4052955497163|-9.31355229516976	1.04737e-06	0.338216	overall_survival	NA	4064	MSigDBGO
MSigDBONC_177	KRAS.600.LUNG.BREAST_UP.V1_UP	kidney	9.27104e-06	1e-05	MPS+: 199(86.7mo)| MPS–: 198(NAmo)	2.94047267558252|-3.82312828182065	2.08839e-05	0.364518	overall_survival	NA	4072	MSigDBONC
MSigDB_5138	REACTOME_INTERLEUKIN_10_SIGNALING	kidney	1.35692e-05	1e-05	MPS+: 148(76.63mo)| MPS–: 149(NAmo)	4.23235237896141|-4.47096596497854	3.27409e-05	0.343955	overall_survival	NA	4089	MSigDB
FIRE1KB3p_3216	TCGA_UTERINE_ENDOMETRIAL_DIS_K45_RNA_MIz11_.CACACA[AT].	kidney	7.85929e-06	2e-05	MPS+: 100(NAmo)| MPS–: 98(50.27mo)	9.21500554067135|-6.95337887702442	2.98371e-05	3.6922	overall_survival	NA	4097	FIRE1KB3p
MSigDBGO_3219	GO_ESTABLISHMENT_OR_MAINTENANCE_OF_CELL_POLARITY	kidney	2.61446e-06	0	MPS+: 183(NAmo)| MPS–: 131(66.2mo)	2.73131960031512|-2.72870875343322	7.0422e-06	2.85034	overall_survival	NA	4098	MSigDBGO
FIRE1KBup_194	TCGA_LUNG_SQ_DIS_K45_DNA_MIz25_.[ACG][AGT]AC[GT]AC[AG]	kidney	2.01498e-05	2e-05	MPS+: 148(NAmo)| MPS–: 145(76.63mo)	8.18787097303051|-7.23816940143693	5.06382e-05	3.04784	overall_survival	NA	4102	FIRE1KBup
FIRE1KB3p_5416	TCGA_THYMOMA_DIS_K10_RNA_MIz31_.TC[AT]AG[CG]A.	kidney	1.61942e-05	1e-05	MPS+: 149(NAmo)| MPS–: 147(89.47mo)	11.1437977591262|-8.52140201182464	3.91578e-05	2.95282	overall_survival	NA	4108	FIRE1KB3p
MSigDBGO_3103	GO_MEMBRANE_LIPID_METABOLIC_PROCESS	kidney	2.54849e-07	0	MPS+: 98(NAmo)| MPS–: 78(53.67mo)	2.99284959335934|-2.99155179684531	3.26213e-06	4.94853	overall_survival	NA	4115	MSigDBGO
MSigDBGO_4790	GO_GROWTH_FACTOR_ACTIVITY	kidney	3.3686e-05	2e-05	MPS+: 99(63.73mo)| MPS–: 98(NAmo)	3.69293936677272|-3.74546012409062	0.000121519	0.254976	overall_survival	NA	4129	MSigDBGO
MSigDB_911	REACTOME_GPCR_LIGAND_BINDING	kidney	1.68376e-06	0	MPS+: 198(74.23mo)| MPS–: 197(NAmo)	11.5834816301828|-13.1152864512793	4.38062e-06	0.363117	overall_survival	NA	4133	MSigDB
FIRE1KB3p_2032	TCGA_BREAST_CON_LOG2R_bins25_RNA_MIz15_[AGT]GAT[AT]AG[CG][ACT]	kidney	1.3711e-05	1e-05	MPS+: 149(NAmo)| MPS–: 147(86.97mo)	11.7803030553815|-7.85297444369922	3.32792e-05	2.94564	overall_survival	NA	4145	FIRE1KB3p
FIRE1KB3p_4644	TCGA_LUNG_SQ_DIS_K10_RNA_MIz32_.G[CGT][CG]G[AC]AA[AGT]	kidney	0.000352944	0.00026	MPS+: 100(NAmo)| MPS–: 99(98.03mo)	15.3066988403427|-12.1556589174354	0.000786183	3.48438	overall_survival	NA	4146	FIRE1KB3p
FIRE1KB3p_5366	TCGA_SARCOMA_DIS_K10_RNA_MIz36_.TCAC[AG][ACG]A.	kidney	2.86433e-05	2e-05	MPS+: 150(NAmo)| MPS–: 147(89.47mo)	10.5169435466697|-7.0031743133539	6.3823e-05	2.90126	overall_survival	NA	4151	FIRE1KB3p
MSigDBMOT_601	KRCTCNNNNMANAGC_UNKNOWN	kidney	1.972e-07	0	MPS+: 145(70.17mo)| MPS–: 302(NAmo)	3.12516090604083|-3.12508906819966	5.97213e-07	0.367963	overall_survival	NA	4152	MSigDBMOT
MSigDBGO_7953	GO_ATP_HYDROLYSIS_COUPLED_CATION_TRANSMEMBRANE_TRANSPORT	kidney	0.000198168	0.00019	MPS+: 116(NAmo)| MPS–: 150(NAmo)	2.96735369218087|-2.97670458415871	0.000403893	3.12297	overall_survival	NA	4153	MSigDBGO
FIRE1KB3p_4556	TCGA_STOMACH_DIS_K45_RNA_MIz12_.GATGTG[CT].	kidney	7.15612e-05	6e-05	MPS+: 100(NAmo)| MPS–: 98(89.47mo)	10.617787343759|-9.52622860931199	0.000207877	3.66804	overall_survival	NA	4155	FIRE1KB3p
FIRE1KB3p_5674	TCGA_COLON_DIS_K40_RNA_MIz9_.TGT[CG]TAG.	kidney	8.95831e-05	8e-05	MPS+: 100(NAmo)| MPS–: 97(98.03mo)	13.291969140168|-10.6371495962811	0.000272263	3.90277	overall_survival	NA	4162	FIRE1KB3p
MSigDBGO_4386	GO_RECYCLING_ENDOSOME	kidney	4.27503e-06	1e-05	MPS+: 139(NAmo)| MPS–: 96(66.2mo)	2.69792572546991|-2.68800623588081	1.34657e-05	3.21078	overall_survival	NA	4165	MSigDBGO
FIRE1KB3p_3923	TCGA_KIDNEY_DIS_K45_RNA_MIz29_.C[GT][CT].TAG.	kidney	7.47033e-05	6e-05	MPS+: 100(NAmo)| MPS–: 98(89.47mo)	25.42621517855|-21.2183045220369	0.000214982	3.65673	overall_survival	NA	4183	FIRE1KB3p
FIRE1KB3p_88	TCGA_PROSTATE_DIS_K5_RNA_MIz22_.A[AC]TGCAC.	kidney	1.22051e-05	2e-05	MPS+: 99(NAmo)| MPS–: 97(89.47mo)	7.11803446590299|-5.59589040717943	5.34987e-05	4.10292	overall_survival	NA	4185	FIRE1KB3p
FIRE1KBup_1324	TCGA_COLON_DIS_K40_DNA_MIz14_.G[AT]ACG[CT][CT].	kidney	0.000303083	0.0002	MPS+: 98(NAmo)| MPS–: 99(NAmo)	7.34071956056293|-7.4019379999229	0.000798919	3.892	overall_survival	NA	4186	FIRE1KBup
FIRE1KB3p_3382	TCGA_LUNG_AD_DIS_K45_RNA_MIz28_.CAGTG.T.	kidney	4.20612e-05	3e-05	MPS+: 100(NAmo)| MPS–: 98(86.97mo)	23.3439165839764|-17.7009318399782	0.000128313	3.65395	overall_survival	NA	4188	FIRE1KB3p
FIRE1KBup_206	TCGA_PANCREATIC_DIS_K45_DNA_MIz12_[ACG][AT]ACGGC[CG][CGT]	kidney	6.97356e-07	0	MPS+: 248(NAmo)| MPS–: 248(89.47mo)	3.63144383972474|-3.29388184905416	1.8458e-06	2.67023	overall_survival	NA	4207	FIRE1KBup
MSigDBGO_2792	GO_MEIOTIC_CELL_CYCLE_PROCESS	kidney	1.8349e-08	0	MPS+: 99(41.27mo)| MPS–: 87(NAmo)	2.88464888678918|-2.91251870342264	2.53968e-07	0.221527	overall_survival	NA	4208	MSigDBGO
FIRE1KB3p_2136	TCGA_STOMACH_DIS_K10_RNA_MIz20_[AGT]GCT[CG]ATT.	kidney	2.95855e-05	2e-05	MPS+: 150(NAmo)| MPS–: 147(98.03mo)	10.4979855588342|-6.56475709748715	6.52264e-05	2.88831	overall_survival	NA	4231	FIRE1KB3p
FIRE1KB3p_4872	TCGA_CERVICAL_DIS_K10_RNA_MIz12_.GT[CGT]GCAA.	kidney	4.36286e-06	0	MPS+: 198(NAmo)| MPS–: 172(89.47mo)	4.0929134861847|-3.05099999233823	1.08138e-05	2.79265	overall_survival	NA	4248	FIRE1KB3p
FIRE1KB3p_4928	TCGA_KIDNEY_DIS_K45_RNA_MIz14_[GT]T[AG]AGGT[CGT].	kidney	0.000330001	0.00023	MPS+: 100(NAmo)| MPS–: 97(98.03mo)	13.2307010942328|-12.2423231926996	0.000851274	3.86702	overall_survival	NA	4259	FIRE1KB3p
MSigDBGO_6223	GO_INTERLEUKIN_12_PRODUCTION	kidney	4.22318e-05	6e-05	MPS+: 138(76.63mo)| MPS–: 119(NAmo)	3.12694164582558|-3.13149654755685	0.000102143	0.319988	overall_survival	NA	4269	MSigDBGO
MSigDBGO_3652	GO_RESPONSE_TO_STARVATION	kidney	7.00791e-08	0	MPS+: 104(NAmo)| MPS–: 73(50.27mo)	3.09956344682821|-3.10666455662669	8.82687e-07	4.76628	overall_survival	NA	4280	MSigDBGO
FIRE1KB3p_3379	TCGA_LUNG_AD_DIS_K45_RNA_MIz17_.C[AG]TG[AT]G[AC][AGT]	kidney	9.47534e-05	9e-05	MPS+: 147(NAmo)| MPS–: 148(118.47mo)	11.4182619764785|-8.05987040240763	0.000200628	2.9741	overall_survival	NA	4301	FIRE1KB3p
MSigDBGO_1188	GO_ESTABLISHMENT_OF_CELL_POLARITY	kidney	4.47248e-05	3e-05	MPS+: 99(NAmo)| MPS–: 98(76.63mo)	3.88534434245717|-3.12966836832303	0.000150445	3.85186	overall_survival	NA	4314	MSigDBGO
FIRE1KB3p_3005	TCGA_GBM_DIS_K45_RNA_MIz8_.[AT][GT]CGAGC[ACT]	kidney	4.06437e-05	5e-05	MPS+: 107(NAmo)| MPS–: 104(65.47mo)	3.07363394512248|-3.01253470263719	0.000104731	3.2722	overall_survival	NA	4317	FIRE1KB3p
MSigDBGO_3850	GO_NEGATIVE_REGULATION_OF_RESPONSE_TO_EXTERNAL_STIMULUS	kidney	1.43529e-05	1e-05	MPS+: 148(76.63mo)| MPS–: 149(NAmo)	3.21766604918192|-3.57303322725759	3.38144e-05	0.347363	overall_survival	NA	4324	MSigDBGO
FIRE1KB3p_3061	TCGA_CERVICAL_DIS_K45_RNA_MIz10_.[AT]TC[CGT]GAG[ACG]	kidney	0.000179827	0.00016	MPS+: 100(NAmo)| MPS–: 98(68.1mo)	6.4147403332097|-5.47144315598286	0.000457624	3.60616	overall_survival	NA	4328	FIRE1KB3p
FIRE1KB3p_3282	TCGA_AML_DIS_K40_RNA_MIz14_.CA[CT]ATGA.	kidney	5.4688e-05	6e-05	MPS+: 150(NAmo)| MPS–: 146(89.47mo)	12.834624765881|-8.07933369123831	0.000115224	2.92328	overall_survival	NA	4341	FIRE1KB3p
MSigDBONC_131	RPS14_DN.V1_DN	kidney	6.43159e-07	0	MPS+: 149(49.93mo)| MPS–: 131(NAmo)	2.94263323420506|-2.86704949061411	2.21295e-06	0.327232	overall_survival	NA	4352	MSigDBONC
FIRE1KB3p_5616	TCGA_SARCOMA_DIS_K10_RNA_MIz23_.TGC[AT][AT]GC.	kidney	0.000187646	0.00017	MPS+: 100(NAmo)| MPS–: 98(118.47mo)	8.60363332176752|-6.57560202666415	0.000471104	3.59959	overall_survival	NA	4353	FIRE1KB3p
FIRE1KB3p_4588	TCGA_PROSTATE_CON_LOG2R_bins25_RNA_MIz21_.GC[ACG]A[AG]T[AC].	kidney	6.84511e-05	6e-05	MPS+: 100(NAmo)| MPS–: 98(89.47mo)	16.715253112518|-12.7846516436991	0.000190852	3.59948	overall_survival	NA	4354	FIRE1KB3p
MSigDBGO_4194	GO_MITOCHONDRIAL_MEMBRANE_PART	kidney	0.000499982	0.0004	MPS+: 148(NAmo)| MPS–: 150(NAmo)	26.4119033976675|-26.0388715264116	0.000861215	2.8501	overall_survival	NA	4357	MSigDBGO
MSigDBGO_7921	GO_VESICLE_MEDIATED_TRANSPORT_TO_THE_PLASMA_MEMBRANE	kidney	4.62006e-07	0	MPS+: 87(NAmo)| MPS–: 79(47.23mo)	2.8448977544738|-2.868492277828	5.42468e-06	5.06229	overall_survival	NA	4364	MSigDBGO
MSigDBGO_8482	GO_REGULATION_OF_CHROMOSOME_SEPARATION	kidney	7.2803e-06	1e-05	MPS+: 122(43.9mo)| MPS–: 85(NAmo)	3.19105266830847|-3.17895701296346	2.28842e-05	0.304305	overall_survival	NA	4369	MSigDBGO
FIRE1KB3p_378	TCGA_LUNG_AD_DIS_K45_RNA_MIz10_.[AC]CTTCAA[ACG]	kidney	8.38781e-05	7e-05	MPS+: 100(NAmo)| MPS–: 100(68.1mo)	11.739720805692|-8.70241760445168	0.000202681	3.33686	overall_survival	NA	4381	FIRE1KB3p
FIRE1KB3p_2206	TCGA_LUNG_AD_DIS_K45_RNA_MIz11_[AGT]GTAC[CG]T[GT].	kidney	2.04028e-05	2e-05	MPS+: 149(NAmo)| MPS–: 147(86.97mo)	6.31110696202424|-4.2372864142907	4.80487e-05	2.91704	overall_survival	NA	4393	FIRE1KB3p
FIRE1KB3p_4214	TCGA_THYROID_DIS_K40_RNA_MIz8_.CTGA[CG]AA.	kidney	4.69863e-05	3e-05	MPS+: 100(NAmo)| MPS–: 97(89.47mo)	6.84658662471363|-5.56559567543743	0.000150874	3.82821	overall_survival	NA	4394	FIRE1KB3p
MSigDB_5350	REACTOME_CRISTAE_FORMATION	kidney	0.000733317	0.0006	MPS+: 98(NAmo)| MPS–: 100(NAmo)	7.48659870012931|-8.09785126619427	0.00156719	3.58547	overall_survival	NA	4402	MSigDB
MSigDB_425	PID_AURORA_B_PATHWAY	kidney	4.4418e-06	1e-05	MPS+: 148(52.23mo)| MPS–: 99(NAmo)	3.51159553146576|-3.1894104006964	1.31935e-05	0.318645	overall_survival	NA	4404	MSigDB
FIRE1KBup_321	TCGA_PROSTATE_DIS_K5_DNA_MIz37_[ACG]T[AGT]CG[AC]A[ACT].	kidney	4.93729e-08	0	MPS+: 248(NAmo)| MPS–: 243(66.2mo)	6.38172654352043|-4.46635041795498	1.59296e-07	2.68022	overall_survival	NA	4407	FIRE1KBup
FIRE1KB3p_2049	TCGA_LUNG_AD_DIS_K45_RNA_MIz14_.AGTG[AT]GT.	kidney	6.44905e-05	6e-05	MPS+: 99(NAmo)| MPS–: 98(63.77mo)	13.2572286101775|-11.3706884947327	0.000202305	3.81868	overall_survival	NA	4419	FIRE1KB3p
FIRE1KB3p_2325	TCGA_GBM_DIS_K45_RNA_MIz12_[AGT]T[AC]GAC[ACG][AC].	kidney	2.72466e-05	2e-05	MPS+: 149(NAmo)| MPS–: 147(89.47mo)	7.7289123489132|-4.87105686823188	6.18749e-05	2.91203	overall_survival	NA	4430	FIRE1KB3p
MSigDBGO_4308	GO_CONDENSED_CHROMOSOME	kidney	2.30944e-08	0	MPS+: 98(31.53mo)| MPS–: 99(98.03mo)	6.19397414172316|-5.11856832548563	1.88118e-07	0.26245	overall_survival	NA	4434	MSigDBGO
FIRE1KBup_377	TCGA_THYMOMA_DIS_K45_DNA_MIz11_[ACT][ACT]CG[AC][CG]TA[ACG]	kidney	1.44479e-05	1e-05	MPS+: 149(NAmo)| MPS–: 146(86.7mo)	5.82496059617631|-4.93410183206822	3.52349e-05	2.95427	overall_survival	NA	4437	FIRE1KBup
TEISERp_515	TCGA_LIVER_DIS_K40_MINI6xISEQ10_RNA_MIz25_SNVRHHNDNBDYBNB_(((((.....)))))	kidney	9.37599e-05	8e-05	MPS+: 98(NAmo)| MPS–: 99(89.47mo)	39.5493156075165|-34.118109842408	0.000273217	3.8026	overall_survival	NA	4443	TEISERp
FIRE1KB3p_953	TCGA_MELANOMA_DIS_K40_RNA_MIz9_[ACT][CT]G[CG]CAGT.	kidney	0.000475952	0.00036	MPS+: 99(NAmo)| MPS–: 99(NAmo)	11.2148280454488|-8.04243927151283	0.0010542	3.56935	overall_survival	NA	4452	FIRE1KB3p
MSigDBGO_4268	GO_INTRINSIC_COMPONENT_OF_MITOCHONDRIAL_INNER_MEMBRANE	kidney	0.000139425	0.0002	MPS+: 198(NAmo)| MPS–: 198(NAmo)	3.51328493810155|-3.98747095473274	0.000248796	2.71469	overall_survival	NA	4458	MSigDBGO
FIRE1KB3p_1190	TCGA_LIVER_DIS_K40_RNA_MIz13_.AGAAATC[ACT]	kidney	2.53864e-05	2e-05	MPS+: 148(NAmo)| MPS–: 146(98.03mo)	10.720977941965|-7.78693748266135	5.95099e-05	2.97782	overall_survival	NA	4482	FIRE1KB3p
FIRE1KB3p_2758	TCGA_PANCREATIC_DIS_K45_RNA_MIz36_.ATC[CT][AT]C[AGT][AGT]	kidney	4.54775e-05	5e-05	MPS+: 150(NAmo)| MPS–: 147(98.03mo)	21.9224036783879|-13.7214230449357	9.65192e-05	2.86049	overall_survival	NA	4485	FIRE1KB3p
KNOWNMOT_1537	SNRPA.7_3p_[AT]TTGCAC[ACT]	kidney	0.000170903	0.00016	MPS+: 100(NAmo)| MPS–: 98(98.03mo)	17.1807156853218|-12.1424714249738	0.000420526	3.55544	overall_survival	NA	4498	KNOWNMOT
FIRE1KB3p_3617	TCGA_COLON_DIS_K40_RNA_MIz14_.CC[GT]TA[AC][CT].	kidney	0.000114375	9e-05	MPS+: 100(NAmo)| MPS–: 97(89.47mo)	21.3472263410248|-14.4474955003486	0.000324894	3.77875	overall_survival	NA	4517	FIRE1KB3p
FIRE1KB3p_5161	TCGA_MELANOMA_DIS_K40_RNA_MIz9_.TA[CT]C[CG]TG[ACT]	kidney	0.000285858	0.00019	MPS+: 100(NAmo)| MPS–: 99(98.03mo)	5.75333313871383|-4.83949000639183	0.000630292	3.39517	overall_survival	NA	4518	FIRE1KB3p
FIRE1KB3p_488	TCGA_OVARIAN_DIS_K45_RNA_MIz17_.[AC]GC[CT]G[AGT]T.	kidney	6.58661e-05	6e-05	MPS+: 148(NAmo)| MPS–: 148(86.97mo)	11.9549008284644|-9.08954548499086	0.000138335	2.9027	overall_survival	NA	4522	FIRE1KB3p
MSigDBGO_719	GO_CHROMOSOME_SEPARATION	kidney	7.14282e-06	1e-05	MPS+: 133(47.73mo)| MPS–: 91(NAmo)	2.95196277742558|-2.95540519597225	2.1315e-05	0.314167	overall_survival	NA	4530	MSigDBGO
KNOWNMOT_1596	SP8_5p_[AG][AC]CACGCCC[AC]C[ACT]	kidney	0.000118786	0.0001	MPS+: 99(NAmo)| MPS–: 81(91.73mo)	3.4234662040842|-3.03552551572966	0.000434494	4.50176	overall_survival	NA	4534	KNOWNMOT
MSigDB_4521	REACTOME_RESPIRATORY_ELECTRON_TRANSPORT_ATP_SYNTHESIS_BY_CHEMIOSMOTIC_COUPLING_AND_HEAT_PRODUCTION_BY_UNCOUPLING_PROTEINS	kidney	0.000499266	0.00037	MPS+: 98(NAmo)| MPS–: 100(75.2mo)	32.0591901826943|-34.6942973495502	0.00106548	3.54482	overall_survival	NA	4535	MSigDB
MSigDBMOT_253	E2F1_Q6	kidney	4.23902e-06	0	MPS+: 98(59.03mo)| MPS–: 98(NAmo)	6.2349268355811|-5.11271934340934	1.97518e-05	0.252985	overall_survival	NA	4562	MSigDBMOT
FIRE1KB3p_523	TCGA_RECTAL_DIS_K40_RNA_MIz16_[ACG].GAATCA.	kidney	8.21847e-05	7e-05	MPS+: 100(NAmo)| MPS–: 98(89.47mo)	15.9307782147966|-12.9252025735666	0.000219313	3.53242	overall_survival	NA	4567	FIRE1KB3p
MSigDBGO_2064	GO_MITOTIC_DNA_INTEGRITY_CHECKPOINT	kidney	1.05966e-05	1e-05	MPS+: 120(54.17mo)| MPS–: 87(NAmo)	2.86815905217443|-2.84714785414822	2.83407e-05	0.308193	overall_survival	NA	4576	MSigDBGO
MSigDBGO_9856	GO_ENDOPEPTIDASE_REGULATOR_ACTIVITY	kidney	5.73093e-06	1e-05	MPS+: 186(73mo)| MPS–: 169(NAmo)	3.01210092774015|-2.99729059773388	1.36915e-05	0.361183	overall_survival	NA	4605	MSigDBGO
MSigDBGO_2567	GO_POSITIVE_REGULATION_OF_PEPTIDYL_TYROSINE_PHOSPHORYLATION	kidney	6.73335e-05	6e-05	MPS+: 98(74.7mo)| MPS–: 99(NAmo)	3.20005730572725|-3.5765293731516	0.000204573	0.266571	overall_survival	NA	4610	MSigDBGO
MSigDBGO_4011	GO_APICAL_PART_OF_CELL	kidney	0.000111748	9e-05	MPS+: 99(NAmo)| MPS–: 99(NAmo)	6.151437751346|-4.19536653989614	0.000291754	3.52212	overall_survival	NA	4611	MSigDBGO
FIRE1KB3p_1376	TCGA_PROSTATE_DIS_K40_RNA_MIz13_.AGGCAT[AT].	kidney	2.5888e-05	2e-05	MPS+: 149(NAmo)| MPS–: 147(89.47mo)	11.4334500154776|-7.64637296760144	5.83562e-05	2.89073	overall_survival	NA	4613	FIRE1KB3p
MSigDBGO_3642	GO_AUTOPHAGOSOME_ORGANIZATION	kidney	7.87572e-06	0	MPS+: 103(NAmo)| MPS–: 66(57.47mo)	2.86575778485342|-2.86907554944879	4.65078e-05	4.76481	overall_survival	NA	4614	MSigDBGO
MSigDBGO_1028	GO_MITOCHONDRIAL_TRANSMEMBRANE_TRANSPORT	kidney	9.94755e-06	0	MPS+: 232(NAmo)| MPS–: 287(NAmo)	3.14875370159449|-3.15536816521416	2.08026e-05	2.63025	overall_survival	NA	4618	MSigDBGO
MSigDBONC_128	CAHOY_ASTROGLIAL	kidney	0.000174122	0.00016	MPS+: 99(86.7mo)| MPS–: 99(118.47mo)	3.92594766072543|-3.46595777907702	0.000433575	0.283968	overall_survival	NA	4619	MSigDBONC
MSigDBGO_979	GO_CARBOHYDRATE_DERIVATIVE_METABOLIC_PROCESS	kidney	1.16111e-05	2e-05	MPS+: 99(NAmo)| MPS–: 98(56.53mo)	9.51513879389876|-9.15499664626319	4.20304e-05	3.74494	overall_survival	NA	4627	MSigDBGO
MSigDBGO_8160	GO_NEGATIVE_REGULATION_OF_METAPHASE_ANAPHASE_TRANSITION_OF_CELL_CYCLE	kidney	2.71016e-06	0	MPS+: 98(37.37mo)| MPS–: 54(NAmo)	2.90375495978531|-2.91099470846039	2.83721e-05	0.186385	overall_survival	NA	4645	MSigDBGO
MSigDBGO_119	GO_RESPONSE_TO_IONIZING_RADIATION	kidney	2.93974e-05	4e-05	MPS+: 124(70.17mo)| MPS–: 92(NAmo)	2.98261399159732|-2.96150146960223	7.67154e-05	0.313179	overall_survival	NA	4653	MSigDBGO
FIRE1KB3p_1391	TCGA_LUNG_AD_DIS_K10_RNA_MIz49_.[AG]GGC[AGT][AT]T[AGT]	kidney	0.000169203	0.00016	MPS+: 100(NAmo)| MPS–: 98(118.47mo)	17.3978819574901|-15.1227369318871	0.00041206	3.51473	overall_survival	NA	4657	FIRE1KB3p
MSigDBGO_3059	GO_REGULATION_OF_DNA_REPLICATION	kidney	3.45564e-07	0	MPS+: 90(53mo)| MPS–: 73(NAmo)	3.21039527787719|-3.22395055218856	3.50264e-06	0.202653	overall_survival	NA	4659	MSigDBGO
FIRE1KBup_752	TCGA_LUNG_SQ_DIS_K10_DNA_MIz61_.[AT][ACG]TT[AC]CG[CGT]	kidney	3.45917e-06	0	MPS+: 197(NAmo)| MPS–: 197(86.7mo)	7.09807445218502|-5.66565584971352	8.15744e-06	2.71762	overall_survival	NA	4686	FIRE1KBup
FIRE1KBup_1365	TCGA_LIVER_DIS_K40_DNA_MIz16_.T[ACT]CG[GT]A[AGT][AGT]	kidney	1.94973e-06	0	MPS+: 198(NAmo)| MPS–: 195(86.7mo)	6.02430375619865|-4.59428929041204	4.86536e-06	2.72904	overall_survival	NA	4689	FIRE1KBup
MSigDBGO_1473	GO_REGULATION_OF_CHROMOSOME_SEGREGATION	kidney	2.88228e-08	0	MPS+: 98(31.73mo)| MPS–: 98(NAmo)	5.31905520571686|-4.22042049483584	2.51729e-07	0.256373	overall_survival	NA	4697	MSigDBGO
FIRE1KB3p_4270	TCGA_MELANOMA_DIS_K40_RNA_MIz8_.CTGT[GT]CA.	kidney	6.69951e-05	6e-05	MPS+: 100(NAmo)| MPS–: 98(79.53mo)	7.87766888321602|-7.44635467539484	0.000182698	3.48982	overall_survival	NA	4726	FIRE1KB3p
MSigDBGO_9734	GO_PROTON_EXPORTING_ATPASE_ACTIVITY	kidney	6.08303e-05	2e-05	MPS+: 98(NAmo)| MPS–: 98(75.2mo)	3.07946654812286|-3.059717823765	0.000177604	3.88645	overall_survival	NA	4727	MSigDBGO
MSigDBGO_1915	GO_DNA_REPLICATION_INITIATION	kidney	6.66876e-06	0	MPS+: 100(52.8mo)| MPS–: 61(NAmo)	2.98732054920762|-2.96040445234087	4.24286e-05	0.203239	overall_survival	NA	4753	MSigDBGO
MSigDBGO_277	GO_VESICLE_LOCALIZATION	kidney	1.48652e-05	2e-05	MPS+: 115(NAmo)| MPS–: 92(53.27mo)	2.66097310188506|-2.68507270056078	4.08017e-05	3.21188	overall_survival	NA	4759	MSigDBGO
FIRE1KB3p_1179	TCGA_THYMOMA_DIS_K45_RNA_MIz13_[ACT]TTCA[AGT]GC[ACT]	kidney	8.20785e-05	7e-05	MPS+: 100(NAmo)| MPS–: 99(57.47mo)	10.4336745168664|-8.11755370190687	0.000203792	3.33848	overall_survival	NA	4763	FIRE1KB3p
MSigDBGO_2770	GO_NUCLEOSIDE_BISPHOSPHATE_BIOSYNTHETIC_PROCESS	kidney	1.0196e-06	0	MPS+: 91(NAmo)| MPS–: 67(63.77mo)	2.92793841632202|-2.91321202576707	9.9202e-06	5.02641	overall_survival	NA	4769	MSigDBGO
MSigDBONC_79	JNK_DN.V1_DN	kidney	9.61031e-05	5e-05	MPS+: 94(63.77mo)| MPS–: 95(NAmo)	2.89449207224785|-2.92959747759066	0.000320387	0.243229	overall_survival	NA	4784	MSigDBONC
FIRE1KB3p_478	TCGA_TESTICULAR_DIS_K45_RNA_MIz9_[ACG]CAT[AG]C[CGT]A.	kidney	3.39008e-06	0	MPS+: 197(NAmo)| MPS–: 194(86.7mo)	6.25860325698778|-4.62222120334322	8.22009e-06	2.72636	overall_survival	NA	4798	FIRE1KB3p
FIRE1KB3p_3473	TCGA_ESOPHAGEAL_DIS_K10_RNA_MIz16_.CATTA[CG][CG][ACG]	kidney	3.99597e-05	5e-05	MPS+: 149(NAmo)| MPS–: 147(98.03mo)	8.11585418461254|-5.63908362428733	8.61715e-05	2.86981	overall_survival	NA	4808	FIRE1KB3p
MSigDBGO_3123	GO_GENERATION_OF_PRECURSOR_METABOLITES_AND_ENERGY	kidney	2.36133e-06	0	MPS+: 247(NAmo)| MPS–: 248(94.33mo)	6.79384741105625|-7.26058158477305	5.32661e-06	2.62132	overall_survival	NA	4818	MSigDBGO
MSigDBGO_2547	GO_VACUOLE_ORGANIZATION	kidney	4.86848e-06	0	MPS+: 161(NAmo)| MPS–: 115(66.2mo)	2.92689155535742|-2.94521743324098	1.34873e-05	2.99634	overall_survival	NA	4820	MSigDBGO
FIRE1KB3p_3831	TCGA_TESTICULAR_DIS_K10_RNA_MIz23_[CGT][ACT]AAGCC[AGT][ACT]	kidney	0.000341609	0.00025	MPS+: 100(NAmo)| MPS–: 98(89.47mo)	13.620649060386|-11.2941624684713	0.000763588	3.46933	overall_survival	NA	4830	FIRE1KB3p
FIRE1KBup_1156	TCGA_LUNG_SQ_DIS_K45_DNA_MIz17_.[CGT]AT[AG]CGC[ACG]	kidney	4.2136e-05	5e-05	MPS+: 149(NAmo)| MPS–: 146(86.97mo)	6.37272590339611|-5.30059949084535	9.15235e-05	2.90592	overall_survival	NA	4846	FIRE1KBup
FIRE1KB3p_3498	TCGA_PROSTATE_CON_LOG2R_bins10_RNA_MIz30_.C.CAC[AT]A.	kidney	0.000159157	0.00016	MPS+: 150(NAmo)| MPS–: 148(118.47mo)	8.89366449882397|-6.14451343886758	0.000297601	2.80137	overall_survival	NA	4858	FIRE1KB3p
FIRE1KBup_999	TCGA_HEAD_NECK_DIS_K5_DNA_MIz50_.CG[ACT]CCGC.	kidney	4.75979e-05	7e-05	MPS+: 198(NAmo)| MPS–: 196(NAmo)	18.8304648072952|-15.5983084223854	9.3235e-05	2.69963	overall_survival	NA	4859	FIRE1KBup
FIRE1KBup_1342	TCGA_PARAGANGLIOMA_DIS_K40_DNA_MIz15_[GT][CT][AT][ACT]GCGC[ACG]	kidney	5.23535e-06	0	MPS+: 199(NAmo)| MPS–: 196(86.7mo)	11.4919630440721|-9.006054632995	1.20247e-05	2.68726	overall_survival	NA	4877	FIRE1KBup
MSigDBGO_850	GO_POSITIVE_REGULATION_OF_EPITHELIAL_CELL_PROLIFERATION	kidney	0.000569541	0.00048	MPS+: 150(NAmo)| MPS–: 146(NAmo)	4.16920579311456|-3.88398418540814	0.000987401	0.349655	overall_survival	NA	4879	MSigDBGO
MSigDBGO_703	GO_NUCLEOSIDE_BISPHOSPHATE_METABOLIC_PROCESS	kidney	0.00022281	0.00025	MPS+: 93(NAmo)| MPS–: 115(70.17mo)	2.97884770216762|-2.99375505709515	0.00045884	3.18098	overall_survival	NA	4904	MSigDBGO
FIRE1KB3p_1660	TCGA_THYROID_DIS_K40_RNA_MIz10_[AGT]CA[CT][AG]AGT.	kidney	1.28215e-05	1e-05	MPS+: 149(NAmo)| MPS–: 146(86.97mo)	9.13130983491246|-6.30113978525074	3.06468e-05	2.90122	overall_survival	NA	4908	FIRE1KB3p
MSigDBGO_2755	GO_MONOVALENT_INORGANIC_CATION_HOMEOSTASIS	kidney	2.41861e-05	4e-05	MPS+: 100(NAmo)| MPS–: 108(74.23mo)	2.82037048685196|-2.77859764828968	6.16975e-05	3.17983	overall_survival	NA	4912	MSigDBGO
FIRE1KB3p_2800	TCGA_PANCREATIC_DIS_K45_RNA_MIz12_[AT][CG]GTGA[ACT][AG][ACT]	kidney	8.8418e-05	7e-05	MPS+: 99(NAmo)| MPS–: 97(98.03mo)	9.36857316948745|-7.84842597429382	0.000264485	3.82957	overall_survival	NA	4916	FIRE1KB3p
MSigDB_4715	REACTOME_RESOLUTION_OF_SISTER_CHROMATID_COHESION	kidney	2.48159e-07	0	MPS+: 99(37.37mo)| MPS–: 98(NAmo)	7.04119147426563|-5.05997178541044	1.3988e-06	0.273415	overall_survival	NA	4921	MSigDB
FIRE1KBup_585	TCGA_PANCREATIC_DIS_K45_DNA_MIz18_[AGT]AC[GT]AC[ACT][AGT][CGT]	kidney	2.06881e-06	0	MPS+: 199(NAmo)| MPS–: 151(86.97mo)	3.80531662413082|-3.18965808541833	5.10074e-06	2.74435	overall_survival	NA	4925	FIRE1KBup
FIRE1KB3p_5240	TCGA_PANCREATIC_DIS_K45_RNA_MIz24_.T[AGT][AG]TTCC.	kidney	4.7286e-05	6e-05	MPS+: 149(NAmo)| MPS–: 147(89.47mo)	16.3032940532315|-11.1258036768218	9.94905e-05	2.85572	overall_survival	NA	4927	FIRE1KB3p
FIRE1KB3p_782	TCGA_SARCOMA_DIS_K45_RNA_MIz30_[ACT][AGT]GC[CG][GT][AT]T[ACT]	kidney	4.49927e-05	5e-05	MPS+: 149(NAmo)| MPS–: 146(98.03mo)	19.109291587959|-12.1259093326221	9.77717e-05	2.89882	overall_survival	NA	4928	FIRE1KB3p
MSigDBGO_4748	GO_RAS_GUANYL_NUCLEOTIDE_EXCHANGE_FACTOR_ACTIVITY	kidney	5.1448e-05	4e-05	MPS+: 100(NAmo)| MPS–: 98(69.67mo)	5.56485445158752|-3.62777942778695	0.000142198	3.44779	overall_survival	NA	4930	MSigDBGO
FIRE1KB3p_5098	TCGA_KIDNEY_DIS_K10_RNA_MIz24_.TA[CG][ACG]G[AC]G[ACT]	kidney	4.80443e-06	0	MPS+: 198(NAmo)| MPS–: 195(89.47mo)	8.07656979543257|-5.92252272763887	1.12194e-05	2.70476	overall_survival	NA	4938	FIRE1KB3p
FIRE1KB3p_1104	TCGA_BREAST_CON_LOG2R_bins25_RNA_MIz14_[ACT]TAC[CG][GT][AT]C.	kidney	9.67091e-06	2e-05	MPS+: 100(NAmo)| MPS–: 97(57.47mo)	8.65466570422339|-7.61137864380188	3.51551e-05	3.64584	overall_survival	NA	4954	FIRE1KB3p
MSigDB_905	REACTOME_REGULATION_OF_MITOTIC_CELL_CYCLE	kidney	2.17054e-05	2e-05	MPS+: 100(52.8mo)| MPS–: 100(NAmo)	5.40863490427524|-5.14629216522458	5.82691e-05	0.310356	overall_survival	NA	4959	MSigDB
FIRE1KB3p_199	TCGA_PARAGANGLIOMA_DIS_K5_RNA_MIz13_.AATGG[CG]C.	kidney	0.000378904	0.00027	MPS+: 100(NAmo)| MPS–: 98(118.47mo)	6.26075822751569|-3.97422713756545	0.000830074	3.44019	overall_survival	NA	4967	FIRE1KB3p
MSigDBGO_5190	GO_CYTOKINE_ACTIVITY	kidney	3.9825e-07	0	MPS+: 246(78.1mo)| MPS–: 247(NAmo)	4.85424013974647|-6.11123796886121	1.05296e-06	0.381473	overall_survival	NA	4973	MSigDBGO
FIRE1KB3p_1975	TCGA_MELANOMA_DIS_K40_RNA_MIz16_[AGT]G[AC]GG.TT.	kidney	9.03095e-05	8e-05	MPS+: 98(NAmo)| MPS–: 98(86.7mo)	13.6051468812757|-10.98558028635	0.000267107	3.80251	overall_survival	NA	4992	FIRE1KB3p
FIRE1KBup_308	TCGA_UTERINE_ENDOMETRIAL_DIS_K45_DNA_MIz16_.ACGT.A.[AGT]	kidney	1.05084e-05	1e-05	MPS+: 149(NAmo)| MPS–: 146(86.97mo)	6.33194854703102|-4.79904550310614	2.54717e-05	2.88897	overall_survival	NA	5019	FIRE1KBup
FIRE1KB3p_4910	TCGA_BLADDER_DIS_K45_RNA_MIz20_.[GT][GT]ATTC[CG].	kidney	7.10675e-05	7e-05	MPS+: 150(NAmo)| MPS–: 147(89.47mo)	12.7827978143475|-8.32274775455453	0.000141612	2.81114	overall_survival	NA	5020	FIRE1KB3p
FIRE1KB3p_483	TCGA_CERVICAL_DIS_K10_RNA_MIz17_[ACG]CC[ACG][CG]TA[AGT][AT]	kidney	0.000267303	0.00019	MPS+: 100(NAmo)| MPS–: 99(NAmo)	11.611004148808|-8.08932924812881	0.000567966	3.28566	overall_survival	NA	5023	FIRE1KB3p
FIRE1KB3p_536	TCGA_UTERINE_ENDOMETRIAL_DIS_K45_RNA_MIz13_.A[CG]GCTT[AT].	kidney	0.000103696	8e-05	MPS+: 100(NAmo)| MPS–: 97(89.47mo)	13.9529261140312|-10.2262172565454	0.000279021	3.62042	overall_survival	NA	5030	FIRE1KB3p
MSigDBGO_409	GO_CELLULAR_RESPONSE_TO_BIOTIC_STIMULUS	kidney	5.69081e-06	0	MPS+: 197(75.2mo)| MPS–: 165(NAmo)	3.57231466671291|-2.98876858585076	1.33715e-05	0.366798	overall_survival	NA	5045	MSigDBGO
FIRE1KBup_329	TCGA_BREAST_DIS_K45_DNA_MIz11_.ACGT[CG][AG]C.	kidney	2.35514e-06	0	MPS+: 199(NAmo)| MPS–: 198(73mo)	5.00951307567293|-4.14422643043751	5.52146e-06	2.65607	overall_survival	NA	5048	FIRE1KBup
FIRE1KBup_726	TCGA_TESTICULAR_DIS_K45_DNA_MIz18_[AGT]TT[AC][ACG]CG[ACT][ACG]	kidney	3.325e-06	0	MPS+: 198(NAmo)| MPS–: 196(89.47mo)	6.75504933283309|-4.98065393583432	7.71565e-06	2.68358	overall_survival	NA	5057	FIRE1KBup
FIRE1KB3p_2146	TCGA_GBM_DIS_K45_RNA_MIz10_[AGT]GCTT[AGT]AG.	kidney	0.000182589	0.00016	MPS+: 99(NAmo)| MPS–: 98(NAmo)	10.9973052307072|-8.6322555114886	0.000462748	3.60177	overall_survival	NA	5061	FIRE1KB3p
FIRE1KB3p_2923	TCGA_LUNG_AD_DIS_K45_RNA_MIz15_.ATGC[AC]G[ACG].	kidney	0.000474567	0.00036	MPS+: 100(NAmo)| MPS–: 98(86.97mo)	8.90213679440071|-7.46658595529876	0.00100456	3.41582	overall_survival	NA	5067	FIRE1KB3p
FIRE1KBup_313	TCGA_CERVICAL_DIS_K45_DNA_MIz9_.ACGT[AC]G[CG].	kidney	1.85551e-05	1e-05	MPS+: 149(NAmo)| MPS–: 147(74.23mo)	3.44459786076334|-3.06787815852185	4.18085e-05	2.84004	overall_survival	NA	5075	FIRE1KBup
MSigDBGO_375	GO_REGULATION_OF_ADAPTIVE_IMMUNE_RESPONSE	kidney	7.25367e-06	1e-05	MPS+: 146(76.63mo)| MPS–: 149(NAmo)	5.62250615804779|-4.03500057513919	1.82201e-05	0.347429	overall_survival	NA	5080	MSigDBGO
FIRE1KB3p_2217	TCGA_LUNG_AD_DIS_K45_RNA_MIz21_[AGT][GT]A[CT]G[AT][CG]C[ACT]	kidney	0.000372568	0.00026	MPS+: 100(NAmo)| MPS–: 98(118.47mo)	12.0282527658907|-10.008752319823	0.000810889	3.40551	overall_survival	NA	5117	FIRE1KB3p
FIRE1KB3p_2016	TCGA_THYROID_DIS_K40_RNA_MIz18_.[AG]TG[AG]TTC.	kidney	2.19584e-05	2e-05	MPS+: 149(NAmo)| MPS–: 147(98.03mo)	13.4134155229101|-9.38973536872854	4.87165e-05	2.83598	overall_survival	NA	5118	FIRE1KB3p
MSigDB_4536	REACTOME_REGULATION_OF_CHOLESTEROL_BIOSYNTHESIS_BY_SREBP_SREBF	kidney	3.48025e-05	2e-05	MPS+: 98(NAmo)| MPS–: 99(68.1mo)	3.26733716398565|-3.19917216551931	9.58006e-05	3.58313	overall_survival	NA	5119	MSigDB
FIRE1KB3p_5618	TCGA_GBM_DIS_K45_RNA_MIz11_.TGCCAG[AT].	kidney	0.000126317	0.00014	MPS+: 149(NAmo)| MPS–: 148(118.47mo)	7.86160280835489|-5.23949341988684	0.000241301	2.79852	overall_survival	NA	5120	FIRE1KB3p
FIRE1KB3p_3447	TCGA_THYROID_DIS_K40_RNA_MIz8_.CAT[CGT]A[CG]G.	kidney	0.00014509	0.00013	MPS+: 97(NAmo)| MPS–: 98(86.7mo)	4.45125752734319|-3.9252219402613	0.000409402	3.81927	overall_survival	NA	5125	FIRE1KB3p
FIRE1KB3p_11	TCGA_GLIOMA_DIS_K10_RNA_MIz37_.AA[AT][CG]AGG.	kidney	0.000275544	0.00019	MPS+: 99(NAmo)| MPS–: 98(98.03mo)	17.3661129632667|-13.3766560360678	0.000648614	3.58101	overall_survival	NA	5126	FIRE1KB3p
MSigDBGO_6763	GO_PROTEIN_TRANSMEMBRANE_IMPORT_INTO_INTRACELLULAR_ORGANELLE	kidney	0.00044239	0.00034	MPS+: 98(NAmo)| MPS–: 100(74.23mo)	3.00801353147891|-3.34658647150526	0.000918778	3.4005	overall_survival	NA	5131	MSigDBGO
MSigDBGO_1437	GO_SIGNAL_TRANSDUCTION_IN_RESPONSE_TO_DNA_DAMAGE	kidney	1.18801e-05	0	MPS+: 113(53mo)| MPS–: 68(NAmo)	2.83766739110046|-2.87878025329792	4.85118e-05	0.241294	overall_survival	NA	5132	MSigDBGO
FIRE1KBup_657	TCGA_TESTICULAR_DIS_K45_DNA_MIz10_[AGT]C[CGT]A[AT]CGC.	kidney	7.08166e-06	1e-05	MPS+: 185(NAmo)| MPS–: 153(92.13mo)	2.79056567831114|-2.78590645748208	1.61125e-05	2.73087	overall_survival	NA	5163	FIRE1KBup
FIRE1KBup_1272	TCGA_MELANOMA_DIS_K40_DNA_MIz12_[CT]CG[AC][AGT]C[AT]A[ACG]	kidney	2.58275e-06	0	MPS+: 199(NAmo)| MPS–: 195(81.8mo)	3.92725177667264|-2.96205398241862	6.17834e-06	2.67558	overall_survival	NA	5168	FIRE1KBup
TEISERp_594	TCGA_BREAST_CON_LOG2R_bins10_bins_10_MINI6xISEQ14_RNA_MIz16_UNANNWVUANUNNNUNR_((((.........))))	kidney	4.90753e-06	1e-05	MPS+: 150(NAmo)| MPS–: 146(66.2mo)	4.3010103951022|-3.59481311668032	1.2056e-05	2.83337	overall_survival	NA	5169	TEISERp
FIRE1KBup_1072	TCGA_GBM_DIS_K45_DNA_MIz9_.CG[CT]CAT[AC].	kidney	2.20947e-05	4e-05	MPS+: 198(NAmo)| MPS–: 196(86.7mo)	3.27979233046096|-2.98020409703796	4.49377e-05	2.67499	overall_survival	NA	5175	FIRE1KBup
MSigDBGO_3910	GO_EXTRACELLULAR_MATRIX	kidney	1.02019e-05	1e-05	MPS+: 149(63.77mo)| MPS–: 148(NAmo)	12.4735220171278|-11.538115282149	2.34437e-05	0.35775	overall_survival	NA	5185	MSigDBGO
MSigDBGO_5610	GO_SPINDLE_ORGANIZATION	kidney	1.95198e-07	0	MPS+: 146(43.9mo)| MPS–: 149(NAmo)	4.20184509184018|-3.4406279013357	6.59976e-07	0.348653	overall_survival	NA	5190	MSigDBGO
MSigDBGO_1063	GO_POSITIVE_REGULATION_OF_LEUKOCYTE_PROLIFERATION	kidney	1.36097e-06	0	MPS+: 245(81.8mo)| MPS–: 237(NAmo)	3.59286807500352|-2.88854871451742	3.29392e-06	0.382318	overall_survival	NA	5207	MSigDBGO
FIRE1KB3p_3837	TCGA_GLIOMA_DIS_K45_RNA_MIz17_[CGT][ACT]C[AG]A[CG]TG.	kidney	0.000972834	0.00079	MPS+: 100(NAmo)| MPS–: 98(NAmo)	10.4333874539195|-8.08907925215888	0.00188869	3.37991	overall_survival	NA	5212	FIRE1KB3p
MSigDB_4614	REACTOME_RHO_GTPASE_EFFECTORS	kidney	4.51868e-07	0	MPS+: 147(52.93mo)| MPS–: 148(118.47mo)	3.4324465941573|-2.97127605572908	1.41044e-06	0.349179	overall_survival	NA	5227	MSigDB
MSigDBMOT_314	E2F_03	kidney	0.000117004	0.00012	MPS+: 183(81.8mo)| MPS–: 125(NAmo)	2.85913833655742|-2.83752429400417	0.0002199	0.364266	overall_survival	NA	5231	MSigDBMOT
MSigDB_632	REACTOME_INSULIN_RECEPTOR_RECYCLING	kidney	5.26602e-06	1e-05	MPS+: 87(NAmo)| MPS–: 83(56.53mo)	2.88303874662813|-2.8395843539081	2.55405e-05	4.34374	overall_survival	NA	5235	MSigDB
MSigDBGO_3232	GO_RESPONSE_TO_CYTOKINE	kidney	1.09816e-06	0	MPS+: 196(73mo)| MPS–: 198(NAmo)	11.9092160925359|-8.14067468326825	2.80952e-06	0.374442	overall_survival	NA	5242	MSigDBGO
MSigDBGO_8524	GO_RESPONSE_TO_CHEMOKINE	kidney	0.000102713	8e-05	MPS+: 98(74.23mo)| MPS–: 98(NAmo)	5.58239334415496|-7.20745498640143	0.000288089	0.268498	overall_survival	NA	5243	MSigDBGO
FIRE1KBup_1284	TCGA_STOMACH_DIS_K45_DNA_MIz29_[CT][CGT][AT]CG[CT][AGT]A[CGT]	kidney	3.65907e-07	0	MPS+: 248(NAmo)| MPS–: 245(75.2mo)	8.63265620067875|-6.16135254480534	9.43509e-07	2.60169	overall_survival	NA	5244	FIRE1KBup
MSigDBGO_2626	GO_POSITIVE_REGULATION_OF_CYTOKINE_PRODUCTION	kidney	1.5591e-05	1e-05	MPS+: 147(76.63mo)| MPS–: 149(NAmo)	10.5556269197291|-8.39647907699382	3.57129e-05	0.353897	overall_survival	NA	5250	MSigDBGO
MSigDBMOT_537	ACACTGG_MIR199A_MIR199B	kidney	0.00011228	9e-05	MPS+: 97(NAmo)| MPS–: 100(NAmo)	5.18053389392477|-4.24122553904018	0.000295286	3.55351	overall_survival	NA	5251	MSigDBMOT
MSigDBGO_1512	GO_ACUTE_INFLAMMATORY_RESPONSE	kidney	3.97317e-06	0	MPS+: 98(57.47mo)| MPS–: 98(NAmo)	4.11814786102009|-4.13216514999362	1.6857e-05	0.26869	overall_survival	NA	5252	MSigDBGO
FIRE1KB3p_3246	TCGA_PARAGANGLIOMA_DIS_K5_RNA_MIz36_.CA[CG]AGT[ACT].	kidney	0.000285533	0.00019	MPS+: 100(NAmo)| MPS–: 98(89.47mo)	21.7624142727611|-16.9638076741731	0.000627721	3.36895	overall_survival	NA	5266	FIRE1KB3p
MSigDBGO_2911	GO_DNA_INTEGRITY_CHECKPOINT	kidney	1.64403e-06	0	MPS+: 98(52.8mo)| MPS–: 99(NAmo)	5.11957458250913|-4.23394671131962	6.57897e-06	0.282035	overall_survival	NA	5268	MSigDBGO
FIRE1KB3p_2387	TCGA_LUNG_AD_DIS_K45_RNA_MIz10_[AGT]TCA[GT]TAC.	kidney	7.04966e-05	7e-05	MPS+: 150(NAmo)| MPS–: 147(98.03mo)	12.5086439072093|-7.07878240894178	0.000140357	2.78775	overall_survival	NA	5273	FIRE1KB3p
FIRE1KBup_1103	TCGA_LUNG_AD_DIS_K45_DNA_MIz22_.CGT[AC]A[CT][GT].	kidney	1.61591e-05	2e-05	MPS+: 98(NAmo)| MPS–: 98(66mo)	7.33522193641381|-6.61965344475366	5.58825e-05	3.7142	overall_survival	NA	5275	FIRE1KBup
FIRE1KB3p_3369	TCGA_PROSTATE_DIS_K40_RNA_MIz9_.C[AGT]CACTT.	kidney	0.000260047	0.00019	MPS+: 99(NAmo)| MPS–: 99(118.47mo)	7.87862007623687|-7.63648941045926	0.000574865	3.36464	overall_survival	NA	5281	FIRE1KB3p
FIRE1KB3p_1424	TCGA_THYMOMA_DIS_K45_RNA_MIz8_[AGT]A[ACT]AC[CG]AC.	kidney	0.000146983	0.00013	MPS+: 100(NAmo)| MPS–: 99(89.47mo)	7.26620877418202|-5.28128830610889	0.000330401	3.23322	overall_survival	NA	5292	FIRE1KB3p
MSigDBGO_2441	GO_REGULATION_OF_PH	kidney	2.89055e-06	0	MPS+: 100(NAmo)| MPS–: 84(56.53mo)	3.15781334857896|-3.06458404554254	1.40502e-05	4.0174	overall_survival	NA	5295	MSigDBGO
MSigDBGO_1617	GO_IMMUNOGLOBULIN_PRODUCTION	kidney	0.000105871	6e-05	MPS+: 134(76.63mo)| MPS–: 99(NAmo)	2.88654829599067|-2.86401851133954	0.000227416	0.328967	overall_survival	NA	5308	MSigDBGO
MSigDBGO_2658	GO_HUMORAL_IMMUNE_RESPONSE_MEDIATED_BY_CIRCULATING_IMMUNOGLOBULIN	kidney	5.57096e-06	1e-05	MPS+: 91(74.23mo)| MPS–: 82(NAmo)	2.91856739127476|-2.92983998788059	2.88113e-05	0.236095	overall_survival	NA	5315	MSigDBGO
MSigDBGO_1098	GO_B_CELL_MEDIATED_IMMUNITY	kidney	1.08742e-05	2e-05	MPS+: 97(73mo)| MPS–: 99(NAmo)	4.36558133264561|-3.52182973943373	4.0645e-05	0.270279	overall_survival	NA	5332	MSigDBGO
FIRE1KB3p_5533	TCGA_LUNG_SQ_DIS_K45_RNA_MIz24_.T[CT]TGA[GT]G.	kidney	0.000259562	0.00019	MPS+: 99(NAmo)| MPS–: 98(98.03mo)	20.3874578237624|-17.110758630544	0.000611619	3.52685	overall_survival	NA	5344	FIRE1KB3p
FIRE1KB3p_5461	TCGA_LIVER_DIS_K5_RNA_MIz15_.TCG[CT].TA.	kidney	0.000299499	0.00019	MPS+: 98(NAmo)| MPS–: 99(89.47mo)	5.00870803494631|-3.85374824359075	0.0006949	3.52484	overall_survival	NA	5349	FIRE1KB3p
FIRE1KB3p_351	TCGA_PANCREATIC_DIS_K45_RNA_MIz16_.AC[CG][GT]A[CT][AT][CGT]	kidney	0.000147565	0.00013	MPS+: 100(NAmo)| MPS–: 97(98.03mo)	12.5943875546123|-8.56008315263515	0.000369727	3.52238	overall_survival	NA	5363	FIRE1KB3p
FIRE1KB3p_3051	TCGA_BLADDER_DIS_K45_RNA_MIz17_[AT]TC[ACT][GT]CAG.	kidney	9.45732e-05	9e-05	MPS+: 150(NAmo)| MPS–: 147(98.03mo)	13.2601422914754|-9.19108606317995	0.000183107	2.77885	overall_survival	NA	5366	FIRE1KB3p
MSigDBGO_72	GO_CHROMOSOME_SEGREGATION	kidney	1.64262e-07	0	MPS+: 197(53mo)| MPS–: 198(NAmo)	4.9969433063552|-4.5298479979145	4.71479e-07	0.377936	overall_survival	NA	5369	MSigDBGO
MSigDBMOT_387	E2F1DP1_01	kidney	4.68585e-06	0	MPS+: 98(52.8mo)| MPS–: 99(NAmo)	5.51560978832688|-4.40384913434383	1.76995e-05	0.284053	overall_survival	NA	5371	MSigDBMOT
MSigDBMOT_388	E2F1DP2_01	kidney	4.68585e-06	0	MPS+: 98(52.8mo)| MPS–: 99(NAmo)	5.3333294501154|-4.25669877493326	1.76995e-05	0.284053	overall_survival	NA	5372	MSigDBMOT
MSigDBMOT_390	E2F4DP2_01	kidney	4.68585e-06	0	MPS+: 98(52.8mo)| MPS–: 99(NAmo)	5.23954143931621|-4.17733870240506	1.76995e-05	0.284053	overall_survival	NA	5373	MSigDBMOT
FIRE1KB3p_1405	TCGA_PROSTATE_DIS_K40_RNA_MIz15_.AGGT[GT]A[GT][ACT]	kidney	4.25123e-05	5e-05	MPS+: 149(NAmo)| MPS–: 147(89.47mo)	9.60784575244262|-7.06422876176099	8.8748e-05	2.81493	overall_survival	NA	5374	FIRE1KB3p
FIRE1KB3p_3788	TCGA_THYMOMA_DIS_K45_RNA_MIz12_.[CG]GTA[AT]AG.	kidney	1.85779e-05	1e-05	MPS+: 148(NAmo)| MPS–: 147(86.97mo)	9.62387241538316|-6.46904048702305	4.22152e-05	2.84939	overall_survival	NA	5375	FIRE1KB3p
FIRE1KB3p_686	TCGA_THYMOMA_DIS_K45_RNA_MIz8_[ACT][AC]GGTGTT.	kidney	0.000162223	0.00015	MPS+: 100(NAmo)| MPS–: 99(86.97mo)	6.82761596180663|-6.03912427637004	0.000357281	3.21436	overall_survival	NA	5393	FIRE1KB3p
FIRE1KB3p_826	TCGA_PANCREATIC_DIS_K45_RNA_MIz17_[ACT]ATG[CT]CA[CG].	kidney	0.000112115	0.00011	MPS+: 150(NAmo)| MPS–: 147(89.47mo)	11.4846676619667|-7.38680255932157	0.000210817	2.77293	overall_survival	NA	5421	FIRE1KB3p
MSigDB_4666	REACTOME_PRC2_METHYLATES_HISTONES_AND_DNA	kidney	9.82424e-06	1e-05	MPS+: 100(70.17mo)| MPS–: 197(NAmo)	3.02540582223441|-3.02141454910731	2.26423e-05	0.360662	overall_survival	NA	5422	MSigDB
TEISERp_567	TCGA_BREAST_DIS_K10_KMERSTEMISEQ12_RNA_MIz17_UGGUNNNUNNWRYYR_((((.......))))	kidney	7.73239e-06	2e-05	MPS+: 100(NAmo)| MPS–: 97(57.13mo)	9.1197336010198|-7.8541185645404	2.64337e-05	3.50635	overall_survival	NA	5424	TEISERp
MSigDBGO_659	GO_DEFENSE_RESPONSE_TO_VIRUS	kidney	3.04416e-05	2e-05	MPS+: 147(94.33mo)| MPS–: 148(NAmo)	7.17292195768212|-3.87012986086928	6.66277e-05	0.351639	overall_survival	NA	5427	MSigDBGO
FIRE1KB3p_1229	TCGA_THYMOMA_DIS_K45_RNA_MIz17_.AGAC[GT]T[AG].	kidney	0.000170832	0.00016	MPS+: 100(NAmo)| MPS–: 98(89.47mo)	14.6879575362074|-11.0205512574535	0.000392569	3.33028	overall_survival	NA	5444	FIRE1KB3p
FIRE1KB3p_3002	TCGA_LIVER_DIS_K40_RNA_MIz10_[AT]GTC[AG][AC][AC]G.	kidney	6.16895e-06	0	MPS+: 225(NAmo)| MPS–: 158(118.47mo)	2.85770226879949|-2.88429316667414	1.3714e-05	2.67455	overall_survival	NA	5454	FIRE1KB3p
FIRE1KB3p_4663	TCGA_LUNG_SQ_DIS_K45_RNA_MIz11_.GCT[AT]T[AG]G[CGT]	kidney	0.000162989	0.00015	MPS+: 98(NAmo)| MPS–: 98(NAmo)	9.50066794065474|-7.68693715021921	0.00042492	3.65625	overall_survival	NA	5459	FIRE1KB3p
MSigDBGO_1612	GO_OXIDATIVE_PHOSPHORYLATION	kidney	0.000993453	0.00083	MPS+: 98(NAmo)| MPS–: 100(NAmo)	25.4363496897306|-27.9863790581729	0.00185311	3.32698	overall_survival	NA	5460	MSigDBGO
FIRE1KB3p_3286	TCGA_BREAST_CON_LOG2R_bins10_RNA_MIz22_.C[ACT]CAAT[CG].	kidney	0.000206649	0.00017	MPS+: 100(NAmo)| MPS–: 98(89.47mo)	9.99056122993069|-7.86056923656408	0.000459469	3.32694	overall_survival	NA	5461	FIRE1KB3p
MSigDBGO_4001	GO_CHROMOSOMAL_REGION	kidney	1.57667e-06	0	MPS+: 98(49.77mo)| MPS–: 98(NAmo)	10.6246577907354|-8.31367345039139	7.33927e-06	0.273773	overall_survival	NA	5467	MSigDBGO
MSigDBGO_3592	GO_SKELETAL_SYSTEM_MORPHOGENESIS	kidney	0.000203539	0.00016	MPS+: 107(75.2mo)| MPS–: 119(NAmo)	2.9978010034538|-2.99672824390942	0.000407193	0.32953	overall_survival	NA	5476	MSigDBGO
FIRE1KB3p_2624	TCGA_STOMACH_DIS_K45_RNA_MIz18_.AT[AGT]GC[AT]C[ACT]	kidney	0.000405533	0.0003	MPS+: 100(NAmo)| MPS–: 99(98.03mo)	15.0092038009919|-10.5559840179529	0.000803588	3.19862	overall_survival	NA	5483	FIRE1KB3p
FIRE1KB3p_4531	TCGA_THYMOMA_DIS_K45_RNA_MIz16_.G[AT]C[CG]A[ACT]A[ACT]	kidney	3.88798e-05	5e-05	MPS+: 148(NAmo)| MPS–: 148(89.47mo)	10.8818844929402|-7.89050826259117	8.12982e-05	2.80201	overall_survival	NA	5501	FIRE1KB3p
FIRE1KB3p_1313	TCGA_LUNG_AD_DIS_K45_RNA_MIz12_.[AG]C[CT]GCTT[AGT]	kidney	7.64264e-05	7e-05	MPS+: 100(NAmo)| MPS–: 98(57.13mo)	14.7968843979919|-11.7536092034465	0.000186328	3.31616	overall_survival	NA	5514	FIRE1KB3p
KNOWNMOT_854	KLF16_5p_[AG][AC]C[AC]CGCCC[AC]C	kidney	2.06808e-06	0	MPS+: 247(NAmo)| MPS–: 248(85.47mo)	6.86952228978093|-5.21267885358125	4.70284e-06	2.57238	overall_survival	NA	5517	KNOWNMOT
FIRE1KBup_683	TCGA_GLIOMA_DIS_K45_DNA_MIz33_.[AGT][CG]TT[AC]CG[CG]	kidney	0.000722037	0.00064	MPS+: 149(NAmo)| MPS–: 149(NAmo)	16.4103950646998|-13.7776711565542	0.00117978	2.7404	overall_survival	NA	5522	FIRE1KBup
FIRE1KB3p_3247	TCGA_GLIOMA_DIS_K45_RNA_MIz19_.CA[CG][AGT]AGT[ACT]	kidney	0.000122205	0.0001	MPS+: 100(NAmo)| MPS–: 98(86.97mo)	15.6358023144367|-12.0375656366564	0.000286293	3.31338	overall_survival	NA	5538	FIRE1KB3p
MSigDBGO_8751	GO_MITOCHONDRIAL_RESPIRATORY_CHAIN_COMPLEX_I	kidney	0.000584732	0.00051	MPS+: 148(NAmo)| MPS–: 150(NAmo)	11.5392519374436|-13.0287080761827	0.000960825	2.73899	overall_survival	NA	5539	MSigDBGO
FIRE1KB3p_4900	TCGA_BREAST_CON_LOG2R_bins10_RNA_MIz21_.GTGG[AC][AT]A.	kidney	4.39821e-05	5e-05	MPS+: 148(NAmo)| MPS–: 147(89.47mo)	14.9784469437169|-9.81199262367523	9.17544e-05	2.83404	overall_survival	NA	5540	FIRE1KB3p
MSigDBGO_318	GO_REGULATION_OF_LEUKOCYTE_APOPTOTIC_PROCESS	kidney	2.63224e-05	2e-05	MPS+: 148(74.23mo)| MPS–: 149(NAmo)	3.45924379885421|-3.37038616412745	5.5684e-05	0.362269	overall_survival	NA	5541	MSigDBGO
MSigDB_1031	REACTOME_G2_M_CHECKPOINTS	kidney	1.93831e-06	0	MPS+: 149(54.63mo)| MPS–: 170(NAmo)	3.0328474860613|-3.01488500155082	4.90514e-06	0.368704	overall_survival	NA	5546	MSigDB
MSigDBGO_387	GO_ANAPHASE_PROMOTING_COMPLEX_DEPENDENT_CATABOLIC_PROCESS	kidney	7.18523e-05	6e-05	MPS+: 100(57.13mo)| MPS–: 100(NAmo)	5.09080561950459|-4.83595988364656	0.000163131	0.320321	overall_survival	NA	5571	MSigDBGO
FIRE1KB3p_3043	TCGA_LIVER_DIS_K5_RNA_MIz23_.[AT]TAGGG[CT].	kidney	0.000272283	0.00019	MPS+: 100(NAmo)| MPS–: 98(89.47mo)	13.4547481737058|-11.5879238726486	0.00059028	3.30488	overall_survival	NA	5573	FIRE1KB3p
FIRE1KB3p_1569	TCGA_THYROID_DIS_K40_RNA_MIz27_[AGT][AGT]T.GC[AG]C[AT]	kidney	0.000236494	0.00019	MPS+: 99(NAmo)| MPS–: 98(89.47mo)	24.1982820578631|-17.9317537695971	0.000543059	3.47117	overall_survival	NA	5578	FIRE1KB3p
FIRE1KB3p_1025	TCGA_TESTICULAR_DIS_K10_RNA_MIz29_[ACT]G[CG][AGT]CA[AG]T.	kidney	0.000366111	0.00026	MPS+: 100(NAmo)| MPS–: 98(89.47mo)	12.3351506542857|-9.20111623570747	0.000768465	3.30188	overall_survival	NA	5593	FIRE1KB3p
FIRE1KB3p_3342	TCGA_LIVER_DIS_K40_RNA_MIz12_.CAG[CT]GG[AT].	kidney	2.38895e-05	2e-05	MPS+: 149(NAmo)| MPS–: 147(76.63mo)	6.08345229640904|-4.76375706781552	5.19027e-05	2.79424	overall_survival	NA	5603	FIRE1KB3p
MSigDBGO_5927	GO_REGULATION_OF_MACROAUTOPHAGY	kidney	9.27785e-06	1e-05	MPS+: 150(NAmo)| MPS–: 150(66mo)	3.26420691644494|-3.17738579283418	1.9865e-05	2.71869	overall_survival	NA	5643	MSigDBGO
FIRE1KB3p_4555	TCGA_BREAST_DIS_K10_RNA_MIz27_.G[AT]GTCTT.	kidney	1.46823e-05	2e-05	MPS+: 99(NAmo)| MPS–: 97(57.47mo)	11.8261251712154|-9.43659802274947	4.93522e-05	3.58957	overall_survival	NA	5651	FIRE1KB3p
MSigDBMOT_565	GTGTTGA_MIR505	kidney	0.000242543	0.00019	MPS+: 99(NAmo)| MPS–: 99(89.47mo)	5.29712588946593|-4.10414901083413	0.000524393	3.28679	overall_survival	NA	5652	MSigDBMOT
FIRE1KB3p_4007	TCGA_CERVICAL_DIS_K10_RNA_MIz31_.[CG]TTTC[CGT]G.	kidney	7.34356e-05	6e-05	MPS+: 99(NAmo)| MPS–: 98(86.97mo)	14.9602810502983|-11.946049803809	0.000187085	3.45365	overall_survival	NA	5656	FIRE1KB3p
FIRE1KB3p_5642	TCGA_BREAST_DIS_K45_RNA_MIz13_.TGCTTCA.	kidney	0.000873887	0.00073	MPS+: 100(NAmo)| MPS–: 98(NAmo)	12.2181309615394|-9.15239334774678	0.00165885	3.28237	overall_survival	NA	5681	FIRE1KB3p
MSigDBGO_212	GO_LYSOSOMAL_TRANSPORT	kidney	4.07495e-06	0	MPS+: 77(NAmo)| MPS–: 80(41mo)	3.03847682171355|-3.08816573884172	2.52286e-05	4.41112	overall_survival	NA	5686	MSigDBGO
FIRE1KB3p_4931	TCGA_OVARIAN_DIS_K45_RNA_MIz7_.GTTAGG..	kidney	8.74036e-05	7e-05	MPS+: 100(NAmo)| MPS–: 98(86.97mo)	12.1620497597441|-10.0197967962758	0.000208785	3.2817	overall_survival	NA	5694	FIRE1KB3p
FIRE1KB3p_4924	TCGA_GBM_DIS_K10_RNA_MIz24_.GTT[ACT]C[GT]G.	kidney	0.000182094	0.00016	MPS+: 99(NAmo)| MPS–: 99(63.73mo)	10.8913110767099|-9.54175133140655	0.00040591	3.27822	overall_survival	NA	5715	FIRE1KB3p
FIRE1KBup_491	TCGA_LUNG_AD_DIS_K45_DNA_MIz14_.[ACT]TTG[AG]CG.	kidney	1.63871e-05	3e-05	MPS+: 197(NAmo)| MPS–: 197(89.47mo)	4.31252312079351|-3.44255433614267	3.37255e-05	2.6317	overall_survival	NA	5716	FIRE1KBup
FIRE1KB3p_2917	TCGA_THYROID_DIS_K40_RNA_MIz8_[AT]GATT[GT]GC.	kidney	6.87572e-05	6e-05	MPS+: 100(NAmo)| MPS–: 97(89.47mo)	8.95964325464769|-7.00112563641444	0.000180892	3.44369	overall_survival	NA	5717	FIRE1KB3p
MSigDB_4802	REACTOME_CLASS_A_1_RHODOPSIN_LIKE_RECEPTORS	kidney	5.44807e-07	0	MPS+: 248(75.2mo)| MPS–: 246(NAmo)	7.92107260449064|-9.13084150234256	1.349e-06	0.3904	overall_survival	NA	5740	MSigDB
FIRE1KB3p_3595	TCGA_THYROID_DIS_K5_RNA_MIz52_.C[CG][GT]TA[AC][CT].	kidney	0.000135991	0.00012	MPS+: 100(NAmo)| MPS–: 97(89.47mo)	20.9838581723079|-14.430395297023	0.000329061	3.42983	overall_survival	NA	5771	FIRE1KB3p
FIRE1KB3p_4315	TCGA_CERVICAL_DIS_K45_RNA_MIz8_.CTTGG[AC]A[AGT]	kidney	3.72964e-05	5e-05	MPS+: 148(NAmo)| MPS–: 148(89.47mo)	7.78843557923665|-5.20296108431205	7.69057e-05	2.77794	overall_survival	NA	5780	FIRE1KB3p
FIRE1KB3p_1706	TCGA_BREAST_DIS_K45_RNA_MIz14_[AGT]CC[ACG]A[CT]TA.	kidney	4.59718e-05	5e-05	MPS+: 150(NAmo)| MPS–: 145(98.03mo)	5.5105555406038|-4.0789815758716	9.53218e-05	2.81133	overall_survival	NA	5786	FIRE1KB3p
MSigDBGO_5053	GO_EXTRACELLULAR_LIGAND_GATED_ION_CHANNEL_ACTIVITY	kidney	5.25553e-05	6e-05	MPS+: 148(89.47mo)| MPS–: 148(NAmo)	4.30624762453582|-5.1151743042528	0.000105511	0.360565	overall_survival	NA	5815	MSigDBGO
MSigDB_4753	REACTOME_ECM_PROTEOGLYCANS	kidney	8.51402e-05	9e-05	MPS+: 149(75.2mo)| MPS–: 146(NAmo)	4.66352855350102|-3.7709776423439	0.000168883	0.356105	overall_survival	NA	5817	MSigDB
FIRE1KBup_1323	TCGA_HEAD_NECK_DIS_K40_DNA_MIz20_.G[AT]ACG[CGT][AC][AGT]	kidney	2.23735e-05	4e-05	MPS+: 198(NAmo)| MPS–: 197(NAmo)	6.33905495518711|-5.49541971463473	4.46947e-05	2.60905	overall_survival	NA	5828	FIRE1KBup
FIRE1KB3p_5067	TCGA_BREAST_CON_LOG2R_bins25_RNA_MIz11_.TAC[AG]GAG.	kidney	5.737e-05	6e-05	MPS+: 75(NAmo)| MPS–: 74(66mo)	8.60566865061307|-6.45013620658997	0.000370965	5.737	overall_survival	NA	5840	FIRE1KB3p
FIRE1KB3p_3016	TCGA_BREAST_DIS_K45_RNA_MIz21_.AT[GT]G[GT]TC.	kidney	8.09522e-05	8e-05	MPS+: 150(NAmo)| MPS–: 146(89.47mo)	13.8818237237638|-9.81743000877922	0.000156972	2.77105	overall_survival	NA	5846	FIRE1KB3p
FIRE1KB3p_1280	TCGA_THYMOMA_DIS_K45_RNA_MIz22_.[AG]CA[AG][AG]TC[AGT]	kidney	0.000119341	0.0001	MPS+: 100(NAmo)| MPS–: 97(89.47mo)	17.3454075128727|-12.8526344993354	0.000292597	3.40198	overall_survival	NA	5890	FIRE1KB3p
MSigDBGO_9085	GO_RESPIRATORY_CHAIN_COMPLEX	kidney	0.00117321	0.00103	MPS+: 99(NAmo)| MPS–: 100(NAmo)	19.6588602575703|-22.2964636502413	0.00202558	3.13599	overall_survival	NA	5894	MSigDBGO
FIRE1KB3p_2670	TCGA_CERVICAL_DIS_K45_RNA_MIz14_.[AT][AT][GT]C[CG]AC[AG]	kidney	0.000269784	0.00019	MPS+: 100(NAmo)| MPS–: 98(98.03mo)	12.2554556987902|-9.74726220890003	0.000568328	3.24379	overall_survival	NA	5898	FIRE1KB3p
FIRE1KBup_1229	TCGA_RECTAL_DIS_K40_DNA_MIz16_[CGT].TC[AGT]CGA[CGT]	kidney	1.81018e-09	0	MPS+: 396(NAmo)| MPS–: 313(79.53mo)	3.46232363318035|-3.06522397358422	6.37797e-09	2.52702	overall_survival	NA	5899	FIRE1KBup
MSigDB_452	PID_INTEGRIN3_PATHWAY	kidney	0.000191381	0.00017	MPS+: 99(74.7mo)| MPS–: 99(NAmo)	4.20978301198694|-3.27189036210367	0.000423602	0.308609	overall_survival	NA	5914	MSigDB
FIRE1KB3p_2285	TCGA_GLIOMA_DIS_K10_RNA_MIz21_[AGT]GTTA[CG][ACG]G.	kidney	0.000122794	0.0001	MPS+: 100(NAmo)| MPS–: 97(86.97mo)	11.6933845131636|-9.00274525242343	0.000300604	3.39072	overall_survival	NA	5923	FIRE1KB3p
MSigDB_712	REACTOME_PHOSPHOLIPID_METABOLISM	kidney	2.78363e-05	2e-05	MPS+: 94(NAmo)| MPS–: 59(86.7mo)	2.84734816192352|-2.90955415728978	0.000120975	4.35975	overall_survival	NA	5938	MSigDB
MSigDBONC_48	P53_DN.V2_UP	kidney	0.00010433	0.00011	MPS+: 108(89.47mo)| MPS–: 155(NAmo)	3.05512388667507|-3.02026084728967	0.000205408	0.346579	overall_survival	NA	5943	MSigDBONC
MSigDB_903	REACTOME_METABOLISM_OF_RNA	kidney	8.23245e-06	1e-05	MPS+: 75(53mo)| MPS–: 75(NAmo)	29.6540655919917|-22.9231160902721	4.93922e-05	0.215117	overall_survival	NA	5948	MSigDB
FIRE1KB3p_4184	TCGA_BLADDER_DIS_K45_RNA_MIz8_.[CT][CG]GAGAA.	kidney	0.000188562	0.00017	MPS+: 99(NAmo)| MPS–: 98(59.03mo)	5.53433850323239|-4.78869569305335	0.000426253	3.37985	overall_survival	NA	5958	FIRE1KB3p
FIRE1KBup_311	TCGA_SARCOMA_DIS_K45_DNA_MIz15_.ACGT.[AC]C.	kidney	2.91411e-05	2e-05	MPS+: 148(NAmo)| MPS–: 146(86.7mo)	7.44236880761413|-6.71222713945725	6.24739e-05	2.81311	overall_survival	NA	5968	FIRE1KBup
TEISERp_578	TCGA_BREAST_DIS_K10_KMERSTEMISEQ14_RNA_MIz23_UGUGNANDNWNYRYR_((((.......))))	kidney	0.000268182	0.00019	MPS+: 100(NAmo)| MPS–: 99(89.47mo)	10.9746899487956|-8.73235766586597	0.000528496	3.12083	overall_survival	NA	5971	TEISERp
MSigDBGO_3358	GO_POSITIVE_REGULATION_OF_IMMUNE_RESPONSE	kidney	1.85619e-05	1e-05	MPS+: 147(76.63mo)| MPS–: 148(NAmo)	17.1487620816539|-11.7020565147583	4.12193e-05	0.357953	overall_survival	NA	5981	MSigDBGO
FIRE1KB3p_5499	TCGA_AML_DIS_K5_RNA_MIz29_.TCT[AG][AG]TC[ACT]	kidney	0.000476483	0.00036	MPS+: 100(NAmo)| MPS–: 99(89.47mo)	11.7435168607436|-8.73872724627345	0.00091074	3.11828	overall_survival	NA	5984	FIRE1KB3p
MSigDBGO_4088	GO_NUCLEAR_CHROMOSOME	kidney	1.91959e-06	0	MPS+: 98(49.77mo)| MPS–: 99(NAmo)	7.00129420041032|-5.42146241827221	7.37165e-06	0.29637	overall_survival	NA	5987	MSigDBGO
MSigDBGO_3403	GO_POSITIVE_REGULATION_OF_CELL_CYCLE	kidney	1.61895e-06	0	MPS+: 99(52.8mo)| MPS–: 96(NAmo)	3.81021411856917|-2.98384763997594	7.00255e-06	0.28159	overall_survival	NA	5991	MSigDBGO
FIRE1KB3p_4553	TCGA_ESOPHAGEAL_DIS_K45_RNA_MIz11_.G.ATGTC.	kidney	0.000390713	0.00028	MPS+: 100(NAmo)| MPS–: 98(98.03mo)	12.548879310293|-9.02874016554823	0.000770733	3.22414	overall_survival	NA	6001	FIRE1KB3p
FIRE1KB3p_1422	TCGA_THYROID_DIS_K40_RNA_MIz15_[AGT]A[ACG]TTC[ACG]C[AT]	kidney	6.18981e-05	6e-05	MPS+: 149(NAmo)| MPS–: 146(89.47mo)	13.5949045790849|-8.51542908013366	0.000123191	2.79131	overall_survival	NA	6002	FIRE1KB3p
FIRE1KB3p_3982	TCGA_THYMOMA_DIS_K45_RNA_MIz15_.C[GT]TC[CGT]AT.	kidney	0.000199144	0.00017	MPS+: 100(NAmo)| MPS–: 98(89.47mo)	16.0456482089736|-11.8040101754256	0.000427337	3.22092	overall_survival	NA	6019	FIRE1KB3p
FIRE1KB3p_5662	TCGA_THYROID_DIS_K40_RNA_MIz18_.TGTAG[CG][AC][ACT]	kidney	0.000135543	0.00012	MPS+: 100(NAmo)| MPS–: 97(89.47mo)	15.2066805890926|-11.5212703151368	0.000324463	3.36749	overall_survival	NA	6020	FIRE1KB3p
FIRE1KB3p_4326	TCGA_PARAGANGLIOMA_DIS_K40_RNA_MIz13_.CTTT[CG]AG.	kidney	8.23131e-05	7e-05	MPS+: 99(NAmo)| MPS–: 98(63.77mo)	14.0739891121882|-10.7764209048045	0.000206545	3.36691	overall_survival	NA	6021	FIRE1KB3p
FIRE1KB3p_4848	TCGA_PANCREATIC_DIS_K45_RNA_MIz12_.GTCAT.G.	kidney	1.20637e-05	2e-05	MPS+: 198(NAmo)| MPS–: 195(89.47mo)	6.33884301936954|-3.76380170393018	2.50647e-05	2.61437	overall_survival	NA	6027	FIRE1KB3p
FIRE1KB3p_1013	TCGA_GBM_DIS_K45_RNA_MIz10_.A[CT]GC[AGT]AG.	kidney	0.000284891	0.00019	MPS+: 100(NAmo)| MPS–: 100(89.47mo)	9.47337740675981|-8.26112452788535	0.000555403	3.05395	overall_survival	NA	6032	FIRE1KB3p
MSigDBGO_1163	GO_NEGATIVE_REGULATION_OF_CHROMOSOME_SEGREGATION	kidney	4.1508e-06	0	MPS+: 105(38.6mo)| MPS–: 70(98.03mo)	3.18174471129055|-3.15221354416995	1.92249e-05	0.25685	overall_survival	NA	6039	MSigDBGO
MSigDBGO_1061	GO_POSITIVE_REGULATION_OF_INTERLEUKIN_1_SECRETION	kidney	2.03685e-05	2e-05	MPS+: 79(57.13mo)| MPS–: 74(NAmo)	2.95932379365624|-2.9586435395315	9.15688e-05	0.232655	overall_survival	NA	6048	MSigDBGO
FIRE1KB3p_465	TCGA_LIVER_CON_LOG2R_bins25_RNA_MIz14_[ACG]CA[CG][AGT]C[AT]A[AGT]	kidney	0.000178625	0.00016	MPS+: 100(NAmo)| MPS–: 98(86.97mo)	13.5604730712362|-10.6779360233134	0.000385706	3.21578	overall_survival	NA	6058	FIRE1KB3p
FIRE1KBup_940	TCGA_LUNG_SQ_DIS_K10_DNA_MIz62_.CCGCCG[CT].	kidney	0.000667853	0.00061	MPS+: 147(NAmo)| MPS–: 146(NAmo)	17.1323578900079|-13.9098847065715	0.00111914	2.81301	overall_survival	NA	6067	FIRE1KBup
MSigDBGO_6073	GO_DNA_DAMAGE_RESPONSE_SIGNAL_TRANSDUCTION_BY_P53_CLASS_MEDIATOR	kidney	4.902e-05	4e-05	MPS+: 97(65.47mo)| MPS–: 72(NAmo)	2.98813804699689|-2.87422248252029	0.000168506	0.251259	overall_survival	NA	6068	MSigDBGO
FIRE1KB3p_1974	TCGA_PROSTATE_DIS_K5_RNA_MIz28_[AGT]G[ACG]GG[AT]TA[AGT]	kidney	0.000305958	0.00021	MPS+: 100(NAmo)| MPS–: 98(98.03mo)	10.0817958752866|-8.11751982383689	0.000631246	3.20758	overall_survival	NA	6108	FIRE1KB3p
MSigDBGO_1722	GO_INTERFERON_GAMMA_PRODUCTION	kidney	5.05257e-06	0	MPS+: 196(94.33mo)| MPS–: 198(NAmo)	3.41323439639154|-3.30102818349545	1.107e-05	0.384497	overall_survival	NA	6114	MSigDBGO
FIRE1KB3p_4709	TCGA_SARCOMA_DIS_K45_RNA_MIz16_.G[GT][AC][GT]TAG.	kidney	0.000199583	0.00017	MPS+: 100(NAmo)| MPS–: 97(89.47mo)	19.9932343088661|-15.7618914332591	0.000450906	3.35063	overall_survival	NA	6118	FIRE1KB3p
MSigDBGO_2399	GO_CYTOKINE_SECRETION	kidney	2.76044e-05	2e-05	MPS+: 148(73mo)| MPS–: 149(NAmo)	6.36386542636975|-5.64541383241134	5.63814e-05	0.368738	overall_survival	NA	6125	MSigDBGO
FIRE1KB3p_586	TCGA_GLIOMA_DIS_K45_RNA_MIz10_.A[CGT][CG]GTGA.	kidney	0.000137056	0.00012	MPS+: 98(NAmo)| MPS–: 99(70.17mo)	6.04357831150917|-4.83296418202033	0.000326564	3.34845	overall_survival	NA	6131	FIRE1KB3p
FIRE1KB3p_2976	TCGA_BLADDER_DIS_K45_RNA_MIz10_.ATG[GT]C[ACG]G[AGT]	kidney	0.00059759	0.00043	MPS+: 100(NAmo)| MPS–: 98(118.47mo)	10.2488972773923|-7.91063716200632	0.00114184	3.20224	overall_survival	NA	6134	FIRE1KB3p
MSigDBGO_8993	GO_RESPIRASOME	kidney	0.00129752	0.00112	MPS+: 99(NAmo)| MPS–: 100(NAmo)	21.8202145605975|-23.8669005523646	0.00221047	3.09883	overall_survival	NA	6136	MSigDBGO
FIRE1KBup_1149	TCGA_BREAST_DIS_K10_DNA_MIz37_[CGT][AGT][AG]AC[GT]AC.	kidney	2.80258e-06	0	MPS+: 233(NAmo)| MPS–: 161(86.97mo)	3.23067321510486|-3.22830429187041	6.3485e-06	2.59832	overall_survival	NA	6142	FIRE1KBup
FIRE1KB3p_3072	TCGA_KIDNEY_DIS_K45_RNA_MIz15_[AT]T[CG]TGAG[AG][AGT]	kidney	0.000189278	0.00017	MPS+: 99(NAmo)| MPS–: 98(89.47mo)	11.3667046173698|-8.42156946557877	0.000429585	3.34625	overall_survival	NA	6150	FIRE1KB3p
FIRE1KB3p_2327	TCGA_RECTAL_DIS_K40_RNA_MIz18_[AGT]T.A[CG]AGC.	kidney	0.000709842	0.00056	MPS+: 100(NAmo)| MPS–: 99(89.47mo)	18.2754205482183|-14.9583646090449	0.0013079	3.0959	overall_survival	NA	6161	FIRE1KB3p
FIRE1KB3p_4649	TCGA_STOMACH_DIS_K45_RNA_MIz11_.GC[GT]TG[ACT]A[AGT]	kidney	0.000315119	0.00022	MPS+: 100(NAmo)| MPS–: 98(89.47mo)	11.771048309681|-8.73313786530782	0.000647896	3.1973	overall_survival	NA	6167	FIRE1KB3p
FIRE1KBup_211	TCGA_AML_DIS_K40_DNA_MIz12_[ACG][AT][AT]CCGCC[AGT]	kidney	2.42783e-05	4e-05	MPS+: 197(NAmo)| MPS–: 198(86.97mo)	6.64280062676461|-5.19194187865198	4.7107e-05	2.58736	overall_survival	NA	6168	FIRE1KBup
FIRE1KB3p_348	TCGA_GBM_DIS_K45_RNA_MIz16_.[AC][CG]GC[AG]T[AGT][AGT]	kidney	0.000830415	0.00068	MPS+: 99(NAmo)| MPS–: 98(86.7mo)	7.63146961190822|-5.85522559952451	0.0016178	3.33979	overall_survival	NA	6171	FIRE1KB3p
MSigDB_4560	REACTOME_APC_C:CDH1_MEDIATED_DEGRADATION_OF_CDC20_AND_OTHER_APC_C:CDH1_TARGETED_PROTEINS_IN_LATE_MITOSIS_EARLY_G1	kidney	8.50293e-05	9e-05	MPS+: 148(86.7mo)| MPS–: 150(NAmo)	3.5505802705345|-3.55240176634549	0.00015793	0.372202	overall_survival	NA	6174	MSigDB
FIRE1KB3p_4690	TCGA_PROSTATE_CON_LOG2R_bins25_RNA_MIz17_.GG[AT]C[AGT]AA.	kidney	0.000308898	0.00021	MPS+: 100(NAmo)| MPS–: 98(98.03mo)	14.4040319478409|-10.3465217632798	0.000631406	3.19423	overall_survival	NA	6190	FIRE1KB3p
FIRE1KB3p_1967	TCGA_TESTICULAR_DIS_K45_RNA_MIz20_[AGT]G[AC][AGT]GTGT.	kidney	0.000945193	0.00077	MPS+: 100(NAmo)| MPS–: 99(98.03mo)	21.2900484340423|-15.620442527421	0.00167905	3.09142	overall_survival	NA	6200	FIRE1KB3p
FIRE1KB3p_1150	TCGA_MELANOMA_DIS_K40_RNA_MIz23_[ACT]TGA[CG]C[AT]T[AGT]	kidney	3.27659e-05	2e-05	MPS+: 100(NAmo)| MPS–: 97(63.73mo)	16.2553087149539|-13.6390653741113	8.89878e-05	3.33328	overall_survival	NA	6202	FIRE1KB3p
MSigDBONC_161	KRAS.DF.V1_UP	kidney	2.81482e-05	2e-05	MPS+: 150(75.2mo)| MPS–: 147(NAmo)	4.88784411563484|-3.63926726669723	5.73427e-05	0.369911	overall_survival	NA	6203	MSigDBONC
FIRE1KB3p_2275	TCGA_LUNG_SQ_DIS_K45_RNA_MIz22_[AGT]GTGG[ACT][AT]A[AGT]	kidney	5.9821e-05	6e-05	MPS+: 148(NAmo)| MPS–: 147(89.47mo)	19.3727652039284|-12.9420193058931	0.000118813	2.77526	overall_survival	NA	6205	FIRE1KB3p
FIRE1KB3p_5388	TCGA_RECTAL_DIS_K40_RNA_MIz18_.TC[AG][AC]C[ACT]A.	kidney	0.000402422	0.0003	MPS+: 99(NAmo)| MPS–: 98(89.47mo)	12.8964305817022|-9.56323667165548	0.000832198	3.32751	overall_survival	NA	6233	FIRE1KB3p
FIRE1KB3p_952	TCGA_LUNG_SQ_DIS_K45_RNA_MIz19_.[ACT][CT]GCACT.	kidney	0.000880418	0.00073	MPS+: 100(NAmo)| MPS–: 99(118.47mo)	15.1014506724044|-11.8128053133746	0.00157932	3.08782	overall_survival	NA	6239	FIRE1KB3p
FIRE1KB3p_1795	TCGA_UTERINE_ENDOMETRIAL_DIS_K45_RNA_MIz13_.AGT[CG]G[AT]T.	kidney	2.8633e-06	0	MPS+: 197(NAmo)| MPS–: 196(66mo)	10.4173711143373|-6.06868589549014	6.44629e-06	2.60171	overall_survival	NA	6243	FIRE1KB3p
MSigDBGO_2043	GO_REGULATION_OF_CELL_CYCLE	kidney	7.16516e-06	2e-05	MPS+: 98(54.17mo)| MPS–: 98(NAmo)	11.6036843451288|-10.4675004730145	2.46097e-05	0.289898	overall_survival	NA	6245	MSigDBGO
MSigDB_741	REACTOME_CDK_MEDIATED_PHOSPHORYLATION_AND_REMOVAL_OF_CDC6	kidney	9.95653e-05	9e-05	MPS+: 149(86.97mo)| MPS–: 150(NAmo)	3.27780891715044|-3.62271048287805	0.000180897	0.373898	overall_survival	NA	6248	MSigDB
FIRE1KB3p_4509	TCGA_BLADDER_DIS_K45_RNA_MIz8_.GAT[AC]TTC.	kidney	0.000230548	0.00023	MPS+: 150(NAmo)| MPS–: 147(NAmo)	11.9447181797556|-7.80611685692796	0.000401684	2.69955	overall_survival	NA	6252	FIRE1KB3p
MSigDBGO_3022	GO_RESPONSE_TO_BIOTIC_STIMULUS	kidney	7.77163e-05	7e-05	MPS+: 99(74.23mo)| MPS–: 99(NAmo)	15.9548871142479|-12.2870285741395	0.000184077	0.314078	overall_survival	NA	6253	MSigDBGO
FIRE1KBup_1318	TCGA_OVARIAN_DIS_K10_DNA_MIz36_.G[AC]CGCGC.	kidney	0.000136972	0.00014	MPS+: 147(NAmo)| MPS–: 148(89.47mo)	16.0020519744117|-13.7752757313826	0.00025074	2.76962	overall_survival	NA	6262	FIRE1KBup
MSigDB_4706	REACTOME_ACTIVATION_OF_GENE_EXPRESSION_BY_SREBF_SREBP	kidney	7.71928e-06	2e-05	MPS+: 81(NAmo)| MPS–: 70(55.23mo)	2.89638646572374|-2.8925391865535	3.55779e-05	4.2407	overall_survival	NA	6263	MSigDB
FIRE1KB3p_4557	TCGA_RECTAL_DIS_K40_RNA_MIz11_.G[AT]GTGTT.	kidney	0.000212337	0.00017	MPS+: 100(NAmo)| MPS–: 98(89.47mo)	15.4152720532134|-10.9446481877841	0.000449752	3.18189	overall_survival	NA	6280	FIRE1KB3p
FIRE1KB3p_2183	TCGA_SARCOMA_DIS_K45_RNA_MIz17_[AGT]G[GT]CAAA[GT].	kidney	0.000104834	0.0001	MPS+: 150(NAmo)| MPS–: 147(98.03mo)	13.6124393071388|-7.98117634867766	0.000192784	2.69805	overall_survival	NA	6281	FIRE1KB3p
FIRE1KB3p_3916	TCGA_THYROID_DIS_K40_RNA_MIz15_[CGT].CTATC[ACG].	kidney	0.00030738	0.00021	MPS+: 100(NAmo)| MPS–: 97(98.03mo)	12.6167355196967|-9.42464275438901	0.000644704	3.32055	overall_survival	NA	6283	FIRE1KB3p
MSigDBGO_4355	GO_SPINDLE	kidney	1.74921e-06	0	MPS+: 97(53mo)| MPS–: 99(NAmo)	7.63866738961023|-6.61436310930719	6.80399e-06	0.290883	overall_survival	NA	6302	MSigDBGO
KNOWNMOT_1696	TATA.2_5p_ACCGG[AC][AC][ACG]	kidney	0.000139156	0.0002	MPS+: 198(NAmo)| MPS–: 197(118.47mo)	7.11982923406897|-6.20077134397273	0.000239189	2.57938	overall_survival	NA	6315	KNOWNMOT
FIRE1KB3p_763	TCGA_LUNG_AD_DIS_K45_RNA_MIz22_[ACT][AG][GT]CAA[CG]A[CGT]	kidney	9.78053e-05	9e-05	MPS+: 150(NAmo)| MPS–: 147(89.47mo)	15.1296699691906|-9.17392740486261	0.000179168	2.69594	overall_survival	NA	6316	FIRE1KB3p
FIRE1KB3p_110	TCGA_LUNG_SQ_DIS_K45_RNA_MIz10_.AAG[CG]AC[GT].	kidney	0.000411993	0.00031	MPS+: 99(NAmo)| MPS–: 98(118.47mo)	9.85636881677954|-8.00866943714347	0.000850293	3.31515	overall_survival	NA	6318	FIRE1KB3p
FIRE1KB3p_5614	TCGA_GBM_DIS_K10_RNA_MIz14_.TGC[AG]TG[AC][AGT]	kidney	0.000225451	0.00018	MPS+: 100(NAmo)| MPS–: 98(89.47mo)	5.66123088977539|-4.61597972241049	0.000470001	3.17574	overall_survival	NA	6329	FIRE1KB3p
FIRE1KB3p_3240	TCGA_MELANOMA_DIS_K40_RNA_MIz9_.CACCTT[GT].	kidney	0.000514778	0.00037	MPS+: 100(NAmo)| MPS–: 98(118.47mo)	8.80452635479666|-6.95986828430672	0.00100655	3.17539	overall_survival	NA	6336	FIRE1KB3p
FIRE1KB3p_5394	TCGA_CERVICAL_DIS_K45_RNA_MIz21_.TC[AG]CA[CT][AT].	kidney	7.89107e-05	7e-05	MPS+: 149(NAmo)| MPS–: 147(89.47mo)	16.3381781421575|-11.4518945114292	0.000151	2.73095	overall_survival	NA	6337	FIRE1KB3p
FIRE1KB3p_4009	TCGA_LUNG_AD_DIS_K45_RNA_MIz15_.C[GT]TTGA[CG].	kidney	0.000190434	0.00017	MPS+: 99(NAmo)| MPS–: 98(89.47mo)	13.506779594172|-10.8923186733174	0.00042658	3.31042	overall_survival	NA	6339	FIRE1KB3p
FIRE1KB3p_717	TCGA_LUNG_SQ_DIS_K45_RNA_MIz13_[ACT]ACTG[AGT]AG.	kidney	0.00034355	0.00026	MPS+: 99(NAmo)| MPS–: 98(89.47mo)	19.1182515394561|-15.6438876290461	0.000722939	3.30827	overall_survival	NA	6357	FIRE1KB3p
FIRE1KB3p_984	TCGA_GLIOMA_DIS_K10_RNA_MIz15_[ACT]GA[CT][AGT]AGC[ACT]	kidney	0.000205402	0.00017	MPS+: 100(NAmo)| MPS–: 97(86.97mo)	9.31123968359965|-6.26475739946727	0.000456401	3.30637	overall_survival	NA	6363	FIRE1KB3p
FIRE1KB3p_1009	TCGA_THYMOMA_DIS_K45_RNA_MIz17_.[ACT]GCAGAA.	kidney	0.000220658	0.00018	MPS+: 100(NAmo)| MPS–: 97(86.97mo)	14.4373991164403|-10.9267691765913	0.000486269	3.30633	overall_survival	NA	6364	FIRE1KB3p
FIRE1KB3p_4599	TCGA_PARAGANGLIOMA_DIS_K40_RNA_MIz12_.GC[AGT]TTAG.	kidney	7.75507e-05	7e-05	MPS+: 100(NAmo)| MPS–: 97(89.47mo)	15.3379571945488|-11.2973359041325	0.000189765	3.30427	overall_survival	NA	6378	FIRE1KB3p
FIRE1KB3p_5653	TCGA_OVARIAN_DIS_K45_RNA_MIz10_.TGGTC[GT][ACT].	kidney	1.91409e-05	3e-05	MPS+: 199(NAmo)| MPS–: 197(118.47mo)	5.8803262160727|-3.76268469598217	3.75146e-05	2.56682	overall_survival	NA	6380	FIRE1KB3p
FIRE1KB3p_3984	TCGA_GBM_DIS_K45_RNA_MIz8_[CGT]TCGT[CGT]G[CT].	kidney	5.09119e-05	5e-05	MPS+: 77(NAmo)| MPS–: 73(72.4mo)	2.75399407669438|-2.76188732775709	0.000205365	4.412	overall_survival	NA	6391	FIRE1KB3p
MSigDBGO_3670	GO_REGULATION_OF_SISTER_CHROMATID_SEGREGATION	kidney	4.25126e-07	0	MPS+: 98(33.43mo)| MPS–: 98(NAmo)	4.5505962413046|-3.33325171108891	1.95968e-06	0.292268	overall_survival	NA	6406	MSigDBGO
FIRE1KB3p_3322	TCGA_BREAST_DIS_K45_RNA_MIz11_.CAG[AGT]CAA.	kidney	0.000226934	0.00018	MPS+: 100(NAmo)| MPS–: 98(86.97mo)	8.88244895620061|-6.72864780948787	0.000475489	3.16512	overall_survival	NA	6409	FIRE1KB3p
FIRE1KB3p_1885	TCGA_BLADDER_DIS_K45_RNA_MIz15_[AGT]CT[CG][AG][AT]AC[ACT]	kidney	7.39445e-05	6e-05	MPS+: 100(NAmo)| MPS–: 97(86.97mo)	16.6976995174848|-12.9025031063618	0.00018163	3.29742	overall_survival	NA	6410	FIRE1KB3p
FIRE1KB3p_791	TCGA_SARCOMA_DIS_K45_RNA_MIz17_[ACT][AT]AC[CG][AC]G[AT].	kidney	0.00024995	0.00019	MPS+: 100(NAmo)| MPS–: 98(89.47mo)	14.7544177423863|-10.2824914746559	0.0005151	3.165	overall_survival	NA	6411	FIRE1KB3p
MSigDBGO_6046	GO_RESPIRATORY_ELECTRON_TRANSPORT_CHAIN	kidney	0.00117311	0.00103	MPS+: 98(NAmo)| MPS–: 100(75.2mo)	22.8920668851431|-23.0910495164391	0.00202371	3.16212	overall_survival	NA	6431	MSigDBGO
FIRE1KB3p_3438	TCGA_LUNG_AD_DIS_K45_RNA_MIz14_.C[AT]C[ACG]GT[AC][AGT]	kidney	0.000177048	0.00018	MPS+: 149(NAmo)| MPS–: 147(NAmo)	8.25397176471227|-6.23412147927448	0.000319688	2.72329	overall_survival	NA	6444	FIRE1KB3p
FIRE1KB3p_54	TCGA_RECTAL_DIS_K40_RNA_MIz11_.A[AC]G[CT][AG]C[CG][AGT]	kidney	5.5087e-05	6e-05	MPS+: 75(NAmo)| MPS–: 73(NAmo)	9.86094725232454|-8.49264586396203	0.000481769	6.81588	overall_survival	NA	6450	FIRE1KB3p
FIRE1KB3p_4418	TCGA_OVARIAN_DIS_K45_RNA_MIz22_.GA[CG]GA[ACT][ACT][AT]	kidney	0.000446571	0.00034	MPS+: 99(NAmo)| MPS–: 97(NAmo)	16.1089606799085|-12.2268341287098	0.000952113	3.41022	overall_survival	NA	6461	FIRE1KB3p
FIRE1KB3p_5082	TCGA_BLADDER_DIS_K45_RNA_MIz11_.TACC[CT]G[AT].	kidney	0.000104928	0.0001	MPS+: 150(NAmo)| MPS–: 147(89.47mo)	9.70048762758785|-5.97265866345478	0.000192591	2.68639	overall_survival	NA	6463	FIRE1KB3p
FIRE1KBup_178	TCGA_PANCREATIC_DIS_K10_DNA_MIz30_[ACG].[AG]AC[GT]AC[AG]	kidney	6.54801e-07	0	MPS+: 248(NAmo)| MPS–: 243(86.7mo)	5.19459742382952|-3.49517071000994	1.5666e-06	2.53018	overall_survival	NA	6465	FIRE1KBup
FIRE1KBup_895	TCGA_TESTICULAR_DIS_K45_DNA_MIz13_.CAT[CG]TG[AGT][CGT]	kidney	0.000609328	0.0006	MPS+: 102(98.03mo)| MPS–: 129(NAmo)	3.11385244682408|-3.09900856975611	0.00105414	0.344541	overall_survival	NA	6471	FIRE1KBup
FIRE1KB3p_5772	TCGA_ESOPHAGEAL_DIS_K45_RNA_MIz11_.TTC[CGT]C[AG]A.	kidney	0.000390584	0.00028	MPS+: 99(NAmo)| MPS–: 98(NAmo)	10.5257940834972|-8.13853787694231	0.000810672	3.28453	overall_survival	NA	6481	FIRE1KB3p
FIRE1KBup_292	TCGA_KIDNEY_DIS_K45_DNA_MIz14_.[ACG][CT][AGT]ATCG.	kidney	6.64365e-07	0	MPS+: 247(NAmo)| MPS–: 245(89.47mo)	4.76529769708871|-3.14197028139159	1.59432e-06	2.52751	overall_survival	NA	6483	FIRE1KBup
FIRE1KB3p_909	TCGA_COLON_DIS_K40_RNA_MIz11_.A[CT][CG][GT]GAC[ACT]	kidney	0.000374454	0.00035	MPS+: 75(NAmo)| MPS–: 74(NAmo)	13.0335835183302|-10.5033758960849	0.00134909	5.09571	overall_survival	NA	6484	FIRE1KB3p
FIRE1KBup_1254	TCGA_COLON_DIS_K40_DNA_MIz22_.[CT][AG]T[AC][AG]CG.	kidney	2.05539e-06	0	MPS+: 248(NAmo)| MPS–: 244(89.47mo)	9.05522279519385|-7.00603890148962	4.47547e-06	2.5258	overall_survival	NA	6502	FIRE1KBup
FIRE1KB3p_5508	TCGA_PARAGANGLIOMA_DIS_K40_RNA_MIz11_.TCTCA[GT]A.	kidney	5.44083e-05	6e-05	MPS+: 148(NAmo)| MPS–: 147(89.47mo)	5.45743987153288|-4.23454339210958	0.000108386	2.74994	overall_survival	NA	6504	FIRE1KB3p
FIRE1KB3p_2142	TCGA_HEAD_NECK_DIS_K40_RNA_MIz17_[AGT]G[CT]GT[AT][ACG]G.	kidney	0.000325564	0.00023	MPS+: 100(NAmo)| MPS–: 99(66mo)	15.9829409794704|-13.5851817191714	0.000634597	3.05277	overall_survival	NA	6506	FIRE1KB3p
FIRE1KB3p_3340	TCGA_LIVER_DIS_K40_RNA_MIz19_.C[AG]CT[AG][CT]A.	kidney	0.0010668	0.00089	MPS+: 99(NAmo)| MPS–: 98(98.03mo)	14.7256719594848|-12.2346122772002	0.00199765	3.27659	overall_survival	NA	6507	FIRE1KB3p
FIRE1KBup_240	TCGA_SARCOMA_DIS_K45_DNA_MIz9_[ACG]CAT[ACG]TG[AG][CGT]	kidney	0.000996602	0.00103	MPS+: 104(75.2mo)| MPS–: 114(NAmo)	2.94431511964166|-2.93599748158342	0.00164746	0.341582	overall_survival	NA	6514	FIRE1KBup
MSigDB_498	PID_MTOR_4PATHWAY	kidney	0.000125047	0.00012	MPS+: 84(NAmo)| MPS–: 70(118.47mo)	2.78802677343646|-2.7757017372051	0.000384112	4.0818	overall_survival	NA	6519	MSigDB
MSigDBGO_3482	GO_DNA_PACKAGING	kidney	5.75704e-05	6e-05	MPS+: 111(54.17mo)| MPS–: 89(NAmo)	3.08314825729292|-2.98348881431438	0.00012853	0.334458	overall_survival	NA	6538	MSigDBGO
MSigDBGO_580	GO_RESPONSE_TO_TYPE_I_INTERFERON	kidney	0.00010487	6e-05	MPS+: 183(78.1mo)| MPS–: 98(NAmo)	3.13460896513821|-3.08962136817703	0.000203516	0.357211	overall_survival	NA	6549	MSigDBGO
FIRE1KB3p_2568	TCGA_LUNG_AD_DIS_K45_RNA_MIz9_[AT]A[CT]C[CG][GT][AG]A.	kidney	5.95515e-05	6e-05	MPS+: 150(NAmo)| MPS–: 145(89.47mo)	6.63642383237927|-4.93168541642845	0.000116679	2.74465	overall_survival	NA	6563	FIRE1KB3p
FIRE1KB3p_2271	TCGA_OVARIAN_DIS_K45_RNA_MIz34_[AGT][GT]G[AT]GCA[ACT][ACT]	kidney	0.000463248	0.00035	MPS+: 100(NAmo)| MPS–: 98(89.47mo)	21.7400797848797|-14.5056794427365	0.000892561	3.1434	overall_survival	NA	6564	FIRE1KB3p
FIRE1KB3p_126	TCGA_LUNG_AD_DIS_K45_RNA_MIz15_.AAG[GT][CT]C[GT].	kidney	0.000432938	0.00033	MPS+: 100(NAmo)| MPS–: 98(89.47mo)	11.3469263802673|-9.59387132695411	0.00084062	3.14265	overall_survival	NA	6566	FIRE1KB3p
FIRE1KB3p_754	TCGA_OVARIAN_DIS_K45_RNA_MIz15_[ACT][AG][CT]GA[GT][CT]C.	kidney	0.000798474	0.00063	MPS+: 99(NAmo)| MPS–: 98(NAmo)	9.40748543917771|-7.40394934921526	0.00152547	3.26644	overall_survival	NA	6576	FIRE1KB3p
FIRE1KBup_392	TCGA_ESOPHAGEAL_DIS_K45_DNA_MIz24_[ACT][AGT][AT]TG[AG]CG.	kidney	1.26032e-05	2e-05	MPS+: 199(NAmo)| MPS–: 195(89.47mo)	4.63998153617825|-3.86287380876207	2.53493e-05	2.5735	overall_survival	NA	6582	FIRE1KBup
MSigDBGO_2150	GO_ADAPTIVE_IMMUNE_RESPONSE	kidney	1.75021e-05	1e-05	MPS+: 146(76.63mo)| MPS–: 148(NAmo)	18.0640672989316|-15.7939803748041	3.82789e-05	0.362154	overall_survival	NA	6587	MSigDBGO
MSigDBGO_649	GO_REGULATION_OF_LYMPHOCYTE_APOPTOTIC_PROCESS	kidney	2.80638e-05	4e-05	MPS+: 86(66mo)| MPS–: 80(NAmo)	3.27991832257576|-3.24585113615394	9.76166e-05	0.259424	overall_survival	NA	6596	MSigDBGO
FIRE1KB3p_3295	TCGA_UTERINE_ENDOMETRIAL_DIS_K45_RNA_MIz7_.C[ACT]GCTAA.	kidney	2.9527e-05	2e-05	MPS+: 150(NAmo)| MPS–: 146(79.53mo)	7.61391037561357|-5.15158079512059	6.02192e-05	2.70652	overall_survival	NA	6623	FIRE1KB3p
FIRE1KB3p_5097	TCGA_HEAD_NECK_DIS_K40_RNA_MIz25_.T[AC]G[ACG]A[AT]C.	kidney	5.92828e-05	6e-05	MPS+: 149(NAmo)| MPS–: 147(89.47mo)	18.1791184001502|-12.2920476734158	0.000114639	2.7065	overall_survival	NA	6624	FIRE1KB3p
FIRE1KB3p_2542	TCGA_UTERINE_ENDOMETRIAL_DIS_K45_RNA_MIz15_.[AT][AC]G[AG]ATC.	kidney	1.96627e-05	4e-05	MPS+: 198(NAmo)| MPS–: 196(98.03mo)	8.8607423984885|-5.04911773864588	3.85073e-05	2.56977	overall_survival	NA	6630	FIRE1KB3p
MSigDBGO_4693	GO_PHOSPHATIDYLINOSITOL_BINDING	kidney	9.59881e-05	5e-05	MPS+: 143(NAmo)| MPS–: 91(86.7mo)	2.77439686529904|-2.76131299051511	0.000192892	2.87646	overall_survival	NA	6633	MSigDBGO
MSigDBGO_2319	GO_DRUG_METABOLIC_PROCESS	kidney	0.000175039	0.00016	MPS+: 97(NAmo)| MPS–: 99(66.2mo)	4.55539500139184|-4.39512780301955	0.000379972	3.36821	overall_survival	NA	6642	MSigDBGO
MSigDBGO_2260	GO_CELL_CYCLE_G2_M_PHASE_TRANSITION	kidney	3.35829e-09	0	MPS+: 73(43.53mo)| MPS–: 75(NAmo)	7.42134687084877|-6.42768800840036	2.2623e-07	0.154761	overall_survival	NA	6648	MSigDBGO
MSigDB_930	REACTOME_RESPIRATORY_ELECTRON_TRANSPORT	kidney	0.000772605	0.00067	MPS+: 148(NAmo)| MPS–: 150(NAmo)	20.5373423087582|-20.7654720325986	0.00119337	2.64922	overall_survival	NA	6662	MSigDB
FIRE1KB3p_4903	TCGA_ESOPHAGEAL_DIS_K45_RNA_MIz9_.[GT]GGTC[AG][AT][ACT]	kidney	0.000755995	0.00061	MPS+: 100(NAmo)| MPS–: 98(98.03mo)	7.86549846608979|-6.05691074099937	0.00139303	3.1285	overall_survival	NA	6667	FIRE1KB3p
KNOWNMOT_1844	YB_1.2_3p_A[AC]CATC[AG]	kidney	5.03104e-05	6e-05	MPS+: 149(NAmo)| MPS–: 147(89.47mo)	8.24846582026799|-5.71765603862443	9.80643e-05	2.70279	overall_survival	NA	6676	KNOWNMOT
FIRE1KB3p_4094	TCGA_OVARIAN_DIS_K10_RNA_MIz15_.CT[ACT]TAGC.	kidney	0.000310903	0.0003	MPS+: 150(NAmo)| MPS–: 147(118.47mo)	10.0281918562918|-6.29006337004122	0.000526127	2.67046	overall_survival	NA	6677	FIRE1KB3p
FIRE1KB3p_3377	TCGA_LUNG_SQ_DIS_K45_RNA_MIz13_.C[AG]TG[AGT]GT.	kidney	0.000443567	0.00037	MPS+: 75(NAmo)| MPS–: 74(NAmo)	13.3383052815207|-12.0485605378327	0.00150877	4.9554	overall_survival	NA	6680	FIRE1KB3p
FIRE1KB3p_4337	TCGA_RECTAL_DIS_K40_RNA_MIz16_.GAAAGC[ACG].	kidney	0.000816165	0.00066	MPS+: 100(NAmo)| MPS–: 99(89.47mo)	15.1634008356417|-11.6753130271157	0.00144468	3.03088	overall_survival	NA	6681	FIRE1KB3p
MSigDBGO_1092	GO_REGULATION_OF_CELL_CYCLE_G2_M_PHASE_TRANSITION	kidney	1.83628e-05	2e-05	MPS+: 98(52.8mo)| MPS–: 100(98.03mo)	5.72944823735166|-5.28128984114591	4.74224e-05	0.319897	overall_survival	NA	6683	MSigDBGO
FIRE1KB3p_1981	TCGA_COLON_DIS_K40_RNA_MIz14_[AGT]G[ACT]ATGCA.	kidney	0.000124307	0.00013	MPS+: 150(NAmo)| MPS–: 146(89.47mo)	13.760216997429|-8.55440845681987	0.000226051	2.70134	overall_survival	NA	6688	FIRE1KB3p
FIRE1KB3p_1372	TCGA_AML_DIS_K5_RNA_MIz28_.AGGCA[AT]T.	kidney	7.09209e-06	1e-05	MPS+: 199(NAmo)| MPS–: 195(86.97mo)	5.71610774089217|-3.88170027785948	1.48851e-05	2.5651	overall_survival	NA	6699	FIRE1KB3p
FIRE1KB3p_3999	TCGA_LUNG_AD_DIS_K10_RNA_MIz23_.[CG]TTGTG[AC][ACG]	kidney	0.000359833	0.00026	MPS+: 100(NAmo)| MPS–: 98(89.47mo)	12.739459087742|-9.57326428001953	0.000698342	3.12385	overall_survival	NA	6702	FIRE1KB3p
FIRE1KB3p_1887	TCGA_MELANOMA_DIS_K5_RNA_MIz48_[AGT]CT[CG]CTTT.	kidney	0.000533908	0.00039	MPS+: 100(NAmo)| MPS–: 98(98.03mo)	21.6999714739968|-16.2334896575764	0.00100968	3.12351	overall_survival	NA	6704	FIRE1KB3p
FIRE1KB3p_4625	TCGA_UTERINE_ENDOMETRIAL_DIS_K45_RNA_MIz18_.G[CG]ATA[CG][CGT][ACT]	kidney	5.92892e-05	6e-05	MPS+: 148(NAmo)| MPS–: 147(89.47mo)	15.9450136673616|-10.2763907427273	0.00011582	2.7348	overall_survival	NA	6705	FIRE1KB3p
MSigDBGO_2577	GO_DETECTION_OF_STIMULUS	kidney	5.16329e-06	0	MPS+: 246(98.03mo)| MPS–: 249(NAmo)	13.5120251048099|-17.3062098556514	1.06871e-05	0.399913	overall_survival	NA	6715	MSigDBGO
FIRE1KB3p_1106	TCGA_COLON_DIS_K40_RNA_MIz9_.ACTT[AC]GA.	kidney	7.58448e-05	7e-05	MPS+: 149(NAmo)| MPS–: 147(98.03mo)	9.68894140935296|-7.08230578687973	0.000142995	2.69846	overall_survival	NA	6730	FIRE1KB3p
FIRE1KB3p_4888	TCGA_KIDNEY_DIS_K45_RNA_MIz9_.GTG[AC]AGT.	kidney	0.000493489	0.00037	MPS+: 99(NAmo)| MPS–: 98(98.03mo)	12.940281236584|-10.0585837669763	0.000981834	3.24395	overall_survival	NA	6738	FIRE1KB3p
FIRE1KB3p_4357	TCGA_BREAST_DIS_K45_RNA_MIz22_.GA[ACG]TTCA.	kidney	0.000304022	0.0002	MPS+: 100(NAmo)| MPS–: 98(86.97mo)	17.251318722973|-12.7370660499045	0.000604921	3.11827	overall_survival	NA	6740	FIRE1KB3p
FIRE1KB3p_4475	TCGA_KIDNEY_DIS_K10_RNA_MIz18_.G[AG]TAAGA.	kidney	0.000242852	0.00024	MPS+: 150(NAmo)| MPS–: 147(NAmo)	9.24365108790099|-6.51943877101963	0.000413383	2.6661	overall_survival	NA	6742	FIRE1KB3p
MSigDBGO_2251	GO_MITOTIC_CELL_CYCLE_CHECKPOINT	kidney	2.18525e-06	0	MPS+: 98(52.93mo)| MPS–: 98(NAmo)	4.63157923964645|-3.50699018402334	7.3999e-06	0.298626	overall_survival	NA	6745	MSigDBGO
FIRE1KBup_40	TCGA_SARCOMA_DIS_K45_DNA_MIz16_.A[AG][AG]TCG[CT].	kidney	9.15844e-07	0	MPS+: 247(NAmo)| MPS–: 244(86.7mo)	5.06372961780856|-3.4008245545436	2.13046e-06	2.51697	overall_survival	NA	6748	FIRE1KBup
FIRE1KB3p_1521	TCGA_UTERINE_ENDOMETRIAL_DIS_K10_RNA_MIz28_[AGT][AC]TG[AC]AG[CG][AT]	kidney	0.000314364	0.00022	MPS+: 99(NAmo)| MPS–: 98(98.03mo)	12.5818236360011|-10.5162144449089	0.000649414	3.24036	overall_survival	NA	6755	FIRE1KB3p
FIRE1KB3p_5419	TCGA_UTERINE_ENDOMETRIAL_DIS_K45_RNA_MIz30_.TCAT[AGT]C[CGT].	kidney	0.0003078	0.00021	MPS+: 100(NAmo)| MPS–: 98(89.47mo)	25.805122021987|-19.8806297393911	0.00061326	3.11168	overall_survival	NA	6774	FIRE1KB3p
FIRE1KB3p_2809	TCGA_BREAST_DIS_K45_RNA_MIz26_[AT]C[GT][AG]TC[AG][AGT].	kidney	9.17304e-05	9e-05	MPS+: 150(NAmo)| MPS–: 146(98.03mo)	13.5269720421645|-10.0965345067591	0.000171669	2.69511	overall_survival	NA	6779	FIRE1KB3p
FIRE1KB3p_3993	TCGA_UTERINE_ENDOMETRIAL_DIS_K45_RNA_MIz11_.[CGT]TGCA[AC]G.	kidney	0.000619778	0.00057	MPS+: 75(NAmo)| MPS–: 74(118.47mo)	11.8678167597829|-9.81934531745624	0.00188243	4.87598	overall_survival	NA	6783	FIRE1KB3p
FIRE1KB3p_1965	TCGA_THYMOMA_DIS_K10_RNA_MIz13_[AGT]G[AC]AGGTA.	kidney	0.000136241	0.00013	MPS+: 74(NAmo)| MPS–: 74(89.47mo)	8.08795561688579|-6.84894708227771	0.000841612	6.19624	overall_survival	NA	6784	FIRE1KB3p
FIRE1KB3p_3135	TCGA_BREAST_DIS_K45_RNA_MIz11_.CAAC[CT]G[CT].	kidney	0.000460312	0.00035	MPS+: 100(NAmo)| MPS–: 98(86.97mo)	7.23614727890667|-5.63344944582001	0.00088123	3.10964	overall_survival	NA	6785	FIRE1KB3p
FIRE1KB3p_1759	TCGA_LUNG_SQ_DIS_K45_RNA_MIz19_[AGT][CG]ATT[CG]G[AT].	kidney	4.70285e-05	6e-05	MPS+: 149(NAmo)| MPS–: 147(89.47mo)	15.0922438380685|-10.3173482365548	9.21184e-05	2.69359	overall_survival	NA	6799	FIRE1KB3p
FIRE1KB3p_3315	TCGA_PROSTATE_DIS_K5_RNA_MIz22_.CAGACTT.	kidney	4.41388e-06	0	MPS+: 74(NAmo)| MPS–: 74(54.2mo)	8.83507022440188|-7.85449945351224	5.73008e-05	6.1766	overall_survival	NA	6800	FIRE1KB3p
FIRE1KB3p_5664	TCGA_KIDNEY_DIS_K45_RNA_MIz14_.TGT[AT]AC[CG].	kidney	4.13247e-05	5e-05	MPS+: 150(NAmo)| MPS–: 146(86.97mo)	10.0945863657745|-7.09030969778017	8.191e-05	2.69346	overall_survival	NA	6801	FIRE1KB3p
FIRE1KB3p_1912	TCGA_PARAGANGLIOMA_DIS_K40_RNA_MIz11_[AGT]CTTT[CG]G[ACG][AGT]	kidney	0.000178501	0.0002	MPS+: 75(NAmo)| MPS–: 74(NAmo)	14.2429184904254|-11.2075279067882	0.000680163	4.86371	overall_survival	NA	6805	FIRE1KB3p
TEISERp_505	TCGA_BREAST_DIS_K45_KMERLOOPISEQ14_RNA_MIz43_SBNGGNNCYNNB_((((....))))	kidney	0.00200669	0.00173	MPS+: 98(NAmo)| MPS–: 99(NAmo)	34.0023281874521|-26.8260039999308	0.00345826	3.23057	overall_survival	NA	6808	TEISERp
FIRE1KB3p_991	TCGA_BLADDER_DIS_K45_RNA_MIz14_[ACT]G[AG]C[CG]T[AT][AGT][AT]	kidney	4.15231e-05	5e-05	MPS+: 150(NAmo)| MPS–: 147(98.03mo)	12.2701544132429|-8.56782431479328	8.06325e-05	2.65978	overall_survival	NA	6812	FIRE1KB3p
TEISERp_386	TCGA_LIVER_DIS_K40_MINI6xISEQ14_RNA_MIz13_NAGAAANNNNNNNUYUN_((((.........))))	kidney	6.21783e-07	0	MPS+: 248(NAmo)| MPS–: 247(89.47mo)	10.503765870449|-5.2401244793067	1.44921e-06	2.49489	overall_survival	NA	6823	TEISERp
MSigDBGO_4373	GO_PROTON_TRANSPORTING_V_TYPE_ATPASE_COMPLEX	kidney	2.0992e-05	2e-05	MPS+: 84(NAmo)| MPS–: 66(65.47mo)	3.07149908863654|-3.07733042952954	7.82582e-05	4.19404	overall_survival	NA	6840	MSigDBGO
FIRE1KB3p_4818	TCGA_UTERINE_ENDOMETRIAL_DIS_K10_RNA_MIz16_.GT[AT]CACA.	kidney	5.27971e-05	6e-05	MPS+: 148(NAmo)| MPS–: 147(89.47mo)	8.96424860400352|-6.03309814243364	0.000103744	2.72409	overall_survival	NA	6845	FIRE1KB3p
MSigDBGO_9177	GO_PROXIMAL_PROMOTER_SEQUENCE_SPECIFIC_DNA_BINDING	kidney	0.000747265	0.00067	MPS+: 74(NAmo)| MPS–: 73(NAmo)	6.77759713657385|-5.20735986343423	0.00472628	0.121435	overall_survival	NA	6847	MSigDBGO
MSigDBGO_176	GO_POSITIVE_REGULATION_OF_ADAPTIVE_IMMUNE_RESPONSE	kidney	0.000117774	0.0001	MPS+: 99(76.63mo)| MPS–: 99(NAmo)	5.05248740071744|-3.68166030721374	0.000258787	0.322548	overall_survival	NA	6860	MSigDBGO
FIRE1KB3p_2258	TCGA_BREAST_CON_LOG2R_bins25_RNA_MIz14_[AGT]GT[CGT]GCA[AT].	kidney	0.00012636	0.0001	MPS+: 100(NAmo)| MPS–: 97(89.47mo)	16.704143106476|-12.0881198448375	0.000283202	3.21693	overall_survival	NA	6881	FIRE1KB3p
MSigDB_1033	REACTOME_S_PHASE	kidney	2.26375e-05	2e-05	MPS+: 148(66mo)| MPS–: 148(NAmo)	4.62338667104681|-4.43526802485437	4.69957e-05	0.372158	overall_survival	NA	6889	MSigDB
FIRE1KB3p_3936	TCGA_COLON_DIS_K5_RNA_MIz17_[CGT]G.[CG]GTTA.	kidney	1.42646e-05	2e-05	MPS+: 200(NAmo)| MPS–: 197(89.47mo)	5.07656963411829|-3.43748394459652	2.79984e-05	2.52951	overall_survival	NA	6899	FIRE1KB3p
FIRE1KB3p_5020	TCGA_LUNG_SQ_DIS_K10_RNA_MIz15_.TA[ACT]C[CG]AC.	kidney	0.0022821	0.00199	MPS+: 100(NAmo)| MPS–: 99(118.47mo)	7.16625454545799|-5.0901113286469	0.00365518	2.99923	overall_survival	NA	6906	FIRE1KB3p
MSigDB_5103	REACTOME_HDR_THROUGH_HOMOLOGOUS_RECOMBINATION_HRR	kidney	2.37374e-05	2e-05	MPS+: 124(52.93mo)| MPS–: 99(NAmo)	3.26470618350752|-3.25694463332105	5.21377e-05	0.348024	overall_survival	NA	6909	MSigDB
FIRE1KB3p_2540	TCGA_THYROID_DIS_K40_RNA_MIz14_.AT[AC]GAC[ACT].	kidney	3.98254e-05	5e-05	MPS+: 149(NAmo)| MPS–: 147(89.47mo)	10.7133224698498|-7.08726399007575	7.8153e-05	2.68454	overall_survival	NA	6915	FIRE1KB3p
MSigDBGO_299	GO_REGULATION_OF_NUCLEAR_DIVISION	kidney	2.08866e-05	2e-05	MPS+: 99(47.73mo)| MPS–: 98(NAmo)	4.33592413684422|-3.33584823374128	5.69144e-05	0.311516	overall_survival	NA	6919	MSigDBGO
FIRE1KB3p_599	TCGA_UTERINE_ENDOMETRIAL_DIS_K45_RNA_MIz18_.A[CGT]GTTG[CG][ACT]	kidney	0.00016181	0.00015	MPS+: 99(NAmo)| MPS–: 97(89.47mo)	14.79605241083|-13.0912719005827	0.000373118	3.30879	overall_survival	NA	6937	FIRE1KB3p
MSigDB_932	REACTOME_ASSEMBLY_OF_THE_PRE_REPLICATIVE_COMPLEX	kidney	9.34015e-05	8e-05	MPS+: 99(54.63mo)| MPS–: 100(NAmo)	4.7762231673438|-4.95537675914446	0.000198029	0.333988	overall_survival	NA	6950	MSigDB
FIRE1KB3p_955	TCGA_ESOPHAGEAL_DIS_K45_RNA_MIz10_[ACT][CT]GTA[ACG][CG]C[ACT]	kidney	0.000533521	0.00039	MPS+: 100(NAmo)| MPS–: 98(98.03mo)	10.7506791360364|-8.31928040220413	0.000999723	3.08708	overall_survival	NA	6953	FIRE1KB3p
MSigDBGO_1292	GO_REGULATION_OF_HEMOPOIESIS	kidney	4.69735e-05	6e-05	MPS+: 146(76.63mo)| MPS–: 150(NAmo)	6.21246117395061|-4.72987617226183	9.15642e-05	0.373118	overall_survival	NA	6959	MSigDBGO
FIRE1KB3p_895	TCGA_CERVICAL_DIS_K45_RNA_MIz21_[ACT][CG][AGT]TC[AG]GA[AT]	kidney	0.000109096	0.00011	MPS+: 149(NAmo)| MPS–: 147(98.03mo)	18.9030798060117|-11.4970354001463	0.000199292	2.67952	overall_survival	NA	6970	FIRE1KB3p
FIRE1KB3p_1900	TCGA_BLADDER_DIS_K45_RNA_MIz11_[AGT]CTGT[AC]G[CGT].	kidney	0.000776047	0.00063	MPS+: 100(NAmo)| MPS–: 98(89.47mo)	10.3740326580772|-8.63136652668219	0.00141514	3.08613	overall_survival	NA	6971	FIRE1KB3p
MSigDB_626	REACTOME_SIGNALING_BY_RHO_GTPASES	kidney	1.52008e-05	2e-05	MPS+: 98(56.53mo)| MPS–: 98(NAmo)	6.92780923786352|-5.0775963874567	4.40362e-05	0.303075	overall_survival	NA	6979	MSigDB
MSigDBONC_65	LTE2_UP.V1_DN	kidney	0.000422616	0.00032	MPS+: 98(120.5mo)| MPS–: 99(NAmo)	8.86246917179218|-5.86404436174645	0.000848482	0.31261	overall_survival	NA	6983	MSigDBONC
FIRE1KB3p_899	TCGA_COLON_DIS_K40_RNA_MIz12_[ACT][CG]CA[CT]TAG.	kidney	0.000331796	0.00023	MPS+: 100(NAmo)| MPS–: 98(89.47mo)	11.0903670203072|-9.03855971319251	0.000637432	3.08235	overall_survival	NA	6989	FIRE1KB3p
FIRE1KB3p_1823	TCGA_COLON_DIS_K40_RNA_MIz16_[AGT][CG]TA[CG][AC]CT.	kidney	0.000175847	0.00016	MPS+: 100(NAmo)| MPS–: 98(86.97mo)	13.8544493564446|-10.440675418002	0.000365305	3.08151	overall_survival	NA	7000	FIRE1KB3p
MSigDBGO_3218	GO_REGULATION_OF_CELL_CYCLE_PROCESS	kidney	2.54841e-09	0	MPS+: 74(28.5mo)| MPS–: 74(NAmo)	9.83100653141185|-8.8907618170488	1.12644e-07	0.170596	overall_survival	NA	7007	MSigDBGO
FIRE1KBup_437	TCGA_MELANOMA_DIS_K40_DNA_MIz14_[ACT][CG]GT[CG]ACG.	kidney	9.25559e-09	0	MPS+: 364(NAmo)| MPS–: 366(76.63mo)	3.14879482209752|-3.14053574839066	2.74931e-08	2.46651	overall_survival	NA	7011	FIRE1KBup
FIRE1KBup_988	TCGA_CERVICAL_DIS_K45_DNA_MIz17_.CG[AC][CT]A[AGT]A.	kidney	0.000126568	0.00014	MPS+: 149(NAmo)| MPS–: 146(120.5mo)	6.84478178891131|-5.66982576791453	0.000230886	2.70682	overall_survival	NA	7026	FIRE1KBup
FIRE1KB3p_2536	TCGA_PANCREATIC_DIS_K45_RNA_MIz24_.AT[AC][CGT]GC[AC].	kidney	0.000360611	0.00026	MPS+: 100(NAmo)| MPS–: 98(89.47mo)	15.0816951656915|-11.062458658417	0.000696979	3.07879	overall_survival	NA	7027	FIRE1KB3p
FIRE1KB3p_1268	TCGA_MELANOMA_DIS_K5_RNA_MIz39_.AG[AT]AGTC.	kidney	8.7588e-05	9e-05	MPS+: 149(NAmo)| MPS–: 147(89.47mo)	8.36175651144255|-5.37202565039254	0.000162213	2.67586	overall_survival	NA	7028	FIRE1KB3p
FIRE1KB3p_1323	TCGA_SARCOMA_DIS_K45_RNA_MIz20_.[AG]C[GT]AT[AGT]G[AGT]	kidney	4.5381e-05	5e-05	MPS+: 149(NAmo)| MPS–: 147(89.47mo)	15.1718149079157|-10.9289481052982	8.77969e-05	2.67492	overall_survival	NA	7036	FIRE1KB3p
FIRE1KBup_1202	TCGA_UTERINE_ENDOMETRIAL_DIS_K10_DNA_MIz22_[CGT]CGTT[CGT]T[CG].	kidney	2.45142e-06	0	MPS+: 247(NAmo)| MPS–: 243(118.47mo)	5.38252366482833|-3.82516288383536	5.29917e-06	2.50009	overall_survival	NA	7038	FIRE1KBup
FIRE1KB3p_5362	TCGA_PROSTATE_DIS_K40_RNA_MIz21_.TCA[AT]TTC.	kidney	9.36788e-05	9e-05	MPS+: 148(NAmo)| MPS–: 147(98.03mo)	17.6270802070927|-11.0575842380653	0.000172447	2.70393	overall_survival	NA	7044	FIRE1KB3p
FIRE1KB3p_585	TCGA_LUNG_SQ_DIS_K45_RNA_MIz13_.AC[GT][CG]G[AGT]A[ACT]	kidney	0.000193365	0.00017	MPS+: 99(NAmo)| MPS–: 98(86.97mo)	13.3479879174838|-10.1022626680954	0.000414003	3.18843	overall_survival	NA	7045	FIRE1KB3p
FIRE1KB3p_3206	TCGA_KIDNEY_DIS_K45_RNA_MIz22_.CA[AT]T[AGT]GC.	kidney	0.000162485	0.00015	MPS+: 100(NAmo)| MPS–: 97(89.47mo)	19.8385567536959|-15.7548190778077	0.000347666	3.18794	overall_survival	NA	7049	FIRE1KB3p
FIRE1KB3p_1962	TCGA_KIDNEY_DIS_K45_RNA_MIz9_[AGT]G[AC]AACCA.	kidney	0.000351768	0.00026	MPS+: 100(NAmo)| MPS–: 99(86.97mo)	6.22328530249678|-4.32108766031746	0.000654659	2.9796	overall_survival	NA	7050	FIRE1KB3p
FIRE1KB3p_4191	TCGA_GLIOMA_DIS_K45_RNA_MIz27_.CT[CGT]TAG[CT].	kidney	0.000334756	0.00025	MPS+: 100(NAmo)| MPS–: 97(89.47mo)	24.6519750198494|-18.8020446832268	0.000678537	3.18744	overall_survival	NA	7052	FIRE1KB3p
FIRE1KB3p_5279	TCGA_TESTICULAR_DIS_K45_RNA_MIz12_.TATA[CG]G[CGT].	kidney	4.60482e-05	6e-05	MPS+: 149(NAmo)| MPS–: 146(86.97mo)	15.6174712999289|-10.8873552198351	8.98431e-05	2.7037	overall_survival	NA	7053	FIRE1KB3p
FIRE1KB3p_3676	TCGA_ESOPHAGEAL_DIS_K45_RNA_MIz14_.[CG]AAT[AGT]GC.	kidney	0.00015107	0.00013	MPS+: 100(NAmo)| MPS–: 97(89.47mo)	17.1973307281546|-13.6117348220338	0.000325709	3.18662	overall_survival	NA	7057	FIRE1KB3p
FIRE1KB3p_2053	TCGA_BREAST_DIS_K10_RNA_MIz31_[AGT]G[AT]TCAC[AT][ACT]	kidney	0.00018166	0.00019	MPS+: 150(NAmo)| MPS–: 145(98.03mo)	10.9891603714919|-6.70872183475118	0.000320318	2.70327	overall_survival	NA	7065	FIRE1KB3p
MSigDBMOT_247	E2F_Q3	kidney	5.39896e-05	4e-05	MPS+: 98(65.47mo)| MPS–: 98(NAmo)	3.89534005735203|-3.22119405294473	0.000138302	0.304531	overall_survival	NA	7066	MSigDBMOT
FIRE1KB3p_5285	TCGA_LIVER_DIS_K40_RNA_MIz17_.T[AT][AGT][ACT]CG[GT][ACG]	kidney	0.000349562	0.00026	MPS+: 99(NAmo)| MPS–: 98(89.47mo)	12.5678103222544|-9.62330412855063	0.000698977	3.18435	overall_survival	NA	7071	FIRE1KB3p
MSigDBGO_4914	GO_CHEMOKINE_ACTIVITY	kidney	6.81795e-05	7e-05	MPS+: 113(89.47mo)| MPS–: 165(NAmo)	3.03421913045154|-3.02786989356849	0.000134529	0.362443	overall_survival	NA	7076	MSigDBGO
FIRE1KB3p_3951	TCGA_COLON_DIS_K40_RNA_MIz13_[CGT][GT]CAC.GT.	kidney	0.000453145	0.00034	MPS+: 100(NAmo)| MPS–: 98(86.7mo)	12.4446954384722|-9.74337936365527	0.000855981	3.07095	overall_survival	NA	7081	FIRE1KB3p
FIRE1KB3p_5563	TCGA_SARCOMA_DIS_K45_RNA_MIz9_.TGA[CGT]GTG[ACT]	kidney	0.000502931	0.00037	MPS+: 100(NAmo)| MPS–: 98(98.03mo)	8.97022136140327|-7.70916660697133	0.000946193	3.06977	overall_survival	NA	7085	FIRE1KB3p
FIRE1KB3p_4617	TCGA_MELANOMA_DIS_K40_RNA_MIz11_.GCC[GT]TTA.	kidney	5.07786e-05	6e-05	MPS+: 148(NAmo)| MPS–: 146(89.47mo)	9.44634491018411|-6.19722356469811	0.00010011	2.71984	overall_survival	NA	7093	FIRE1KB3p
FIRE1KB3p_5062	TCGA_MELANOMA_DIS_K40_RNA_MIz17_.TAC[ACG]G.G[ACT]	kidney	0.000381038	0.00027	MPS+: 99(NAmo)| MPS–: 97(89.47mo)	14.5679121118689|-11.661745624686	0.000789315	3.27472	overall_survival	NA	7097	FIRE1KB3p
FIRE1KB3p_5256	TCGA_PANCREATIC_DIS_K45_RNA_MIz7_.TAGTGAG.	kidney	2.71117e-05	2e-05	MPS+: 148(NAmo)| MPS–: 146(89.47mo)	4.41264088245045|-3.7537671310874	5.58489e-05	2.71955	overall_survival	NA	7099	FIRE1KB3p
FIRE1KB3p_4243	TCGA_RECTAL_DIS_K40_RNA_MIz14_.[CT]G[CT][CG]AGA.	kidney	0.000550548	0.00041	MPS+: 99(NAmo)| MPS–: 98(86.97mo)	13.0713224159502|-10.4015354605776	0.00106382	3.17804	overall_survival	NA	7115	FIRE1KB3p
FIRE1KB3p_1180	TCGA_UTERINE_ENDOMETRIAL_DIS_K10_RNA_MIz26_[ACT]TT[CG]AG[GT]C[AGT]	kidney	0.000334834	0.00025	MPS+: 100(NAmo)| MPS–: 98(89.47mo)	13.6257905858191|-10.1262322611917	0.000649597	3.06594	overall_survival	NA	7118	FIRE1KB3p
FIRE1KB3p_3804	TCGA_BLADDER_DIS_K45_RNA_MIz14_.[CGT]AA[CT]CAC.	kidney	0.00018422	0.00019	MPS+: 149(NAmo)| MPS–: 147(118.47mo)	10.029385371363|-7.10329907777856	0.000321371	2.66645	overall_survival	NA	7139	FIRE1KB3p
FIRE1KB3p_2901	TCGA_THYMOMA_DIS_K45_RNA_MIz24_[AT]G[AG]TA[ACG]G[AC].	kidney	9.23101e-05	9e-05	MPS+: 149(NAmo)| MPS–: 147(89.47mo)	21.7917202745939|-14.3913249714281	0.000169691	2.66642	overall_survival	NA	7140	FIRE1KB3p
MSigDBGO_3423	GO_NEGATIVE_REGULATION_OF_MULTICELLULAR_ORGANISMAL_PROCESS	kidney	6.48189e-05	0.0001	MPS+: 199(76.63mo)| MPS–: 198(NAmo)	6.91629493580495|-6.44200439972422	0.000113763	0.397382	overall_survival	NA	7142	MSigDBGO
FIRE1KB3p_3705	TCGA_THYROID_DIS_K5_RNA_MIz61_.[CG][AGT]TCAGA.	kidney	0.000223126	0.00018	MPS+: 99(NAmo)| MPS–: 98(86.97mo)	22.5808336360814|-17.4808197618999	0.000467477	3.17345	overall_survival	NA	7146	FIRE1KB3p
FIRE1KB3p_5530	TCGA_KIDNEY_DIS_K45_RNA_MIz15_.TCTT[CG]TG.	kidney	0.000472942	0.00036	MPS+: 100(NAmo)| MPS–: 98(86.97mo)	12.9899252578365|-11.4815900346588	0.000875285	3.05907	overall_survival	NA	7157	FIRE1KB3p
FIRE1KB3p_1554	TCGA_PROSTATE_DIS_K40_RNA_MIz12_[AGT][AG]TAGAC[CT].	kidney	4.52639e-05	5e-05	MPS+: 149(NAmo)| MPS–: 147(89.47mo)	10.1285233352788|-7.29355176199778	8.73847e-05	2.66528	overall_survival	NA	7159	FIRE1KB3p
FIRE1KB3p_1291	TCGA_KIDNEY_DIS_K45_RNA_MIz11_.[AG]CAGCAA.	kidney	0.000650089	0.00049	MPS+: 100(NAmo)| MPS–: 97(89.47mo)	8.45836132264471|-6.55161004610531	0.0012267	3.17249	overall_survival	NA	7162	FIRE1KB3p
MSigDBGO_3537	GO_POSITIVE_REGULATION_OF_DEFENSE_RESPONSE	kidney	8.91267e-05	8e-05	MPS+: 98(74.23mo)| MPS–: 98(NAmo)	13.1783311740144|-10.4508448705813	0.000214355	0.306574	overall_survival	NA	7170	MSigDBGO
FIRE1KBup_470	TCGA_MELANOMA_DIS_K40_DNA_MIz29_.[ACT]T[AGT]CG[CT]A[ACG]	kidney	1.08424e-05	2e-05	MPS+: 199(NAmo)| MPS–: 194(89.47mo)	6.96789059150991|-5.69477078240295	2.15543e-05	2.54029	overall_survival	NA	7194	FIRE1KBup
FIRE1KB3p_3332	TCGA_GBM_DIS_K45_RNA_MIz10_.C[AG]CAG[GT]T.	kidney	6.52565e-05	0.0001	MPS+: 198(NAmo)| MPS–: 196(118.47mo)	6.5513625187147|-5.13442836525415	0.000115624	2.53098	overall_survival	NA	7208	FIRE1KB3p
FIRE1KB3p_1130	TCGA_SARCOMA_DIS_K45_RNA_MIz13_[ACT]T[AT][GT]C[AG]C[CG].	kidney	0.00116633	0.00102	MPS+: 100(NAmo)| MPS–: 98(118.47mo)	11.7908975706355|-8.91914629068047	0.00201062	3.05049	overall_survival	NA	7209	FIRE1KB3p
FIRE1KB3p_3665	TCGA_SARCOMA_DIS_K45_RNA_MIz12_.[CG]AA[ACG]TGC[ACG]	kidney	0.00116114	0.00108	MPS+: 75(NAmo)| MPS–: 74(NAmo)	18.6961457061358|-13.0533464945788	0.00300404	4.56217	overall_survival	NA	7210	FIRE1KB3p
FIRE1KB3p_1589	TCGA_PARAGANGLIOMA_DIS_K40_RNA_MIz18_[AGT][AT]C[AG][AC][GT]C[AG][AGT]	kidney	0.000272711	0.00024	MPS+: 149(NAmo)| MPS–: 147(NAmo)	11.1527697480001|-7.93552785862001	0.000462429	2.66046	overall_survival	NA	7213	FIRE1KB3p
FIRE1KB3p_2450	TCGA_PANCREATIC_DIS_K10_RNA_MIz23_.[AGT]TGC[GT]AG.	kidney	3.35636e-05	4e-05	MPS+: 150(NAmo)| MPS–: 148(66mo)	7.38780218412755|-6.20161257293816	6.46099e-05	2.60756	overall_survival	NA	7218	FIRE1KB3p
MSigDB_4522	REACTOME_MACROAUTOPHAGY	kidney	8.96252e-05	0.0001	MPS+: 161(NAmo)| MPS–: 147(75.2mo)	2.89240323805292|-2.89355761395713	0.000154669	2.59066	overall_survival	NA	7226	MSigDB
TEISERp_676	TCGA_LIVER_CON_LOG2R_bins10_bins_10_MINI6xISEQ0_RNA_MIz13_UYNAHVDHKNDHKDUNRR_(((((........)))))	kidney	0.000173278	0.00017	MPS+: 150(NAmo)| MPS–: 146(NAmo)	9.25808929102529|-5.81047879072589	0.000301859	2.65978	overall_survival	NA	7230	TEISERp
FIRE1KB3p_3687	TCGA_BLADDER_DIS_K45_RNA_MIz31_.[CG][ACT]ATGC[AG].	kidney	0.0012818	0.00112	MPS+: 100(NAmo)| MPS–: 98(98.03mo)	19.6719369842548|-15.6226067827705	0.00217948	3.04505	overall_survival	NA	7245	FIRE1KB3p
FIRE1KB3p_4211	TCGA_SARCOMA_DIS_K45_RNA_MIz18_.CTGA[AT][AGT]G[AT]	kidney	0.000110618	0.00011	MPS+: 149(NAmo)| MPS–: 146(98.03mo)	13.6043418179997|-9.31707598818132	0.000201942	2.6894	overall_survival	NA	7247	FIRE1KB3p
FIRE1KB3p_2039	TCGA_PARAGANGLIOMA_DIS_K5_RNA_MIz20_[AGT]GATC[AT]GT[AGT]	kidney	0.000105201	9e-05	MPS+: 100(NAmo)| MPS–: 98(63.77mo)	8.72456067222147|-8.00585816309665	0.000224128	3.04317	overall_survival	NA	7256	FIRE1KB3p
FIRE1KB3p_1218	TCGA_PARAGANGLIOMA_DIS_K40_RNA_MIz24_.AG[ACG]AGAA.	kidney	0.000254498	0.00024	MPS+: 149(NAmo)| MPS–: 147(98.03mo)	20.4444039024887|-13.2269566554052	0.000430871	2.6556	overall_survival	NA	7262	FIRE1KB3p
FIRE1KB3p_836	TCGA_LUNG_SQ_DIS_K45_RNA_MIz12_[ACT]CA[AC]A[CT]AC.	kidney	0.000315244	0.00022	MPS+: 100(NAmo)| MPS–: 98(89.47mo)	13.0041904318361|-9.237039752148	0.000601344	3.03973	overall_survival	NA	7278	FIRE1KB3p
FIRE1KB3p_240	TCGA_BREAST_CON_LOG2R_bins25_RNA_MIz21_.[AC]AC[AT]GCA[ACT]	kidney	0.00103157	0.00086	MPS+: 100(NAmo)| MPS–: 98(98.03mo)	13.5050997888565|-9.89762977620872	0.00178136	3.03944	overall_survival	NA	7280	FIRE1KB3p
FIRE1KB3p_4806	TCGA_SARCOMA_DIS_K10_RNA_MIz28_.GTA[GT][CG][GT]C.	kidney	0.000706309	0.00056	MPS+: 100(NAmo)| MPS–: 98(89.47mo)	12.9852898250505|-9.97711493779732	0.00126487	3.03794	overall_survival	NA	7314	FIRE1KB3p
MSigDBGO_4159	GO_EXTRACELLULAR_MATRIX_COMPONENT	kidney	5.02773e-05	6e-05	MPS+: 149(66mo)| MPS–: 146(NAmo)	4.30703278606236|-3.52744504247252	9.69259e-05	0.372584	overall_survival	NA	7315	MSigDBGO
MSigDBGO_4676	GO_HYDROLASE_ACTIVITY_ACTING_ON_ESTER_BONDS	kidney	0.000123409	0.0001	MPS+: 97(NAmo)| MPS–: 84(68.1mo)	3.0873122793324|-3.08413987405191	0.000305532	3.46192	overall_survival	NA	7320	MSigDBGO
FIRE1KB3p_3992	TCGA_PROSTATE_DIS_K40_RNA_MIz14_.[CGT]TGATGC.	kidney	0.00189918	0.00164	MPS+: 100(NAmo)| MPS–: 98(118.47mo)	10.3238270159526|-8.07130807365814	0.00312257	3.03682	overall_survival	NA	7331	FIRE1KB3p
FIRE1KB3p_1340	TCGA_LUNG_AD_DIS_K10_RNA_MIz35_.AG[CT][CG]G[AT]T.	kidney	3.54484e-05	5e-05	MPS+: 149(NAmo)| MPS–: 146(86.97mo)	11.9312788441375|-7.98729687150168	7.03225e-05	2.682	overall_survival	NA	7342	FIRE1KB3p
FIRE1KB3p_2543	TCGA_COLON_DIS_K40_RNA_MIz13_.A..TACG[AGT]	kidney	1.49199e-05	2e-05	MPS+: 199(NAmo)| MPS–: 195(89.47mo)	5.57022592054455|-3.4883515593105	2.9155e-05	2.52525	overall_survival	NA	7344	FIRE1KB3p
FIRE1KB3p_4496	TCGA_GBM_DIS_K45_RNA_MIz16_.G[AT]A[AC][GT]CC.	kidney	0.00205112	0.00177	MPS+: 100(NAmo)| MPS–: 98(NAmo)	13.683099379468|-9.59074601606648	0.00334145	3.03052	overall_survival	NA	7365	FIRE1KB3p
FIRE1KB3p_3560	TCGA_GBM_DIS_K45_RNA_MIz17_.C[CG][AT][AC]TA[GT][AGT]	kidney	0.00077533	0.00063	MPS+: 100(NAmo)| MPS–: 98(98.03mo)	17.185049939436|-13.9101808683853	0.00137387	3.0304	overall_survival	NA	7366	FIRE1KB3p
FIRE1KB3p_5610	TCGA_HEAD_NECK_DIS_K40_RNA_MIz26_.TGCA[CG][AGT]A.	kidney	0.00118364	0.00104	MPS+: 100(NAmo)| MPS–: 98(98.03mo)	20.1719868247912|-15.6194172140509	0.00202379	3.02863	overall_survival	NA	7378	FIRE1KB3p
FIRE1KB3p_4622	TCGA_HEAD_NECK_DIS_K5_RNA_MIz24_.G[CG]A[AT]TAG[AC]	kidney	9.13982e-05	9e-05	MPS+: 150(NAmo)| MPS–: 147(89.47mo)	10.2725783185596|-6.59425706240669	0.000164505	2.61404	overall_survival	NA	7381	FIRE1KB3p
FIRE1KB3p_4946	TCGA_COLON_DIS_K40_RNA_MIz13_.GTTCA[CGT]A[AT]	kidney	0.000115293	0.00012	MPS+: 148(NAmo)| MPS–: 147(98.03mo)	12.9344840929362|-8.86211361846718	0.000208105	2.67755	overall_survival	NA	7390	FIRE1KB3p
FIRE1KB3p_996	TCGA_LUNG_SQ_DIS_K45_RNA_MIz15_[ACT]GATA[ACG]G[AC].	kidney	7.5508e-05	7e-05	MPS+: 148(NAmo)| MPS–: 147(89.47mo)	17.4876817848148|-10.7824810298256	0.000140147	2.67691	overall_survival	NA	7399	FIRE1KB3p
FIRE1KB3p_3365	TCGA_BLADDER_DIS_K45_RNA_MIz10_.C[AG]T[AT]AGC.	kidney	9.3977e-05	9e-05	MPS+: 148(NAmo)| MPS–: 147(98.03mo)	9.06240663719356|-5.68303628654535	0.000172696	2.6768	overall_survival	NA	7402	FIRE1KB3p
FIRE1KB3p_1739	TCGA_CERVICAL_DIS_K10_RNA_MIz27_.[AG]T[CG]AA[CG]G.	kidney	0.000509374	0.00037	MPS+: 100(NAmo)| MPS–: 97(NAmo)	10.8189401557214|-8.84498352029811	0.000968908	3.13781	overall_survival	NA	7403	FIRE1KB3p
MSigDBGO_1607	GO_POSITIVE_REGULATION_OF_LYMPHOCYTE_MEDIATED_IMMUNITY	kidney	4.47452e-05	6e-05	MPS+: 184(94.33mo)| MPS–: 164(NAmo)	2.89258188466661|-2.90560465321414	8.27106e-05	0.390825	overall_survival	NA	7411	MSigDBGO
FIRE1KBup_698	TCGA_LUNG_AD_CON_LOG2R_bins25_DNA_MIz17_[AGT][CT]GT[AC]GT[CT][CG]	kidney	0.000188955	0.00017	MPS+: 99(NAmo)| MPS–: 81(70.17mo)	3.15920495526533|-2.91170867139383	0.000445349	3.45526	overall_survival	NA	7416	FIRE1KBup
FIRE1KB3p_180	TCGA_GLIOMA_DIS_K10_RNA_MIz23_.AAT[CG]TGG.	kidney	7.51468e-05	7e-05	MPS+: 149(NAmo)| MPS–: 146(89.47mo)	15.3292337710091|-9.64426300110883	0.000139812	2.67541	overall_survival	NA	7420	FIRE1KB3p
MSigDBGO_1837	GO_POSITIVE_REGULATION_OF_CELL_CYCLE_PROCESS	kidney	9.65336e-06	2e-05	MPS+: 99(52.8mo)| MPS–: 97(NAmo)	3.6946856954552|-3.01269353414918	2.80692e-05	0.310637	overall_survival	NA	7435	MSigDBGO
FIRE1KB3p_1247	TCGA_BLADDER_DIS_K10_RNA_MIz12_.[AG]AGGCTT[AT]	kidney	0.000372712	0.00026	MPS+: 99(NAmo)| MPS–: 97(89.47mo)	7.48483235023935|-6.02254502585183	0.000751679	3.21787	overall_survival	NA	7440	FIRE1KB3p
MSigDBONC_189	LEF1_UP.V1_UP	kidney	0.000311006	0.0003	MPS+: 149(75.2mo)| MPS–: 149(NAmo)	5.20288312180416|-4.6091537933972	0.000510102	0.38573	overall_survival	NA	7448	MSigDBONC
FIRE1KB3p_1790	TCGA_STOMACH_DIS_K10_RNA_MIz20_[AGT][CG]G[AG]AGTA.	kidney	0.000205745	0.00017	MPS+: 99(NAmo)| MPS–: 98(86.97mo)	9.93188363742958|-7.72936408068491	0.000423997	3.12901	overall_survival	NA	7451	FIRE1KB3p
FIRE1KB3p_5001	TCGA_PANCREATIC_DIS_K45_RNA_MIz13_.TA[AC][CG]CTG[AGT]	kidney	0.000325094	0.00031	MPS+: 149(NAmo)| MPS–: 148(98.03mo)	9.75462600603835|-6.71390695260634	0.00053581	2.60931	overall_survival	NA	7453	FIRE1KB3p
MSigDBGO_2890	GO_REGULATION_OF_CELL_ADHESION	kidney	0.000589601	0.00043	MPS+: 99(76.63mo)| MPS–: 99(NAmo)	22.071249778213|-19.9352841450839	0.00107569	0.331312	overall_survival	NA	7458	MSigDBGO
FIRE1KB3p_3683	TCGA_THYMOMA_DIS_K45_RNA_MIz22_.[CG]A[CG]ATGT.	kidney	0.000470342	0.00036	MPS+: 100(NAmo)| MPS–: 98(89.47mo)	20.0306898099245|-14.4781956149375	0.000868076	3.01816	overall_survival	NA	7462	FIRE1KB3p
FIRE1KB3p_4552	TCGA_KIDNEY_DIS_K45_RNA_MIz15_.G[AT]GC[AC]AT.	kidney	0.000347863	0.00026	MPS+: 100(NAmo)| MPS–: 98(89.47mo)	12.9508219807429|-9.12017889403865	0.000653491	3.01597	overall_survival	NA	7476	FIRE1KB3p
MSigDBMOT_250	E2F_Q6	kidney	3.30815e-05	3e-05	MPS+: 148(74.23mo)| MPS–: 147(NAmo)	4.52797532365155|-3.32476121622013	6.55761e-05	0.374394	overall_survival	NA	7480	MSigDBMOT
MSigDBGO_8210	GO_MICROTUBULE_CYTOSKELETON_ORGANIZATION_INVOLVED_IN_MITOSIS	kidney	7.55619e-07	0	MPS+: 146(46.8mo)| MPS–: 149(NAmo)	4.35808082946702|-3.60695571942319	1.97457e-06	0.374397	overall_survival	NA	7483	MSigDBGO
TEISERp_281	TCGA_LIVER_DIS_K5_MINI6xISEQ0_RNA_MIz35_DSNDNNNCUNNNNNNBN_((((.........))))	kidney	6.75807e-06	1e-05	MPS+: 247(NAmo)| MPS–: 247(118.47mo)	31.8742256421616|-24.809831525515	1.34051e-05	2.46222	overall_survival	NA	7484	TEISERp
FIRE1KB3p_797	TCGA_TESTICULAR_DIS_K45_RNA_MIz16_[ACT][AT][AG]CCAGT[AGT]	kidney	2.73473e-05	4e-05	MPS+: 198(NAmo)| MPS–: 197(98.03mo)	12.8975488362741|-8.12533010879108	5.05928e-05	2.50628	overall_survival	NA	7485	FIRE1KB3p
MSigDBGO_1770	GO_INNATE_IMMUNE_RESPONSE	kidney	3.3835e-05	4e-05	MPS+: 147(76.63mo)| MPS–: 148(NAmo)	17.7174867250076|-11.5450300434224	6.7413e-05	0.374435	overall_survival	NA	7486	MSigDBGO
FIRE1KB3p_4541	TCGA_AML_DIS_K40_RNA_MIz10_.GATC[GT]TA.	kidney	4.93303e-05	6e-05	MPS+: 148(NAmo)| MPS–: 146(89.47mo)	7.97189688664032|-5.1210400038065	9.4677e-05	2.68706	overall_survival	NA	7492	FIRE1KB3p
MSigDBGO_1287	GO_POST_GOLGI_VESICLE_MEDIATED_TRANSPORT	kidney	1.87448e-05	2e-05	MPS+: 183(NAmo)| MPS–: 134(70.17mo)	3.05078365896522|-3.05481244388971	3.69714e-05	2.56819	overall_survival	NA	7497	MSigDBGO
FIRE1KB3p_2088	TCGA_BLADDER_DIS_K10_RNA_MIz22_.[AGT]GC[AT][AT]GC[AG]	kidney	0.000675708	0.0005	MPS+: 99(NAmo)| MPS–: 99(89.47mo)	8.04801774287679|-6.47004868337554	0.00121567	3.00947	overall_survival	NA	7507	FIRE1KB3p
FIRE1KB3p_1148	TCGA_PANCREATIC_DIS_K45_RNA_MIz11_[ACT]TGA[AT]AGG[ACT]	kidney	5.46879e-05	6e-05	MPS+: 149(NAmo)| MPS–: 146(86.97mo)	9.73609877675934|-6.56563729547612	0.000104064	2.66654	overall_survival	NA	7511	FIRE1KB3p
FIRE1KB3p_1029	TCGA_CERVICAL_DIS_K45_RNA_MIz9_.[ACT]GCT[AC]GA.	kidney	0.000505325	0.00037	MPS+: 100(NAmo)| MPS–: 98(89.47mo)	5.32052349777065|-4.47134534347122	0.000931921	3.00849	overall_survival	NA	7515	FIRE1KB3p
FIRE1KB3p_4266	TCGA_PARAGANGLIOMA_DIS_K40_RNA_MIz9_.CTGTG[AC]A[AGT]	kidney	0.0012098	0.00109	MPS+: 99(NAmo)| MPS–: 99(NAmo)	11.773627970069|-9.71097523090688	0.00205333	3.00521	overall_survival	NA	7530	FIRE1KB3p
MSigDBGO_3359	GO_POSITIVE_REGULATION_OF_CHEMOTAXIS	kidney	0.00069499	0.00055	MPS+: 100(76.63mo)| MPS–: 99(NAmo)	5.9477539423576|-5.64158756684024	0.00120909	0.342736	overall_survival	NA	7532	MSigDBGO
FIRE1KB3p_3374	TCGA_LUNG_AD_DIS_K45_RNA_MIz19_.C[AGT][CT]TATC.	kidney	0.000135474	0.00014	MPS+: 150(NAmo)| MPS–: 147(98.03mo)	13.5273987993379|-8.73405325448148	0.000233443	2.59983	overall_survival	NA	7542	FIRE1KB3p
FIRE1KB3p_1860	TCGA_SARCOMA_DIS_K45_RNA_MIz10_[AGT][CT]A[CG]CT[CT]G.	kidney	0.000373393	0.00026	MPS+: 100(NAmo)| MPS–: 98(89.47mo)	11.6155924032367|-9.47947594346099	0.000693841	2.99902	overall_survival	NA	7550	FIRE1KB3p
FIRE1KB3p_161	TCGA_TESTICULAR_DIS_K45_RNA_MIz8_.AATAG[CT]G.	kidney	6.5982e-05	6e-05	MPS+: 149(NAmo)| MPS–: 146(89.47mo)	11.4102942958019|-7.49848937017307	0.000123032	2.66188	overall_survival	NA	7553	FIRE1KB3p
FIRE1KB3p_315	TCGA_LIVER_CON_LOG2R_bins5_RNA_MIz21_[AC]CAC[AG]C[AT]A[AGT]	kidney	0.000856819	0.0009	MPS+: 116(NAmo)| MPS–: 85(118.47mo)	3.35760991297022|-3.23820868557222	0.00141406	2.85412	overall_survival	NA	7559	FIRE1KB3p
TEISERp_585	TCGA_BREAST_CON_LOG2R_bins10_bins_10_MINI6xISEQ0_RNA_MIz13_UHANAAUDNDNNDNUNUDR_(((((.........)))))	kidney	0.000288971	0.00019	MPS+: 100(NAmo)| MPS–: 98(98.03mo)	4.45195404099825|-3.6333421467611	0.000549863	2.99735	overall_survival	NA	7568	TEISERp
FIRE1KB3p_744	TCGA_BLADDER_DIS_K10_RNA_MIz25_[ACT]AGC[AT]C[AG][AT].	kidney	0.00077675	0.00063	MPS+: 100(NAmo)| MPS–: 98(89.47mo)	15.5512577239668|-10.9254146609452	0.00136556	2.99547	overall_survival	NA	7575	FIRE1KB3p
FIRE1KB3p_225	TCGA_THYMOMA_DIS_K10_RNA_MIz25_.ACAAG[CT][CG].	kidney	0.000509106	0.00037	MPS+: 100(NAmo)| MPS–: 98(98.03mo)	6.10512076016447|-4.81040086430851	0.000930639	2.99419	overall_survival	NA	7588	FIRE1KB3p
FIRE1KB3p_2192	TCGA_LUNG_SQ_DIS_K45_RNA_MIz15_[AGT]G[GT]TC[AG]G[AT][AGT]	kidney	0.000264845	0.00019	MPS+: 99(NAmo)| MPS–: 98(86.97mo)	14.4567399793108|-11.3760363831313	0.000534765	3.10043	overall_survival	NA	7590	FIRE1KB3p
FIRE1KB3p_803	TCGA_SARCOMA_DIS_K45_RNA_MIz17_[ACT]ATC[ACT]G[ACT]G[ACT]	kidney	0.000539039	0.00039	MPS+: 100(NAmo)| MPS–: 99(86.97mo)	16.6220749992945|-12.6735171425744	0.000948931	2.90901	overall_survival	NA	7596	FIRE1KB3p
FIRE1KB3p_513	TCGA_TESTICULAR_DIS_K45_RNA_MIz11_[ACG]C[GT]T[AGT]ATC[ACT]	kidney	2.62807e-05	2e-05	MPS+: 149(NAmo)| MPS–: 147(66mo)	12.7019807756894|-9.34246382365356	5.12752e-05	2.6256	overall_survival	NA	7600	FIRE1KB3p
FIRE1KB3p_2671	TCGA_THYROID_DIS_K40_RNA_MIz20_.[AT]ATGTGG.	kidney	7.95547e-05	7e-05	MPS+: 148(NAmo)| MPS–: 147(89.47mo)	18.068007135588|-11.9023304213429	0.000146331	2.65715	overall_survival	NA	7602	FIRE1KB3p
FIRE1KB3p_1087	TCGA_LIVER_DIS_K40_RNA_MIz21_[ACT]GTT[CG]AC[ACT].	kidney	0.000543615	0.0004	MPS+: 100(NAmo)| MPS–: 97(89.47mo)	20.2839170921227|-15.4646644659369	0.00102289	3.09586	overall_survival	NA	7633	FIRE1KB3p
FIRE1KB3p_5190	TCGA_SARCOMA_DIS_K45_RNA_MIz20_.TAG[ACG]C[AG][GT][ACT]	kidney	8.16834e-05	8e-05	MPS+: 150(NAmo)| MPS–: 146(86.97mo)	18.1997846677683|-12.1599960051186	0.000148796	2.62353	overall_survival	NA	7638	FIRE1KB3p
FIRE1KB3p_1685	TCGA_CERVICAL_DIS_K45_RNA_MIz21_[AGT]C[AGT]GCT[ACT]T[ACT]	kidney	0.00052005	0.00037	MPS+: 100(NAmo)| MPS–: 98(NAmo)	18.0348089095539|-13.4776015725466	0.000947317	2.98904	overall_survival	NA	7639	FIRE1KB3p
FIRE1KBup_830	TCGA_BREAST_DIS_K45_DNA_MIz9_.CAA[ACG]CG[AG][ACT]	kidney	3.74815e-08	0	MPS+: 345(NAmo)| MPS–: 260(86.97mo)	2.92529207827688|-2.95641915295713	1.01259e-07	2.44196	overall_survival	NA	7643	FIRE1KBup
FIRE1KB3p_4277	TCGA_PARAGANGLIOMA_DIS_K40_RNA_MIz15_.CTTA[ACT][AC]C[ACT]	kidney	0.000703546	0.00056	MPS+: 100(NAmo)| MPS–: 99(98.03mo)	25.1719442188802|-18.510323850034	0.00119961	2.90609	overall_survival	NA	7651	FIRE1KB3p
FIRE1KB3p_3997	TCGA_LIVER_DIS_K40_RNA_MIz25_.C[GT]TGT[AG][AC].	kidney	0.000333125	0.00023	MPS+: 99(NAmo)| MPS–: 98(86.97mo)	18.940115016434|-14.9288346332088	0.000653811	3.09504	overall_survival	NA	7655	FIRE1KB3p
MSigDBGO_1309	GO_GOLGI_TO_PLASMA_MEMBRANE_TRANSPORT	kidney	1.19343e-05	2e-05	MPS+: 85(NAmo)| MPS–: 77(41.27mo)	2.85165331994717|-2.84537344780068	3.79617e-05	3.58281	overall_survival	NA	7658	MSigDBGO
FIRE1KB3p_4471	TCGA_HEAD_NECK_DIS_K40_RNA_MIz9_.GAGGAT[ACT].	kidney	4.6169e-05	7e-05	MPS+: 198(NAmo)| MPS–: 194(118.47mo)	6.16855838772608|-4.08942948949964	8.34483e-05	2.51721	overall_survival	NA	7664	FIRE1KB3p
MSigDBGO_899	GO_REGULATION_OF_INNATE_IMMUNE_RESPONSE	kidney	5.22942e-05	4e-05	MPS+: 98(73mo)| MPS–: 99(NAmo)	12.8307255845018|-9.11160576579656	0.000122901	0.323311	overall_survival	NA	7668	MSigDBGO
FIRE1KB3p_3985	TCGA_THYMOMA_DIS_K45_RNA_MIz13_.[CG]TT[CGT]GAC[ACT]	kidney	0.000371387	0.00026	MPS+: 100(NAmo)| MPS–: 98(86.97mo)	12.4122015126145|-9.71416836247228	0.000687227	2.98551	overall_survival	NA	7669	FIRE1KB3p
FIRE1KB3p_4399	TCGA_OVARIAN_DIS_K45_RNA_MIz11_.G[AC]C[AG]GTA.	kidney	0.000531467	0.00039	MPS+: 100(NAmo)| MPS–: 97(89.47mo)	11.8991342132259|-9.65231036600521	0.000995178	3.09187	overall_survival	NA	7678	FIRE1KB3p
MSigDB_4721	REACTOME_SENESCENCE_ASSOCIATED_SECRETORY_PHENOTYPE_SASP	kidney	9.51418e-05	0.00014	MPS+: 91(66mo)| MPS–: 105(NAmo)	2.95580934121386|-2.92102332257817	0.000217544	0.314918	overall_survival	NA	7680	MSigDB
FIRE1KBup_588	TCGA_THYMOMA_DIS_K45_DNA_MIz16_[AGT]AC[GT]AC[AG][AGT].	kidney	7.34953e-06	1e-05	MPS+: 198(NAmo)| MPS–: 195(89.47mo)	5.14541687347087|-4.01583042018493	1.48698e-05	2.50988	overall_survival	NA	7696	FIRE1KBup
FIRE1KBup_1080	TCGA_STOMACH_DIS_K45_DNA_MIz11_.CGG[AC][CG]TA.	kidney	0.000460615	0.00035	MPS+: 99(NAmo)| MPS–: 100(89.47mo)	6.11573143672554|-5.58811806685275	0.000820005	2.90154	overall_survival	NA	7699	FIRE1KBup
FIRE1KB3p_3218	TCGA_BLADDER_DIS_K45_RNA_MIz17_.CAC[ACG][AC]AT.	kidney	0.000563171	0.00042	MPS+: 100(NAmo)| MPS–: 98(89.47mo)	12.4541926310002|-8.16154637329046	0.00100821	2.97892	overall_survival	NA	7701	FIRE1KB3p
FIRE1KB3p_1702	TCGA_THYMOMA_DIS_K45_RNA_MIz22_[AGT]C[AT][GT]TCAG.	kidney	0.000886603	0.00074	MPS+: 100(NAmo)| MPS–: 99(89.47mo)	18.2886242550292|-13.4923415949132	0.00148791	2.90056	overall_survival	NA	7703	FIRE1KB3p
MSigDBGO_748	GO_MONOVALENT_INORGANIC_CATION_TRANSPORT	kidney	8.1941e-05	7e-05	MPS+: 98(NAmo)| MPS–: 98(74.23mo)	4.88414592390238|-5.0993054826397	0.000189866	3.17045	overall_survival	NA	7708	MSigDBGO
FIRE1KB3p_2555	TCGA_SARCOMA_DIS_K45_RNA_MIz13_.[AT]A[CG]GC[GT]T.	kidney	9.37102e-05	9e-05	MPS+: 148(NAmo)| MPS–: 147(89.47mo)	8.21436151169659|-5.77463371786376	0.000170499	2.64827	overall_survival	NA	7710	FIRE1KB3p
FIRE1KBup_275	TCGA_THYROID_CON_LOG2R_bins25_DNA_MIz27_.[ACG]CGGAA[CG][CT]	kidney	0.00022378	0.00021	MPS+: 149(NAmo)| MPS–: 148(86.7mo)	16.3942936809018|-13.8985635825059	0.000365121	2.58897	overall_survival	NA	7713	FIRE1KBup
FIRE1KB3p_2429	TCGA_ESOPHAGEAL_DIS_K45_RNA_MIz14_[AGT]TG[AC]ACA[CG][AGT]	kidney	0.000515654	0.00037	MPS+: 100(NAmo)| MPS–: 98(89.47mo)	15.9127174439983|-12.3417550859391	0.000936816	2.9763	overall_survival	NA	7718	FIRE1KB3p
FIRE1KB3p_2685	TCGA_STOMACH_DIS_K45_RNA_MIz31_.ATCA[AGT]G[AG].	kidney	0.000134633	0.00014	MPS+: 149(NAmo)| MPS–: 146(98.03mo)	17.8516286501021|-13.0639196771594	0.000238852	2.64739	overall_survival	NA	7723	FIRE1KB3p
FIRE1KB3p_1368	TCGA_UTERINE_ENDOMETRIAL_DIS_K10_RNA_MIz23_.[AG]G[AT]ACTC[ACT]	kidney	0.000269475	0.00019	MPS+: 100(NAmo)| MPS–: 97(89.47mo)	13.434400000488|-9.31823144824697	0.00053419	3.08359	overall_survival	NA	7724	FIRE1KB3p
FIRE1KB3p_5221	TCGA_GLIOMA_DIS_K10_RNA_MIz25_.T[AG]GCAA[CG][ACT]	kidney	7.16033e-05	7e-05	MPS+: 148(NAmo)| MPS–: 147(86.97mo)	10.9599324363884|-8.07824238581231	0.00013084	2.64579	overall_survival	NA	7745	FIRE1KB3p
FIRE1KB3p_4592	TCGA_GBM_DIS_K10_RNA_MIz23_.GCACTT[ACG].	kidney	0.00154657	0.00134	MPS+: 99(NAmo)| MPS–: 99(NAmo)	10.5560756771425|-7.47101017135652	0.00254382	2.9714	overall_survival	NA	7750	FIRE1KB3p
MSigDBGO_791	GO_TETRAPYRROLE_BIOSYNTHETIC_PROCESS	kidney	0.000453847	0.00054	MPS+: 100(NAmo)| MPS–: 85(74.23mo)	2.78010351610901|-2.74510931640192	0.000931794	3.31554	overall_survival	NA	7752	MSigDBGO
MSigDBGO_1461	GO_APOPTOTIC_SIGNALING_PATHWAY	kidney	0.00037534	0.00027	MPS+: 99(76.63mo)| MPS–: 100(NAmo)	5.8003344900929|-5.37899524481208	0.000684859	0.345696	overall_survival	NA	7756	MSigDBGO
FIRE1KB3p_4273	TCGA_PANCREATIC_DIS_K45_RNA_MIz8_.CTGTTGT.	kidney	8.76576e-07	0	MPS+: 248(NAmo)| MPS–: 220(74.23mo)	4.25159522273779|-3.02447044395659	1.94324e-06	2.46294	overall_survival	NA	7765	FIRE1KB3p
MSigDB_5154	REACTOME_COMPLEX_I_BIOGENESIS	kidney	0.00134019	0.0013	MPS+: 147(NAmo)| MPS–: 150(NAmo)	11.7805513089052|-12.813973212788	0.00196889	2.58565	overall_survival	NA	7773	MSigDB
FIRE1KB3p_3933	TCGA_GLIOMA_DIS_K10_RNA_MIz13_.[CGT]GATCAG.	kidney	0.000196189	0.00019	MPS+: 147(NAmo)| MPS–: 146(NAmo)	4.74674649989702|-3.35781122312335	0.00034378	2.66705	overall_survival	NA	7789	FIRE1KB3p
FIRE1KB3p_4398	TCGA_SARCOMA_DIS_K10_RNA_MIz27_.G[AC]C[AG][CG]TA.	kidney	0.000870309	0.00073	MPS+: 99(NAmo)| MPS–: 98(98.03mo)	14.2455494444033|-10.9301307426982	0.00155691	3.0755	overall_survival	NA	7798	FIRE1KB3p
FIRE1KBup_695	TCGA_LUNG_SQ_CON_LOG2R_bins10_DNA_MIz31_[AGT][CT]GT[AC]G[GT][CT]C	kidney	0.000137596	0.00014	MPS+: 149(NAmo)| MPS–: 147(86.97mo)	3.04448828050665|-2.79112740569405	0.00023923	2.61195	overall_survival	NA	7803	FIRE1KBup
FIRE1KB3p_4816	TCGA_KIDNEY_DIS_K45_RNA_MIz9_.GTAT[ACT]C[CG].	kidney	0.000524863	0.00038	MPS+: 99(NAmo)| MPS–: 98(98.03mo)	10.2212778098842|-7.2359245307172	0.000983573	3.07454	overall_survival	NA	7807	FIRE1KB3p
FIRE1KBup_1110	TCGA_OVARIAN_DIS_K45_DNA_MIz10_.CGT[ACG]A[CGT]A.	kidney	0.000107137	0.00017	MPS+: 172(NAmo)| MPS–: 82(89.47mo)	3.02709684583075|-3.03396475255464	0.000200948	2.73451	overall_survival	NA	7808	FIRE1KBup
MSigDB_4700	REACTOME_CONDENSATION_OF_PROPHASE_CHROMOSOMES	kidney	3.11223e-05	4e-05	MPS+: 121(76.63mo)| MPS–: 196(NAmo)	3.10542148871962|-3.27944787779415	5.8203e-05	0.392751	overall_survival	NA	7812	MSigDB
FIRE1KB3p_5106	TCGA_PARAGANGLIOMA_DIS_K40_RNA_MIz20_.TA[CG]A[GT]AG.	kidney	0.000135163	0.00014	MPS+: 149(NAmo)| MPS–: 147(89.47mo)	19.5398528625576|-12.9134673952093	0.000235555	2.61134	overall_survival	NA	7814	FIRE1KB3p
FIRE1KB3p_1221	TCGA_SARCOMA_DIS_K45_RNA_MIz14_.AG[ACG]AT[AC]C[ACT]	kidney	0.00193431	0.00167	MPS+: 100(NAmo)| MPS–: 99(98.03mo)	14.9225831477333|-9.91106612481551	0.00303251	2.88694	overall_survival	NA	7818	FIRE1KB3p
[truncated: 3,598 more rows]

## Sheet: PFS  top MPS+ vs MPS–
module_identifier	module_name	cohort	KM_pvalue	KM_FDR	survival_information	MPS_thresholds	Coxph_pvalue	HR	survival_type	conditional_comparison	order	module_category
[truncated: 8,801 more rows]

[truncated: 4 more sheets: OVS full MPS+ vs MPS–, PFS full MPS+ vs MPS–, OVS multivariate, PFS multivariate]
