# Supplementary material for: Systematic assessment of prognostic molecular features across cancers
Source: Cell Genom. 2023 Feb 2;3(3):100262. doi: 10.1016/j.xgen.2023.100262 (PMC10025453; doi:10.1016/j.xgen.2023.100262)
Supplement: Data S5. Clustering modules associated with de-novo-discovered cis-regulatory sequences and quantifying their similarities with known regulator binding sites, related to Figure 3 and STAR Methods — Excel sheet includes tabs that show clustering results obtained from Affinity Propagation34 based on the similarities of the DNA, linear RNA and structural RNA motif-associated modules (Methods). Also included are results from TOMTOM43 quantifying similarities between de novo discovered DNA and linear RNA elements with known binding sites of regulators (Methods). [file mmc7.xlsx]

## Sheet: FIRE DNA modules AP clustering
module_identifier	module_name	exemplar_module_identifier	Affinity_Propagation_cluster
FIRE1KBup_1	TCGA_KIDNEY_DIS_K10_DNA_MIz10_.AAAACCG.	FIRE1KBup_1	CL_FIRE1KBup_1
FIRE1KBup_13	TCGA_THYROID_DIS_K40_DNA_MIz8_.AAA[CT]CG[AGT][AGT]	FIRE1KBup_1	CL_FIRE1KBup_1
FIRE1KBup_203	TCGA_COLON_DIS_K40_DNA_MIz14_[ACG][AT]AAA[CGT]CG.	FIRE1KBup_1	CL_FIRE1KBup_1
FIRE1KBup_3	TCGA_MELANOMA_DIS_K40_DNA_MIz11_.AAA[AG]CCG.	FIRE1KBup_1	CL_FIRE1KBup_1
FIRE1KBup_49	TCGA_LIVER_DIS_K40_DNA_MIz19_.A[AT][ACT]A[CG]CG.	FIRE1KBup_1	CL_FIRE1KBup_1
FIRE1KBup_559	TCGA_PANCREATIC_DIS_K45_DNA_MIz19_[AGT]AAA[AC][ACG]CG.	FIRE1KBup_1	CL_FIRE1KBup_1
FIRE1KBup_613	TCGA_CERVICAL_DIS_K45_DNA_MIz16_[AGT][AT]A[AC][AGT]CCG[CGT]	FIRE1KBup_1	CL_FIRE1KBup_1
FIRE1KBup_1099	TCGA_TESTICULAR_DIS_K45_DNA_MIz8_[CGT]A[AT]G[CGT]TTC[AT]	FIRE1KBup_5	CL_FIRE1KBup_2
FIRE1KBup_1115	TCGA_GBM_DIS_K45_DNA_MIz7_[CGT][ACG]CCTTAT[ACT]	FIRE1KBup_5	CL_FIRE1KBup_2
FIRE1KBup_1126	TCGA_STOMACH_CON_LOG2R_bins25_DNA_MIz15_.[CGT][AC]TATAA[AG]	FIRE1KBup_5	CL_FIRE1KBup_2
FIRE1KBup_1145	TCGA_AML_DIS_K40_DNA_MIz12_.C.GTA[GT]A[AGT]	FIRE1KBup_5	CL_FIRE1KBup_2
FIRE1KBup_1169	TCGA_MELANOMA_DIS_K40_DNA_MIz12_[CGT]C[ACT]T[CT]GAA[ACT]	FIRE1KBup_5	CL_FIRE1KBup_2
FIRE1KBup_12	TCGA_BREAST_CON_LOG2R_bins25_DNA_MIz25_.AA[ACT]AATA.	FIRE1KBup_5	CL_FIRE1KBup_2
FIRE1KBup_1212	TCGA_AML_DIS_K40_DNA_MIz12_.[CGT].GACAA[AT]	FIRE1KBup_5	CL_FIRE1KBup_2
FIRE1KBup_1222	TCGA_LUNG_AD_DIS_K45_DNA_MIz10_[CGT]TA[GT]CT[AT]C.	FIRE1KBup_5	CL_FIRE1KBup_2
FIRE1KBup_1225	TCGA_MELANOMA_DIS_K40_DNA_MIz9_[CGT]TAT[AC]G[CT][AG].	FIRE1KBup_5	CL_FIRE1KBup_2
FIRE1KBup_1247	TCGA_BREAST_DIS_K45_DNA_MIz9_.CTAATG[CG].	FIRE1KBup_5	CL_FIRE1KBup_2
FIRE1KBup_1309	TCGA_STOMACH_DIS_K45_DNA_MIz8_.CTTAT[CG][AC].	FIRE1KBup_5	CL_FIRE1KBup_2
FIRE1KBup_131	TCGA_RECTAL_DIS_K40_DNA_MIz10_[ACG]A[AT]ACT[CG]T.	FIRE1KBup_5	CL_FIRE1KBup_2
FIRE1KBup_1334	TCGA_AML_DIS_K40_DNA_MIz9_.G[CT]G[GT]AA[CT][AGT]	FIRE1KBup_5	CL_FIRE1KBup_2
FIRE1KBup_1346	TCGA_PROSTATE_CON_LOG2R_bins10_DNA_MIz13_.[GT]GA[AT]TGC[CT]	FIRE1KBup_5	CL_FIRE1KBup_2
FIRE1KBup_1403	TCGA_BREAST_DIS_K45_DNA_MIz10_.TGG[AT][AT]AC[AT]	FIRE1KBup_5	CL_FIRE1KBup_2
FIRE1KBup_1422	TCGA_LUNG_AD_DIS_K45_DNA_MIz8_.TT[AT]CC[CG]A[AT]	FIRE1KBup_5	CL_FIRE1KBup_2
FIRE1KBup_1433	TCGA_BREAST_DIS_K45_DNA_MIz9_.TT[GT][CG]AGC[AGT]	FIRE1KBup_5	CL_FIRE1KBup_2
FIRE1KBup_162	TCGA_KIDNEY_DIS_K45_DNA_MIz10_[ACG][ACG]TT[AC]GT[CT][ACG]	FIRE1KBup_5	CL_FIRE1KBup_2
FIRE1KBup_202	TCGA_PARAGANGLIOMA_DIS_K5_DNA_MIz27_.[AC]G[AT]AAAA[ACT]	FIRE1KBup_5	CL_FIRE1KBup_2
FIRE1KBup_205	TCGA_RECTAL_DIS_K40_DNA_MIz7_[ACG][AT]AATGGT.	FIRE1KBup_5	CL_FIRE1KBup_2
FIRE1KBup_237	TCGA_MELANOMA_DIS_K40_DNA_MIz8_[ACG]C[AG]TTAGA[AT]	FIRE1KBup_5	CL_FIRE1KBup_2
FIRE1KBup_315	TCGA_LUNG_SQ_DIS_K45_DNA_MIz8_.AC[GT]A[CT]TG.	FIRE1KBup_5	CL_FIRE1KBup_2
FIRE1KBup_350	TCGA_RECTAL_DIS_K40_DNA_MIz8_.ACTAA[CG][AC].	FIRE1KBup_5	CL_FIRE1KBup_2
FIRE1KBup_368	TCGA_STOMACH_DIS_K45_DNA_MIz9_[ACT][ACG]GGT.TA[ACG]	FIRE1KBup_5	CL_FIRE1KBup_2
FIRE1KBup_372	TCGA_GLIOMA_DIS_K45_DNA_MIz7_[ACT]AC[GT]TCAG.	FIRE1KBup_5	CL_FIRE1KBup_2
FIRE1KBup_374	TCGA_PROSTATE_DIS_K5_DNA_MIz16_[ACT]ACT[AT]G[AC]C[ACT]	FIRE1KBup_5	CL_FIRE1KBup_2
FIRE1KBup_379	TCGA_PANCREATIC_DIS_K45_DNA_MIz8_[ACT][ACT]GCATT[CG][AT]	FIRE1KBup_5	CL_FIRE1KBup_2
FIRE1KBup_384	TCGA_AML_DIS_K40_DNA_MIz9_[ACT][AG]AGTTGT[AGT]	FIRE1KBup_5	CL_FIRE1KBup_2
FIRE1KBup_390	TCGA_MELANOMA_DIS_K40_DNA_MIz9_[ACT][AG]TAACTC[ACT]	FIRE1KBup_5	CL_FIRE1KBup_2
FIRE1KBup_416	TCGA_LUNG_SQ_CON_LOG2R_bins5_DNA_MIz19_[ACT]CAGA[AT]A[AG][AGT]	FIRE1KBup_5	CL_FIRE1KBup_2
FIRE1KBup_421	TCGA_PANCREATIC_DIS_K45_DNA_MIz8_[ACT]CAT[AGT]A[AC]C.	FIRE1KBup_5	CL_FIRE1KBup_2
FIRE1KBup_430	TCGA_LUNG_AD_DIS_K45_DNA_MIz11_[ACT][CG]ATTAA[CG][AC]	FIRE1KBup_5	CL_FIRE1KBup_2
FIRE1KBup_438	TCGA_MELANOMA_DIS_K40_DNA_MIz14_[ACT]C[GT]A[AGT]TA[CG].	FIRE1KBup_5	CL_FIRE1KBup_2
FIRE1KBup_458	TCGA_BREAST_DIS_K45_DNA_MIz9_.ACTGA[GT][AT][AC]	FIRE1KBup_5	CL_FIRE1KBup_2
FIRE1KBup_466	TCGA_MELANOMA_DIS_K40_DNA_MIz6_[ACT]TAACCA[AC][AG]	FIRE1KBup_5	CL_FIRE1KBup_2
FIRE1KBup_47	TCGA_MELANOMA_DIS_K40_DNA_MIz11_.A[AGT]TTGCC[ACT]	FIRE1KBup_5	CL_FIRE1KBup_2
FIRE1KBup_472	TCGA_STOMACH_DIS_K45_DNA_MIz7_[ACT]T[AT][CT][CG]GCA.	FIRE1KBup_5	CL_FIRE1KBup_2
FIRE1KBup_473	TCGA_AML_DIS_K40_DNA_MIz11_[ACT]T[AT]G[AG]ATC[AT]	FIRE1KBup_5	CL_FIRE1KBup_2
FIRE1KBup_5	TCGA_BREAST_DIS_K45_DNA_MIz44_.AAAAT[AT]A.	FIRE1KBup_5	CL_FIRE1KBup_2
FIRE1KBup_501	TCGA_OVARIAN_DIS_K45_DNA_MIz13_[AG][ACT]AAT[AC][CG]G.	FIRE1KBup_5	CL_FIRE1KBup_2
FIRE1KBup_515	TCGA_MELANOMA_DIS_K40_DNA_MIz9_[AG][AT]AGCCT[AT].	FIRE1KBup_5	CL_FIRE1KBup_2
FIRE1KBup_516	TCGA_MELANOMA_DIS_K40_DNA_MIz8_.AG[AT]ATAC.	FIRE1KBup_5	CL_FIRE1KBup_2
FIRE1KBup_520	TCGA_AML_DIS_K40_DNA_MIz12_.AG[AT]TA[CT]G.	FIRE1KBup_5	CL_FIRE1KBup_2
FIRE1KBup_561	TCGA_AML_DIS_K40_DNA_MIz10_[AGT]AA[AC]G[ACG]GT[AT]	FIRE1KBup_5	CL_FIRE1KBup_2
FIRE1KBup_563	TCGA_BREAST_DIS_K45_DNA_MIz11_[AGT]A[ACG]TAG[CT]G.	FIRE1KBup_5	CL_FIRE1KBup_2
FIRE1KBup_573	TCGA_AML_DIS_K40_DNA_MIz9_[AGT]ACATTG[ACG][AGT]	FIRE1KBup_5	CL_FIRE1KBup_2
FIRE1KBup_580	TCGA_COLON_CON_LOG2R_bins5_DNA_MIz17_[AGT]A[CG][AT]GTCA.	FIRE1KBup_5	CL_FIRE1KBup_2
FIRE1KBup_582	TCGA_BREAST_DIS_K45_DNA_MIz7_[AGT][ACG]GT[GT]CTA.	FIRE1KBup_5	CL_FIRE1KBup_2
FIRE1KBup_60	TCGA_RECTAL_DIS_K40_DNA_MIz11_.AATT[AG]CA.	FIRE1KBup_5	CL_FIRE1KBup_2
FIRE1KBup_602	TCGA_LIVER_DIS_K40_DNA_MIz9_[AGT]AGAATG[GT][ACT]	FIRE1KBup_5	CL_FIRE1KBup_2
FIRE1KBup_609	TCGA_PANCREATIC_DIS_K45_DNA_MIz11_[AGT][AG]GTTTG[AC][ACT]	FIRE1KBup_5	CL_FIRE1KBup_2
FIRE1KBup_625	TCGA_MELANOMA_DIS_K40_DNA_MIz14_[AGT][AT]G[CT]TA[CGT]C[CGT]	FIRE1KBup_5	CL_FIRE1KBup_2
FIRE1KBup_633	TCGA_AML_DIS_K40_DNA_MIz9_[AGT]C[AC]ATCTA.	FIRE1KBup_5	CL_FIRE1KBup_2
FIRE1KBup_70	TCGA_MELANOMA_DIS_K40_DNA_MIz10_[AC]A[CG]AAGTA[AGT]	FIRE1KBup_5	CL_FIRE1KBup_2
FIRE1KBup_700	TCGA_AML_DIS_K40_DNA_MIz11_[AGT]CTTAGA[ACT].	FIRE1KBup_5	CL_FIRE1KBup_2
FIRE1KBup_702	TCGA_PROSTATE_DIS_K5_DNA_MIz17_[AGT]GAA[ACT]TCC.	FIRE1KBup_5	CL_FIRE1KBup_2
FIRE1KBup_707	TCGA_LUNG_AD_DIS_K45_DNA_MIz8_[AGT]TA[CGT][AC]GGA.	FIRE1KBup_5	CL_FIRE1KBup_2
FIRE1KBup_709	TCGA_PANCREATIC_DIS_K45_DNA_MIz9_[AGT]TAGAT[ACT]C[AGT]	FIRE1KBup_5	CL_FIRE1KBup_2
FIRE1KBup_710	TCGA_PROSTATE_DIS_K40_DNA_MIz8_[AGT]TAGTTAC.	FIRE1KBup_5	CL_FIRE1KBup_2
FIRE1KBup_73	TCGA_HEAD_NECK_CON_LOG2R_bins5_DNA_MIz25_[AC][ACT]AAC[AT][AT]A[ACT]	FIRE1KBup_5	CL_FIRE1KBup_2
FIRE1KBup_741	TCGA_MELANOMA_DIS_K40_DNA_MIz10_[AT]AAGGT[AG]T[ACT]	FIRE1KBup_5	CL_FIRE1KBup_2
FIRE1KBup_743	TCGA_HEAD_NECK_CON_LOG2R_bins25_DNA_MIz12_[AT]AATA[CG][CT][CT].	FIRE1KBup_5	CL_FIRE1KBup_2
FIRE1KBup_753	TCGA_RECTAL_DIS_K40_DNA_MIz8_.ATAC[GT]T[AG][ACG]	FIRE1KBup_5	CL_FIRE1KBup_2
FIRE1KBup_759	TCGA_THYMOMA_DIS_K45_DNA_MIz9_.ATAGA[CGT]T[AG]	FIRE1KBup_5	CL_FIRE1KBup_2
FIRE1KBup_762	TCGA_LUNG_AD_DIS_K45_DNA_MIz9_[AT]AG[CT]ACT[AC][AGT]	FIRE1KBup_5	CL_FIRE1KBup_2
FIRE1KBup_767	TCGA_AML_DIS_K40_DNA_MIz10_.[AT]AGTGAT.	FIRE1KBup_5	CL_FIRE1KBup_2
FIRE1KBup_773	TCGA_COLON_CON_LOG2R_bins10_DNA_MIz11_.ATATG[AT]G.	FIRE1KBup_5	CL_FIRE1KBup_2
FIRE1KBup_775	TCGA_AML_DIS_K40_DNA_MIz12_[AT][AT]G[GT]TATC.	FIRE1KBup_5	CL_FIRE1KBup_2
FIRE1KBup_778	TCGA_MELANOMA_DIS_K40_DNA_MIz8_[AT]CA[AC]CTA[AG].	FIRE1KBup_5	CL_FIRE1KBup_2
FIRE1KBup_781	TCGA_MELANOMA_DIS_K40_DNA_MIz12_[AT]CATA[AT][CGT]G[AT]	FIRE1KBup_5	CL_FIRE1KBup_2
FIRE1KBup_785	TCGA_BREAST_DIS_K45_DNA_MIz8_.AT[CG]A[AT]GG[ACT]	FIRE1KBup_5	CL_FIRE1KBup_2
FIRE1KBup_828	TCGA_GBM_DIS_K45_DNA_MIz8_[AT]TTGCT[ACT]C[ACT]	FIRE1KBup_5	CL_FIRE1KBup_2
FIRE1KBup_83	TCGA_MELANOMA_DIS_K40_DNA_MIz9_.[AC]AGGTTA[ACT]	FIRE1KBup_5	CL_FIRE1KBup_2
FIRE1KBup_892	TCGA_PANCREATIC_DIS_K45_DNA_MIz7_.CATC[CT]AA[ACT]	FIRE1KBup_5	CL_FIRE1KBup_2
FIRE1KBup_904	TCGA_MELANOMA_DIS_K40_DNA_MIz8_.CATTA[AC]G.	FIRE1KBup_5	CL_FIRE1KBup_2
FIRE1KBup_905	TCGA_BREAST_DIS_K45_DNA_MIz8_.CATT[AG]TC[ACT]	FIRE1KBup_5	CL_FIRE1KBup_2
FIRE1KBup_11	TCGA_STOMACH_DIS_K45_DNA_MIz19_.AA[AC]G[GT]CG.	FIRE1KBup_18	CL_FIRE1KBup_3
FIRE1KBup_18	TCGA_MELANOMA_DIS_K40_DNA_MIz8_.AAAG[GT]CG.	FIRE1KBup_18	CL_FIRE1KBup_3
FIRE1KBup_560	TCGA_GLIOMA_DIS_K45_DNA_MIz9_[AGT]AA[AC][CG]G[AC]G[ACT]	FIRE1KBup_18	CL_FIRE1KBup_3
FIRE1KBup_739	TCGA_LUNG_AD_DIS_K45_DNA_MIz13_.[AT]AA[CG]GCG.	FIRE1KBup_18	CL_FIRE1KBup_3
FIRE1KBup_109	TCGA_LUNG_SQ_CON_LOG2R_bins10_DNA_MIz11_.ACCG[AT][AT]C[AGT]	FIRE1KBup_25	CL_FIRE1KBup_4
FIRE1KBup_180	TCGA_LUNG_AD_DIS_K45_DNA_MIz11_[ACG][AG]AC[GT][AT]AC.	FIRE1KBup_25	CL_FIRE1KBup_4
FIRE1KBup_25	TCGA_CERVICAL_DIS_K10_DNA_MIz18_.A[AC]CG[AT]AC.	FIRE1KBup_25	CL_FIRE1KBup_4
FIRE1KBup_99	TCGA_GBM_DIS_K45_DNA_MIz11_.ACC[AGT][AT]AC.	FIRE1KBup_25	CL_FIRE1KBup_4
FIRE1KBup_10	TCGA_LIVER_DIS_K40_DNA_MIz9_.AAACG[CGT]A.	FIRE1KBup_31	CL_FIRE1KBup_5
FIRE1KBup_1094	TCGA_COLON_DIS_K40_DNA_MIz11_[CGT]AACGG[AC][CG].	FIRE1KBup_31	CL_FIRE1KBup_5
FIRE1KBup_206	TCGA_PANCREATIC_DIS_K45_DNA_MIz12_[ACG][AT]ACGGC[CG][CGT]	FIRE1KBup_31	CL_FIRE1KBup_5
FIRE1KBup_31	TCGA_BLADDER_DIS_K45_DNA_MIz17_.AACG[GT][AC][CGT][ACG]	FIRE1KBup_31	CL_FIRE1KBup_5
FIRE1KBup_617	TCGA_STOMACH_DIS_K45_DNA_MIz13_[AGT][AT]ACGG[AG][CG][ACG]	FIRE1KBup_31	CL_FIRE1KBup_5
FIRE1KBup_747	TCGA_LUNG_SQ_DIS_K10_DNA_MIz16_.[AT]AC[CG]GAC.	FIRE1KBup_31	CL_FIRE1KBup_5
FIRE1KBup_248	TCGA_BLADDER_DIS_K45_DNA_MIz10_.A[CG]CCGAC[AGT]	FIRE1KBup_42	CL_FIRE1KBup_6
FIRE1KBup_42	TCGA_PANCREATIC_DIS_K45_DNA_MIz10_.A[AG]CCGAC.	FIRE1KBup_42	CL_FIRE1KBup_6
FIRE1KBup_420	TCGA_AML_DIS_K40_DNA_MIz9_[ACT]C[AT]AGGTA[AGT]	FIRE1KBup_43	CL_FIRE1KBup_7
FIRE1KBup_43	TCGA_COLON_CON_LOG2R_bins25_DNA_MIz10_.AAG[GT][AT]AG[AGT]	FIRE1KBup_43	CL_FIRE1KBup_7
FIRE1KBup_764	TCGA_LUNG_AD_DIS_K45_DNA_MIz15_[AT]AG[GT][AC]A[CG]A[ACG]	FIRE1KBup_43	CL_FIRE1KBup_7
FIRE1KBup_134	TCGA_LUNG_AD_CON_LOG2R_bins25_DNA_MIz11_[ACG]ACA[AC][AC]CA[CGT]	FIRE1KBup_64	CL_FIRE1KBup_8
FIRE1KBup_167	TCGA_LUNG_SQ_DIS_K45_DNA_MIz13_[ACG]A[CT]A[CT][AC]CA[CGT]	FIRE1KBup_64	CL_FIRE1KBup_8
FIRE1KBup_356	TCGA_TESTICULAR_DIS_K10_DNA_MIz20_.A[CT]AC[ACT]CA[CGT]	FIRE1KBup_64	CL_FIRE1KBup_8
FIRE1KBup_527	TCGA_LUNG_AD_DIS_K45_DNA_MIz11_[AG]C[AT]CACA[ACT].	FIRE1KBup_64	CL_FIRE1KBup_8
FIRE1KBup_64	TCGA_RECTAL_DIS_K40_DNA_MIz8_.ACAC[AC]CA[AGT]	FIRE1KBup_64	CL_FIRE1KBup_8
FIRE1KBup_68	TCGA_STOMACH_DIS_K45_DNA_MIz11_.ACACC[AC][AC].	FIRE1KBup_64	CL_FIRE1KBup_8
FIRE1KBup_7	TCGA_COLON_CON_LOG2R_bins5_DNA_MIz21_.AA[ACG]ACA[CG][AG]	FIRE1KBup_64	CL_FIRE1KBup_8
FIRE1KBup_74	TCGA_HEAD_NECK_CON_LOG2R_bins10_DNA_MIz16_.ACA[CT]AC[AC].	FIRE1KBup_64	CL_FIRE1KBup_8
FIRE1KBup_977	TCGA_ESOPHAGEAL_DIS_K10_DNA_MIz23_[CG]ACA[CT][ACT]CA[CGT]	FIRE1KBup_64	CL_FIRE1KBup_8
FIRE1KBup_233	TCGA_PROSTATE_DIS_K40_DNA_MIz10_.ACGC[ACG]GT.	FIRE1KBup_72	CL_FIRE1KBup_9
FIRE1KBup_72	TCGA_LUNG_SQ_DIS_K45_DNA_MIz10_.[AC]ACGCA.[ACT]	FIRE1KBup_72	CL_FIRE1KBup_9
FIRE1KBup_835	TCGA_AML_DIS_K40_DNA_MIz8_.CAACG[CGT]A[AGT]	FIRE1KBup_72	CL_FIRE1KBup_9
FIRE1KBup_882	TCGA_HEAD_NECK_DIS_K40_DNA_MIz13_.C[AT]ACG[ACT]A[ACT]	FIRE1KBup_72	CL_FIRE1KBup_9
FIRE1KBup_9	TCGA_TESTICULAR_DIS_K10_DNA_MIz12_.AAACGC[AG].	FIRE1KBup_72	CL_FIRE1KBup_9
FIRE1KBup_916	TCGA_LUNG_AD_DIS_K45_DNA_MIz7_CCCACGCA.	FIRE1KBup_72	CL_FIRE1KBup_9
FIRE1KBup_117	TCGA_PANCREATIC_DIS_K45_DNA_MIz34_[AC].[CT]GCG[CT]A.	FIRE1KBup_78	CL_FIRE1KBup_10
FIRE1KBup_1253	TCGA_PROSTATE_CON_LOG2R_bins25_DNA_MIz12_C.T[AG]CG[CT]A.	FIRE1KBup_78	CL_FIRE1KBup_10
FIRE1KBup_1308	TCGA_PROSTATE_DIS_K40_DNA_MIz20_.[CT]T[AG]CG[ACT]A[CGT]	FIRE1KBup_78	CL_FIRE1KBup_10
FIRE1KBup_1408	TCGA_LUNG_AD_DIS_K45_DNA_MIz30_..T[GT]CG[ACT]A[AG]	FIRE1KBup_78	CL_FIRE1KBup_10
FIRE1KBup_318	TCGA_KIDNEY_CON_LOG2R_bins25_DNA_MIz15_.[ACG]T[AG]CGCA[ACG]	FIRE1KBup_78	CL_FIRE1KBup_10
FIRE1KBup_321	TCGA_PROSTATE_DIS_K5_DNA_MIz37_[ACG]T[AGT]CG[AC]A[ACT].	FIRE1KBup_78	CL_FIRE1KBup_10
FIRE1KBup_339	TCGA_MELANOMA_DIS_K5_DNA_MIz39_.[ACG]TGCG[AC]A[AGT]	FIRE1KBup_78	CL_FIRE1KBup_10
FIRE1KBup_375	TCGA_TESTICULAR_DIS_K45_DNA_MIz23_[ACT][ACT][AT]GCG[CT]A.	FIRE1KBup_78	CL_FIRE1KBup_10
FIRE1KBup_470	TCGA_MELANOMA_DIS_K40_DNA_MIz29_.[ACT]T[AGT]CG[CT]A[ACG]	FIRE1KBup_78	CL_FIRE1KBup_10
FIRE1KBup_78	TCGA_HEAD_NECK_CON_LOG2R_bins25_DNA_MIz12_[AC][ACT]TGCGCA.	FIRE1KBup_78	CL_FIRE1KBup_10
FIRE1KBup_126	TCGA_BREAST_DIS_K45_DNA_MIz13_[ACG]AAGAG[AT][GT][AGT]	FIRE1KBup_80	CL_FIRE1KBup_11
FIRE1KBup_186	TCGA_STOMACH_CON_LOG2R_bins25_DNA_MIz14_[ACG]AG[AT][GT]AGA.	FIRE1KBup_80	CL_FIRE1KBup_11
FIRE1KBup_186	TCGA_STOMACH_CON_LOG2R_bins10_DNA_MIz21_[ACG]AG[AT][GT]AGA.	FIRE1KBup_80	CL_FIRE1KBup_11
FIRE1KBup_39	TCGA_SARCOMA_DIS_K45_DNA_MIz12_.AAGA[AG]AG[AGT]	FIRE1KBup_80	CL_FIRE1KBup_11
FIRE1KBup_508	TCGA_BREAST_CON_LOG2R_bins25_DNA_MIz10_.AGAGAG[AT].	FIRE1KBup_80	CL_FIRE1KBup_11
FIRE1KBup_509	TCGA_RECTAL_DIS_K40_DNA_MIz7_.AGAGAGG.	FIRE1KBup_80	CL_FIRE1KBup_11
FIRE1KBup_71	TCGA_THYROID_CON_LOG2R_bins10_DNA_MIz18_[AC]A[CG]AGA[CG]A.	FIRE1KBup_80	CL_FIRE1KBup_11
FIRE1KBup_80	TCGA_COLON_DIS_K5_DNA_MIz24_.[AC]AGAGAG[AGT]	FIRE1KBup_80	CL_FIRE1KBup_11
FIRE1KBup_81	TCGA_PANCREATIC_DIS_K10_DNA_MIz24_[AC]AG[AT][CG]AG[AT][AG]	FIRE1KBup_80	CL_FIRE1KBup_11
FIRE1KBup_896	TCGA_ESOPHAGEAL_DIS_K45_DNA_MIz11_.C[AT]GAG[AT]G[AG]	FIRE1KBup_80	CL_FIRE1KBup_11
FIRE1KBup_1263	TCGA_KIDNEY_DIS_K45_DNA_MIz6_.[CT]AT[CT]CGC.	FIRE1KBup_96	CL_FIRE1KBup_12
FIRE1KBup_1299	TCGA_BLADDER_DIS_K10_DNA_MIz14_.CT[GT][AT]CGA[ACG]	FIRE1KBup_96	CL_FIRE1KBup_12
FIRE1KBup_239	TCGA_THYROID_DIS_K40_DNA_MIz20_[ACG]C[AGT]TGCG[AC][AG]	FIRE1KBup_96	CL_FIRE1KBup_12
FIRE1KBup_824	TCGA_ESOPHAGEAL_DIS_K10_DNA_MIz25_.[AT]T[GT]CG[ACT]A[CGT]	FIRE1KBup_96	CL_FIRE1KBup_12
FIRE1KBup_898	TCGA_LUNG_AD_CON_LOG2R_bins25_DNA_MIz13_.CATGCG[AC][ACG]	FIRE1KBup_96	CL_FIRE1KBup_12
FIRE1KBup_91	TCGA_HEAD_NECK_DIS_K5_DNA_MIz28_.[AC]AT[GT]CGC[AGT]	FIRE1KBup_96	CL_FIRE1KBup_12
FIRE1KBup_95	TCGA_OVARIAN_DIS_K10_DNA_MIz31_[AC][AT]TGCGC[AC][AGT]	FIRE1KBup_96	CL_FIRE1KBup_12
FIRE1KBup_96	TCGA_LIVER_DIS_K40_DNA_MIz25_.[AC][AT]T[GT]CG[AC][ACG]	FIRE1KBup_96	CL_FIRE1KBup_12
FIRE1KBup_103	TCGA_PANCREATIC_DIS_K10_DNA_MIz37_.[AC]CCCAGG[CG]	FIRE1KBup_103	CL_FIRE1KBup_13
FIRE1KBup_423	TCGA_PROSTATE_DIS_K5_DNA_MIz50_[ACT]CCC[AC]A[GT]G[CG]	FIRE1KBup_103	CL_FIRE1KBup_13
FIRE1KBup_846	TCGA_PROSTATE_DIS_K40_DNA_MIz18_.C[AC]CCAGG[CG]	FIRE1KBup_103	CL_FIRE1KBup_13
FIRE1KBup_918	TCGA_STOMACH_DIS_K10_DNA_MIz51_.CCCAGGC.	FIRE1KBup_103	CL_FIRE1KBup_13
FIRE1KBup_918	TCGA_THYROID_DIS_K40_DNA_MIz13_.CCCAGGC.	FIRE1KBup_103	CL_FIRE1KBup_13
FIRE1KBup_919	TCGA_COLON_DIS_K40_DNA_MIz17_.CCCAGGG.	FIRE1KBup_103	CL_FIRE1KBup_13
FIRE1KBup_919	TCGA_AML_DIS_K5_DNA_MIz69_.CCCAGGG.	FIRE1KBup_103	CL_FIRE1KBup_13
FIRE1KBup_920	TCGA_CERVICAL_DIS_K10_DNA_MIz21_.CCCCAGG.	FIRE1KBup_103	CL_FIRE1KBup_13
FIRE1KBup_920	TCGA_THYMOMA_DIS_K45_DNA_MIz18_.CCCCAGG.	FIRE1KBup_103	CL_FIRE1KBup_13
FIRE1KBup_920	TCGA_MELANOMA_DIS_K5_DNA_MIz55_.CCCCAGG.	FIRE1KBup_103	CL_FIRE1KBup_13
FIRE1KBup_920	TCGA_PANCREATIC_DIS_K45_DNA_MIz18_.CCCCAGG.	FIRE1KBup_103	CL_FIRE1KBup_13
FIRE1KBup_920	TCGA_CERVICAL_DIS_K45_DNA_MIz14_.CCCCAGG.	FIRE1KBup_103	CL_FIRE1KBup_13
FIRE1KBup_921	TCGA_AML_DIS_K40_DNA_MIz35_.CCCCA[GT]G[CGT]	FIRE1KBup_103	CL_FIRE1KBup_13
FIRE1KBup_925	TCGA_GLIOMA_DIS_K45_DNA_MIz16_.CCCCCAG.	FIRE1KBup_103	CL_FIRE1KBup_13
FIRE1KBup_925	TCGA_MELANOMA_DIS_K40_DNA_MIz32_.CCCCCAG.	FIRE1KBup_103	CL_FIRE1KBup_13
FIRE1KBup_106	TCGA_SARCOMA_DIS_K45_DNA_MIz10_.[AC]CGA[AT]AA.	FIRE1KBup_106	CL_FIRE1KBup_14
FIRE1KBup_254	TCGA_SARCOMA_DIS_K10_DNA_MIz25_.[ACG]CGA[AT]AA.	FIRE1KBup_106	CL_FIRE1KBup_14
FIRE1KBup_261	TCGA_MELANOMA_DIS_K40_DNA_MIz19_[ACG]CG[AG][AT]AA[CT].	FIRE1KBup_106	CL_FIRE1KBup_14
FIRE1KBup_937	TCGA_LUNG_AD_DIS_K45_DNA_MIz15_.CCGA[ACT]A[ACT].	FIRE1KBup_106	CL_FIRE1KBup_14
FIRE1KBup_963	TCGA_BREAST_DIS_K45_DNA_MIz12_.CGAAA[AGT][AG].	FIRE1KBup_106	CL_FIRE1KBup_14
FIRE1KBup_110	TCGA_STOMACH_DIS_K10_DNA_MIz19_.AC[CG][AT]AT[CT][ACG]	FIRE1KBup_115	CL_FIRE1KBup_15
FIRE1KBup_114	TCGA_SARCOMA_DIS_K45_DNA_MIz9_.AC[CGT]AA[AT]C[ACT]	FIRE1KBup_115	CL_FIRE1KBup_15
FIRE1KBup_115	TCGA_SARCOMA_DIS_K10_DNA_MIz10_.AC[CGT]AATC.	FIRE1KBup_115	CL_FIRE1KBup_15
FIRE1KBup_149	TCGA_ESOPHAGEAL_DIS_K10_DNA_MIz13_[ACG]AC[CG]A[AG]TC.	FIRE1KBup_115	CL_FIRE1KBup_15
FIRE1KBup_120	TCGA_MELANOMA_DIS_K40_DNA_MIz9_.ACGAA[ACG]G.	FIRE1KBup_120	CL_FIRE1KBup_16
FIRE1KBup_788	TCGA_ESOPHAGEAL_DIS_K45_DNA_MIz11_.[AT]CG[AT]A[CG]G.	FIRE1KBup_120	CL_FIRE1KBup_16
FIRE1KBup_121	TCGA_PROSTATE_CON_LOG2R_bins10_DNA_MIz24_[ACG]AAAGAA[ACG][AGT]	FIRE1KBup_121	CL_FIRE1KBup_17
FIRE1KBup_1268	TCGA_RECTAL_DIS_K40_DNA_MIz9_.[CT]CAA[AG]GAA	FIRE1KBup_121	CL_FIRE1KBup_17
FIRE1KBup_15	TCGA_RECTAL_DIS_K5_DNA_MIz19_.AAAGAAA.	FIRE1KBup_121	CL_FIRE1KBup_17
FIRE1KBup_349	TCGA_CERVICAL_DIS_K45_DNA_MIz15_[ACT]AA[CG]AA[AT]A[AGT]	FIRE1KBup_121	CL_FIRE1KBup_17
FIRE1KBup_744	TCGA_THYMOMA_DIS_K45_DNA_MIz9_[AT][AC]AGAAGA.	FIRE1KBup_121	CL_FIRE1KBup_17
FIRE1KBup_123	TCGA_THYROID_DIS_K40_DNA_MIz8_[ACG]A[AC]GGGG[AT][AG]	FIRE1KBup_124	CL_FIRE1KBup_18
FIRE1KBup_124	TCGA_COLON_DIS_K40_DNA_MIz14_[ACG]A[ACT]AGG[AG]G[AG]	FIRE1KBup_124	CL_FIRE1KBup_18
FIRE1KBup_16	TCGA_PANCREATIC_DIS_K45_DNA_MIz11_.AAAG[CG]AG.	FIRE1KBup_124	CL_FIRE1KBup_18
FIRE1KBup_210	TCGA_GBM_DIS_K10_DNA_MIz20_[ACG][AT][AT][AG]GGGGG	FIRE1KBup_124	CL_FIRE1KBup_18
FIRE1KBup_566	TCGA_LIVER_DIS_K5_DNA_MIz14_[AGT]AAGGAGA.	FIRE1KBup_124	CL_FIRE1KBup_18
FIRE1KBup_127	TCGA_OVARIAN_DIS_K45_DNA_MIz9_[ACG]A[AG][CT]TCAG.	FIRE1KBup_127	CL_FIRE1KBup_19
FIRE1KBup_1315	TCGA_LIVER_DIS_K5_DNA_MIz14_.GAA[AG]CTC[ACT]	FIRE1KBup_127	CL_FIRE1KBup_19
FIRE1KBup_163	TCGA_BLADDER_DIS_K45_DNA_MIz8_[ACG]A[CGT]TCAGA.	FIRE1KBup_127	CL_FIRE1KBup_19
FIRE1KBup_393	TCGA_AML_DIS_K40_DNA_MIz11_[ACT][AG]T[CT]CAGA[ACT]	FIRE1KBup_127	CL_FIRE1KBup_19
FIRE1KBup_570	TCGA_KIDNEY_DIS_K45_DNA_MIz10_[AGT]A[AT]GTTC[AG][CGT]	FIRE1KBup_127	CL_FIRE1KBup_19
FIRE1KBup_128	TCGA_HEAD_NECK_CON_LOG2R_bins25_DNA_MIz9_[ACG]A[AG][CT]TGTC[ACT]	FIRE1KBup_128	CL_FIRE1KBup_20
FIRE1KBup_190	TCGA_LIVER_DIS_K40_DNA_MIz8_[ACG]AG[CT]TG[ACT]C[ACG]	FIRE1KBup_128	CL_FIRE1KBup_20
FIRE1KBup_608	TCGA_LUNG_SQ_DIS_K45_DNA_MIz9_[AGT][AG][GT]CTGTC[ACT]	FIRE1KBup_128	CL_FIRE1KBup_20
FIRE1KBup_1138	TCGA_GBM_DIS_K45_DNA_MIz9_[CGT][AG][AGT]GACAC[AC]	FIRE1KBup_135	CL_FIRE1KBup_21
FIRE1KBup_135	TCGA_OVARIAN_DIS_K45_DNA_MIz14_[ACG]AC[AC]CA[GT]G.	FIRE1KBup_135	CL_FIRE1KBup_21
FIRE1KBup_146	TCGA_SARCOMA_DIS_K10_DNA_MIz12_[ACG][AC]CACATG[ACT]	FIRE1KBup_135	CL_FIRE1KBup_21
FIRE1KBup_364	TCGA_COLON_DIS_K40_DNA_MIz9_[ACT]A[CG]ACAGG[CGT]	FIRE1KBup_135	CL_FIRE1KBup_21
FIRE1KBup_411	TCGA_LUNG_SQ_DIS_K45_DNA_MIz13_[ACT]CACAG[GT]G.	FIRE1KBup_135	CL_FIRE1KBup_21
FIRE1KBup_484	TCGA_BREAST_DIS_K10_DNA_MIz12_[ACT]TG[AT]ACCC[AC]	FIRE1KBup_135	CL_FIRE1KBup_21
FIRE1KBup_665	TCGA_THYMOMA_DIS_K45_DNA_MIz9_[AGT][CG][ACT]CATGC[ACT]	FIRE1KBup_135	CL_FIRE1KBup_21
FIRE1KBup_69	TCGA_KIDNEY_DIS_K45_DNA_MIz12_[AC]ACCCAG[CG].	FIRE1KBup_135	CL_FIRE1KBup_21
FIRE1KBup_839	TCGA_PANCREATIC_DIS_K45_DNA_MIz12_CACAC[ACT]TG.	FIRE1KBup_135	CL_FIRE1KBup_21
FIRE1KBup_976	TCGA_GBM_DIS_K10_DNA_MIz25_[CG]AC[AC]CA[GT]G.	FIRE1KBup_135	CL_FIRE1KBup_21
FIRE1KBup_1167	TCGA_MELANOMA_DIS_K40_DNA_MIz12_.[CGT]CACACC[ACT]	FIRE1KBup_136	CL_FIRE1KBup_22
FIRE1KBup_136	TCGA_ESOPHAGEAL_DIS_K10_DNA_MIz15_[ACG]ACACCTG[CG]	FIRE1KBup_136	CL_FIRE1KBup_22
FIRE1KBup_164	TCGA_COLON_DIS_K40_DNA_MIz8_[ACG]A[CT]ACCT[AG][CGT]	FIRE1KBup_136	CL_FIRE1KBup_22
FIRE1KBup_234	TCGA_GBM_DIS_K45_DNA_MIz15_[ACG]CA[CGT]CTGC.	FIRE1KBup_136	CL_FIRE1KBup_22
FIRE1KBup_848	TCGA_BREAST_DIS_K45_DNA_MIz19_CA[CG][AC]C[AC]TG.	FIRE1KBup_136	CL_FIRE1KBup_22
FIRE1KBup_974	TCGA_ESOPHAGEAL_DIS_K45_DNA_MIz9_[CG]ACAC[AC][AT]G.	FIRE1KBup_136	CL_FIRE1KBup_22
FIRE1KBup_982	TCGA_LUNG_AD_DIS_K45_DNA_MIz11_[CG]AC[AT]C[CT]TG[CG]	FIRE1KBup_136	CL_FIRE1KBup_22
FIRE1KBup_138	TCGA_COLON_DIS_K40_DNA_MIz11_[ACG]ACA[CT]C[AC]T[CGT]	FIRE1KBup_142	CL_FIRE1KBup_23
FIRE1KBup_139	TCGA_COLON_DIS_K5_DNA_MIz24_[ACG]ACA[CT]CC[AT][CGT]	FIRE1KBup_142	CL_FIRE1KBup_23
FIRE1KBup_142	TCGA_TESTICULAR_DIS_K45_DNA_MIz11_[ACG]AC[AT][CT]CCT[CGT]	FIRE1KBup_142	CL_FIRE1KBup_23
FIRE1KBup_144	TCGA_UTERINE_ENDOMETRIAL_DIS_K10_DNA_MIz16_[ACG]AC[AT]TCCT[CGT]	FIRE1KBup_142	CL_FIRE1KBup_23
FIRE1KBup_144	TCGA_CERVICAL_DIS_K10_DNA_MIz17_[ACG]AC[AT]TCCT[CGT]	FIRE1KBup_142	CL_FIRE1KBup_23
FIRE1KBup_144	TCGA_SARCOMA_DIS_K10_DNA_MIz18_[ACG]AC[AT]TCCT[CGT]	FIRE1KBup_142	CL_FIRE1KBup_23
FIRE1KBup_312	TCGA_SARCOMA_DIS_K45_DNA_MIz6_.A[CGT]ACCCT[CG]	FIRE1KBup_142	CL_FIRE1KBup_23
FIRE1KBup_376	TCGA_OVARIAN_DIS_K10_DNA_MIz11_[ACT]ACTCCCT.	FIRE1KBup_142	CL_FIRE1KBup_23
FIRE1KBup_65	TCGA_PANCREATIC_DIS_K45_DNA_MIz10_[AC]AC[AT][CT]CC[AT][ACT]	FIRE1KBup_142	CL_FIRE1KBup_23
FIRE1KBup_66	TCGA_PANCREATIC_DIS_K10_DNA_MIz20_[AC]AC[AT][CT]CCT.	FIRE1KBup_142	CL_FIRE1KBup_23
FIRE1KBup_75	TCGA_PARAGANGLIOMA_DIS_K5_DNA_MIz15_[AC][ACT]ATCCTG[ACG]	FIRE1KBup_142	CL_FIRE1KBup_23
FIRE1KBup_76	TCGA_SARCOMA_DIS_K45_DNA_MIz12_[AC]A[CT][AT]TCCT[CGT]	FIRE1KBup_142	CL_FIRE1KBup_23
FIRE1KBup_893	TCGA_TESTICULAR_DIS_K10_DNA_MIz10_.CATCCTG.	FIRE1KBup_142	CL_FIRE1KBup_23
FIRE1KBup_94	TCGA_LUNG_AD_DIS_K10_DNA_MIz17_.AC[AT]TCCT[CT]	FIRE1KBup_142	CL_FIRE1KBup_23
FIRE1KBup_984	TCGA_UTERINE_ENDOMETRIAL_DIS_K45_DNA_MIz9_[CG]AC[AT][CT]C[AC]T[CGT]	FIRE1KBup_142	CL_FIRE1KBup_23
FIRE1KBup_147	TCGA_PROSTATE_CON_LOG2R_bins5_DNA_MIz19_[ACG][AC]CAC[CT]CA[GT]	FIRE1KBup_147	CL_FIRE1KBup_24
FIRE1KBup_148	TCGA_PROSTATE_CON_LOG2R_bins10_DNA_MIz15_[ACG][AC]CA[CT][CT]CAG	FIRE1KBup_147	CL_FIRE1KBup_24
FIRE1KBup_840	TCGA_HEAD_NECK_DIS_K40_DNA_MIz15_.CAC[AC]CAG.	FIRE1KBup_147	CL_FIRE1KBup_24
FIRE1KBup_159	TCGA_GBM_DIS_K45_DNA_MIz15_..[ACG]ACGTA.	FIRE1KBup_159	CL_FIRE1KBup_25
FIRE1KBup_218	TCGA_LUNG_AD_CON_LOG2R_bins25_DNA_MIz14_[ACG][AT]CGTA[AG][ACG].	FIRE1KBup_159	CL_FIRE1KBup_25
FIRE1KBup_313	TCGA_CERVICAL_DIS_K45_DNA_MIz9_.ACGT[AC]G[CG].	FIRE1KBup_159	CL_FIRE1KBup_25
FIRE1KBup_864	TCGA_OVARIAN_DIS_K45_DNA_MIz8_.C[AG]CGTAG.	FIRE1KBup_159	CL_FIRE1KBup_25
FIRE1KBup_101	TCGA_RECTAL_DIS_K40_DNA_MIz14_.[AC]C[AT]ACG[ACG][ACT]	FIRE1KBup_166	CL_FIRE1KBup_26
FIRE1KBup_166	TCGA_HEAD_NECK_DIS_K5_DNA_MIz20_[ACG]ACTACG[ACG].	FIRE1KBup_166	CL_FIRE1KBup_26
FIRE1KBup_401	TCGA_UTERINE_ENDOMETRIAL_DIS_K10_DNA_MIz20_[ACT].[AT][CT]TACG[ACG]	FIRE1KBup_166	CL_FIRE1KBup_26
FIRE1KBup_572	TCGA_PANCREATIC_DIS_K45_DNA_MIz19_.[AGT]AC[AGT]ACG.	FIRE1KBup_166	CL_FIRE1KBup_26
FIRE1KBup_1030	TCGA_MELANOMA_DIS_K5_DNA_MIz21_[CG]ATGG.TG[AG]	FIRE1KBup_173	CL_FIRE1KBup_27
FIRE1KBup_173	TCGA_AML_DIS_K5_DNA_MIz12_[ACG]A[CT]GGGTG[GT]	FIRE1KBup_173	CL_FIRE1KBup_27
FIRE1KBup_799	TCGA_AML_DIS_K40_DNA_MIz8_.[AT][CT]GGGTG.	FIRE1KBup_173	CL_FIRE1KBup_27
FIRE1KBup_812	TCGA_COLON_DIS_K40_DNA_MIz17_.ATG[GT]G[GT]G[CGT]	FIRE1KBup_173	CL_FIRE1KBup_27
FIRE1KBup_181	TCGA_PROSTATE_DIS_K40_DNA_MIz10_[ACG]AG[ACT]A[AG]AG[AC]	FIRE1KBup_181	CL_FIRE1KBup_28
FIRE1KBup_19	TCGA_BREAST_DIS_K45_DNA_MIz7_.AA[AGT]GAGC[ACT]	FIRE1KBup_181	CL_FIRE1KBup_28
FIRE1KBup_225	TCGA_PROSTATE_CON_LOG2R_bins25_DNA_MIz10_[ACG][AT]GCAAAG.	FIRE1KBup_181	CL_FIRE1KBup_28
FIRE1KBup_494	TCGA_BREAST_CON_LOG2R_bins5_DNA_MIz13_.AGAAGAG[ACT]	FIRE1KBup_181	CL_FIRE1KBup_28
FIRE1KBup_631	TCGA_UTERINE_ENDOMETRIAL_DIS_K45_DNA_MIz8_[AGT]CAAGAAG[ACT]	FIRE1KBup_181	CL_FIRE1KBup_28
FIRE1KBup_1004	TCGA_THYMOMA_DIS_K10_DNA_MIz16_[CG]AGAGA[AT][AG].	FIRE1KBup_183	CL_FIRE1KBup_29
FIRE1KBup_183	TCGA_LUNG_AD_CON_LOG2R_bins10_DNA_MIz17_[ACG]AGA[GT]AAA[AGT]	FIRE1KBup_183	CL_FIRE1KBup_29
FIRE1KBup_383	TCGA_LUNG_AD_CON_LOG2R_bins25_DNA_MIz17_[ACT]AGA[GT]A.A[GT]	FIRE1KBup_183	CL_FIRE1KBup_29
FIRE1KBup_505	TCGA_PROSTATE_CON_LOG2R_bins25_DNA_MIz16_.AGAGA[AG]A[AGT]	FIRE1KBup_183	CL_FIRE1KBup_29
FIRE1KBup_505	TCGA_LUNG_SQ_CON_LOG2R_bins10_DNA_MIz19_.AGAGA[AG]A[AGT]	FIRE1KBup_183	CL_FIRE1KBup_29
FIRE1KBup_507	TCGA_LUNG_SQ_CON_LOG2R_bins25_DNA_MIz12_.AGAG[ACT]AA[AGT]	FIRE1KBup_183	CL_FIRE1KBup_29
FIRE1KBup_513	TCGA_LUNG_AD_CON_LOG2R_bins5_DNA_MIz20_.AGA[GT]AAA.	FIRE1KBup_183	CL_FIRE1KBup_29
FIRE1KBup_189	TCGA_PROSTATE_CON_LOG2R_bins25_DNA_MIz12_[ACG][AG]CAT[GT]CC[AC]	FIRE1KBup_189	CL_FIRE1KBup_30
FIRE1KBup_529	TCGA_PROSTATE_CON_LOG2R_bins5_DNA_MIz15_.[AG]CAT[GT]CC[ACT]	FIRE1KBup_189	CL_FIRE1KBup_30
FIRE1KBup_129	TCGA_GLIOMA_DIS_K45_DNA_MIz10_[ACG]A[AGT]C[AG]A[CGT]C[AG]	FIRE1KBup_200	CL_FIRE1KBup_31
FIRE1KBup_200	TCGA_THYROID_DIS_K40_DNA_MIz13_[ACG]A[GT]CGA.C.	FIRE1KBup_200	CL_FIRE1KBup_31
FIRE1KBup_229	TCGA_GBM_DIS_K45_DNA_MIz16_[ACG][AT][GT]CGAGC[CG]	FIRE1KBup_200	CL_FIRE1KBup_31
FIRE1KBup_215	TCGA_BLADDER_DIS_K45_DNA_MIz12_[ACG][AT]C[CG]AATC[AG]	FIRE1KBup_215	CL_FIRE1KBup_32
FIRE1KBup_496	TCGA_COLON_CON_LOG2R_bins10_DNA_MIz15_[AG]AC[CG][AG]A[CT][CT][AG]	FIRE1KBup_215	CL_FIRE1KBup_32
FIRE1KBup_496	TCGA_COLON_CON_LOG2R_bins5_DNA_MIz21_[AG]AC[CG][AG]A[CT][CT][AG]	FIRE1KBup_215	CL_FIRE1KBup_32
FIRE1KBup_533	TCGA_LIVER_CON_LOG2R_bins5_DNA_MIz14_.[AG]CC.ATC[ACG]	FIRE1KBup_215	CL_FIRE1KBup_32
FIRE1KBup_651	TCGA_LUNG_SQ_DIS_K10_DNA_MIz26_[AGT]C[CG]AA[CT]C[AG][ACG]	FIRE1KBup_215	CL_FIRE1KBup_32
FIRE1KBup_652	TCGA_BLADDER_DIS_K10_DNA_MIz21_[AGT]C[CG]AAT[AC][AG][ACG]	FIRE1KBup_215	CL_FIRE1KBup_32
FIRE1KBup_653	TCGA_CERVICAL_DIS_K45_DNA_MIz13_[AGT]C[CG][AG]AT[ACG][AG][CG]	FIRE1KBup_215	CL_FIRE1KBup_32
FIRE1KBup_654	TCGA_THYMOMA_DIS_K45_DNA_MIz12_.[AGT]C[CG][AGT]ATC[AG]	FIRE1KBup_215	CL_FIRE1KBup_32
FIRE1KBup_1114	TCGA_GLIOMA_DIS_K10_DNA_MIz20_[CGT]ACG[AT][CGT]A[AC].	FIRE1KBup_217	CL_FIRE1KBup_33
FIRE1KBup_193	TCGA_PANCREATIC_DIS_K10_DNA_MIz13_.ACGA[GT]AA.	FIRE1KBup_217	CL_FIRE1KBup_33
FIRE1KBup_217	TCGA_HEAD_NECK_CON_LOG2R_bins10_DNA_MIz20_.ACG[AT][CGT]A[AC].	FIRE1KBup_217	CL_FIRE1KBup_33
FIRE1KBup_314	TCGA_LUNG_AD_DIS_K10_DNA_MIz13_.AC[GT][ACT]GAC[ACG]	FIRE1KBup_217	CL_FIRE1KBup_33
FIRE1KBup_369	TCGA_THYROID_DIS_K40_DNA_MIz13_[ACT]ACG[GT][ACG]AC.	FIRE1KBup_217	CL_FIRE1KBup_33
FIRE1KBup_680	TCGA_MELANOMA_DIS_K5_DNA_MIz23_[AGT]CGTG[AG]AA.	FIRE1KBup_217	CL_FIRE1KBup_33
FIRE1KBup_865	TCGA_KIDNEY_CON_LOG2R_bins10_DNA_MIz13_.C[AG]CGTGA[ACG]	FIRE1KBup_217	CL_FIRE1KBup_33
FIRE1KBup_1241	TCGA_ESOPHAGEAL_DIS_K45_DNA_MIz8_[CG]TTTGGG[CG][ACT]	FIRE1KBup_219	CL_FIRE1KBup_34
FIRE1KBup_1288	TCGA_LUNG_SQ_DIS_K45_DNA_MIz9_.CTCTTT[CG][ACT]	FIRE1KBup_219	CL_FIRE1KBup_34
FIRE1KBup_219	TCGA_BREAST_DIS_K10_DNA_MIz17_[ACG][AT]CTTTG[CGT][CGT]	FIRE1KBup_219	CL_FIRE1KBup_34
FIRE1KBup_1150	TCGA_KIDNEY_DIS_K10_DNA_MIz11_[CGT]A[GT]AGG[AC]A[AG]	FIRE1KBup_222	CL_FIRE1KBup_35
FIRE1KBup_222	TCGA_BLADDER_DIS_K10_DNA_MIz11_[ACG][AT]GAGGAA[AG]	FIRE1KBup_222	CL_FIRE1KBup_35
FIRE1KBup_55	TCGA_PARAGANGLIOMA_DIS_K5_DNA_MIz14_.A[AT]GAGGA[AGT]	FIRE1KBup_222	CL_FIRE1KBup_35
FIRE1KBup_1029	TCGA_OVARIAN_DIS_K45_DNA_MIz9_[CG]ATGGGG[AT].	FIRE1KBup_228	CL_FIRE1KBup_36
FIRE1KBup_228	TCGA_STOMACH_DIS_K45_DNA_MIz8_[ACG]ATGGGG[AT].	FIRE1KBup_228	CL_FIRE1KBup_36
FIRE1KBup_407	TCGA_UTERINE_ENDOMETRIAL_DIS_K45_DNA_MIz11_.[ACT]ATGGGG.	FIRE1KBup_228	CL_FIRE1KBup_36
FIRE1KBup_810	TCGA_HEAD_NECK_DIS_K40_DNA_MIz12_.ATGGG[CG][AT].	FIRE1KBup_228	CL_FIRE1KBup_36
FIRE1KBup_811	TCGA_PROSTATE_DIS_K40_DNA_MIz15_.ATGGGG[AGT][AGT]	FIRE1KBup_228	CL_FIRE1KBup_36
FIRE1KBup_1127	TCGA_KIDNEY_DIS_K45_DNA_MIz8_[CGT][ACT]CAT[ACG]AG[AGT]	FIRE1KBup_247	CL_FIRE1KBup_37
FIRE1KBup_1168	TCGA_SARCOMA_DIS_K45_DNA_MIz10_[CGT]C[AC]CAT[CGT]A.	FIRE1KBup_247	CL_FIRE1KBup_37
FIRE1KBup_247	TCGA_SARCOMA_DIS_K10_DNA_MIz11_[ACG]CCCAT[CGT]A.	FIRE1KBup_247	CL_FIRE1KBup_37
FIRE1KBup_1013	TCGA_KIDNEY_DIS_K45_DNA_MIz12_.CG[AGT][AC]CTA[ACG]	FIRE1KBup_258	CL_FIRE1KBup_38
FIRE1KBup_1014	TCGA_COLON_DIS_K5_DNA_MIz18_.CG[AGT]ACTA.	FIRE1KBup_258	CL_FIRE1KBup_38
FIRE1KBup_1035	TCGA_HEAD_NECK_CON_LOG2R_bins25_DNA_MIz12_.CGC[ACG]CTA[ACT]	FIRE1KBup_258	CL_FIRE1KBup_38
FIRE1KBup_1046	TCGA_KIDNEY_CON_LOG2R_bins25_DNA_MIz12_.CG[CG][AC]CTA[ACT]	FIRE1KBup_258	CL_FIRE1KBup_38
FIRE1KBup_1069	TCGA_LUNG_SQ_CON_LOG2R_bins5_DNA_MIz21_.CG[CGT]A[CT]TA[CGT]	FIRE1KBup_258	CL_FIRE1KBup_38
FIRE1KBup_1070	TCGA_COLON_DIS_K40_DNA_MIz9_.CG[CGT]C[CT]TA[ACT]	FIRE1KBup_258	CL_FIRE1KBup_38
FIRE1KBup_1071	TCGA_LUNG_SQ_CON_LOG2R_bins10_DNA_MIz9_.CG[CT]ACTA.	FIRE1KBup_258	CL_FIRE1KBup_38
FIRE1KBup_1080	TCGA_STOMACH_DIS_K45_DNA_MIz11_.CGG[AC][CG]TA.	FIRE1KBup_258	CL_FIRE1KBup_38
FIRE1KBup_1081	TCGA_ESOPHAGEAL_DIS_K45_DNA_MIz10_.CGG[AC][CT]TA.	FIRE1KBup_258	CL_FIRE1KBup_38
FIRE1KBup_1081	TCGA_PROSTATE_DIS_K40_DNA_MIz9_.CGG[AC][CT]TA.	FIRE1KBup_258	CL_FIRE1KBup_38
FIRE1KBup_1086	TCGA_GBM_DIS_K45_DNA_MIz8_.CG[GT]C[CGT]TA.	FIRE1KBup_258	CL_FIRE1KBup_38
FIRE1KBup_255	TCGA_STOMACH_DIS_K45_DNA_MIz10_[ACG]CG[AC][ACT]CTA.	FIRE1KBup_258	CL_FIRE1KBup_38
FIRE1KBup_258	TCGA_BLADDER_DIS_K45_DNA_MIz20_[ACG]CG.[AC]CTA.	FIRE1KBup_258	CL_FIRE1KBup_38
FIRE1KBup_987	TCGA_BREAST_DIS_K45_DNA_MIz18_.CG.[AC]CTA[ACG]	FIRE1KBup_258	CL_FIRE1KBup_38
FIRE1KBup_156	TCGA_STOMACH_DIS_K45_DNA_MIz8_[ACG]ACG[CG]CAC.	FIRE1KBup_271	CL_FIRE1KBup_39
FIRE1KBup_250	TCGA_HEAD_NECK_DIS_K40_DNA_MIz9_.ACGC[CGT]AC[AGT]	FIRE1KBup_271	CL_FIRE1KBup_39
FIRE1KBup_271	TCGA_ESOPHAGEAL_DIS_K45_DNA_MIz7_.ACG[CG][CT]AC.	FIRE1KBup_271	CL_FIRE1KBup_39
FIRE1KBup_1051	TCGA_TESTICULAR_DIS_K10_DNA_MIz54_.[CG]CG[CG]A[AT]G[CT]	FIRE1KBup_279	CL_FIRE1KBup_40
FIRE1KBup_1052	TCGA_LUNG_SQ_DIS_K45_DNA_MIz40_.[CG]CG[CG][AT]AG[ACT]	FIRE1KBup_279	CL_FIRE1KBup_40
FIRE1KBup_1055	TCGA_LUNG_SQ_CON_LOG2R_bins10_DNA_MIz74_.[CG]CGGAA[ACG][CT]	FIRE1KBup_279	CL_FIRE1KBup_40
FIRE1KBup_1055	TCGA_LUNG_AD_CON_LOG2R_bins5_DNA_MIz71_.[CG]CGGAA[ACG][CT]	FIRE1KBup_279	CL_FIRE1KBup_40
FIRE1KBup_1056	TCGA_LIVER_CON_LOG2R_bins5_DNA_MIz41_.[CG]CGGAA[AG][ACT]	FIRE1KBup_279	CL_FIRE1KBup_40
FIRE1KBup_1056	TCGA_HEAD_NECK_CON_LOG2R_bins10_DNA_MIz56_.[CG]CGGAA[AG][ACT]	FIRE1KBup_279	CL_FIRE1KBup_40
FIRE1KBup_1056	TCGA_LIVER_CON_LOG2R_bins10_DNA_MIz37_.[CG]CGGAA[AG][ACT]	FIRE1KBup_279	CL_FIRE1KBup_40
FIRE1KBup_1056	TCGA_HEAD_NECK_CON_LOG2R_bins25_DNA_MIz38_.[CG]CGGAA[AG][ACT]	FIRE1KBup_279	CL_FIRE1KBup_40
FIRE1KBup_1056	TCGA_HEAD_NECK_CON_LOG2R_bins5_DNA_MIz56_.[CG]CGGAA[AG][ACT]	FIRE1KBup_279	CL_FIRE1KBup_40
FIRE1KBup_1057	TCGA_BREAST_CON_LOG2R_bins5_DNA_MIz49_.[CG]CGGAA[CG][ACT]	FIRE1KBup_279	CL_FIRE1KBup_40
FIRE1KBup_1057	TCGA_STOMACH_CON_LOG2R_bins10_DNA_MIz52_.[CG]CGGAA[CG][ACT]	FIRE1KBup_279	CL_FIRE1KBup_40
FIRE1KBup_1057	TCGA_BREAST_CON_LOG2R_bins25_DNA_MIz36_.[CG]CGGAA[CG][ACT]	FIRE1KBup_279	CL_FIRE1KBup_40
FIRE1KBup_1057	TCGA_STOMACH_CON_LOG2R_bins25_DNA_MIz36_.[CG]CGGAA[CG][ACT]	FIRE1KBup_279	CL_FIRE1KBup_40
FIRE1KBup_1057	TCGA_BREAST_CON_LOG2R_bins10_DNA_MIz50_.[CG]CGGAA[CG][ACT]	FIRE1KBup_279	CL_FIRE1KBup_40
FIRE1KBup_1057	TCGA_LUNG_SQ_CON_LOG2R_bins25_DNA_MIz48_.[CG]CGGAA[CG][ACT]	FIRE1KBup_279	CL_FIRE1KBup_40
FIRE1KBup_1058	TCGA_THYMOMA_DIS_K45_DNA_MIz34_.[CG]CGGAA[CG][CGT]	FIRE1KBup_279	CL_FIRE1KBup_40
FIRE1KBup_1058	TCGA_KIDNEY_CON_LOG2R_bins10_DNA_MIz54_.[CG]CGGAA[CG][CGT]	FIRE1KBup_279	CL_FIRE1KBup_40
FIRE1KBup_1059	TCGA_LIVER_CON_LOG2R_bins25_DNA_MIz27_.[CG]CGGA[ACT]G[ACT]	FIRE1KBup_279	CL_FIRE1KBup_40
FIRE1KBup_1060	TCGA_COLON_CON_LOG2R_bins25_DNA_MIz38_.[CG]CGGAAG.	FIRE1KBup_279	CL_FIRE1KBup_40
FIRE1KBup_1061	TCGA_PARAGANGLIOMA_DIS_K5_DNA_MIz55_.[CG]CGG[AT]A[CG][CT]	FIRE1KBup_279	CL_FIRE1KBup_40
FIRE1KBup_1062	TCGA_KIDNEY_DIS_K10_DNA_MIz51_.[CG]CGG[AT]AG.	FIRE1KBup_279	CL_FIRE1KBup_40
FIRE1KBup_1062	TCGA_LIVER_DIS_K5_DNA_MIz78_.[CG]CGG[AT]AG.	FIRE1KBup_279	CL_FIRE1KBup_40
FIRE1KBup_1062	TCGA_COLON_DIS_K40_DNA_MIz43_.[CG]CGG[AT]AG.	FIRE1KBup_279	CL_FIRE1KBup_40
FIRE1KBup_1062	TCGA_TESTICULAR_DIS_K45_DNA_MIz34_.[CG]CGG[AT]AG.	FIRE1KBup_279	CL_FIRE1KBup_40
FIRE1KBup_1062	TCGA_UTERINE_ENDOMETRIAL_DIS_K45_DNA_MIz33_.[CG]CGG[AT]AG.	FIRE1KBup_279	CL_FIRE1KBup_40
FIRE1KBup_1065	TCGA_BLADDER_DIS_K10_DNA_MIz92_.[CG]CG[GT]AA[CG][ACT]	FIRE1KBup_279	CL_FIRE1KBup_40
FIRE1KBup_1065	TCGA_THYROID_DIS_K40_DNA_MIz33_.[CG]CG[GT]AA[CG][ACT]	FIRE1KBup_279	CL_FIRE1KBup_40
FIRE1KBup_1066	TCGA_CERVICAL_DIS_K10_DNA_MIz67_.[CG]CG[GT]AAG.	FIRE1KBup_279	CL_FIRE1KBup_40
FIRE1KBup_1066	TCGA_PROSTATE_DIS_K5_DNA_MIz91_.[CG]CG[GT]AAG.	FIRE1KBup_279	CL_FIRE1KBup_40
FIRE1KBup_1067	TCGA_HEAD_NECK_DIS_K40_DNA_MIz42_.[CG]CG[GT][AT]AG[ACT]	FIRE1KBup_279	CL_FIRE1KBup_40
FIRE1KBup_111	TCGA_AML_DIS_K40_DNA_MIz29_.[AC]CGGAA[ACG][ACT]	FIRE1KBup_279	CL_FIRE1KBup_40
FIRE1KBup_111	TCGA_ESOPHAGEAL_DIS_K45_DNA_MIz42_.[AC]CGGAA[ACG][ACT]	FIRE1KBup_279	CL_FIRE1KBup_40
FIRE1KBup_112	TCGA_THYROID_CON_LOG2R_bins5_DNA_MIz33_.[AC]CGG[AT]A[AG][ACT]	FIRE1KBup_279	CL_FIRE1KBup_40
FIRE1KBup_113	TCGA_SARCOMA_DIS_K45_DNA_MIz34_.[AC]CGG[AT]A[CG][ACT]	FIRE1KBup_279	CL_FIRE1KBup_40
FIRE1KBup_157	TCGA_THYROID_CON_LOG2R_bins10_DNA_MIz33_[ACG][ACG]CGGAA[AG][ACT]	FIRE1KBup_279	CL_FIRE1KBup_40
FIRE1KBup_266	TCGA_PROSTATE_CON_LOG2R_bins10_DNA_MIz44_.[ACG]CG[CG]AAG[CT]	FIRE1KBup_279	CL_FIRE1KBup_40
FIRE1KBup_267	TCGA_LUNG_AD_CON_LOG2R_bins10_DNA_MIz63_[ACG][CG]CGGAA[ACG][ACT]	FIRE1KBup_279	CL_FIRE1KBup_40
FIRE1KBup_268	TCGA_RECTAL_DIS_K5_DNA_MIz73_[ACG][CG]CGGAA[CG].	FIRE1KBup_279	CL_FIRE1KBup_40
FIRE1KBup_268	TCGA_CERVICAL_DIS_K45_DNA_MIz44_[ACG][CG]CGGAA[CG].	FIRE1KBup_279	CL_FIRE1KBup_40
FIRE1KBup_269	TCGA_THYMOMA_DIS_K10_DNA_MIz51_[ACG][CG]CG[GT]AA[CG][CGT]	FIRE1KBup_279	CL_FIRE1KBup_40
FIRE1KBup_270	TCGA_LUNG_AD_CON_LOG2R_bins25_DNA_MIz45_[ACG][CG]CG[GT]AAG.	FIRE1KBup_279	CL_FIRE1KBup_40
FIRE1KBup_272	TCGA_PROSTATE_DIS_K40_DNA_MIz42_.[ACG]CGGAA[ACG][CT]	FIRE1KBup_279	CL_FIRE1KBup_40
FIRE1KBup_273	TCGA_MELANOMA_DIS_K40_DNA_MIz49_.[ACG]CGGAA[CG][ACT]	FIRE1KBup_279	CL_FIRE1KBup_40
FIRE1KBup_273	TCGA_STOMACH_DIS_K10_DNA_MIz90_.[ACG]CGGAA[CG][ACT]	FIRE1KBup_279	CL_FIRE1KBup_40
FIRE1KBup_273	TCGA_COLON_CON_LOG2R_bins5_DNA_MIz61_.[ACG]CGGAA[CG][ACT]	FIRE1KBup_279	CL_FIRE1KBup_40
FIRE1KBup_273	TCGA_STOMACH_DIS_K45_DNA_MIz54_.[ACG]CGGAA[CG][ACT]	FIRE1KBup_279	CL_FIRE1KBup_40
FIRE1KBup_273	TCGA_BLADDER_DIS_K45_DNA_MIz47_.[ACG]CGGAA[CG][ACT]	FIRE1KBup_279	CL_FIRE1KBup_40
FIRE1KBup_274	TCGA_LIVER_DIS_K40_DNA_MIz38_[ACG].CGGAA[CG][ACT]	FIRE1KBup_279	CL_FIRE1KBup_40
FIRE1KBup_275	TCGA_THYROID_CON_LOG2R_bins25_DNA_MIz27_.[ACG]CGGAA[CG][CT]	FIRE1KBup_279	CL_FIRE1KBup_40
FIRE1KBup_276	TCGA_ESOPHAGEAL_DIS_K10_DNA_MIz77_.[ACG]CGGAAG.	FIRE1KBup_279	CL_FIRE1KBup_40
FIRE1KBup_276	TCGA_COLON_DIS_K5_DNA_MIz94_.[ACG]CGGAAG.	FIRE1KBup_279	CL_FIRE1KBup_40
FIRE1KBup_276	TCGA_RECTAL_DIS_K40_DNA_MIz41_.[ACG]CGGAAG.	FIRE1KBup_279	CL_FIRE1KBup_40
FIRE1KBup_276	TCGA_PANCREATIC_DIS_K45_DNA_MIz45_.[ACG]CGGAAG.	FIRE1KBup_279	CL_FIRE1KBup_40
FIRE1KBup_276	TCGA_COLON_CON_LOG2R_bins10_DNA_MIz51_.[ACG]CGGAAG.	FIRE1KBup_279	CL_FIRE1KBup_40
FIRE1KBup_276	TCGA_KIDNEY_DIS_K45_DNA_MIz36_.[ACG]CGGAAG.	FIRE1KBup_279	CL_FIRE1KBup_40
FIRE1KBup_277	TCGA_STOMACH_CON_LOG2R_bins5_DNA_MIz49_.[ACG]CGGAAG[ACT]	FIRE1KBup_279	CL_FIRE1KBup_40
FIRE1KBup_278	TCGA_KIDNEY_CON_LOG2R_bins25_DNA_MIz37_.[ACG]CGGAAG[CGT]	FIRE1KBup_279	CL_FIRE1KBup_40
FIRE1KBup_279	TCGA_PROSTATE_CON_LOG2R_bins25_DNA_MIz32_.[ACG]CGGAAG[CT]	FIRE1KBup_279	CL_FIRE1KBup_40
FIRE1KBup_286	TCGA_UTERINE_ENDOMETRIAL_DIS_K10_DNA_MIz63_[ACG][CGT]CG[GT]AA[CG][CGT]	FIRE1KBup_279	CL_FIRE1KBup_40
FIRE1KBup_930	TCGA_BREAST_DIS_K10_DNA_MIz53_.CC[CG]GA[AC]G.	FIRE1KBup_279	CL_FIRE1KBup_40
FIRE1KBup_941	TCGA_THYROID_DIS_K5_DNA_MIz47_.CCG[CG]A[AC]G.	FIRE1KBup_279	CL_FIRE1KBup_40
FIRE1KBup_1012	TCGA_LIVER_DIS_K40_DNA_MIz12_.CG[AG][GT]A[AT]A.	FIRE1KBup_280	CL_FIRE1KBup_41
FIRE1KBup_1079	TCGA_MELANOMA_DIS_K40_DNA_MIz17_.CG.GAAA.	FIRE1KBup_280	CL_FIRE1KBup_41
FIRE1KBup_263	TCGA_ESOPHAGEAL_DIS_K45_DNA_MIz15_[ACG]CG[AGT]G[AT][AT]A.	FIRE1KBup_280	CL_FIRE1KBup_41
FIRE1KBup_280	TCGA_HEAD_NECK_CON_LOG2R_bins25_DNA_MIz10_[ACG]CGGGAAA[ACG]	FIRE1KBup_280	CL_FIRE1KBup_41
FIRE1KBup_674	TCGA_GBM_DIS_K45_DNA_MIz14_[AGT]CG[GT][CGT][AC]AA.	FIRE1KBup_280	CL_FIRE1KBup_41
FIRE1KBup_262	TCGA_MELANOMA_DIS_K40_DNA_MIz10_[ACG]CG[AGT][AT]ATC.	FIRE1KBup_282	CL_FIRE1KBup_42
FIRE1KBup_282	TCGA_STOMACH_CON_LOG2R_bins25_DNA_MIz11_[ACG].CGT[AT]A[CGT].	FIRE1KBup_282	CL_FIRE1KBup_42
FIRE1KBup_289	TCGA_MELANOMA_DIS_K5_DNA_MIz31_.[ACG]CGTTA[CT].	FIRE1KBup_282	CL_FIRE1KBup_42
FIRE1KBup_615	TCGA_PARAGANGLIOMA_DIS_K40_DNA_MIz10_[AGT][AT][AC]CGTTA.	FIRE1KBup_282	CL_FIRE1KBup_42
FIRE1KBup_690	TCGA_THYROID_CON_LOG2R_bins25_DNA_MIz10_[AGT][CT]CGTTA..	FIRE1KBup_282	CL_FIRE1KBup_42
FIRE1KBup_854	TCGA_STOMACH_DIS_K10_DNA_MIz21_.C[ACG]GTTA[CG][CGT]	FIRE1KBup_282	CL_FIRE1KBup_42
FIRE1KBup_949	TCGA_GLIOMA_DIS_K10_DNA_MIz10_.CCGT[AT]AC.	FIRE1KBup_282	CL_FIRE1KBup_42
FIRE1KBup_1023	TCGA_AML_DIS_K40_DNA_MIz12_[CG][AT]CCCCAA[ACG]	FIRE1KBup_296	CL_FIRE1KBup_43
FIRE1KBup_295	TCGA_LUNG_AD_CON_LOG2R_bins5_DNA_MIz20_[ACG][CT]CCCCAC[CT]	FIRE1KBup_296	CL_FIRE1KBup_43
FIRE1KBup_296	TCGA_LUNG_SQ_CON_LOG2R_bins5_DNA_MIz18_[ACG][CT]CCC[CT]AC[CT]	FIRE1KBup_296	CL_FIRE1KBup_43
FIRE1KBup_296	TCGA_LUNG_SQ_CON_LOG2R_bins10_DNA_MIz15_[ACG][CT]CCC[CT]AC[CT]	FIRE1KBup_296	CL_FIRE1KBup_43
FIRE1KBup_77	TCGA_COLON_CON_LOG2R_bins5_DNA_MIz19_[AC][ACT]CCCCAC[AC]	FIRE1KBup_296	CL_FIRE1KBup_43
FIRE1KBup_841	TCGA_BREAST_DIS_K45_DNA_MIz15_.CAC[AC]CCA[CGT]	FIRE1KBup_296	CL_FIRE1KBup_43
FIRE1KBup_97	TCGA_AML_DIS_K40_DNA_MIz14_[AC]C[ACG]CACTC[ACG]	FIRE1KBup_296	CL_FIRE1KBup_43
FIRE1KBup_98	TCGA_STOMACH_CON_LOG2R_bins25_DNA_MIz12_[AC]CA[CT]CCCC.	FIRE1KBup_296	CL_FIRE1KBup_43
FIRE1KBup_986	TCGA_LUNG_SQ_DIS_K45_DNA_MIz9_[CG][AC]CCAAC[ACG][ACT]	FIRE1KBup_296	CL_FIRE1KBup_43
FIRE1KBup_304	TCGA_BLADDER_DIS_K10_DNA_MIz10_.A[CG]GTAAC[CGT]	FIRE1KBup_304	CL_FIRE1KBup_44
FIRE1KBup_556	TCGA_LUNG_AD_DIS_K45_DNA_MIz12_.[AG]GTA[AGT][CT]C[ACG]	FIRE1KBup_304	CL_FIRE1KBup_44
FIRE1KBup_612	TCGA_PANCREATIC_DIS_K45_DNA_MIz8_[AGT][AGT]G[ACG]TAAC[CGT]	FIRE1KBup_304	CL_FIRE1KBup_44
FIRE1KBup_853	TCGA_KIDNEY_CON_LOG2R_bins25_DNA_MIz10_.C[AC]GGT[AT][AG][ACT]	FIRE1KBup_304	CL_FIRE1KBup_44
FIRE1KBup_1110	TCGA_OVARIAN_DIS_K45_DNA_MIz10_.CGT[ACG]A[CGT]A.	FIRE1KBup_326	CL_FIRE1KBup_45
FIRE1KBup_1111	TCGA_GLIOMA_DIS_K45_DNA_MIz12_[CGT]ACG[ACT].AC.	FIRE1KBup_326	CL_FIRE1KBup_45
FIRE1KBup_1113	TCGA_BREAST_DIS_K10_DNA_MIz26_[CGT]ACG[AT][ACG]A[CT][ACT]	FIRE1KBup_326	CL_FIRE1KBup_45
FIRE1KBup_1129	TCGA_BLADDER_DIS_K45_DNA_MIz13_[CGT][ACT]CGT[AC]A[CG][GT]	FIRE1KBup_326	CL_FIRE1KBup_45
FIRE1KBup_1153	TCGA_HEAD_NECK_CON_LOG2R_bins25_DNA_MIz15_[CGT][AGT]CGT[CT]A[CT][AGT]	FIRE1KBup_326	CL_FIRE1KBup_45
FIRE1KBup_308	TCGA_UTERINE_ENDOMETRIAL_DIS_K45_DNA_MIz16_.ACGT.A.[AGT]	FIRE1KBup_326	CL_FIRE1KBup_45
FIRE1KBup_309	TCGA_KIDNEY_CON_LOG2R_bins25_DNA_MIz19_.ACGT[AC][AG][ACT].	FIRE1KBup_326	CL_FIRE1KBup_45
FIRE1KBup_311	TCGA_SARCOMA_DIS_K45_DNA_MIz15_.ACGT.[AC]C.	FIRE1KBup_326	CL_FIRE1KBup_45
FIRE1KBup_323	TCGA_PANCREATIC_DIS_K45_DNA_MIz17_.ACGT.[AT][AC][ACG]	FIRE1KBup_326	CL_FIRE1KBup_45
FIRE1KBup_326	TCGA_COLON_CON_LOG2R_bins5_DNA_MIz11_.ACGTCAC.	FIRE1KBup_326	CL_FIRE1KBup_45
FIRE1KBup_329	TCGA_BREAST_DIS_K45_DNA_MIz11_.ACGT[CG][AG]C.	FIRE1KBup_326	CL_FIRE1KBup_45
FIRE1KBup_332	TCGA_THYMOMA_DIS_K10_DNA_MIz15_.ACGT[CGT]A[CT][AGT]	FIRE1KBup_326	CL_FIRE1KBup_45
FIRE1KBup_1214	TCGA_SARCOMA_DIS_K10_DNA_MIz12_[CG]TGA[CG]TCA.	FIRE1KBup_336	CL_FIRE1KBup_46
FIRE1KBup_1347	TCGA_OVARIAN_DIS_K45_DNA_MIz12_.[GT]G[AG]CTCA[CGT]	FIRE1KBup_336	CL_FIRE1KBup_46
FIRE1KBup_1392	TCGA_COLON_DIS_K5_DNA_MIz16_.TGA[AC]TCA.	FIRE1KBup_336	CL_FIRE1KBup_46
FIRE1KBup_1393	TCGA_PANCREATIC_DIS_K45_DNA_MIz10_.TGA[AC]T[CG]A.	FIRE1KBup_336	CL_FIRE1KBup_46
FIRE1KBup_1394	TCGA_ESOPHAGEAL_DIS_K45_DNA_MIz10_.TGAC[ACT]CA.	FIRE1KBup_336	CL_FIRE1KBup_46
FIRE1KBup_1397	TCGA_UTERINE_ENDOMETRIAL_DIS_K45_DNA_MIz9_.TGA[CT][ACT]CA[CG]	FIRE1KBup_336	CL_FIRE1KBup_46
FIRE1KBup_1398	TCGA_THYROID_DIS_K5_DNA_MIz18_.TGACTCA.	FIRE1KBup_336	CL_FIRE1KBup_46
FIRE1KBup_1398	TCGA_COLON_DIS_K40_DNA_MIz9_.TGACTCA.	FIRE1KBup_336	CL_FIRE1KBup_46
FIRE1KBup_1398	TCGA_BREAST_DIS_K10_DNA_MIz10_.TGACTCA.	FIRE1KBup_336	CL_FIRE1KBup_46
FIRE1KBup_1399	TCGA_ESOPHAGEAL_DIS_K10_DNA_MIz16_.TGACTCA[CGT]	FIRE1KBup_336	CL_FIRE1KBup_46
FIRE1KBup_306	TCGA_OVARIAN_DIS_K10_DNA_MIz15_[ACG][GT]GACTCA[CGT]	FIRE1KBup_336	CL_FIRE1KBup_46
FIRE1KBup_316	TCGA_LUNG_SQ_DIS_K45_DNA_MIz10_[ACG]T[AG]ACTC[AT].	FIRE1KBup_336	CL_FIRE1KBup_46
FIRE1KBup_319	TCGA_GBM_DIS_K45_DNA_MIz12_[ACG]T[AGT]ACT[AC][AG][ACG]	FIRE1KBup_336	CL_FIRE1KBup_46
FIRE1KBup_328	TCGA_BLADDER_DIS_K10_DNA_MIz12_[ACG]T[CG]ACTC[AT][CG]	FIRE1KBup_336	CL_FIRE1KBup_46
FIRE1KBup_333	TCGA_CERVICAL_DIS_K45_DNA_MIz14_[ACG]TGA[ACT][AT]C[AT][CG]	FIRE1KBup_336	CL_FIRE1KBup_46
FIRE1KBup_335	TCGA_STOMACH_DIS_K45_DNA_MIz17_[ACG]TG[AC]C[CT]CA[CGT]	FIRE1KBup_336	CL_FIRE1KBup_46
FIRE1KBup_336	TCGA_GBM_DIS_K10_DNA_MIz13_[ACG]TGACTCA[CGT]	FIRE1KBup_336	CL_FIRE1KBup_46
FIRE1KBup_337	TCGA_UTERINE_ENDOMETRIAL_DIS_K10_DNA_MIz16_[ACG]TGACTC[AT].	FIRE1KBup_336	CL_FIRE1KBup_46
FIRE1KBup_338	TCGA_HEAD_NECK_DIS_K40_DNA_MIz17_[ACG]TG.[ACT]TCA[GT]	FIRE1KBup_336	CL_FIRE1KBup_46
FIRE1KBup_479	TCGA_MELANOMA_DIS_K40_DNA_MIz13_[ACT]T[CG]ACT[CG][AT][AGT]	FIRE1KBup_336	CL_FIRE1KBup_46
FIRE1KBup_343	TCGA_BREAST_DIS_K45_DNA_MIz9_.AC[GT]TAAC.	FIRE1KBup_343	CL_FIRE1KBup_47
FIRE1KBup_362	TCGA_MELANOMA_DIS_K40_DNA_MIz13_[ACT][AC]CTTAA[CG].	FIRE1KBup_343	CL_FIRE1KBup_47
FIRE1KBup_598	TCGA_AML_DIS_K40_DNA_MIz13_[AGT]ACT[AT][ACG]AC.	FIRE1KBup_343	CL_FIRE1KBup_47
FIRE1KBup_344	TCGA_LUNG_AD_DIS_K10_DNA_MIz16_.[AC]GTTAAG[AT]	FIRE1KBup_344	CL_FIRE1KBup_48
FIRE1KBup_590	TCGA_COLON_DIS_K40_DNA_MIz9_.AGT[ACT]A[AC]G.	FIRE1KBup_344	CL_FIRE1KBup_48
FIRE1KBup_1120	TCGA_OVARIAN_DIS_K10_DNA_MIz39_[CGT]A[CG]T[AT][ACT]CG.	FIRE1KBup_345	CL_FIRE1KBup_49
FIRE1KBup_1258	TCGA_PARAGANGLIOMA_DIS_K40_DNA_MIz25_[CT][AG].TT[AC]CG[CGT]	FIRE1KBup_345	CL_FIRE1KBup_49
FIRE1KBup_317	TCGA_BREAST_DIS_K45_DNA_MIz8_.A[CG]T[AG]CCG[ACT]	FIRE1KBup_345	CL_FIRE1KBup_49
FIRE1KBup_33	TCGA_SARCOMA_DIS_K10_DNA_MIz52_.A[ACG]T[AT][ACT]CG[CGT]	FIRE1KBup_345	CL_FIRE1KBup_49
FIRE1KBup_345	TCGA_GBM_DIS_K10_DNA_MIz43_.A[CGT]T[AT][AC]CG.	FIRE1KBup_345	CL_FIRE1KBup_49
FIRE1KBup_711	TCGA_RECTAL_DIS_K40_DNA_MIz9_.A[GT]T[AT]CCG[ACG]	FIRE1KBup_345	CL_FIRE1KBup_49
FIRE1KBup_352	TCGA_TESTICULAR_DIS_K10_DNA_MIz11_[ACT]A[AGT]CAACG[ACG]	FIRE1KBup_353	CL_FIRE1KBup_50
FIRE1KBup_353	TCGA_COLON_DIS_K40_DNA_MIz8_[ACT]A[AT]CAACG[ACT]	FIRE1KBup_353	CL_FIRE1KBup_50
FIRE1KBup_355	TCGA_OVARIAN_DIS_K45_DNA_MIz9_[ACT]A[AT][CGT]AACG.	FIRE1KBup_353	CL_FIRE1KBup_50
FIRE1KBup_359	TCGA_LUNG_AD_DIS_K10_DNA_MIz12_[ACT]ACAGGAA.	FIRE1KBup_359	CL_FIRE1KBup_51
FIRE1KBup_84	TCGA_STOMACH_DIS_K45_DNA_MIz12_.ACA[GT]GA[AT][ACG]	FIRE1KBup_359	CL_FIRE1KBup_51
FIRE1KBup_867	TCGA_BREAST_DIS_K45_DNA_MIz10_.CAGGAA[AT][AGT]	FIRE1KBup_359	CL_FIRE1KBup_51
FIRE1KBup_1185	TCGA_STOMACH_DIS_K10_DNA_MIz11_[CGT]CCCT[AT]TC.	FIRE1KBup_363	CL_FIRE1KBup_52
FIRE1KBup_363	TCGA_BLADDER_DIS_K45_DNA_MIz10_[ACT][AC]CTTTC[CG].	FIRE1KBup_363	CL_FIRE1KBup_52
FIRE1KBup_758	TCGA_STOMACH_DIS_K10_DNA_MIz13_[AT]ACTT[AT]C[CG].	FIRE1KBup_363	CL_FIRE1KBup_52
FIRE1KBup_334	TCGA_OVARIAN_DIS_K10_DNA_MIz14_[ACG]TGAC[AC]CC.	FIRE1KBup_371	CL_FIRE1KBup_53
FIRE1KBup_371	TCGA_HEAD_NECK_CON_LOG2R_bins25_DNA_MIz9_[ACT][ACG]TGACCC[CT]	FIRE1KBup_371	CL_FIRE1KBup_53
FIRE1KBup_442	TCGA_LIVER_DIS_K5_DNA_MIz37_[AC]T[CG]T[CG][AC]CC[AC]	FIRE1KBup_371	CL_FIRE1KBup_53
FIRE1KBup_957	TCGA_LUNG_SQ_DIS_K45_DNA_MIz11_.CCTGA[AC]C[ACT]	FIRE1KBup_371	CL_FIRE1KBup_53
FIRE1KBup_386	TCGA_KIDNEY_CON_LOG2R_bins25_DNA_MIz13_.[ACT]AGCG[AT]A.	FIRE1KBup_386	CL_FIRE1KBup_54
FIRE1KBup_535	TCGA_HEAD_NECK_CON_LOG2R_bins25_DNA_MIz9_.AGCG[ACT]AA.	FIRE1KBup_386	CL_FIRE1KBup_54
FIRE1KBup_667	TCGA_SARCOMA_DIS_K45_DNA_MIz17_.A[GT]CG[AG][AT][AT][ACG]	FIRE1KBup_386	CL_FIRE1KBup_54
FIRE1KBup_805	TCGA_CERVICAL_DIS_K45_DNA_MIz9_.[AT]GCGAA[GT][ACG]	FIRE1KBup_386	CL_FIRE1KBup_54
FIRE1KBup_354	TCGA_PANCREATIC_DIS_K45_DNA_MIz9_[ACT]A[AT]CG[AG]G[AT][AGT]	FIRE1KBup_395	CL_FIRE1KBup_55
FIRE1KBup_395	TCGA_LIVER_CON_LOG2R_bins10_DNA_MIz10_[ACT][AT]ACGAGA[CGT]	FIRE1KBup_395	CL_FIRE1KBup_55
FIRE1KBup_599	TCGA_BREAST_DIS_K45_DNA_MIz21_[AGT][ACT][AT]ACGA[CGT].	FIRE1KBup_395	CL_FIRE1KBup_55
FIRE1KBup_169	TCGA_LUNG_SQ_DIS_K45_DNA_MIz10_[ACG][ACT][AT]TGCAG[ACG]	FIRE1KBup_404	CL_FIRE1KBup_56
FIRE1KBup_404	TCGA_PROSTATE_DIS_K5_DNA_MIz16_[ACT]ATGCAG[CG][ACT]	FIRE1KBup_404	CL_FIRE1KBup_56
FIRE1KBup_804	TCGA_LUNG_AD_CON_LOG2R_bins10_DNA_MIz14_.ATGCAG.[ACT]	FIRE1KBup_404	CL_FIRE1KBup_56
FIRE1KBup_822	TCGA_STOMACH_DIS_K10_DNA_MIz17_.[AT]TGCAG[CG].	FIRE1KBup_404	CL_FIRE1KBup_56
FIRE1KBup_88	TCGA_LUNG_SQ_CON_LOG2R_bins10_DNA_MIz12_[AC]AT[CG]CAG[CG].	FIRE1KBup_404	CL_FIRE1KBup_56
FIRE1KBup_1155	TCGA_PROSTATE_CON_LOG2R_bins10_DNA_MIz15_[CGT]AT[AG][AT]CG[ACT][ACT]	FIRE1KBup_406	CL_FIRE1KBup_57
FIRE1KBup_1264	TCGA_PROSTATE_CON_LOG2R_bins25_DNA_MIz11_.[CT]ATG[AGT]CG[ACG]	FIRE1KBup_406	CL_FIRE1KBup_57
FIRE1KBup_1266	TCGA_THYMOMA_DIS_K45_DNA_MIz8_.[CT]ATGGCG.	FIRE1KBup_406	CL_FIRE1KBup_57
FIRE1KBup_155	TCGA_COLON_CON_LOG2R_bins25_DNA_MIz19_[ACG][ACG]AT[AG][AG]CG[AGT]	FIRE1KBup_406	CL_FIRE1KBup_57
FIRE1KBup_293	TCGA_COLON_DIS_K40_DNA_MIz10_[ACG][CT]ATG[AG]CG.	FIRE1KBup_406	CL_FIRE1KBup_57
FIRE1KBup_406	TCGA_BREAST_DIS_K45_DNA_MIz14_.[ACT]ATG.CG.	FIRE1KBup_406	CL_FIRE1KBup_57
FIRE1KBup_56	TCGA_STOMACH_DIS_K45_DNA_MIz20_.AATG.CG.	FIRE1KBup_406	CL_FIRE1KBup_57
FIRE1KBup_624	TCGA_THYROID_DIS_K40_DNA_MIz11_[AGT]ATG[AG]CG[ACT].	FIRE1KBup_406	CL_FIRE1KBup_57
FIRE1KBup_809	TCGA_GLIOMA_DIS_K45_DNA_MIz9_.ATGGCG[ACT][CGT]	FIRE1KBup_406	CL_FIRE1KBup_57
FIRE1KBup_87	TCGA_PANCREATIC_DIS_K45_DNA_MIz25_.[AC]AT[AG].CG.	FIRE1KBup_406	CL_FIRE1KBup_57
FIRE1KBup_90	TCGA_GBM_DIS_K45_DNA_MIz13_.[AC]ATG[GT]CG[ACG]	FIRE1KBup_406	CL_FIRE1KBup_57
FIRE1KBup_415	TCGA_TESTICULAR_DIS_K10_DNA_MIz14_[ACT]C[ACT]TGGCAC	FIRE1KBup_415	CL_FIRE1KBup_58
FIRE1KBup_858	TCGA_LIVER_DIS_K40_DNA_MIz10_C[ACT]TG[AG][CT]A[CT][ACG]	FIRE1KBup_415	CL_FIRE1KBup_58
FIRE1KBup_961	TCGA_LUNG_AD_DIS_K45_DNA_MIz9_.C[CT]TGGCA[CGT]	FIRE1KBup_415	CL_FIRE1KBup_58
FIRE1KBup_154	TCGA_MELANOMA_DIS_K5_DNA_MIz25_[ACG]ACG[ACG][AC]TA[ACG]	FIRE1KBup_427	CL_FIRE1KBup_59
FIRE1KBup_377	TCGA_THYMOMA_DIS_K45_DNA_MIz11_[ACT][ACT]CG[AC][CG]TA[ACG]	FIRE1KBup_427	CL_FIRE1KBup_59
FIRE1KBup_427	TCGA_CERVICAL_DIS_K45_DNA_MIz22_.[ACT]CG[AC][CGT]TA[ACG]	FIRE1KBup_427	CL_FIRE1KBup_59
FIRE1KBup_428	TCGA_CERVICAL_DIS_K10_DNA_MIz21_.[ACT]CG[ACT]GTA.	FIRE1KBup_427	CL_FIRE1KBup_59
FIRE1KBup_663	TCGA_RECTAL_DIS_K5_DNA_MIz18_[AGT]CG[ACG]TTA[CG][AGT]	FIRE1KBup_427	CL_FIRE1KBup_59
FIRE1KBup_1176	TCGA_TESTICULAR_DIS_K10_DNA_MIz11_[CGT]CATCCT[AC].	FIRE1KBup_432	CL_FIRE1KBup_60
FIRE1KBup_1232	TCGA_BLADDER_DIS_K45_DNA_MIz10_[CGT]TG[AT][CG]CAC[AT]	FIRE1KBup_432	CL_FIRE1KBup_60
FIRE1KBup_145	TCGA_LUNG_SQ_DIS_K10_DNA_MIz10_[ACG]ACCAAGG[CGT]	FIRE1KBup_432	CL_FIRE1KBup_60
FIRE1KBup_361	TCGA_STOMACH_DIS_K10_DNA_MIz15_[ACT][AC]CC[ACT]CAT[ACT]	FIRE1KBup_432	CL_FIRE1KBup_60
FIRE1KBup_432	TCGA_LUNG_AD_DIS_K45_DNA_MIz12_.[ACT][CG]CACAT.	FIRE1KBup_432	CL_FIRE1KBup_60
FIRE1KBup_456	TCGA_KIDNEY_DIS_K10_DNA_MIz12_.[ACT]GACCAC[AC]	FIRE1KBup_432	CL_FIRE1KBup_60
FIRE1KBup_86	TCGA_PANCREATIC_DIS_K45_DNA_MIz7_.ACAT[AC]TC[ACT]	FIRE1KBup_432	CL_FIRE1KBup_60
FIRE1KBup_891	TCGA_HEAD_NECK_CON_LOG2R_bins25_DNA_MIz9_.C[AT]CAT[AT]C[CT]	FIRE1KBup_432	CL_FIRE1KBup_60
FIRE1KBup_910	TCGA_LUNG_SQ_DIS_K45_DNA_MIz12_.CC[AC]CAT[CG][CGT]	FIRE1KBup_432	CL_FIRE1KBup_60
FIRE1KBup_991	TCGA_BLADDER_DIS_K45_DNA_MIz8_[CG]A[CG][AC]TG[AC]T[AGT]	FIRE1KBup_432	CL_FIRE1KBup_60
FIRE1KBup_1039	TCGA_LUNG_SQ_CON_LOG2R_bins25_DNA_MIz10_.CGC[AT][CT]TA.	FIRE1KBup_434	CL_FIRE1KBup_61
FIRE1KBup_1068	TCGA_THYMOMA_DIS_K10_DNA_MIz14_.CGC[GT][ACT]TA[AG]	FIRE1KBup_434	CL_FIRE1KBup_61
FIRE1KBup_1077	TCGA_LUNG_AD_DIS_K45_DNA_MIz12_.CG[CT][GT][AC]TA.	FIRE1KBup_434	CL_FIRE1KBup_61
FIRE1KBup_1272	TCGA_MELANOMA_DIS_K40_DNA_MIz12_[CT]CG[AC][AGT]C[AT]A[ACG]	FIRE1KBup_434	CL_FIRE1KBup_61
FIRE1KBup_260	TCGA_GBM_DIS_K45_DNA_MIz9_[ACG]CG[ACT]G[CGT]TA[ACG]	FIRE1KBup_434	CL_FIRE1KBup_61
FIRE1KBup_434	TCGA_TESTICULAR_DIS_K45_DNA_MIz17_[ACT]CG[CT][GT][CT][AT]A.	FIRE1KBup_434	CL_FIRE1KBup_61
FIRE1KBup_1095	TCGA_HEAD_NECK_DIS_K5_DNA_MIz24_.CGTA[ACT][ACG]C.	FIRE1KBup_439	CL_FIRE1KBup_62
FIRE1KBup_158	TCGA_ESOPHAGEAL_DIS_K45_DNA_MIz25_.[ACG][ACG]CGTA[AC].	FIRE1KBup_439	CL_FIRE1KBup_62
FIRE1KBup_291	TCGA_BREAST_DIS_K10_DNA_MIz15_.[ACG][CT][ACG]GTAC[CG]	FIRE1KBup_439	CL_FIRE1KBup_62
FIRE1KBup_439	TCGA_COLON_CON_LOG2R_bins10_DNA_MIz12_[ACT]CGTAC[ACG]C[CT]	FIRE1KBup_439	CL_FIRE1KBup_62
FIRE1KBup_440	TCGA_MELANOMA_DIS_K40_DNA_MIz18_[ACT]CGT[AT][ACG]A[AC][ACT]	FIRE1KBup_439	CL_FIRE1KBup_62
FIRE1KBup_378	TCGA_LUNG_AD_DIS_K10_DNA_MIz12_[ACT]ACT[CG]ACT.	FIRE1KBup_448	CL_FIRE1KBup_63
FIRE1KBup_413	TCGA_COLON_DIS_K40_DNA_MIz7_[AC]TCA[CG]TC[CT].	FIRE1KBup_448	CL_FIRE1KBup_63
FIRE1KBup_448	TCGA_LIVER_DIS_K40_DNA_MIz8_[ACT]CTCA[CG]T[CG][ACT]	FIRE1KBup_448	CL_FIRE1KBup_63
FIRE1KBup_1000	TCGA_MELANOMA_DIS_K5_DNA_MIz14_[CG][ACT]CCTCAT.	FIRE1KBup_449	CL_FIRE1KBup_64
FIRE1KBup_1098	TCGA_LUNG_SQ_DIS_K45_DNA_MIz10_[CGT]A[AT][CG]A[CG]CC[CT]	FIRE1KBup_449	CL_FIRE1KBup_64
FIRE1KBup_1274	TCGA_MELANOMA_DIS_K5_DNA_MIz14_.CT[CG]ACCA[ACG]	FIRE1KBup_449	CL_FIRE1KBup_64
FIRE1KBup_1325	TCGA_OVARIAN_DIS_K45_DNA_MIz10_.GATGC[CT]C.	FIRE1KBup_449	CL_FIRE1KBup_64
FIRE1KBup_449	TCGA_LIVER_CON_LOG2R_bins10_DNA_MIz10_[ACT]CT[CG][ACG]TGA.	FIRE1KBup_449	CL_FIRE1KBup_64
FIRE1KBup_451	TCGA_LIVER_CON_LOG2R_bins25_DNA_MIz12_[ACT]CT[GT][CG]TGA.	FIRE1KBup_449	CL_FIRE1KBup_64
FIRE1KBup_457	TCGA_SARCOMA_DIS_K45_DNA_MIz8_.[AC]TGAC[CT]A[CGT]	FIRE1KBup_449	CL_FIRE1KBup_64
FIRE1KBup_951	TCGA_TESTICULAR_DIS_K10_DNA_MIz9_.CCGT[CG]AA.	FIRE1KBup_449	CL_FIRE1KBup_64
FIRE1KBup_382	TCGA_OVARIAN_DIS_K45_DNA_MIz8_[ACT][AC]TTTCTC[ACT]	FIRE1KBup_454	CL_FIRE1KBup_65
FIRE1KBup_454	TCGA_BREAST_DIS_K10_DNA_MIz14_[ACT]CTTTC[AGT]C.	FIRE1KBup_454	CL_FIRE1KBup_65
FIRE1KBup_693	TCGA_GBM_DIS_K45_DNA_MIz11_[AGT]CT[CT]T[AC]AC[AGT]	FIRE1KBup_454	CL_FIRE1KBup_65
FIRE1KBup_1001	TCGA_GBM_DIS_K45_DNA_MIz8_[CG][ACT]G[AG]ATGG[CG]	FIRE1KBup_459	CL_FIRE1KBup_66
FIRE1KBup_1293	TCGA_ESOPHAGEAL_DIS_K45_DNA_MIz13_.CTGGGGA[ACG]	FIRE1KBup_459	CL_FIRE1KBup_66
FIRE1KBup_1332	TCGA_MELANOMA_DIS_K40_DNA_MIz10_G[CG][CT][AG]ATGG[CG]	FIRE1KBup_459	CL_FIRE1KBup_66
FIRE1KBup_459	TCGA_BLADDER_DIS_K45_DNA_MIz16_.[AC]TGGGGA[ACG]	FIRE1KBup_459	CL_FIRE1KBup_66
FIRE1KBup_1230	TCGA_LUNG_AD_DIS_K45_DNA_MIz10_[CGT]TCGT[ACG]T[CT].	FIRE1KBup_461	CL_FIRE1KBup_67
FIRE1KBup_1295	TCGA_LUNG_SQ_CON_LOG2R_bins25_DNA_MIz21_.[CT]GT[AC]GT[ACT][CGT]	FIRE1KBup_461	CL_FIRE1KBup_67
FIRE1KBup_1295	TCGA_STOMACH_DIS_K45_DNA_MIz27_.[CT]GT[AC]GT[ACT][CGT]	FIRE1KBup_461	CL_FIRE1KBup_67
FIRE1KBup_1296	TCGA_TESTICULAR_DIS_K45_DNA_MIz13_[CT]GTAGT.[ACT][ACG]	FIRE1KBup_461	CL_FIRE1KBup_67
FIRE1KBup_1297	TCGA_STOMACH_DIS_K10_DNA_MIz14_.[CT]GTAGT[CG][ACT]	FIRE1KBup_461	CL_FIRE1KBup_67
FIRE1KBup_1298	TCGA_COLON_CON_LOG2R_bins25_DNA_MIz11_.[CT]GTAGTC[GT]	FIRE1KBup_461	CL_FIRE1KBup_67
FIRE1KBup_285	TCGA_THYROID_CON_LOG2R_bins25_DNA_MIz10_[ACG]CGTC[AG][AT][AT].	FIRE1KBup_461	CL_FIRE1KBup_67
FIRE1KBup_322	TCGA_STOMACH_DIS_K10_DNA_MIz23_[ACG]T[AGT]TCG[AT][CT].	FIRE1KBup_461	CL_FIRE1KBup_67
FIRE1KBup_461	TCGA_LUNG_SQ_DIS_K10_DNA_MIz45_[ACT]GT[AC]GT[ACT][CGT].	FIRE1KBup_461	CL_FIRE1KBup_67
FIRE1KBup_462	TCGA_BREAST_CON_LOG2R_bins10_DNA_MIz11_.[ACT]GTAG[GT]C[CT]	FIRE1KBup_461	CL_FIRE1KBup_67
FIRE1KBup_567	TCGA_COLON_DIS_K40_DNA_MIz9_[AGT]A[AG]G[CT]AGT[ACT]	FIRE1KBup_461	CL_FIRE1KBup_67
FIRE1KBup_695	TCGA_LUNG_SQ_CON_LOG2R_bins10_DNA_MIz31_[AGT][CT]GT[AC]G[GT][CT]C	FIRE1KBup_461	CL_FIRE1KBup_67
FIRE1KBup_696	TCGA_COLON_CON_LOG2R_bins10_DNA_MIz21_[AGT][CT]GT[AC]GT[ACT].	FIRE1KBup_461	CL_FIRE1KBup_67
FIRE1KBup_697	TCGA_LUNG_AD_CON_LOG2R_bins10_DNA_MIz23_[AGT][CT]GT[AC]GT[CT].	FIRE1KBup_461	CL_FIRE1KBup_67
FIRE1KBup_698	TCGA_LUNG_AD_CON_LOG2R_bins25_DNA_MIz17_[AGT][CT]GT[AC]GT[CT][CG]	FIRE1KBup_461	CL_FIRE1KBup_67
FIRE1KBup_699	TCGA_COLON_CON_LOG2R_bins5_DNA_MIz17_[AGT][CT]GTAGT[ACT][CT]	FIRE1KBup_461	CL_FIRE1KBup_67
FIRE1KBup_699	TCGA_LIVER_DIS_K40_DNA_MIz15_[AGT][CT]GTAGT[ACT][CT]	FIRE1KBup_461	CL_FIRE1KBup_67
FIRE1KBup_718	TCGA_RECTAL_DIS_K40_DNA_MIz11_.[AGT]TCG[AT]CC.	FIRE1KBup_461	CL_FIRE1KBup_67
FIRE1KBup_719	TCGA_LIVER_DIS_K40_DNA_MIz10_.A[GT]TCG[GT]C.	FIRE1KBup_461	CL_FIRE1KBup_67
FIRE1KBup_722	TCGA_LUNG_AD_CON_LOG2R_bins5_DNA_MIz20_[AGT]TGT[AC]GT.C	FIRE1KBup_461	CL_FIRE1KBup_67
FIRE1KBup_723	TCGA_BLADDER_DIS_K45_DNA_MIz14_[AGT]TGTAGT[CT][CT]	FIRE1KBup_461	CL_FIRE1KBup_67
FIRE1KBup_792	TCGA_TESTICULAR_DIS_K10_DNA_MIz19_.[AT][CG]T[AC]GT[AC][CGT]	FIRE1KBup_461	CL_FIRE1KBup_67
FIRE1KBup_821	TCGA_STOMACH_CON_LOG2R_bins10_DNA_MIz12_[AT]T[CG]T[AC]GT[CT][CGT]	FIRE1KBup_461	CL_FIRE1KBup_67
FIRE1KBup_1306	TCGA_PROSTATE_DIS_K40_DNA_MIz14_.[CT]TACG[ACG]C.	FIRE1KBup_467	CL_FIRE1KBup_68
FIRE1KBup_1358	TCGA_STOMACH_DIS_K45_DNA_MIz19_.TACG[AG][ACT][CT].	FIRE1KBup_467	CL_FIRE1KBup_68
FIRE1KBup_1359	TCGA_STOMACH_DIS_K10_DNA_MIz17_.TACG[AGT]CA.	FIRE1KBup_467	CL_FIRE1KBup_68
FIRE1KBup_1362	TCGA_LUNG_SQ_CON_LOG2R_bins10_DNA_MIz20_.TACG[CGT]C[ACT].	FIRE1KBup_467	CL_FIRE1KBup_68
FIRE1KBup_1424	TCGA_MELANOMA_DIS_K40_DNA_MIz12_.TT[AT]CG[AG]C[ACT]	FIRE1KBup_467	CL_FIRE1KBup_68
FIRE1KBup_467	TCGA_LIVER_DIS_K40_DNA_MIz20_.[ACT]TACG.C.	FIRE1KBup_467	CL_FIRE1KBup_68
FIRE1KBup_1381	TCGA_LUNG_AD_DIS_K45_DNA_MIz8_.T[CG]A[AT]CG[CGT][CG]	FIRE1KBup_475	CL_FIRE1KBup_69
FIRE1KBup_452	TCGA_STOMACH_DIS_K45_DNA_MIz16_[ACT][CT]T[CGT]A[ACT]CG[ACT]	FIRE1KBup_475	CL_FIRE1KBup_69
FIRE1KBup_475	TCGA_CERVICAL_DIS_K10_DNA_MIz11_[ACT].TCAACG.	FIRE1KBup_475	CL_FIRE1KBup_69
FIRE1KBup_1002	TCGA_GLIOMA_DIS_K45_DNA_MIz7_[CG]ACT[GT]CCT.	FIRE1KBup_477	CL_FIRE1KBup_70
FIRE1KBup_143	TCGA_KIDNEY_DIS_K45_DNA_MIz11_[ACG]AC[AT]TC[AC]T.	FIRE1KBup_477	CL_FIRE1KBup_70
FIRE1KBup_360	TCGA_HEAD_NECK_DIS_K40_DNA_MIz10_[ACT]AC[AT]TC[AC]T[CGT]	FIRE1KBup_477	CL_FIRE1KBup_70
FIRE1KBup_381	TCGA_BREAST_DIS_K45_DNA_MIz10_[ACT]ACTT[CG]C[ACT][ACT]	FIRE1KBup_477	CL_FIRE1KBup_70
FIRE1KBup_477	TCGA_LUNG_SQ_DIS_K45_DNA_MIz7_.ACTTCCT.	FIRE1KBup_477	CL_FIRE1KBup_70
FIRE1KBup_478	TCGA_LUNG_AD_DIS_K45_DNA_MIz10_.ACTTC[CT]T.	FIRE1KBup_477	CL_FIRE1KBup_70
FIRE1KBup_481	TCGA_HEAD_NECK_DIS_K5_DNA_MIz16_.ACTT[CT]CT.	FIRE1KBup_477	CL_FIRE1KBup_70
FIRE1KBup_67	TCGA_LUNG_SQ_DIS_K10_DNA_MIz19_[AC]AC[AT]TC[AC]T.	FIRE1KBup_477	CL_FIRE1KBup_70
FIRE1KBup_67	TCGA_MELANOMA_DIS_K40_DNA_MIz13_[AC]AC[AT]TC[AC]T.	FIRE1KBup_477	CL_FIRE1KBup_70
FIRE1KBup_93	TCGA_OVARIAN_DIS_K45_DNA_MIz12_.AC[AT]T[AC]CT[CGT]	FIRE1KBup_477	CL_FIRE1KBup_70
FIRE1KBup_1364	TCGA_KIDNEY_DIS_K45_DNA_MIz7_.T[AC]TCATC.	FIRE1KBup_480	CL_FIRE1KBup_71
FIRE1KBup_480	TCGA_PANCREATIC_DIS_K45_DNA_MIz10_[ACT]TCTC[AC]T[CG][ACT]	FIRE1KBup_480	CL_FIRE1KBup_71
FIRE1KBup_403	TCGA_UTERINE_ENDOMETRIAL_DIS_K10_DNA_MIz13_[ACT]ATG[AG][CT]AG[AGT]	FIRE1KBup_482	CL_FIRE1KBup_72
FIRE1KBup_482	TCGA_STOMACH_CON_LOG2R_bins25_DNA_MIz7_.[ACT]TGACA[CG][CGT]	FIRE1KBup_482	CL_FIRE1KBup_72
FIRE1KBup_694	TCGA_STOMACH_CON_LOG2R_bins5_DNA_MIz14_[AGT]CTGACA[CG][CGT]	FIRE1KBup_482	CL_FIRE1KBup_72
FIRE1KBup_694	TCGA_STOMACH_CON_LOG2R_bins10_DNA_MIz10_[AGT]CTGACA[CG][CGT]	FIRE1KBup_482	CL_FIRE1KBup_72
FIRE1KBup_89	TCGA_MELANOMA_DIS_K40_DNA_MIz13_[AC][AT]GA[CG]ACC[ACT]	FIRE1KBup_482	CL_FIRE1KBup_72
FIRE1KBup_1199	TCGA_GLIOMA_DIS_K10_DNA_MIz40_[CGT][CGT]TAAAAA.	FIRE1KBup_487	CL_FIRE1KBup_73
FIRE1KBup_1259	TCGA_RECTAL_DIS_K40_DNA_MIz9_.CT[AG]TTTA.	FIRE1KBup_487	CL_FIRE1KBup_73
FIRE1KBup_195	TCGA_MELANOMA_DIS_K40_DNA_MIz9_.[AC]G[AG]TAC[GT][AGT]	FIRE1KBup_487	CL_FIRE1KBup_73
FIRE1KBup_298	TCGA_LIVER_DIS_K5_DNA_MIz38_[ACG][CT]TTAA[AC]A[ACG]	FIRE1KBup_487	CL_FIRE1KBup_73
FIRE1KBup_487	TCGA_PROSTATE_DIS_K40_DNA_MIz31_[AC]TTTA[AG][ACT]A.	FIRE1KBup_487	CL_FIRE1KBup_73
FIRE1KBup_648	TCGA_MELANOMA_DIS_K40_DNA_MIz13_[AGT]C[AT]TTA[AG]C[ACT]	FIRE1KBup_487	CL_FIRE1KBup_73
FIRE1KBup_682	TCGA_AML_DIS_K5_DNA_MIz22_[AGT]C[GT][GT]TAGC.	FIRE1KBup_487	CL_FIRE1KBup_73
FIRE1KBup_935	TCGA_RECTAL_DIS_K40_DNA_MIz10_.CC[CT]TTA[AG][AT]	FIRE1KBup_487	CL_FIRE1KBup_73
FIRE1KBup_1418	TCGA_MELANOMA_DIS_K40_DNA_MIz16_.TT[AG]GCG[CT].	FIRE1KBup_491	CL_FIRE1KBup_74
FIRE1KBup_491	TCGA_LUNG_AD_DIS_K45_DNA_MIz14_.[ACT]TTG[AG]CG.	FIRE1KBup_491	CL_FIRE1KBup_74
FIRE1KBup_133	TCGA_RECTAL_DIS_K40_DNA_MIz13_[ACG]A[AT]GA.CG[ACG]	FIRE1KBup_493	CL_FIRE1KBup_75
FIRE1KBup_493	TCGA_LIVER_DIS_K40_DNA_MIz9_[AG]A[AC]GA[AG]CG.	FIRE1KBup_493	CL_FIRE1KBup_75
FIRE1KBup_288	TCGA_PANCREATIC_DIS_K10_DNA_MIz22_.ACG[CGT]T.A[ACT]	FIRE1KBup_498	CL_FIRE1KBup_76
FIRE1KBup_30	TCGA_PANCREATIC_DIS_K45_DNA_MIz11_.A[ACG]GC[GT][AT]A[AGT]	FIRE1KBup_498	CL_FIRE1KBup_76
FIRE1KBup_365	TCGA_OVARIAN_DIS_K45_DNA_MIz18_.[ACT]ACG[ACG]T[AT][ACT]	FIRE1KBup_498	CL_FIRE1KBup_76
FIRE1KBup_498	TCGA_BREAST_CON_LOG2R_bins25_DNA_MIz8_[AG]ACG[CG][AT]TA.	FIRE1KBup_498	CL_FIRE1KBup_76
FIRE1KBup_499	TCGA_STOMACH_DIS_K45_DNA_MIz13_.[AG]ACGCT[CT].	FIRE1KBup_498	CL_FIRE1KBup_76
FIRE1KBup_388	TCGA_PANCREATIC_DIS_K45_DNA_MIz9_[ACT]AGGCA[AT][GT][AGT]	FIRE1KBup_511	CL_FIRE1KBup_77
FIRE1KBup_504	TCGA_BREAST_DIS_K45_DNA_MIz8_.AGACTT[AG].	FIRE1KBup_511	CL_FIRE1KBup_77
FIRE1KBup_511	TCGA_CERVICAL_DIS_K10_DNA_MIz18_.AG[AG]C[AT]TG.	FIRE1KBup_511	CL_FIRE1KBup_77
FIRE1KBup_557	TCGA_STOMACH_DIS_K45_DNA_MIz10_.AG[GT][ACT]ATG[CGT]	FIRE1KBup_511	CL_FIRE1KBup_77
FIRE1KBup_990	TCGA_LIVER_DIS_K40_DNA_MIz8_[CG][AC]G[AC]CT[AT]G[ACG]	FIRE1KBup_511	CL_FIRE1KBup_77
FIRE1KBup_1151	TCGA_THYMOMA_DIS_K45_DNA_MIz10_[CGT]A[GT]AGGG[AT][ACG]	FIRE1KBup_512	CL_FIRE1KBup_78
FIRE1KBup_220	TCGA_LUNG_SQ_DIS_K45_DNA_MIz14_[ACG][AT]GA[AG][GT]GAG	FIRE1KBup_512	CL_FIRE1KBup_78
FIRE1KBup_224	TCGA_THYROID_CON_LOG2R_bins25_DNA_MIz12_[ACG][AT]GA[GT][GT]GA[GT]	FIRE1KBup_512	CL_FIRE1KBup_78
FIRE1KBup_512	TCGA_LUNG_SQ_DIS_K10_DNA_MIz17_.AGAG[GT]GA[ACG]	FIRE1KBup_512	CL_FIRE1KBup_78
FIRE1KBup_568	TCGA_SARCOMA_DIS_K10_DNA_MIz10_[AGT]AA[GT]A[CG]GG.	FIRE1KBup_512	CL_FIRE1KBup_78
FIRE1KBup_188	TCGA_TESTICULAR_DIS_K10_DNA_MIz12_[ACG]AGC[AT]GA[CT][CT]	FIRE1KBup_525	CL_FIRE1KBup_79
FIRE1KBup_198	TCGA_SARCOMA_DIS_K45_DNA_MIz11_[ACG]A[GT]CAG[AG]G[ACT]	FIRE1KBup_525	CL_FIRE1KBup_79
FIRE1KBup_226	TCGA_OVARIAN_DIS_K45_DNA_MIz15_[ACG][AT]GCAGA[GT][ACG]	FIRE1KBup_525	CL_FIRE1KBup_79
FIRE1KBup_41	TCGA_GLIOMA_DIS_K45_DNA_MIz9_.A[AG]CAGA[GT][CGT]	FIRE1KBup_525	CL_FIRE1KBup_79
FIRE1KBup_524	TCGA_HEAD_NECK_DIS_K40_DNA_MIz11_.AGCAGA[AG].	FIRE1KBup_525	CL_FIRE1KBup_79
FIRE1KBup_525	TCGA_STOMACH_DIS_K45_DNA_MIz11_.AGCAGA[CGT].	FIRE1KBup_525	CL_FIRE1KBup_79
FIRE1KBup_668	TCGA_BLADDER_DIS_K45_DNA_MIz8_[AGT][CG]AGCA[AG]A[ACG]	FIRE1KBup_525	CL_FIRE1KBup_79
FIRE1KBup_763	TCGA_BLADDER_DIS_K45_DNA_MIz10_.[AT][AG]GCAGA[CG]	FIRE1KBup_525	CL_FIRE1KBup_79
FIRE1KBup_528	TCGA_BLADDER_DIS_K45_DNA_MIz27_[AG]C[AT][CGT][GT]CGC[AG]	FIRE1KBup_531	CL_FIRE1KBup_80
FIRE1KBup_530	TCGA_PROSTATE_CON_LOG2R_bins5_DNA_MIz47_.[AG]C[AT]T[CG]CG[CG]	FIRE1KBup_531	CL_FIRE1KBup_80
FIRE1KBup_531	TCGA_BREAST_DIS_K10_DNA_MIz27_[AG]C[AT]TGCGC.	FIRE1KBup_531	CL_FIRE1KBup_80
FIRE1KBup_546	TCGA_ESOPHAGEAL_DIS_K45_DNA_MIz33_[AG][CT][AT]T[CGT]CGC.	FIRE1KBup_531	CL_FIRE1KBup_80
FIRE1KBup_547	TCGA_LUNG_SQ_DIS_K10_DNA_MIz39_[AG][CT][AT]TGCGC.	FIRE1KBup_531	CL_FIRE1KBup_80
FIRE1KBup_644	TCGA_UTERINE_ENDOMETRIAL_DIS_K45_DNA_MIz25_[AGT]C[AGT]T[GT]CG[ACT][ACG]	FIRE1KBup_531	CL_FIRE1KBup_80
FIRE1KBup_647	TCGA_BREAST_DIS_K45_DNA_MIz32_[AGT]C[AT]T[CG]CGC.	FIRE1KBup_531	CL_FIRE1KBup_80
FIRE1KBup_689	TCGA_STOMACH_DIS_K10_DNA_MIz31_[AGT][CT][AT]TGCG[CT][ACG]	FIRE1KBup_531	CL_FIRE1KBup_80
FIRE1KBup_1118	TCGA_CERVICAL_DIS_K45_DNA_MIz8_[CGT][AC]G[GT][AT]GAA[ACG]	FIRE1KBup_536	CL_FIRE1KBup_81
FIRE1KBup_1135	TCGA_LUNG_AD_DIS_K45_DNA_MIz19_[CGT]AG[AG]A[GT]AA.	FIRE1KBup_536	CL_FIRE1KBup_81
FIRE1KBup_1415	TCGA_AML_DIS_K40_DNA_MIz10_.TT[AC]G[CG]A[CG][AT]	FIRE1KBup_536	CL_FIRE1KBup_81
FIRE1KBup_366	TCGA_LIVER_DIS_K40_DNA_MIz11_[ACT]A[CG]CA[CG]A[AC][AGT]	FIRE1KBup_536	CL_FIRE1KBup_81
FIRE1KBup_536	TCGA_KIDNEY_DIS_K45_DNA_MIz11_.AG[CG]A[GT]AA[AGT]	FIRE1KBup_536	CL_FIRE1KBup_81
FIRE1KBup_1054	TCGA_GLIOMA_DIS_K10_DNA_MIz13_[CG]CG[CT]ATGC[CGT]	FIRE1KBup_537	CL_FIRE1KBup_82
FIRE1KBup_257	TCGA_KIDNEY_DIS_K10_DNA_MIz25_[ACG]CG[AC]AT[AG]C[CGT]	FIRE1KBup_537	CL_FIRE1KBup_82
FIRE1KBup_537	TCGA_STOMACH_CON_LOG2R_bins25_DNA_MIz11_[AG]CGCATG[CT][CG]	FIRE1KBup_537	CL_FIRE1KBup_82
FIRE1KBup_538	TCGA_COLON_CON_LOG2R_bins25_DNA_MIz16_[AG]CG[CT]A[ACT]G[ACT]G	FIRE1KBup_537	CL_FIRE1KBup_82
FIRE1KBup_539	TCGA_UTERINE_ENDOMETRIAL_DIS_K10_DNA_MIz15_[AG]CG[CT]ATG[ACT][CGT]	FIRE1KBup_537	CL_FIRE1KBup_82
FIRE1KBup_1260	TCGA_AML_DIS_K40_DNA_MIz8_.CT[AT]ACAG.	FIRE1KBup_549	CL_FIRE1KBup_83
FIRE1KBup_549	TCGA_COLON_DIS_K40_DNA_MIz9_.[AG]CTTAC[ACT][CGT]	FIRE1KBup_549	CL_FIRE1KBup_83
FIRE1KBup_550	TCGA_AML_DIS_K40_DNA_MIz9_.[AG]CTTAC[GT].	FIRE1KBup_549	CL_FIRE1KBup_83
FIRE1KBup_553	TCGA_ESOPHAGEAL_DIS_K10_DNA_MIz24_.AGGAGGG.	FIRE1KBup_553	CL_FIRE1KBup_84
FIRE1KBup_626	TCGA_STOMACH_CON_LOG2R_bins5_DNA_MIz21_[AGT][AT]GGAGGG[ACG]	FIRE1KBup_553	CL_FIRE1KBup_84
FIRE1KBup_24	TCGA_ESOPHAGEAL_DIS_K45_DNA_MIz14_.A.ACCG[AC][ACT]	FIRE1KBup_564	CL_FIRE1KBup_85
FIRE1KBup_35	TCGA_BREAST_DIS_K45_DNA_MIz12_.A[ACT]A[CT]CG[ACT][CG]	FIRE1KBup_564	CL_FIRE1KBup_85
FIRE1KBup_562	TCGA_BREAST_DIS_K10_DNA_MIz9_[AGT]AA[AT]CCGC.	FIRE1KBup_564	CL_FIRE1KBup_85
FIRE1KBup_564	TCGA_LUNG_AD_DIS_K45_DNA_MIz11_[AGT]A[ACT]ACCG[CT].	FIRE1KBup_564	CL_FIRE1KBup_85
FIRE1KBup_1257	TCGA_CERVICAL_DIS_K10_DNA_MIz16_.CTA[GT]CG[AGT].	FIRE1KBup_569	CL_FIRE1KBup_86
FIRE1KBup_1368	TCGA_LIVER_DIS_K40_DNA_MIz14_.T[AG]A[ACT]CG[AT].	FIRE1KBup_569	CL_FIRE1KBup_86
FIRE1KBup_1375	TCGA_OVARIAN_DIS_K10_DNA_MIz15_.T[AT]GCGA[ACT][CGT]	FIRE1KBup_569	CL_FIRE1KBup_86
FIRE1KBup_204	TCGA_BREAST_DIS_K10_DNA_MIz18_[ACG][AT]A[AT]CG[AC]T[CGT]	FIRE1KBup_569	CL_FIRE1KBup_86
FIRE1KBup_21	TCGA_MELANOMA_DIS_K40_DNA_MIz13_.A[AC][AG]CGAC.	FIRE1KBup_569	CL_FIRE1KBup_86
FIRE1KBup_518	TCGA_COLON_DIS_K40_DNA_MIz8_.AGATCG[AG].	FIRE1KBup_569	CL_FIRE1KBup_86
FIRE1KBup_565	TCGA_PANCREATIC_DIS_K45_DNA_MIz12_[AGT]A[AG]CG[AC]TT.	FIRE1KBup_569	CL_FIRE1KBup_86
FIRE1KBup_569	TCGA_LUNG_AD_DIS_K45_DNA_MIz23_.[AGT]A[AGT]CGA[CT].	FIRE1KBup_569	CL_FIRE1KBup_86
FIRE1KBup_616	TCGA_LIVER_CON_LOG2R_bins25_DNA_MIz12_[AGT][AT]A[CG]CGA[CGT][ACT]	FIRE1KBup_569	CL_FIRE1KBup_86
FIRE1KBup_82	TCGA_GBM_DIS_K10_DNA_MIz11_[AC][AG]CGATA..	FIRE1KBup_569	CL_FIRE1KBup_86
FIRE1KBup_1037	TCGA_PANCREATIC_DIS_K45_DNA_MIz11_.[CG]C[ACT]CGTA.	FIRE1KBup_574	CL_FIRE1KBup_87
FIRE1KBup_105	TCGA_ESOPHAGEAL_DIS_K10_DNA_MIz21_.[AC]C[CG]CGTA.	FIRE1KBup_574	CL_FIRE1KBup_87
FIRE1KBup_1270	TCGA_LUNG_AD_DIS_K45_DNA_MIz16_.[CT]C.CGTA[CGT]	FIRE1KBup_574	CL_FIRE1KBup_87
FIRE1KBup_1344	TCGA_MELANOMA_DIS_K40_DNA_MIz18_[GT][CT]C[AG]C[AGT][AT]A[ACT]	FIRE1KBup_574	CL_FIRE1KBup_87
FIRE1KBup_574	TCGA_LUNG_SQ_DIS_K45_DNA_MIz14_[AGT][AC]C[CG]CGTA[ACG]	FIRE1KBup_574	CL_FIRE1KBup_87
FIRE1KBup_1112	TCGA_HEAD_NECK_CON_LOG2R_bins25_DNA_MIz14_[CGT][ACG][AG]AC[GT]AC[AG]	FIRE1KBup_586	CL_FIRE1KBup_88
FIRE1KBup_1213	TCGA_AML_DIS_K40_DNA_MIz14_[CGT]G.AC[GT]AC[AGT]	FIRE1KBup_586	CL_FIRE1KBup_88
FIRE1KBup_1322	TCGA_MELANOMA_DIS_K5_DNA_MIz26_.G[ACT][AT]C[GT]AC[AGT]	FIRE1KBup_586	CL_FIRE1KBup_88
FIRE1KBup_165	TCGA_LIVER_DIS_K5_DNA_MIz16_.[AC]GACTA[CG].	FIRE1KBup_586	CL_FIRE1KBup_88
FIRE1KBup_177	TCGA_PARAGANGLIOMA_DIS_K40_DNA_MIz18_.[ACG][AG]AC[GT]AC[AG]	FIRE1KBup_586	CL_FIRE1KBup_88
FIRE1KBup_178	TCGA_PANCREATIC_DIS_K10_DNA_MIz30_[ACG].[AG]AC[GT]AC[AG]	FIRE1KBup_586	CL_FIRE1KBup_88
FIRE1KBup_179	TCGA_CERVICAL_DIS_K45_DNA_MIz25_[ACG][AG]AC[GT]AC[AG].	FIRE1KBup_586	CL_FIRE1KBup_88
FIRE1KBup_179	TCGA_HEAD_NECK_DIS_K40_DNA_MIz20_[ACG][AG]AC[GT]AC[AG].	FIRE1KBup_586	CL_FIRE1KBup_88
FIRE1KBup_194	TCGA_THYROID_DIS_K5_DNA_MIz37_.[ACG][AGT]AC[GT]AC[AG]	FIRE1KBup_586	CL_FIRE1KBup_88
FIRE1KBup_194	TCGA_LUNG_SQ_DIS_K45_DNA_MIz25_.[ACG][AGT]AC[GT]AC[AG]	FIRE1KBup_586	CL_FIRE1KBup_88
FIRE1KBup_196	TCGA_CERVICAL_DIS_K10_DNA_MIz30_.[ACG][AGT]ACTAC[AG]	FIRE1KBup_586	CL_FIRE1KBup_88
FIRE1KBup_197	TCGA_PROSTATE_DIS_K40_DNA_MIz18_[ACG][AGT]ACTAC[AG][ACT]	FIRE1KBup_586	CL_FIRE1KBup_88
FIRE1KBup_310	TCGA_LUNG_AD_DIS_K45_DNA_MIz20_.AC[GT]AC[AG][AT][CGT]	FIRE1KBup_586	CL_FIRE1KBup_88
FIRE1KBup_32	TCGA_LUNG_AD_DIS_K45_DNA_MIz10_.A[AC][GT]ACGC[CGT]	FIRE1KBup_586	CL_FIRE1KBup_88
FIRE1KBup_500	TCGA_ESOPHAGEAL_DIS_K45_DNA_MIz31_.[AG]AC[GT]AC[AG].	FIRE1KBup_586	CL_FIRE1KBup_88
FIRE1KBup_514	TCGA_ESOPHAGEAL_DIS_K10_DNA_MIz22_.[AG][AGT]ACTAC[AG]	FIRE1KBup_586	CL_FIRE1KBup_88
FIRE1KBup_584	TCGA_GBM_DIS_K45_DNA_MIz20_[AGT]AC[GT]AC[ACG][AGT][ACT]	FIRE1KBup_586	CL_FIRE1KBup_88
FIRE1KBup_586	TCGA_OVARIAN_DIS_K45_DNA_MIz24_[AGT]AC[GT]AC[AG]..	FIRE1KBup_586	CL_FIRE1KBup_88
FIRE1KBup_587	TCGA_COLON_DIS_K40_DNA_MIz21_[AGT]AC[GT]AC[AG][ACT].	FIRE1KBup_586	CL_FIRE1KBup_88
FIRE1KBup_588	TCGA_THYMOMA_DIS_K45_DNA_MIz16_[AGT]AC[GT]AC[AG][AGT].	FIRE1KBup_586	CL_FIRE1KBup_88
FIRE1KBup_592	TCGA_UTERINE_ENDOMETRIAL_DIS_K45_DNA_MIz15_[AGT]ACTAC[AG]..	FIRE1KBup_586	CL_FIRE1KBup_88
FIRE1KBup_593	TCGA_BLADDER_DIS_K10_DNA_MIz47_[AGT]ACTAC[AG][ACT].	FIRE1KBup_586	CL_FIRE1KBup_88
FIRE1KBup_611	TCGA_KIDNEY_DIS_K45_DNA_MIz8_[AGT][AGT]ACTACA[AT]	FIRE1KBup_586	CL_FIRE1KBup_88
FIRE1KBup_756	TCGA_AML_DIS_K40_DNA_MIz12_.[AT]ACTA[CG]G[ACT]	FIRE1KBup_586	CL_FIRE1KBup_88
FIRE1KBup_967	TCGA_OVARIAN_DIS_K10_DNA_MIz12_.[CG]AAC[GT]AC.	FIRE1KBup_586	CL_FIRE1KBup_88
FIRE1KBup_968	TCGA_LUNG_SQ_CON_LOG2R_bins5_DNA_MIz14_.[CG]AAC[GT]AC[AG]	FIRE1KBup_586	CL_FIRE1KBup_88
FIRE1KBup_170	TCGA_BLADDER_DIS_K45_DNA_MIz12_[ACG]A[CT][CT]CAT[CG][ACG]	FIRE1KBup_629	CL_FIRE1KBup_89
FIRE1KBup_320	TCGA_GBM_DIS_K45_DNA_MIz9_[ACG]T[AGT]CA[GT]CA.	FIRE1KBup_629	CL_FIRE1KBup_89
FIRE1KBup_489	TCGA_PROSTATE_CON_LOG2R_bins5_DNA_MIz28_[ACT]TT[AC]TT[AT]C[ACT]	FIRE1KBup_629	CL_FIRE1KBup_89
FIRE1KBup_629	TCGA_AML_DIS_K40_DNA_MIz8_[AGT]ATTCATC[ACT]	FIRE1KBup_629	CL_FIRE1KBup_89
FIRE1KBup_770	TCGA_GBM_DIS_K10_DNA_MIz19_.[AT][AT]ATTCA.	FIRE1KBup_629	CL_FIRE1KBup_89
FIRE1KBup_637	TCGA_CERVICAL_DIS_K45_DNA_MIz9_[AGT]C[ACT]TTCTC[AT]	FIRE1KBup_637	CL_FIRE1KBup_90
FIRE1KBup_638	TCGA_LUNG_AD_DIS_K10_DNA_MIz30_[AGT]C[ACT]TTCT[CG][AT]	FIRE1KBup_637	CL_FIRE1KBup_90
FIRE1KBup_649	TCGA_BREAST_DIS_K45_DNA_MIz13_[AGT]C[AT]TTC[AT]C[ACT]	FIRE1KBup_637	CL_FIRE1KBup_90
FIRE1KBup_1175	TCGA_STOMACH_DIS_K45_DNA_MIz12_[CGT]CAT[ACG][AC]CA[CGT]	FIRE1KBup_645	CL_FIRE1KBup_91
FIRE1KBup_645	TCGA_HEAD_NECK_CON_LOG2R_bins10_DNA_MIz10_[AGT]CATC[AC]CA[AGT]	FIRE1KBup_645	CL_FIRE1KBup_91
FIRE1KBup_856	TCGA_HEAD_NECK_CON_LOG2R_bins25_DNA_MIz13_.CA[CGT]CCCA[AG]	FIRE1KBup_645	CL_FIRE1KBup_91
FIRE1KBup_889	TCGA_PANCREATIC_DIS_K45_DNA_MIz11_.CATCA[ACG]A.	FIRE1KBup_645	CL_FIRE1KBup_91
FIRE1KBup_890	TCGA_ESOPHAGEAL_DIS_K45_DNA_MIz13_.CATC[AC]C[AC][ACT]	FIRE1KBup_645	CL_FIRE1KBup_91
FIRE1KBup_1034	TCGA_GBM_DIS_K45_DNA_MIz20_.CGC[ACG][AGT]AA.	FIRE1KBup_660	CL_FIRE1KBup_92
FIRE1KBup_1380	TCGA_PANCREATIC_DIS_K45_DNA_MIz14_.TCG.A[AT][AT].	FIRE1KBup_660	CL_FIRE1KBup_92
FIRE1KBup_660	TCGA_LIVER_DIS_K40_DNA_MIz11_[AGT]CG[AC]A[AT]AA.	FIRE1KBup_660	CL_FIRE1KBup_92
FIRE1KBup_786	TCGA_GLIOMA_DIS_K10_DNA_MIz22_.[AT]CG[ACG]A[AT]A[AGT]	FIRE1KBup_660	CL_FIRE1KBup_92
FIRE1KBup_1016	TCGA_HEAD_NECK_CON_LOG2R_bins10_DNA_MIz13_[CG][AGT]G[CT]AAAC.	FIRE1KBup_671	CL_FIRE1KBup_93
FIRE1KBup_387	TCGA_BREAST_DIS_K45_DNA_MIz10_[ACT][AG]GCAA[AT]C[ACT]	FIRE1KBup_671	CL_FIRE1KBup_93
FIRE1KBup_641	TCGA_LUNG_AD_DIS_K45_DNA_MIz12_[AGT]CAGC[AT]A[AGT].	FIRE1KBup_671	CL_FIRE1KBup_93
FIRE1KBup_643	TCGA_COLON_DIS_K40_DNA_MIz12_[AGT]C[AGT][CGT]C[GT]AA[ACT]	FIRE1KBup_671	CL_FIRE1KBup_93
FIRE1KBup_671	TCGA_OVARIAN_DIS_K45_DNA_MIz9_[AGT]C.GC[AGT]AA[ACT]	FIRE1KBup_671	CL_FIRE1KBup_93
FIRE1KBup_1148	TCGA_KIDNEY_CON_LOG2R_bins5_DNA_MIz51_[CGT][AGT][ACT]T[AT]CCG[CG]	FIRE1KBup_684	CL_FIRE1KBup_94
FIRE1KBup_1236	TCGA_SARCOMA_DIS_K45_DNA_MIz17_[CGT]TT[AC]CG[AC]C.	FIRE1KBup_684	CL_FIRE1KBup_94
FIRE1KBup_541	TCGA_OVARIAN_DIS_K45_DNA_MIz35_.[AG][CG]T[AT]CCG[CGT]	FIRE1KBup_684	CL_FIRE1KBup_94
FIRE1KBup_683	TCGA_GLIOMA_DIS_K45_DNA_MIz33_.[AGT][CG]TT[AC]CG[CG]	FIRE1KBup_684	CL_FIRE1KBup_94
FIRE1KBup_684	TCGA_LUNG_SQ_CON_LOG2R_bins5_DNA_MIz86_.[AGT][CG]TTCCG[CG]	FIRE1KBup_684	CL_FIRE1KBup_94
FIRE1KBup_685	TCGA_GLIOMA_DIS_K10_DNA_MIz62_.[AGT][CG]TTCCG[CGT]	FIRE1KBup_684	CL_FIRE1KBup_94
FIRE1KBup_688	TCGA_MELANOMA_DIS_K5_DNA_MIz72_.[AGT]CT[AT]CCG[CGT]	FIRE1KBup_684	CL_FIRE1KBup_94
FIRE1KBup_752	TCGA_LUNG_SQ_DIS_K10_DNA_MIz61_.[AT][ACG]TT[AC]CG[CGT]	FIRE1KBup_684	CL_FIRE1KBup_94
FIRE1KBup_57	TCGA_AML_DIS_K5_DNA_MIz15_.A[AT]GCTCT.	FIRE1KBup_691	CL_FIRE1KBup_95
FIRE1KBup_691	TCGA_COLON_DIS_K40_DNA_MIz10_.A[GT]CTCTG.	FIRE1KBup_691	CL_FIRE1KBup_95
FIRE1KBup_793	TCGA_ESOPHAGEAL_DIS_K45_DNA_MIz12_.AT[CG]T[AC]TG[CGT]	FIRE1KBup_691	CL_FIRE1KBup_95
FIRE1KBup_425	TCGA_CERVICAL_DIS_K45_DNA_MIz9_[ACT]C[CT][AT]TCCA[AGT]	FIRE1KBup_701	CL_FIRE1KBup_96
FIRE1KBup_701	TCGA_PROSTATE_DIS_K40_DNA_MIz8_[AGT]CTT[AT]CCA.	FIRE1KBup_701	CL_FIRE1KBup_96
FIRE1KBup_798	TCGA_LUNG_AD_DIS_K45_DNA_MIz11_.[AT]CT[AT]TCC[AT]	FIRE1KBup_701	CL_FIRE1KBup_96
FIRE1KBup_1423	TCGA_MELANOMA_DIS_K40_DNA_MIz8_.TT[AT]CCTC.	FIRE1KBup_713	CL_FIRE1KBup_97
FIRE1KBup_713	TCGA_PROSTATE_DIS_K40_DNA_MIz10_[AGT]T[AT]TCCTC.	FIRE1KBup_713	CL_FIRE1KBup_97
FIRE1KBup_827	TCGA_BREAST_DIS_K45_DNA_MIz9_.[AT]TTCCTC.	FIRE1KBup_713	CL_FIRE1KBup_97
FIRE1KBup_476	TCGA_MELANOMA_DIS_K40_DNA_MIz13_[ACT]TC[AG][AT]T[GT]C[CGT]	FIRE1KBup_716	CL_FIRE1KBup_98
FIRE1KBup_715	TCGA_LUNG_AD_DIS_K45_DNA_MIz9_[AGT]TC[ACT]ATTC[ACT]	FIRE1KBup_716	CL_FIRE1KBup_98
FIRE1KBup_716	TCGA_AML_DIS_K40_DNA_MIz8_[AGT]TC[AT]ATTC.	FIRE1KBup_716	CL_FIRE1KBup_98
FIRE1KBup_1405	TCGA_PANCREATIC_DIS_K45_DNA_MIz9_.TG[GT]TCG[AC].	FIRE1KBup_720	CL_FIRE1KBup_99
FIRE1KBup_596	TCGA_ESOPHAGEAL_DIS_K45_DNA_MIz10_[AGT][ACT][AGT]GTCGA.	FIRE1KBup_720	CL_FIRE1KBup_99
FIRE1KBup_720	TCGA_LIVER_CON_LOG2R_bins10_DNA_MIz17_[AGT]TG[AG]TCG[AC][AGT]	FIRE1KBup_720	CL_FIRE1KBup_99
FIRE1KBup_1256	TCGA_STOMACH_DIS_K45_DNA_MIz13_[CT][AGT]ACGT.C[AGT]	FIRE1KBup_724	CL_FIRE1KBup_100
FIRE1KBup_1407	TCGA_TESTICULAR_DIS_K45_DNA_MIz11_.T[GT][AG]CGTC[ACG]	FIRE1KBup_724	CL_FIRE1KBup_100
FIRE1KBup_717	TCGA_THYMOMA_DIS_K45_DNA_MIz15_[AGT]T[CG]ACG[ACT][AC][ACG]	FIRE1KBup_724	CL_FIRE1KBup_100
FIRE1KBup_721	TCGA_THYROID_CON_LOG2R_bins10_DNA_MIz22_[AGT]T[GT]ACG[AT][ACT].	FIRE1KBup_724	CL_FIRE1KBup_100
FIRE1KBup_724	TCGA_PARAGANGLIOMA_DIS_K40_DNA_MIz14_[AGT]T[GT][AT]CG[AT][ACG][ACG]	FIRE1KBup_724	CL_FIRE1KBup_100
FIRE1KBup_1242	TCGA_PANCREATIC_DIS_K45_DNA_MIz11_[CGT]TTTC[ACG]A[CG][CT]	FIRE1KBup_733	CL_FIRE1KBup_101
FIRE1KBup_1391	TCGA_COLON_DIS_K40_DNA_MIz8_.T[CT]TCCA[CG][AT]	FIRE1KBup_733	CL_FIRE1KBup_101
FIRE1KBup_732	TCGA_PROSTATE_CON_LOG2R_bins25_DNA_MIz12_[AGT]TTT[AC]CA[AC].	FIRE1KBup_733	CL_FIRE1KBup_101
FIRE1KBup_733	TCGA_LUNG_SQ_DIS_K45_DNA_MIz9_[AGT]TTTC[CG]AC.	FIRE1KBup_733	CL_FIRE1KBup_101
FIRE1KBup_40	TCGA_SARCOMA_DIS_K45_DNA_MIz16_.A[AG][AG]TCG[CT].	FIRE1KBup_737	CL_FIRE1KBup_102
FIRE1KBup_620	TCGA_GLIOMA_DIS_K45_DNA_MIz16_.[AGT][AT]ATCG[ACT].	FIRE1KBup_737	CL_FIRE1KBup_102
FIRE1KBup_735	TCGA_SARCOMA_DIS_K10_DNA_MIz23_.[AT]AAA[AC]GC.	FIRE1KBup_737	CL_FIRE1KBup_102
FIRE1KBup_736	TCGA_UTERINE_ENDOMETRIAL_DIS_K45_DNA_MIz17_.[AT]AA[AG]CG[AC].	FIRE1KBup_737	CL_FIRE1KBup_102
FIRE1KBup_737	TCGA_STOMACH_DIS_K10_DNA_MIz16_.[AT]AA[AT]CGC.	FIRE1KBup_737	CL_FIRE1KBup_102
FIRE1KBup_1245	TCGA_RECTAL_DIS_K5_DNA_MIz30_.[CT].AACG[AT][ACT]	FIRE1KBup_738	CL_FIRE1KBup_103
FIRE1KBup_130	TCGA_LUNG_SQ_CON_LOG2R_bins10_DNA_MIz22_.ACGA[AGT][CGT][CT][AGT]	FIRE1KBup_738	CL_FIRE1KBup_103
FIRE1KBup_29	TCGA_COLON_DIS_K40_DNA_MIz17_.AACGA[AT][CGT].	FIRE1KBup_738	CL_FIRE1KBup_103
FIRE1KBup_34	TCGA_BLADDER_DIS_K10_DNA_MIz45_.AACG..T[CGT]	FIRE1KBup_738	CL_FIRE1KBup_103
FIRE1KBup_48	TCGA_KIDNEY_CON_LOG2R_bins25_DNA_MIz24_.A[AT]ACG[AG][ACG][ACT]	FIRE1KBup_738	CL_FIRE1KBup_103
FIRE1KBup_497	TCGA_BREAST_DIS_K10_DNA_MIz25_.[AG]ACG[ACT][AG]T.	FIRE1KBup_738	CL_FIRE1KBup_103
FIRE1KBup_517	TCGA_LUNG_SQ_DIS_K45_DNA_MIz13_.[AG][AT]CGAA[CGT][ACG]	FIRE1KBup_738	CL_FIRE1KBup_103
FIRE1KBup_577	TCGA_LUNG_SQ_CON_LOG2R_bins25_DNA_MIz16_[AGT][ACG]AACG[AC][AGT][AGT]	FIRE1KBup_738	CL_FIRE1KBup_103
FIRE1KBup_738	TCGA_KIDNEY_CON_LOG2R_bins5_DNA_MIz11_[AT]AACGAAT.	FIRE1KBup_738	CL_FIRE1KBup_103
FIRE1KBup_85	TCGA_AML_DIS_K40_DNA_MIz15_.[AC][AT]ACGA[AC].	FIRE1KBup_738	CL_FIRE1KBup_103
FIRE1KBup_125	TCGA_MELANOMA_DIS_K40_DNA_MIz9_[ACG]AA[CT]TCG[CT].	FIRE1KBup_740	CL_FIRE1KBup_104
FIRE1KBup_14	TCGA_GBM_DIS_K10_DNA_MIz17_.AA[ACT][CT]CGT[AGT]	FIRE1KBup_740	CL_FIRE1KBup_104
FIRE1KBup_17	TCGA_MELANOMA_DIS_K40_DNA_MIz12_.AAAGCG[CT][CGT]	FIRE1KBup_740	CL_FIRE1KBup_104
FIRE1KBup_185	TCGA_MELANOMA_DIS_K5_DNA_MIz20_[ACG][AG]AT[CG]CGT.	FIRE1KBup_740	CL_FIRE1KBup_104
FIRE1KBup_212	TCGA_MELANOMA_DIS_K40_DNA_MIz11_[ACG][AT]AT[CG]CG[AT].	FIRE1KBup_740	CL_FIRE1KBup_104
FIRE1KBup_23	TCGA_OVARIAN_DIS_K10_DNA_MIz14_.A[AC]C[CG]GTA.	FIRE1KBup_740	CL_FIRE1KBup_104
FIRE1KBup_36	TCGA_LIVER_CON_LOG2R_bins10_DNA_MIz11_.AA[CT]CCG[CT][ACG]	FIRE1KBup_740	CL_FIRE1KBup_104
FIRE1KBup_399	TCGA_LUNG_AD_DIS_K45_DNA_MIz11_[ACT]AT[CT]CG[GT][CG][ACG]	FIRE1KBup_740	CL_FIRE1KBup_104
FIRE1KBup_618	TCGA_PROSTATE_DIS_K40_DNA_MIz14_[AGT][AT]A[CT][CGT]CGT[ACT]	FIRE1KBup_740	CL_FIRE1KBup_104
FIRE1KBup_628	TCGA_COLON_DIS_K40_DNA_MIz16_[AGT][AT]T[ACG]CGT[CT][AGT]	FIRE1KBup_740	CL_FIRE1KBup_104
FIRE1KBup_630	TCGA_TESTICULAR_DIS_K45_DNA_MIz15_[AGT][AT]TC[CG]GT[ACT].	FIRE1KBup_740	CL_FIRE1KBup_104
FIRE1KBup_740	TCGA_GBM_DIS_K45_DNA_MIz20_.[AT]A[ACT][CGT]CGT.	FIRE1KBup_740	CL_FIRE1KBup_104
FIRE1KBup_1091	TCGA_STOMACH_DIS_K45_DNA_MIz10_[CGT]AAAT[CT][CG]G.	FIRE1KBup_742	CL_FIRE1KBup_105
FIRE1KBup_44	TCGA_LUNG_SQ_DIS_K10_DNA_MIz29_.A[AGT][AG][AT]TCG.	FIRE1KBup_742	CL_FIRE1KBup_105
FIRE1KBup_45	TCGA_HEAD_NECK_DIS_K40_DNA_MIz19_.A[AGT][CT][CT]CGT.	FIRE1KBup_742	CL_FIRE1KBup_105
FIRE1KBup_742	TCGA_AML_DIS_K40_DNA_MIz12_.[AT]A[AG]TTCG[AGT]	FIRE1KBup_742	CL_FIRE1KBup_105
FIRE1KBup_28	TCGA_HEAD_NECK_DIS_K40_DNA_MIz8_.AAC[CT][CG]GA[ACG]	FIRE1KBup_745	CL_FIRE1KBup_106
FIRE1KBup_358	TCGA_LIVER_DIS_K5_DNA_MIz24_.[ACT]AC[AG]CGA.	FIRE1KBup_745	CL_FIRE1KBup_106
FIRE1KBup_745	TCGA_ESOPHAGEAL_DIS_K10_DNA_MIz14_.[AT]AC[AGT]CGA.	FIRE1KBup_745	CL_FIRE1KBup_106
FIRE1KBup_1372	TCGA_TESTICULAR_DIS_K10_DNA_MIz13_.T[AT]ACGG[CT][CGT]	FIRE1KBup_751	CL_FIRE1KBup_107
FIRE1KBup_207	TCGA_LUNG_SQ_DIS_K45_DNA_MIz20_[ACG][AT]ACG[GT][ACT][AG][CGT]	FIRE1KBup_751	CL_FIRE1KBup_107
FIRE1KBup_302	TCGA_PANCREATIC_DIS_K45_DNA_MIz10_.ACGG[CT]T[AC].	FIRE1KBup_751	CL_FIRE1KBup_107
FIRE1KBup_367	TCGA_MELANOMA_DIS_K40_DNA_MIz10_[ACT]ACGGC.A.	FIRE1KBup_751	CL_FIRE1KBup_107
FIRE1KBup_581	TCGA_LUNG_SQ_DIS_K45_DNA_MIz9_[AGT]ACGG[ACT]T[ACG][ACG]	FIRE1KBup_751	CL_FIRE1KBup_107
FIRE1KBup_610	TCGA_STOMACH_DIS_K10_DNA_MIz20_[AGT][AGT]ACG[GT]T[AG][AT]	FIRE1KBup_751	CL_FIRE1KBup_107
FIRE1KBup_614	TCGA_AML_DIS_K40_DNA_MIz13_[AGT][AT]AC[CG]GT[AT][CGT]	FIRE1KBup_751	CL_FIRE1KBup_107
FIRE1KBup_749	TCGA_LUNG_AD_DIS_K45_DNA_MIz26_.[AT]ACGG[ACT][AG][ACG]	FIRE1KBup_751	CL_FIRE1KBup_107
FIRE1KBup_750	TCGA_BREAST_DIS_K45_DNA_MIz12_.[AT]ACGGC[GT][CGT]	FIRE1KBup_751	CL_FIRE1KBup_107
FIRE1KBup_751	TCGA_ESOPHAGEAL_DIS_K10_DNA_MIz43_.[AT]ACGG[CT][AGT].	FIRE1KBup_751	CL_FIRE1KBup_107
FIRE1KBup_769	TCGA_UTERINE_ENDOMETRIAL_DIS_K45_DNA_MIz17_.[AT][AT]ACGG[ACT].	FIRE1KBup_751	CL_FIRE1KBup_107
FIRE1KBup_953	TCGA_MELANOMA_DIS_K40_DNA_MIz11_.C[CGT]TAC[CG]G[ACT]	FIRE1KBup_751	CL_FIRE1KBup_107
FIRE1KBup_597	TCGA_ESOPHAGEAL_DIS_K45_DNA_MIz15_[AGT][ACT][AT]AAGCG.	FIRE1KBup_754	CL_FIRE1KBup_108
FIRE1KBup_754	TCGA_HEAD_NECK_DIS_K40_DNA_MIz28_.[AT][ACT]AA[CG]CG.	FIRE1KBup_754	CL_FIRE1KBup_108
FIRE1KBup_755	TCGA_PROSTATE_DIS_K40_DNA_MIz10_.[AT][ACT]AAGCG[ACT]	FIRE1KBup_754	CL_FIRE1KBup_108
FIRE1KBup_208	TCGA_HEAD_NECK_DIS_K40_DNA_MIz9_[ACG]AT[AG]CC[AT][AG][CGT]	FIRE1KBup_760	CL_FIRE1KBup_109
FIRE1KBup_405	TCGA_HEAD_NECK_CON_LOG2R_bins10_DNA_MIz14_[ACT]ATGCC[AT]A[CGT]	FIRE1KBup_760	CL_FIRE1KBup_109
FIRE1KBup_619	TCGA_OVARIAN_DIS_K45_DNA_MIz8_[AGT]AT[AG]CCA[ACG].	FIRE1KBup_760	CL_FIRE1KBup_109
FIRE1KBup_746	TCGA_LUNG_AD_DIS_K45_DNA_MIz11_.ATACCAA[AC]	FIRE1KBup_760	CL_FIRE1KBup_109
FIRE1KBup_760	TCGA_HEAD_NECK_CON_LOG2R_bins25_DNA_MIz10_.AT[AG]CCAA.	FIRE1KBup_760	CL_FIRE1KBup_109
FIRE1KBup_761	TCGA_STOMACH_DIS_K45_DNA_MIz12_.[AT]AG[CG]C[AG]A[ACT]	FIRE1KBup_765	CL_FIRE1KBup_110
FIRE1KBup_765	TCGA_LUNG_AD_DIS_K45_DNA_MIz8_[AT]A[GT]CC[AG]AA[AGT]	FIRE1KBup_765	CL_FIRE1KBup_110
FIRE1KBup_766	TCGA_AML_DIS_K40_DNA_MIz11_.[AT]A[GT]C[CG]AA[ACG]	FIRE1KBup_765	CL_FIRE1KBup_110
FIRE1KBup_1092	TCGA_ESOPHAGEAL_DIS_K45_DNA_MIz8_[CGT]AA[AT][CT]TCG.	FIRE1KBup_771	CL_FIRE1KBup_111
FIRE1KBup_397	TCGA_MELANOMA_DIS_K40_DNA_MIz24_[ACT][AT][AG]T.ACG[ACT]	FIRE1KBup_771	CL_FIRE1KBup_111
FIRE1KBup_53	TCGA_COLON_DIS_K40_DNA_MIz13_.AAT[CT][ACT]CG.	FIRE1KBup_771	CL_FIRE1KBup_111
FIRE1KBup_589	TCGA_OVARIAN_DIS_K10_DNA_MIz20_[AGT]A[CGT][CG]ACG[AT][AGT]	FIRE1KBup_771	CL_FIRE1KBup_111
FIRE1KBup_59	TCGA_OVARIAN_DIS_K45_DNA_MIz14_.AAT[GT][AGT]CG.	FIRE1KBup_771	CL_FIRE1KBup_111
FIRE1KBup_621	TCGA_STOMACH_DIS_K45_DNA_MIz15_.[AGT]AT[AT]TCG.	FIRE1KBup_771	CL_FIRE1KBup_111
FIRE1KBup_771	TCGA_BLADDER_DIS_K45_DNA_MIz24_.[AT]AT[CGT][AGT]CG.	FIRE1KBup_771	CL_FIRE1KBup_111
FIRE1KBup_815	TCGA_PROSTATE_DIS_K5_DNA_MIz15_.ATTACG[ACG].	FIRE1KBup_771	CL_FIRE1KBup_111
FIRE1KBup_998	TCGA_BLADDER_DIS_K10_DNA_MIz12_[CG][ACT]AT[CT]TCG.	FIRE1KBup_771	CL_FIRE1KBup_111
FIRE1KBup_132	TCGA_MELANOMA_DIS_K40_DNA_MIz17_[ACG]AAT[AGT][CGT]CG.	FIRE1KBup_774	CL_FIRE1KBup_112
FIRE1KBup_392	TCGA_ESOPHAGEAL_DIS_K45_DNA_MIz24_[ACT][AGT][AT]TG[AG]CG.	FIRE1KBup_774	CL_FIRE1KBup_112
FIRE1KBup_50	TCGA_COLON_DIS_K40_DNA_MIz12_.AAT[AG][CGT]CG[ACG]	FIRE1KBup_774	CL_FIRE1KBup_112
FIRE1KBup_61	TCGA_RECTAL_DIS_K40_DNA_MIz17_.A[AT]T[AGT][GT]CG.	FIRE1KBup_774	CL_FIRE1KBup_112
FIRE1KBup_627	TCGA_LUNG_AD_DIS_K45_DNA_MIz19_.[AGT]ATGGCG[ACG]	FIRE1KBup_774	CL_FIRE1KBup_112
FIRE1KBup_768	TCGA_SARCOMA_DIS_K45_DNA_MIz24_.[AT]AT[ACG][AGT]CG.	FIRE1KBup_774	CL_FIRE1KBup_112
FIRE1KBup_774	TCGA_LIVER_DIS_K40_DNA_MIz10_.[AT]ATGGCG[ACG]	FIRE1KBup_774	CL_FIRE1KBup_112
FIRE1KBup_776	TCGA_UTERINE_ENDOMETRIAL_DIS_K45_DNA_MIz14_.[AT]AT[GT][CG]CG[ACG]	FIRE1KBup_774	CL_FIRE1KBup_112
FIRE1KBup_777	TCGA_LUNG_SQ_DIS_K45_DNA_MIz20_.[AT][AT]TG[AG]CG.	FIRE1KBup_774	CL_FIRE1KBup_112
FIRE1KBup_410	TCGA_OVARIAN_DIS_K45_DNA_MIz9_[ACT]CA[ACG]TGGG[GT]	FIRE1KBup_779	CL_FIRE1KBup_113
FIRE1KBup_419	TCGA_GBM_DIS_K10_DNA_MIz14_[ACT]CA[GT]TG[GT]C[CT]	FIRE1KBup_779	CL_FIRE1KBup_113
FIRE1KBup_63	TCGA_AML_DIS_K40_DNA_MIz11_.ACA[ACG]TTG.	FIRE1KBup_779	CL_FIRE1KBup_113
FIRE1KBup_779	TCGA_LUNG_AD_DIS_K45_DNA_MIz13_[AT]CA[ACG]T[GT]G[ACG][AT]	FIRE1KBup_779	CL_FIRE1KBup_113
FIRE1KBup_1128	TCGA_LIVER_DIS_K40_DNA_MIz19_.[CG]TA[CT]CG[ACT].	FIRE1KBup_791	CL_FIRE1KBup_114
FIRE1KBup_1128	TCGA_PANCREATIC_DIS_K45_DNA_MIz15_.[CG]TA[CT]CG[ACT].	FIRE1KBup_791	CL_FIRE1KBup_114
FIRE1KBup_748	TCGA_BREAST_DIS_K45_DNA_MIz10_.[AT]AC[CT]GC[GT].	FIRE1KBup_791	CL_FIRE1KBup_114
FIRE1KBup_780	TCGA_MELANOMA_DIS_K40_DNA_MIz20_.[AT]C[AT]A[ACG]CG[ACG]	FIRE1KBup_791	CL_FIRE1KBup_114
FIRE1KBup_790	TCGA_BREAST_DIS_K45_DNA_MIz12_.[AT]C[GT]A[AC]C[AG][AGT]	FIRE1KBup_791	CL_FIRE1KBup_114
FIRE1KBup_791	TCGA_CERVICAL_DIS_K10_DNA_MIz14_.[AT][CG]TACCG[ACG]	FIRE1KBup_791	CL_FIRE1KBup_114
FIRE1KBup_201	TCGA_GBM_DIS_K45_DNA_MIz12_[ACG][AGT]CGT[GT]CC.	FIRE1KBup_796	CL_FIRE1KBup_115
FIRE1KBup_772	TCGA_AML_DIS_K5_DNA_MIz38_[AT][AT]CGT[AT][CGT][CG].	FIRE1KBup_796	CL_FIRE1KBup_115
FIRE1KBup_796	TCGA_TESTICULAR_DIS_K10_DNA_MIz12_.[AT]CGTT[CG]C[ACG]	FIRE1KBup_796	CL_FIRE1KBup_115
FIRE1KBup_1189	TCGA_STOMACH_DIS_K45_DNA_MIz8_[CGT][CG][AC]TTCCA[CG]	FIRE1KBup_813	CL_FIRE1KBup_116
FIRE1KBup_408	TCGA_PROSTATE_DIS_K40_DNA_MIz8_[ACT]AT[GT]CCAG.	FIRE1KBup_813	CL_FIRE1KBup_116
FIRE1KBup_807	TCGA_CERVICAL_DIS_K10_DNA_MIz17_.ATG[CGT]CA[GT][AGT]	FIRE1KBup_813	CL_FIRE1KBup_116
FIRE1KBup_813	TCGA_MELANOMA_DIS_K5_DNA_MIz23_.AT[GT]CCAG[AGT]	FIRE1KBup_813	CL_FIRE1KBup_116
FIRE1KBup_1313	TCGA_GLIOMA_DIS_K10_DNA_MIz15_[CT]T[GT]CTCT[CG][ACT]	FIRE1KBup_817	CL_FIRE1KBup_117
FIRE1KBup_1345	TCGA_COLON_CON_LOG2R_bins25_DNA_MIz8_.[GT]CTTATC[AT]	FIRE1KBup_817	CL_FIRE1KBup_117
FIRE1KBup_1389	TCGA_HEAD_NECK_DIS_K40_DNA_MIz8_.TCTCA[ACG]C[ACT]	FIRE1KBup_817	CL_FIRE1KBup_117
FIRE1KBup_171	TCGA_BLADDER_DIS_K45_DNA_MIz8_[ACG]A[CT][CT]CTCT[CGT]	FIRE1KBup_817	CL_FIRE1KBup_117
FIRE1KBup_54	TCGA_PROSTATE_DIS_K5_DNA_MIz14_.A[AT]CTCTC[ACT]	FIRE1KBup_817	CL_FIRE1KBup_117
FIRE1KBup_708	TCGA_PROSTATE_DIS_K40_DNA_MIz11_[AGT]T[AC]T[CG]TCC[ACT]	FIRE1KBup_817	CL_FIRE1KBup_117
FIRE1KBup_817	TCGA_STOMACH_DIS_K45_DNA_MIz12_.[AT]T[AC]TCTC[ACT]	FIRE1KBup_817	CL_FIRE1KBup_117
FIRE1KBup_1162	TCGA_HEAD_NECK_CON_LOG2R_bins10_DNA_MIz13_[CGT]ATGCG[CT][ACT][AGT]	FIRE1KBup_819	CL_FIRE1KBup_118
FIRE1KBup_1348	TCGA_GBM_DIS_K45_DNA_MIz8_.[GT]TACG[ACT]A.	FIRE1KBup_819	CL_FIRE1KBup_118
FIRE1KBup_1361	TCGA_STOMACH_DIS_K10_DNA_MIz20_.TACG[AT].C[ACT]	FIRE1KBup_819	CL_FIRE1KBup_118
FIRE1KBup_209	TCGA_CERVICAL_DIS_K10_DNA_MIz23_[ACG]AT[AGT]CG[ACT][AT].	FIRE1KBup_819	CL_FIRE1KBup_118
FIRE1KBup_230	TCGA_SARCOMA_DIS_K45_DNA_MIz21_[ACG][AT]T[ACG]CG[CT]A[ACG]	FIRE1KBup_819	CL_FIRE1KBup_118
FIRE1KBup_757	TCGA_THYROID_CON_LOG2R_bins10_DNA_MIz10_[AT][ACT]GCG[CT]AA.	FIRE1KBup_819	CL_FIRE1KBup_118
FIRE1KBup_819	TCGA_THYROID_CON_LOG2R_bins25_DNA_MIz17_.[AT]T[AG]CG[ACT][AT][ACG]	FIRE1KBup_819	CL_FIRE1KBup_118
FIRE1KBup_888	TCGA_SARCOMA_DIS_K45_DNA_MIz11_.C[AT][AT][AT]GCG[ACT]	FIRE1KBup_819	CL_FIRE1KBup_118
FIRE1KBup_954	TCGA_LUNG_SQ_CON_LOG2R_bins5_DNA_MIz11_.CC[GT]TACG.	FIRE1KBup_819	CL_FIRE1KBup_118
FIRE1KBup_351	TCGA_HEAD_NECK_DIS_K5_DNA_MIz63_[ACT]A[ACT]T[AT][ACT]CG.	FIRE1KBup_825	CL_FIRE1KBup_119
FIRE1KBup_727	TCGA_LUNG_SQ_DIS_K45_DNA_MIz12_.[AG]TTT[AC]CG[CGT]	FIRE1KBup_825	CL_FIRE1KBup_119
FIRE1KBup_816	TCGA_CERVICAL_DIS_K45_DNA_MIz10_.AT.T[ACT]CG.	FIRE1KBup_825	CL_FIRE1KBup_119
FIRE1KBup_825	TCGA_LUNG_SQ_DIS_K10_DNA_MIz13_.ATTT[ACT]CG.	FIRE1KBup_825	CL_FIRE1KBup_119
FIRE1KBup_1033	TCGA_STOMACH_DIS_K10_DNA_MIz12_[CG]C[AC]AAGTC[AC]	FIRE1KBup_831	CL_FIRE1KBup_120
FIRE1KBup_831	TCGA_LIVER_DIS_K5_DNA_MIz12_.CAAAGTC[ACT]	FIRE1KBup_831	CL_FIRE1KBup_120
FIRE1KBup_107	TCGA_LUNG_AD_DIS_K10_DNA_MIz15_.ACCG[AT][AGT]A.	FIRE1KBup_832	CL_FIRE1KBup_121
FIRE1KBup_1146	TCGA_PROSTATE_DIS_K5_DNA_MIz17_[CGT][AGT]ACCGA[AT].	FIRE1KBup_832	CL_FIRE1KBup_121
FIRE1KBup_116	TCGA_KIDNEY_DIS_K45_DNA_MIz9_.AC[CT][AG]AAG[AGT]	FIRE1KBup_832	CL_FIRE1KBup_121
FIRE1KBup_1244	TCGA_KIDNEY_DIS_K45_DNA_MIz15_.[CT]AA[AC]CG[ACG].	FIRE1KBup_832	CL_FIRE1KBup_121
FIRE1KBup_1248	TCGA_LIVER_DIS_K40_DNA_MIz15_.[CT][AC]AA[CT]CG.	FIRE1KBup_832	CL_FIRE1KBup_121
FIRE1KBup_26	TCGA_THYROID_DIS_K5_DNA_MIz14_.AACCG[AT][AT].	FIRE1KBup_832	CL_FIRE1KBup_121
FIRE1KBup_385	TCGA_GBM_DIS_K45_DNA_MIz12_[ACT][AG]CAA[ACT]CG.	FIRE1KBup_832	CL_FIRE1KBup_121
FIRE1KBup_426	TCGA_MELANOMA_DIS_K5_DNA_MIz20_.A[CT]CGAA[CG].	FIRE1KBup_832	CL_FIRE1KBup_121
FIRE1KBup_51	TCGA_LIVER_DIS_K5_DNA_MIz28_.A[AT]C[CG]G[AT]A.	FIRE1KBup_832	CL_FIRE1KBup_121
FIRE1KBup_830	TCGA_BREAST_DIS_K45_DNA_MIz9_.CAA[ACG]CG[AG][ACT]	FIRE1KBup_832	CL_FIRE1KBup_121
FIRE1KBup_832	TCGA_SARCOMA_DIS_K10_DNA_MIz10_CAACCGAA.	FIRE1KBup_832	CL_FIRE1KBup_121
FIRE1KBup_1277	TCGA_PROSTATE_DIS_K40_DNA_MIz10_[CT][CG]CA[ACG]AGA[CGT]	FIRE1KBup_834	CL_FIRE1KBup_122
FIRE1KBup_182	TCGA_LUNG_AD_DIS_K45_DNA_MIz12_[ACG]AGAGG[ACG]T[CG]	FIRE1KBup_834	CL_FIRE1KBup_122
FIRE1KBup_412	TCGA_LUNG_AD_DIS_K10_DNA_MIz15_[ACT]CA[CG]AG[AT]G[AG]	FIRE1KBup_834	CL_FIRE1KBup_122
FIRE1KBup_495	TCGA_BREAST_DIS_K45_DNA_MIz9_.AGA[AG][GT]CA[AC]	FIRE1KBup_834	CL_FIRE1KBup_122
FIRE1KBup_634	TCGA_THYROID_DIS_K40_DNA_MIz13_[AGT]CA[CG]A[CG]AG[AGT]	FIRE1KBup_834	CL_FIRE1KBup_122
FIRE1KBup_834	TCGA_TESTICULAR_DIS_K45_DNA_MIz12_.CA[ACG]AGAG[AGT]	FIRE1KBup_834	CL_FIRE1KBup_122
FIRE1KBup_837	TCGA_CERVICAL_DIS_K45_DNA_MIz13_.CA[AG]AGAG.	FIRE1KBup_834	CL_FIRE1KBup_122
FIRE1KBup_850	TCGA_BREAST_DIS_K45_DNA_MIz13_.CA[CG]AGAG[ACG]	FIRE1KBup_834	CL_FIRE1KBup_122
FIRE1KBup_972	TCGA_COLON_DIS_K40_DNA_MIz12_[CG][AC]AAA[CG]A[CG][AG]	FIRE1KBup_834	CL_FIRE1KBup_122
FIRE1KBup_1041	TCGA_GBM_DIS_K45_DNA_MIz14_[CG]CCA[CG]A[CG]A[CGT]	FIRE1KBup_843	CL_FIRE1KBup_123
FIRE1KBup_1136	TCGA_AML_DIS_K40_DNA_MIz9_[CGT]AGAGCCT[CGT]	FIRE1KBup_843	CL_FIRE1KBup_123
FIRE1KBup_140	TCGA_CERVICAL_DIS_K45_DNA_MIz12_[ACG]ACAGA[CT][AC][ACT]	FIRE1KBup_843	CL_FIRE1KBup_123
FIRE1KBup_150	TCGA_MELANOMA_DIS_K5_DNA_MIz24_[ACG][ACG]ACACAG[ACG]	FIRE1KBup_843	CL_FIRE1KBup_123
FIRE1KBup_172	TCGA_THYROID_DIS_K40_DNA_MIz9_[ACG][AC]TGAGTC.	FIRE1KBup_843	CL_FIRE1KBup_123
FIRE1KBup_214	TCGA_CERVICAL_DIS_K45_DNA_MIz12_[ACG][AT]CAG[AG]GG[AGT]	FIRE1KBup_843	CL_FIRE1KBup_123
FIRE1KBup_265	TCGA_STOMACH_DIS_K45_DNA_MIz10_[ACG][CG]CACA[GT]A.	FIRE1KBup_843	CL_FIRE1KBup_123
FIRE1KBup_833	TCGA_ESOPHAGEAL_DIS_K45_DNA_MIz15_.CA[ACG]ACAG[AG]	FIRE1KBup_843	CL_FIRE1KBup_123
FIRE1KBup_842	TCGA_GLIOMA_DIS_K45_DNA_MIz12_.CAC[AC][CGT]A[GT]G	FIRE1KBup_843	CL_FIRE1KBup_123
FIRE1KBup_843	TCGA_SARCOMA_DIS_K45_DNA_MIz11_.CACA[CG]A[GT][ACG]	FIRE1KBup_843	CL_FIRE1KBup_123
FIRE1KBup_844	TCGA_HEAD_NECK_DIS_K5_DNA_MIz26_.CACA[CG]A[GT][CGT]	FIRE1KBup_843	CL_FIRE1KBup_123
FIRE1KBup_845	TCGA_THYROID_DIS_K5_DNA_MIz23_.CACAG[AG]G.	FIRE1KBup_843	CL_FIRE1KBup_123
FIRE1KBup_847	TCGA_MELANOMA_DIS_K40_DNA_MIz16_.CA[CG]ACA[GT][ACG]	FIRE1KBup_843	CL_FIRE1KBup_123
FIRE1KBup_978	TCGA_CERVICAL_DIS_K10_DNA_MIz23_[CG]ACAGA[CGT][AG][AGT]	FIRE1KBup_843	CL_FIRE1KBup_123
FIRE1KBup_1184	TCGA_LUNG_SQ_DIS_K45_DNA_MIz9_[CGT]CC[CT]AGAC[ACT]	FIRE1KBup_859	CL_FIRE1KBup_124
FIRE1KBup_1269	TCGA_PANCREATIC_DIS_K45_DNA_MIz13_.[CT]CAGAGA[AGT]	FIRE1KBup_859	CL_FIRE1KBup_124
FIRE1KBup_1379	TCGA_TESTICULAR_DIS_K10_DNA_MIz14_.TCAGAG[AG].	FIRE1KBup_859	CL_FIRE1KBup_124
FIRE1KBup_639	TCGA_UTERINE_ENDOMETRIAL_DIS_K45_DNA_MIz11_[AGT]CAGA[CG]AG.	FIRE1KBup_859	CL_FIRE1KBup_124
FIRE1KBup_640	TCGA_GBM_DIS_K45_DNA_MIz17_[AGT]CAG[AG]GAG[ACG]	FIRE1KBup_859	CL_FIRE1KBup_124
FIRE1KBup_859	TCGA_LUNG_AD_DIS_K45_DNA_MIz14_.CAGA[CG]A[GT][AGT]	FIRE1KBup_859	CL_FIRE1KBup_124
FIRE1KBup_917	TCGA_UTERINE_ENDOMETRIAL_DIS_K45_DNA_MIz10_CCCAGA[CGT][AG][AGT]	FIRE1KBup_859	CL_FIRE1KBup_124
FIRE1KBup_635	TCGA_COLON_DIS_K40_DNA_MIz10_[AGT]CA[CGT][AC]TGA[AT]	FIRE1KBup_860	CL_FIRE1KBup_125
FIRE1KBup_860	TCGA_STOMACH_DIS_K45_DNA_MIz8_.CAG[ACT]TGA.	FIRE1KBup_860	CL_FIRE1KBup_125
FIRE1KBup_878	TCGA_BREAST_DIS_K45_DNA_MIz8_.CAGTTGA[AGT]	FIRE1KBup_860	CL_FIRE1KBup_125
FIRE1KBup_417	TCGA_OVARIAN_DIS_K10_DNA_MIz22_[ACT]CAGGAA[AG][CGT]	FIRE1KBup_868	CL_FIRE1KBup_126
FIRE1KBup_868	TCGA_ESOPHAGEAL_DIS_K45_DNA_MIz13_.CAGGA[AT]G[CGT]	FIRE1KBup_868	CL_FIRE1KBup_126
FIRE1KBup_869	TCGA_THYROID_DIS_K5_DNA_MIz19_.CAGGA[AT]G[GT]	FIRE1KBup_868	CL_FIRE1KBup_126
FIRE1KBup_1431	TCGA_BREAST_DIS_K45_DNA_MIz8_.TTGGGCC.	FIRE1KBup_874	CL_FIRE1KBup_127
FIRE1KBup_855	TCGA_RECTAL_DIS_K40_DNA_MIz8_.CA[CGT]CAGG[AG]	FIRE1KBup_874	CL_FIRE1KBup_127
FIRE1KBup_863	TCGA_LUNG_AD_DIS_K45_DNA_MIz10_CAG[AGT]GT[CG]C[ACT]	FIRE1KBup_874	CL_FIRE1KBup_127
FIRE1KBup_872	TCGA_BREAST_DIS_K45_DNA_MIz13_.CAGG[AG]TC[ACT]	FIRE1KBup_874	CL_FIRE1KBup_127
FIRE1KBup_874	TCGA_KIDNEY_DIS_K10_DNA_MIz26_.CAGGG[CT]C[ACT]	FIRE1KBup_874	CL_FIRE1KBup_127
FIRE1KBup_877	TCGA_BREAST_CON_LOG2R_bins25_DNA_MIz11_.CA[GT]GGCC[CGT]	FIRE1KBup_874	CL_FIRE1KBup_127
FIRE1KBup_1154	TCGA_LUNG_AD_CON_LOG2R_bins5_DNA_MIz12_[CGT]AGTGCT[AG].	FIRE1KBup_876	CL_FIRE1KBup_128
FIRE1KBup_216	TCGA_LUNG_AD_DIS_K45_DNA_MIz11_[ACG]AT[CG][AGT]G[CG]CC	FIRE1KBup_876	CL_FIRE1KBup_128
FIRE1KBup_802	TCGA_PROSTATE_DIS_K40_DNA_MIz9_.ATG[AT]G[CG]T.	FIRE1KBup_876	CL_FIRE1KBup_128
FIRE1KBup_851	TCGA_PROSTATE_DIS_K5_DNA_MIz11_.CA[CG]ATGG.	FIRE1KBup_876	CL_FIRE1KBup_128
FIRE1KBup_852	TCGA_PROSTATE_DIS_K5_DNA_MIz16_CA[CG]CA[CT]CA[AGT]	FIRE1KBup_876	CL_FIRE1KBup_128
FIRE1KBup_876	TCGA_MELANOMA_DIS_K40_DNA_MIz18_.CA[GT][AG]TGG.	FIRE1KBup_876	CL_FIRE1KBup_128
FIRE1KBup_899	TCGA_KIDNEY_DIS_K45_DNA_MIz8_.CATG[GT]GG.	FIRE1KBup_876	CL_FIRE1KBup_128
FIRE1KBup_934	TCGA_HEAD_NECK_DIS_K5_DNA_MIz11_.CCCTGAG.	FIRE1KBup_876	CL_FIRE1KBup_128
FIRE1KBup_995	TCGA_HEAD_NECK_DIS_K40_DNA_MIz10_[CG]A[CGT]ATG[CG]A.	FIRE1KBup_876	CL_FIRE1KBup_128
FIRE1KBup_1174	TCGA_BLADDER_DIS_K45_DNA_MIz15_[CGT]C[AGT]TA[ACG]CG.	FIRE1KBup_881	CL_FIRE1KBup_129
FIRE1KBup_1249	TCGA_LUNG_SQ_DIS_K10_DNA_MIz17_.CT[AC]A[AT]CG.	FIRE1KBup_881	CL_FIRE1KBup_129
FIRE1KBup_1294	TCGA_SARCOMA_DIS_K10_DNA_MIz14_.[CT]GTA[ACT]CG.	FIRE1KBup_881	CL_FIRE1KBup_129
FIRE1KBup_297	TCGA_STOMACH_DIS_K45_DNA_MIz18_[ACG][CT][CT]AA[ACT]CG.	FIRE1KBup_881	CL_FIRE1KBup_129
FIRE1KBup_414	TCGA_MELANOMA_DIS_K5_DNA_MIz18_[ACT]C[ACT]A[AT]ACG.	FIRE1KBup_881	CL_FIRE1KBup_129
FIRE1KBup_849	TCGA_RECTAL_DIS_K40_DNA_MIz10_.C[ACG][AG]AACG.	FIRE1KBup_881	CL_FIRE1KBup_129
FIRE1KBup_880	TCGA_LUNG_SQ_DIS_K45_DNA_MIz8_.C[AT]AA.CG[ACT]	FIRE1KBup_881	CL_FIRE1KBup_129
FIRE1KBup_881	TCGA_MELANOMA_DIS_K40_DNA_MIz30_.C.[AT]A[AT]CG.	FIRE1KBup_881	CL_FIRE1KBup_129
FIRE1KBup_955	TCGA_ESOPHAGEAL_DIS_K45_DNA_MIz19_.C[CT][AT]A[CT]CG.	FIRE1KBup_881	CL_FIRE1KBup_129
FIRE1KBup_1049	TCGA_STOMACH_DIS_K45_DNA_MIz10_[CG][CG]ATC[AGT]GG[CG]	FIRE1KBup_895	CL_FIRE1KBup_130
FIRE1KBup_1159	TCGA_MELANOMA_DIS_K5_DNA_MIz24_[CGT]ATC[GT]GGG[CGT]	FIRE1KBup_895	CL_FIRE1KBup_130
FIRE1KBup_1261	TCGA_ESOPHAGEAL_DIS_K45_DNA_MIz11_.[CT]ATC[AT]GG[AGT]	FIRE1KBup_895	CL_FIRE1KBup_130
FIRE1KBup_1287	TCGA_MELANOMA_DIS_K40_DNA_MIz11_[CT]CTGT[GT][GT]C[ACT]	FIRE1KBup_895	CL_FIRE1KBup_130
FIRE1KBup_240	TCGA_SARCOMA_DIS_K45_DNA_MIz9_[ACG]CAT[ACG]TG[AG][CGT]	FIRE1KBup_895	CL_FIRE1KBup_130
FIRE1KBup_244	TCGA_KIDNEY_DIS_K45_DNA_MIz9_[ACG]CATGT[CG]A.	FIRE1KBup_895	CL_FIRE1KBup_130
FIRE1KBup_357	TCGA_BREAST_DIS_K45_DNA_MIz7_[ACT][AC][AC]TGTGA[ACG]	FIRE1KBup_895	CL_FIRE1KBup_130
FIRE1KBup_646	TCGA_MELANOMA_DIS_K5_DNA_MIz18_[AGT]CATGTG[GT][CGT]	FIRE1KBup_895	CL_FIRE1KBup_130
FIRE1KBup_687	TCGA_LUNG_SQ_DIS_K10_DNA_MIz19_[AGT][CT][AG]T[AC]TGG.	FIRE1KBup_895	CL_FIRE1KBup_130
FIRE1KBup_838	TCGA_PROSTATE_DIS_K40_DNA_MIz9_.CA[AT]GTG[AT].	FIRE1KBup_895	CL_FIRE1KBup_130
FIRE1KBup_895	TCGA_TESTICULAR_DIS_K45_DNA_MIz13_.CAT[CG]TG[AGT][CGT]	FIRE1KBup_895	CL_FIRE1KBup_130
FIRE1KBup_446	TCGA_LUNG_AD_DIS_K45_DNA_MIz9_[ACT][CT]A[ACT]GTTC[AT]	FIRE1KBup_902	CL_FIRE1KBup_131
FIRE1KBup_887	TCGA_TESTICULAR_DIS_K45_DNA_MIz10_.CAT[AGT]TTC[ACT]	FIRE1KBup_902	CL_FIRE1KBup_131
FIRE1KBup_900	TCGA_LUNG_AD_DIS_K10_DNA_MIz11_.CATGT[ACT]C[ACT]	FIRE1KBup_902	CL_FIRE1KBup_131
FIRE1KBup_902	TCGA_BREAST_DIS_K45_DNA_MIz8_.CATGT[AT]C[ACT]	FIRE1KBup_902	CL_FIRE1KBup_131
FIRE1KBup_241	TCGA_THYROID_DIS_K40_DNA_MIz11_[ACG]CAT.[AG]CG.	FIRE1KBup_903	CL_FIRE1KBup_132
FIRE1KBup_396	TCGA_GLIOMA_DIS_K45_DNA_MIz8_[ACT]AT[AG]G[CT][CG]G[ACG]	FIRE1KBup_903	CL_FIRE1KBup_132
FIRE1KBup_884	TCGA_PROSTATE_DIS_K40_DNA_MIz13_.CAT[ACG]GCG[ACG]	FIRE1KBup_903	CL_FIRE1KBup_132
FIRE1KBup_886	TCGA_LUNG_AD_CON_LOG2R_bins25_DNA_MIz9_.CAT[AGT]GCG.	FIRE1KBup_903	CL_FIRE1KBup_132
FIRE1KBup_894	TCGA_LUNG_SQ_DIS_K45_DNA_MIz13_.CAT[CGT][AGT]CG[CG]	FIRE1KBup_903	CL_FIRE1KBup_132
FIRE1KBup_903	TCGA_ESOPHAGEAL_DIS_K45_DNA_MIz13_.CAT[GT]GCG[CG]	FIRE1KBup_903	CL_FIRE1KBup_132
FIRE1KBup_907	TCGA_BREAST_DIS_K10_DNA_MIz11_.C[AT]TTGGA.	FIRE1KBup_907	CL_FIRE1KBup_133
FIRE1KBup_962	TCGA_PANCREATIC_DIS_K10_DNA_MIz11_.C[CT]TTGGA[AGT]	FIRE1KBup_907	CL_FIRE1KBup_133
FIRE1KBup_424	TCGA_RECTAL_DIS_K40_DNA_MIz8_[ACT]C[CGT]AAAAG[CT]	FIRE1KBup_908	CL_FIRE1KBup_134
FIRE1KBup_782	TCGA_MELANOMA_DIS_K40_DNA_MIz10_[AT]CCAAAA[CG].	FIRE1KBup_908	CL_FIRE1KBup_134
FIRE1KBup_908	TCGA_BREAST_DIS_K45_DNA_MIz9_.CCAAA[AGT]G[ACT]	FIRE1KBup_908	CL_FIRE1KBup_134
FIRE1KBup_1177	TCGA_MELANOMA_DIS_K40_DNA_MIz17_[CGT]CATGG[AGT][GT][ACG]	FIRE1KBup_914	CL_FIRE1KBup_135
FIRE1KBup_246	TCGA_RECTAL_DIS_K40_DNA_MIz8_[ACG]CCA[AT][CG]AA.	FIRE1KBup_914	CL_FIRE1KBup_135
FIRE1KBup_294	TCGA_PANCREATIC_DIS_K45_DNA_MIz14_[ACG][CT]CCATG.[ACG]	FIRE1KBup_914	CL_FIRE1KBup_135
FIRE1KBup_914	TCGA_KIDNEY_DIS_K10_DNA_MIz12_.CCATG[ACG]A[GT]	FIRE1KBup_914	CL_FIRE1KBup_135
FIRE1KBup_1182	TCGA_UTERINE_ENDOMETRIAL_DIS_K45_DNA_MIz22_[CGT]CCCCC[AT][CT]C	FIRE1KBup_923	CL_FIRE1KBup_136
FIRE1KBup_199	TCGA_RECTAL_DIS_K5_DNA_MIz32_[ACG]A[GT]CC[AC]CC[ACT]	FIRE1KBup_923	CL_FIRE1KBup_136
FIRE1KBup_422	TCGA_STOMACH_CON_LOG2R_bins10_DNA_MIz19_[ACT]C[AT]CCCCC[ACT]	FIRE1KBup_923	CL_FIRE1KBup_136
FIRE1KBup_922	TCGA_PARAGANGLIOMA_DIS_K40_DNA_MIz14_.CCCCCAC.	FIRE1KBup_923	CL_FIRE1KBup_136
FIRE1KBup_922	TCGA_BREAST_CON_LOG2R_bins10_DNA_MIz12_.CCCCCAC.	FIRE1KBup_923	CL_FIRE1KBup_136
FIRE1KBup_922	TCGA_LUNG_AD_DIS_K45_DNA_MIz18_.CCCCCAC.	FIRE1KBup_923	CL_FIRE1KBup_136
FIRE1KBup_923	TCGA_LUNG_AD_CON_LOG2R_bins10_DNA_MIz14_.CCCCCAC[ACT]	FIRE1KBup_923	CL_FIRE1KBup_136
FIRE1KBup_923	TCGA_LUNG_AD_CON_LOG2R_bins25_DNA_MIz11_.CCCCCAC[ACT]	FIRE1KBup_923	CL_FIRE1KBup_136
FIRE1KBup_924	TCGA_GLIOMA_DIS_K10_DNA_MIz30_.CCCCCA[CT][CGT]	FIRE1KBup_923	CL_FIRE1KBup_136
FIRE1KBup_104	TCGA_AML_DIS_K40_DNA_MIz10_.ACCCCCT.	FIRE1KBup_929	CL_FIRE1KBup_137
FIRE1KBup_927	TCGA_OVARIAN_DIS_K45_DNA_MIz28_.CCCCC[CT]C[ACT]	FIRE1KBup_929	CL_FIRE1KBup_137
FIRE1KBup_928	TCGA_BLADDER_DIS_K10_DNA_MIz34_.CCCCC[CT]C[CGT]	FIRE1KBup_929	CL_FIRE1KBup_137
FIRE1KBup_928	TCGA_STOMACH_DIS_K45_DNA_MIz31_.CCCCC[CT]C[CGT]	FIRE1KBup_929	CL_FIRE1KBup_137
FIRE1KBup_929	TCGA_KIDNEY_DIS_K45_DNA_MIz14_.CCCCCTC.	FIRE1KBup_929	CL_FIRE1KBup_137
FIRE1KBup_929	TCGA_TESTICULAR_DIS_K45_DNA_MIz17_.CCCCCTC.	FIRE1KBup_929	CL_FIRE1KBup_137
FIRE1KBup_929	TCGA_TESTICULAR_DIS_K10_DNA_MIz32_.CCCCCTC.	FIRE1KBup_929	CL_FIRE1KBup_137
FIRE1KBup_1280	TCGA_KIDNEY_DIS_K45_DNA_MIz9_.[CT]CGG[CT]AA[ACT]	FIRE1KBup_943	CL_FIRE1KBup_138
FIRE1KBup_575	TCGA_PANCREATIC_DIS_K45_DNA_MIz8_[AGT]ACCG[CGT]TA[ACG]	FIRE1KBup_943	CL_FIRE1KBup_138
FIRE1KBup_936	TCGA_UTERINE_ENDOMETRIAL_DIS_K45_DNA_MIz10_.CCGAA[AGT]A.	FIRE1KBup_943	CL_FIRE1KBup_138
FIRE1KBup_939	TCGA_MELANOMA_DIS_K5_DNA_MIz26_.CCG[AT]AA[AT].	FIRE1KBup_943	CL_FIRE1KBup_138
FIRE1KBup_943	TCGA_THYMOMA_DIS_K45_DNA_MIz15_.C[CG]G[ACT][AT]AA.	FIRE1KBup_943	CL_FIRE1KBup_138
FIRE1KBup_945	TCGA_THYMOMA_DIS_K10_DNA_MIz23_.C[CG]G[AT][AT]AA.	FIRE1KBup_943	CL_FIRE1KBup_138
FIRE1KBup_1281	TCGA_SARCOMA_DIS_K45_DNA_MIz9_.[CT]CGTA[AGT]C.	FIRE1KBup_946	CL_FIRE1KBup_139
FIRE1KBup_249	TCGA_GBM_DIS_K45_DNA_MIz33_[ACG]CCG[GT]AA[ACG].	FIRE1KBup_946	CL_FIRE1KBup_139
FIRE1KBup_931	TCGA_LUNG_AD_DIS_K10_DNA_MIz58_.CC[CG]GAA[CG].	FIRE1KBup_946	CL_FIRE1KBup_139
FIRE1KBup_938	TCGA_PANCREATIC_DIS_K45_DNA_MIz11_.CCG[AG][AT]AC.	FIRE1KBup_946	CL_FIRE1KBup_139
FIRE1KBup_942	TCGA_BREAST_DIS_K45_DNA_MIz37_.CCGGAA[ACG].	FIRE1KBup_946	CL_FIRE1KBup_139
FIRE1KBup_944	TCGA_LUNG_AD_DIS_K45_DNA_MIz46_.CCGG[AT]A[ACG].	FIRE1KBup_946	CL_FIRE1KBup_139
FIRE1KBup_946	TCGA_PANCREATIC_DIS_K10_DNA_MIz73_.CCG[GT]AA[ACG].	FIRE1KBup_946	CL_FIRE1KBup_139
FIRE1KBup_947	TCGA_AML_DIS_K5_DNA_MIz14_.CCG[GT]AA[AT].	FIRE1KBup_946	CL_FIRE1KBup_139
FIRE1KBup_1003	TCGA_UTERINE_ENDOMETRIAL_DIS_K45_DNA_MIz9_.CGAGA[AC]C[ACG]	FIRE1KBup_969	CL_FIRE1KBup_140
FIRE1KBup_252	TCGA_HEAD_NECK_DIS_K40_DNA_MIz10_[ACG]CGAA[ACT][AC]A.	FIRE1KBup_969	CL_FIRE1KBup_140
FIRE1KBup_256	TCGA_RECTAL_DIS_K40_DNA_MIz10_[ACG]CG[AC][AG]AAA[ACT]	FIRE1KBup_969	CL_FIRE1KBup_140
FIRE1KBup_658	TCGA_CERVICAL_DIS_K45_DNA_MIz7_[AGT]C[CT]CGAAC[AGT]	FIRE1KBup_969	CL_FIRE1KBup_140
FIRE1KBup_670	TCGA_THYROID_CON_LOG2R_bins25_DNA_MIz12_[AGT]CG[AT]G[AC][AT]A.	FIRE1KBup_969	CL_FIRE1KBup_140
FIRE1KBup_969	TCGA_STOMACH_DIS_K45_DNA_MIz24_.CGA[AG][ACT]A[AC].	FIRE1KBup_969	CL_FIRE1KBup_140
FIRE1KBup_141	TCGA_HEAD_NECK_DIS_K40_DNA_MIz12_[ACG]ACA[GT][CG]TG.	FIRE1KBup_980	CL_FIRE1KBup_141
FIRE1KBup_571	TCGA_SARCOMA_DIS_K45_DNA_MIz9_[AGT]ACAGGTG.	FIRE1KBup_980	CL_FIRE1KBup_141
FIRE1KBup_979	TCGA_STOMACH_DIS_K45_DNA_MIz14_[CG]ACA[GT]G[AGT]G[CGT]	FIRE1KBup_980	CL_FIRE1KBup_141
FIRE1KBup_980	TCGA_BLADDER_DIS_K45_DNA_MIz10_[CG]ACA[GT]G[AT]G.	FIRE1KBup_980	CL_FIRE1KBup_141
FIRE1KBup_1005	TCGA_SARCOMA_DIS_K45_DNA_MIz13_.[CG]AG[AG][AC]CAG	FIRE1KBup_1005	CL_FIRE1KBup_142
FIRE1KBup_1121	TCGA_LUNG_SQ_DIS_K45_DNA_MIz11_[CGT]A[CGT]CAGG[AC][AC]	FIRE1KBup_1005	CL_FIRE1KBup_142
FIRE1KBup_1131	TCGA_OVARIAN_DIS_K45_DNA_MIz7_[CGT]AGAC[ACG][AT]G[ACG]	FIRE1KBup_1005	CL_FIRE1KBup_142
FIRE1KBup_1142	TCGA_LUNG_AD_DIS_K45_DNA_MIz11_[CGT][AG]CAGGCC[AC]	FIRE1KBup_1005	CL_FIRE1KBup_142
FIRE1KBup_46	TCGA_BREAST_DIS_K45_DNA_MIz10_.A[AGT]GACAG[AGT]	FIRE1KBup_1005	CL_FIRE1KBup_142
FIRE1KBup_800	TCGA_UTERINE_ENDOMETRIAL_DIS_K45_DNA_MIz10_.[AT]G[AG]ACA[GT][GT]	FIRE1KBup_1005	CL_FIRE1KBup_142
FIRE1KBup_873	TCGA_HEAD_NECK_DIS_K40_DNA_MIz14_.CAGGGAG.	FIRE1KBup_1005	CL_FIRE1KBup_142
FIRE1KBup_92	TCGA_BLADDER_DIS_K45_DNA_MIz10_[AC][AT][GT]GC[AC]AG[CGT]	FIRE1KBup_1005	CL_FIRE1KBup_142
FIRE1KBup_985	TCGA_STOMACH_DIS_K45_DNA_MIz10_[CG]ACC[AT]GGA[CGT]	FIRE1KBup_1005	CL_FIRE1KBup_142
FIRE1KBup_1006	TCGA_MELANOMA_DIS_K40_DNA_MIz38_.CG[AG][AT][AT][AT]A.	FIRE1KBup_1006	CL_FIRE1KBup_143
FIRE1KBup_1084	TCGA_BREAST_CON_LOG2R_bins10_DNA_MIz13_.CGGT[AT][AT]A[CGT]	FIRE1KBup_1006	CL_FIRE1KBup_143
FIRE1KBup_1187	TCGA_OVARIAN_DIS_K45_DNA_MIz14_[CGT]CG[ACG][CT][GT]TA.	FIRE1KBup_1006	CL_FIRE1KBup_143
FIRE1KBup_253	TCGA_LUNG_AD_CON_LOG2R_bins10_DNA_MIz13_[ACG]CG.A[ACT]TA[AGT]	FIRE1KBup_1006	CL_FIRE1KBup_143
FIRE1KBup_264	TCGA_CERVICAL_DIS_K45_DNA_MIz9_[ACG]CG[AT]AA[AC]A.	FIRE1KBup_1006	CL_FIRE1KBup_143
FIRE1KBup_656	TCGA_CERVICAL_DIS_K10_DNA_MIz16_[AGT]C[CG]G[AT]T[CT]A.	FIRE1KBup_1006	CL_FIRE1KBup_143
FIRE1KBup_659	TCGA_COLON_CON_LOG2R_bins25_DNA_MIz12_[AGT]CGA.AT[AC][GT]	FIRE1KBup_1006	CL_FIRE1KBup_143
FIRE1KBup_662	TCGA_PANCREATIC_DIS_K10_DNA_MIz32_[AGT]CG[ACG]T[GT]T[AT].	FIRE1KBup_1006	CL_FIRE1KBup_143
FIRE1KBup_964	TCGA_GBM_DIS_K45_DNA_MIz9_.CGAA[AT][AC]A[AGT]	FIRE1KBup_1006	CL_FIRE1KBup_143
FIRE1KBup_970	TCGA_PANCREATIC_DIS_K10_DNA_MIz16_.CGAA[GT][ACT]A[ACT]	FIRE1KBup_1006	CL_FIRE1KBup_143
FIRE1KBup_981	TCGA_ESOPHAGEAL_DIS_K45_DNA_MIz9_.CG[AC]AT.A[ACT]	FIRE1KBup_1006	CL_FIRE1KBup_143
FIRE1KBup_996	TCGA_COLON_DIS_K40_DNA_MIz8_.CG[AC]T[ACT]A[AT][ACT]	FIRE1KBup_1006	CL_FIRE1KBup_143
FIRE1KBup_1007	TCGA_BREAST_DIS_K45_DNA_MIz7_[CG]AGC[AC]AGA[CGT]	FIRE1KBup_1007	CL_FIRE1KBup_144
FIRE1KBup_1027	TCGA_MELANOMA_DIS_K40_DNA_MIz16_[CG][AT]G[CGT]CAGAG	FIRE1KBup_1007	CL_FIRE1KBup_144
FIRE1KBup_522	TCGA_HEAD_NECK_CON_LOG2R_bins10_DNA_MIz10_.AGC[AC]AG[AT][AGT]	FIRE1KBup_1007	CL_FIRE1KBup_144
FIRE1KBup_676	TCGA_LIVER_DIS_K5_DNA_MIz25_[AGT][CGT]A[GT]CA[AGT]GA	FIRE1KBup_1007	CL_FIRE1KBup_144
FIRE1KBup_989	TCGA_OVARIAN_DIS_K45_DNA_MIz16_[CG]A[CG][AC]CAGA[CGT]	FIRE1KBup_1007	CL_FIRE1KBup_144
FIRE1KBup_1009	TCGA_THYROID_CON_LOG2R_bins10_DNA_MIz17_.[CG][AG]CTAC[ACG][ACT]	FIRE1KBup_1009	CL_FIRE1KBup_145
FIRE1KBup_1321	TCGA_HEAD_NECK_DIS_K40_DNA_MIz7_.GACT[AG]CC[ACG]	FIRE1KBup_1009	CL_FIRE1KBup_145
FIRE1KBup_242	TCGA_KIDNEY_CON_LOG2R_bins5_DNA_MIz19_[ACG]C[AT][CGT]TACG.	FIRE1KBup_1009	CL_FIRE1KBup_145
FIRE1KBup_502	TCGA_LUNG_AD_DIS_K10_DNA_MIz17_.[AG][AC]TACGC.	FIRE1KBup_1009	CL_FIRE1KBup_145
FIRE1KBup_664	TCGA_UTERINE_ENDOMETRIAL_DIS_K10_DNA_MIz16_.[AGT]CG[AC]TAC.	FIRE1KBup_1009	CL_FIRE1KBup_145
FIRE1KBup_836	TCGA_AML_DIS_K40_DNA_MIz11_.CA[AC]TAC.[ACT]	FIRE1KBup_1009	CL_FIRE1KBup_145
FIRE1KBup_993	TCGA_LUNG_SQ_DIS_K45_DNA_MIz10_.CG[ACG]TAC[AG][ACG]	FIRE1KBup_1009	CL_FIRE1KBup_145
FIRE1KBup_1008	TCGA_MELANOMA_DIS_K40_DNA_MIz16_[CG]AG[CG].TCAG	FIRE1KBup_1010	CL_FIRE1KBup_146
FIRE1KBup_1010	TCGA_ESOPHAGEAL_DIS_K45_DNA_MIz9_[CG]AGG[ACG]TCA.	FIRE1KBup_1010	CL_FIRE1KBup_146
FIRE1KBup_1011	TCGA_STOMACH_DIS_K45_DNA_MIz8_[CG]AGG[AG]TCA.	FIRE1KBup_1010	CL_FIRE1KBup_146
FIRE1KBup_191	TCGA_BREAST_DIS_K45_DNA_MIz10_[ACG]AGGC[AT]C[AG].	FIRE1KBup_1010	CL_FIRE1KBup_146
FIRE1KBup_542	TCGA_LUNG_AD_DIS_K45_DNA_MIz9_.AG[CGT]CTCA[CG]	FIRE1KBup_1010	CL_FIRE1KBup_146
FIRE1KBup_1015	TCGA_KIDNEY_DIS_K45_DNA_MIz7_.[CG]A[GT]AGCA.	FIRE1KBup_1015	CL_FIRE1KBup_147
FIRE1KBup_187	TCGA_PANCREATIC_DIS_K45_DNA_MIz8_.A[CG]AGCA[AGT][AG]	FIRE1KBup_1015	CL_FIRE1KBup_147
FIRE1KBup_235	TCGA_ESOPHAGEAL_DIS_K45_DNA_MIz11_[ACG]CAGAG[CG]A[AGT]	FIRE1KBup_1015	CL_FIRE1KBup_147
FIRE1KBup_632	TCGA_LUNG_SQ_DIS_K45_DNA_MIz11_[AGT]CA[AGT]AG[CGT]A[GT]	FIRE1KBup_1015	CL_FIRE1KBup_147
FIRE1KBup_703	TCGA_LUNG_AD_DIS_K45_DNA_MIz9_[AGT]GCA[CT]AGC[ACT]	FIRE1KBup_1015	CL_FIRE1KBup_147
FIRE1KBup_794	TCGA_LUNG_AD_DIS_K45_DNA_MIz9_[AT][CGT]A[GT]AGCA[AGT]	FIRE1KBup_1015	CL_FIRE1KBup_147
FIRE1KBup_1038	TCGA_ESOPHAGEAL_DIS_K10_DNA_MIz11_.CGCAGTA.	FIRE1KBup_1038	CL_FIRE1KBup_148
FIRE1KBup_1078	TCGA_SARCOMA_DIS_K45_DNA_MIz21_.CG[CT].[GT]TA[CGT]	FIRE1KBup_1038	CL_FIRE1KBup_148
FIRE1KBup_973	TCGA_RECTAL_DIS_K40_DNA_MIz15_.CG[AC]A[ACG]TA.	FIRE1KBup_1038	CL_FIRE1KBup_148
FIRE1KBup_983	TCGA_GBM_DIS_K45_DNA_MIz17_.CG[AC][AT][CG]TA.	FIRE1KBup_1038	CL_FIRE1KBup_148
FIRE1KBup_997	TCGA_ESOPHAGEAL_DIS_K45_DNA_MIz16_.CG[ACT][AG][CG]TA[ACT]	FIRE1KBup_1038	CL_FIRE1KBup_148
FIRE1KBup_1042	TCGA_HEAD_NECK_DIS_K40_DNA_MIz9_.CGCCATC.	FIRE1KBup_1042	CL_FIRE1KBup_149
FIRE1KBup_1072	TCGA_GBM_DIS_K45_DNA_MIz9_.CG[CT]CAT[AC].	FIRE1KBup_1042	CL_FIRE1KBup_149
FIRE1KBup_1073	TCGA_PROSTATE_DIS_K40_DNA_MIz12_.CG[CT]CAT[CT][AGT]	FIRE1KBup_1042	CL_FIRE1KBup_149
FIRE1KBup_605	TCGA_CERVICAL_DIS_K10_DNA_MIz18_[AGT][AG]CGCCAT[CGT]	FIRE1KBup_1042	CL_FIRE1KBup_149
FIRE1KBup_1043	TCGA_HEAD_NECK_DIS_K40_DNA_MIz14_.CGC[CT]A[AGT]A[ACT]	FIRE1KBup_1043	CL_FIRE1KBup_150
FIRE1KBup_1044	TCGA_CERVICAL_DIS_K10_DNA_MIz24_.CGC[CT][AT][AT]A[ACT]	FIRE1KBup_1043	CL_FIRE1KBup_150
FIRE1KBup_988	TCGA_CERVICAL_DIS_K45_DNA_MIz17_.CG[AC][CT]A[AGT]A.	FIRE1KBup_1043	CL_FIRE1KBup_150
FIRE1KBup_1017	TCGA_PARAGANGLIOMA_DIS_K40_DNA_MIz9_.CG[AG]TTG[CG].	FIRE1KBup_1088	CL_FIRE1KBup_151
FIRE1KBup_1087	TCGA_OVARIAN_DIS_K45_DNA_MIz10_.CGGT[GT][AG]C[ACT]	FIRE1KBup_1088	CL_FIRE1KBup_151
FIRE1KBup_1088	TCGA_HEAD_NECK_DIS_K40_DNA_MIz8_.CGGTTG[CG].	FIRE1KBup_1088	CL_FIRE1KBup_151
FIRE1KBup_1090	TCGA_SARCOMA_DIS_K45_DNA_MIz10_.CG[GT]TTG[ACT][CGT]	FIRE1KBup_1088	CL_FIRE1KBup_151
FIRE1KBup_1093	TCGA_KIDNEY_CON_LOG2R_bins25_DNA_MIz13_[CGT]A[AC][AC]CCCA[CGT]	FIRE1KBup_1093	CL_FIRE1KBup_152
FIRE1KBup_22	TCGA_KIDNEY_CON_LOG2R_bins5_DNA_MIz16_.A[AC]CCCCA.	FIRE1KBup_1093	CL_FIRE1KBup_152
FIRE1KBup_348	TCGA_BREAST_CON_LOG2R_bins25_DNA_MIz9_[ACT]A[AC][AC]CCCA[ACT]	FIRE1KBup_1093	CL_FIRE1KBup_152
FIRE1KBup_965	TCGA_KIDNEY_CON_LOG2R_bins10_DNA_MIz16_[CG]A[AC][AC]CCCA[CGT]	FIRE1KBup_1093	CL_FIRE1KBup_152
FIRE1KBup_100	TCGA_RECTAL_DIS_K40_DNA_MIz13_[AC]CA[GT]GCA[AGT][AGT]	FIRE1KBup_1105	CL_FIRE1KBup_153
FIRE1KBup_1075	TCGA_RECTAL_DIS_K40_DNA_MIz9_[CG]CTGGCA[CG][AC]	FIRE1KBup_1105	CL_FIRE1KBup_153
FIRE1KBup_1105	TCGA_LUNG_SQ_DIS_K10_DNA_MIz30_[CGT][AC]C[AT]GGCA[CGT]	FIRE1KBup_1105	CL_FIRE1KBup_153
FIRE1KBup_1171	TCGA_LIVER_DIS_K40_DNA_MIz8_[CGT]CAGGTG[AT][AGT]	FIRE1KBup_1105	CL_FIRE1KBup_153
FIRE1KBup_1180	TCGA_LUNG_SQ_DIS_K45_DNA_MIz21_[CGT]CCAGG[CG]A[AGT]	FIRE1KBup_1105	CL_FIRE1KBup_153
FIRE1KBup_1181	TCGA_STOMACH_DIS_K45_DNA_MIz22_[CGT]CC[AT]GGCA[CGT]	FIRE1KBup_1105	CL_FIRE1KBup_153
FIRE1KBup_1216	TCGA_BREAST_DIS_K45_DNA_MIz8_[CGT].GGTCCA[ACG]	FIRE1KBup_1105	CL_FIRE1KBup_153
FIRE1KBup_1250	TCGA_LUNG_AD_DIS_K45_DNA_MIz15_[CT][AC]CA[GT]G[CG]A[GT]	FIRE1KBup_1105	CL_FIRE1KBup_153
FIRE1KBup_227	TCGA_PROSTATE_DIS_K40_DNA_MIz7_[ACG][AT]GGCAC[AG][AGT]	FIRE1KBup_1105	CL_FIRE1KBup_153
FIRE1KBup_232	TCGA_UTERINE_ENDOMETRIAL_DIS_K45_DNA_MIz9_[ACG]CAC[AGT][GT]GC[ACT]	FIRE1KBup_1105	CL_FIRE1KBup_153
FIRE1KBup_251	TCGA_STOMACH_DIS_K45_DNA_MIz11_[ACG]CCTG[AC]A[CT][ACG]	FIRE1KBup_1105	CL_FIRE1KBup_153
FIRE1KBup_373	TCGA_LUNG_AD_DIS_K10_DNA_MIz12_[ACT]ACT[AGT]GCA[AGT]	FIRE1KBup_1105	CL_FIRE1KBup_153
FIRE1KBup_418	TCGA_SARCOMA_DIS_K10_DNA_MIz18_.[ACT]CAGGCA[CGT]	FIRE1KBup_1105	CL_FIRE1KBup_153
FIRE1KBup_555	TCGA_BREAST_DIS_K45_DNA_MIz12_.AGGCCTG[ACG]	FIRE1KBup_1105	CL_FIRE1KBup_153
FIRE1KBup_578	TCGA_AML_DIS_K40_DNA_MIz8_[AGT][ACG]ACA[CG]GC[ACG]	FIRE1KBup_1105	CL_FIRE1KBup_153
FIRE1KBup_909	TCGA_GBM_DIS_K45_DNA_MIz16_CCA[ACG][CT]CTG[AGT]	FIRE1KBup_1105	CL_FIRE1KBup_153
FIRE1KBup_915	TCGA_UTERINE_ENDOMETRIAL_DIS_K10_DNA_MIz19_.CC[AT]GGCA[AGT]	FIRE1KBup_1105	CL_FIRE1KBup_153
FIRE1KBup_1100	TCGA_LIVER_DIS_K5_DNA_MIz24_[CGT]ACACA[CG][ACT][CGT]	FIRE1KBup_1108	CL_FIRE1KBup_154
FIRE1KBup_1101	TCGA_LUNG_AD_CON_LOG2R_bins10_DNA_MIz13_[CGT]ACA[CG]ACA.	FIRE1KBup_1108	CL_FIRE1KBup_154
FIRE1KBup_1108	TCGA_RECTAL_DIS_K5_DNA_MIz44_[CGT]A[CG]ACA[CG]A[CGT]	FIRE1KBup_1108	CL_FIRE1KBup_154
FIRE1KBup_1109	TCGA_KIDNEY_DIS_K45_DNA_MIz15_[CGT]A[CG]ACA[CGT]A[CGT]	FIRE1KBup_1108	CL_FIRE1KBup_154
FIRE1KBup_1119	TCGA_BLADDER_DIS_K45_DNA_MIz13_[CGT]A[CGT]ACA[CG]A[CGT]	FIRE1KBup_1108	CL_FIRE1KBup_154
FIRE1KBup_1141	TCGA_THYMOMA_DIS_K45_DNA_MIz11_[CGT][AG]CACA[CG]A.	FIRE1KBup_1108	CL_FIRE1KBup_154
FIRE1KBup_1337	TCGA_STOMACH_CON_LOG2R_bins5_DNA_MIz15_[GT]AGACA[CG]A[CGT]	FIRE1KBup_1108	CL_FIRE1KBup_154
FIRE1KBup_137	TCGA_STOMACH_DIS_K45_DNA_MIz17_.A[CG]ACA[CG]A[CGT]	FIRE1KBup_1108	CL_FIRE1KBup_154
FIRE1KBup_151	TCGA_STOMACH_DIS_K10_DNA_MIz29_[ACG]A[CG]ACA[CG]A[CGT]	FIRE1KBup_1108	CL_FIRE1KBup_154
FIRE1KBup_966	TCGA_PANCREATIC_DIS_K45_DNA_MIz13_[CG]A[ACG]ACA[CG]A[CGT]	FIRE1KBup_1108	CL_FIRE1KBup_154
FIRE1KBup_975	TCGA_BLADDER_DIS_K10_DNA_MIz25_.[CG]ACACA[CGT][AG]	FIRE1KBup_1108	CL_FIRE1KBup_154
FIRE1KBup_1125	TCGA_COLON_DIS_K40_DNA_MIz13_[CGT][ACT][AGT]CCGTA.	FIRE1KBup_1125	CL_FIRE1KBup_155
FIRE1KBup_1292	TCGA_CERVICAL_DIS_K45_DNA_MIz11_.[CT]GC[CG]GTA[ACG]	FIRE1KBup_1125	CL_FIRE1KBup_155
FIRE1KBup_1339	TCGA_PROSTATE_DIS_K5_DNA_MIz19_[GT]CCGTA.[AC][ACG]	FIRE1KBup_1125	CL_FIRE1KBup_155
FIRE1KBup_1365	TCGA_LIVER_DIS_K40_DNA_MIz16_.T[ACT]CG[GT]A[AGT][AGT]	FIRE1KBup_1125	CL_FIRE1KBup_155
FIRE1KBup_1107	TCGA_KIDNEY_DIS_K10_DNA_MIz24_[CGT]A[CG]ACA[AGT]A[CGT]	FIRE1KBup_1132	CL_FIRE1KBup_156
FIRE1KBup_1132	TCGA_HEAD_NECK_CON_LOG2R_bins10_DNA_MIz12_[CGT]AGACAGA[AGT]	FIRE1KBup_1132	CL_FIRE1KBup_156
FIRE1KBup_1133	TCGA_HEAD_NECK_CON_LOG2R_bins25_DNA_MIz13_[CGT]AGA[CG]A[CGT]A[AGT]	FIRE1KBup_1132	CL_FIRE1KBup_156
FIRE1KBup_122	TCGA_PROSTATE_DIS_K40_DNA_MIz15_[ACG]A[ACG][AT]CAGA[CGT]	FIRE1KBup_1132	CL_FIRE1KBup_156
FIRE1KBup_1246	TCGA_BREAST_DIS_K45_DNA_MIz11_.[CT]A[AG]ACAG[AGT]	FIRE1KBup_1132	CL_FIRE1KBup_156
FIRE1KBup_152	TCGA_COLON_DIS_K40_DNA_MIz12_[ACG]A[CG]ACAGA.	FIRE1KBup_1132	CL_FIRE1KBup_156
FIRE1KBup_153	TCGA_PROSTATE_DIS_K5_DNA_MIz31_[ACG]A[CG]ACA[GT]A[ACG]	FIRE1KBup_1132	CL_FIRE1KBup_156
FIRE1KBup_176	TCGA_ESOPHAGEAL_DIS_K10_DNA_MIz28_[ACG]AGA[CG]A[GT]A.	FIRE1KBup_1132	CL_FIRE1KBup_156
FIRE1KBup_184	TCGA_RECTAL_DIS_K40_DNA_MIz14_[ACG]AG[AT]CA[AGT]A[AGT]	FIRE1KBup_1132	CL_FIRE1KBup_156
FIRE1KBup_391	TCGA_COLON_CON_LOG2R_bins25_DNA_MIz10_[ACT]A[GT]AC[AT]GA.	FIRE1KBup_1132	CL_FIRE1KBup_156
FIRE1KBup_506	TCGA_HEAD_NECK_DIS_K40_DNA_MIz11_.AGAG[ACG]CA[CGT]	FIRE1KBup_1132	CL_FIRE1KBup_156
FIRE1KBup_510	TCGA_PARAGANGLIOMA_DIS_K40_DNA_MIz10_[AG]AG[AT][CG]AGA.	FIRE1KBup_1132	CL_FIRE1KBup_156
FIRE1KBup_551	TCGA_OVARIAN_DIS_K10_DNA_MIz17_.[AG]GACAGA.	FIRE1KBup_1132	CL_FIRE1KBup_156
FIRE1KBup_607	TCGA_UTERINE_ENDOMETRIAL_DIS_K10_DNA_MIz16_[AGT][AG]GAGA[CG]A[AG]	FIRE1KBup_1132	CL_FIRE1KBup_156
FIRE1KBup_661	TCGA_BREAST_DIS_K10_DNA_MIz24_[AGT][CG]AC[AT]GAG[ACG]	FIRE1KBup_1132	CL_FIRE1KBup_156
FIRE1KBup_79	TCGA_COLON_CON_LOG2R_bins10_DNA_MIz18_[AC]AGA[CG][AT][CG]A[AGT]	FIRE1KBup_1132	CL_FIRE1KBup_156
FIRE1KBup_861	TCGA_TESTICULAR_DIS_K45_DNA_MIz12_.CAG[AG]CAG[ACG]	FIRE1KBup_1132	CL_FIRE1KBup_156
FIRE1KBup_862	TCGA_THYMOMA_DIS_K45_DNA_MIz8_CAG[AG][CGT]AG[AT].	FIRE1KBup_1132	CL_FIRE1KBup_156
FIRE1KBup_1134	TCGA_HEAD_NECK_CON_LOG2R_bins10_DNA_MIz13_[CGT][AG][AG]ACTAC[ACG]	FIRE1KBup_1134	CL_FIRE1KBup_157
FIRE1KBup_1149	TCGA_BREAST_DIS_K10_DNA_MIz37_[CGT][AGT][AG]AC[GT]AC.	FIRE1KBup_1134	CL_FIRE1KBup_157
FIRE1KBup_1198	TCGA_THYROID_DIS_K40_DNA_MIz9_[CGT][CGT]G[AT]AC[CGT]A[ACT]	FIRE1KBup_1134	CL_FIRE1KBup_157
FIRE1KBup_583	TCGA_GLIOMA_DIS_K45_DNA_MIz19_[AGT]AC[GT]AC[ACG][AGT].	FIRE1KBup_1134	CL_FIRE1KBup_157
FIRE1KBup_585	TCGA_PANCREATIC_DIS_K45_DNA_MIz18_[AGT]AC[GT]AC[ACT][AGT][CGT]	FIRE1KBup_1134	CL_FIRE1KBup_157
FIRE1KBup_591	TCGA_MELANOMA_DIS_K40_DNA_MIz26_.[AGT]ACTAC[ACG].	FIRE1KBup_1134	CL_FIRE1KBup_157
FIRE1KBup_603	TCGA_SARCOMA_DIS_K45_DNA_MIz20_[AGT].[AG]AC[GT]AC[ACG]	FIRE1KBup_1134	CL_FIRE1KBup_157
FIRE1KBup_1096	TCGA_GBM_DIS_K10_DNA_MIz20_.CGTA[AG]T[AT][ACG]	FIRE1KBup_1152	CL_FIRE1KBup_158
FIRE1KBup_1104	TCGA_LIVER_DIS_K5_DNA_MIz17_.CGT[AC][AG]AC.	FIRE1KBup_1152	CL_FIRE1KBup_158
FIRE1KBup_1123	TCGA_STOMACH_CON_LOG2R_bins10_DNA_MIz11_.CGTA[CGT]GA.	FIRE1KBup_1152	CL_FIRE1KBup_158
FIRE1KBup_1139	TCGA_BLADDER_DIS_K45_DNA_MIz18_.CGTAG[AT]..	FIRE1KBup_1152	CL_FIRE1KBup_158
FIRE1KBup_1140	TCGA_GBM_DIS_K10_DNA_MIz8_.CGTAG[AT]C.	FIRE1KBup_1152	CL_FIRE1KBup_158
FIRE1KBup_1152	TCGA_KIDNEY_DIS_K45_DNA_MIz19_.CGTA[GT][AGT][ACT].	FIRE1KBup_1152	CL_FIRE1KBup_158
FIRE1KBup_281	TCGA_STOMACH_CON_LOG2R_bins25_DNA_MIz9_[ACG]CGTA[CGT]GA.	FIRE1KBup_1152	CL_FIRE1KBup_158
FIRE1KBup_1163	TCGA_RECTAL_DIS_K40_DNA_MIz11_[CGT]ATG[GT]C[AC][AC].	FIRE1KBup_1163	CL_FIRE1KBup_159
FIRE1KBup_1164	TCGA_MELANOMA_DIS_K40_DNA_MIz16_[CGT]ATG[GT][CG]CC[ACT]	FIRE1KBup_1163	CL_FIRE1KBup_159
FIRE1KBup_221	TCGA_HEAD_NECK_DIS_K40_DNA_MIz9_[ACG]ATG[AG]CC[AC].	FIRE1KBup_1163	CL_FIRE1KBup_159
FIRE1KBup_389	TCGA_STOMACH_DIS_K45_DNA_MIz9_[ACT][AG][GT]GTCCA.	FIRE1KBup_1163	CL_FIRE1KBup_159
FIRE1KBup_554	TCGA_THYMOMA_DIS_K45_DNA_MIz7_[AG]GATG[AGT][CG]C[ACT]	FIRE1KBup_1163	CL_FIRE1KBup_159
FIRE1KBup_58	TCGA_STOMACH_DIS_K10_DNA_MIz14_.A[AT]GGCCA[GT]	FIRE1KBup_1163	CL_FIRE1KBup_159
FIRE1KBup_801	TCGA_SARCOMA_DIS_K45_DNA_MIz11_.ATG[AG]CC[CT][ACT]	FIRE1KBup_1163	CL_FIRE1KBup_159
FIRE1KBup_808	TCGA_COLON_DIS_K40_DNA_MIz9_.ATG[CT][CG][AT]C[AT]	FIRE1KBup_1163	CL_FIRE1KBup_159
FIRE1KBup_1020	TCGA_CERVICAL_DIS_K45_DNA_MIz17_.CG[AT][ACT]A[AC]G.	FIRE1KBup_1165	CL_FIRE1KBup_160
FIRE1KBup_1022	TCGA_PROSTATE_DIS_K40_DNA_MIz10_.CG[AT]CA[AC][AG][ACT]	FIRE1KBup_1165	CL_FIRE1KBup_160
FIRE1KBup_1024	TCGA_GBM_DIS_K45_DNA_MIz11_.CG[AT][CG]ACG[ACG]	FIRE1KBup_1165	CL_FIRE1KBup_160
FIRE1KBup_1025	TCGA_HEAD_NECK_DIS_K40_DNA_MIz30_.CG[AT][CT]A[AC][GT].	FIRE1KBup_1165	CL_FIRE1KBup_160
FIRE1KBup_1102	TCGA_LUNG_SQ_DIS_K45_DNA_MIz10_.CGT[AC]A[CG]G.	FIRE1KBup_1165	CL_FIRE1KBup_160
FIRE1KBup_1103	TCGA_LUNG_AD_DIS_K45_DNA_MIz22_.CGT[AC]A[CT][GT].	FIRE1KBup_1165	CL_FIRE1KBup_160
FIRE1KBup_1165	TCGA_LIVER_DIS_K40_DNA_MIz10_.CGTCA[AC]G.	FIRE1KBup_1165	CL_FIRE1KBup_160
FIRE1KBup_1254	TCGA_COLON_DIS_K40_DNA_MIz22_.[CT][AG]T[AC][AG]CG.	FIRE1KBup_1165	CL_FIRE1KBup_160
FIRE1KBup_284	TCGA_KIDNEY_DIS_K45_DNA_MIz17_[ACG]CGTCA[AC][AGT].	FIRE1KBup_1165	CL_FIRE1KBup_160
FIRE1KBup_437	TCGA_MELANOMA_DIS_K40_DNA_MIz14_[ACT][CG]GT[CG]ACG.	FIRE1KBup_1165	CL_FIRE1KBup_160
FIRE1KBup_1019	TCGA_BLADDER_DIS_K10_DNA_MIz22_.CGAT.A[CGT].	FIRE1KBup_1170	CL_FIRE1KBup_161
FIRE1KBup_1170	TCGA_OVARIAN_DIS_K45_DNA_MIz14_.[CGT]C[AG]ATC[AG].	FIRE1KBup_1170	CL_FIRE1KBup_161
FIRE1KBup_231	TCGA_PANCREATIC_DIS_K10_DNA_MIz21_[ACG].CAA[CT]CG[CGT]	FIRE1KBup_1170	CL_FIRE1KBup_161
FIRE1KBup_245	TCGA_BREAST_CON_LOG2R_bins25_DNA_MIz12_[ACG]CCAAT[ACG][ACG]G	FIRE1KBup_1170	CL_FIRE1KBup_161
FIRE1KBup_292	TCGA_KIDNEY_DIS_K45_DNA_MIz14_.[ACG][CT][AGT]ATCG.	FIRE1KBup_1170	CL_FIRE1KBup_161
FIRE1KBup_532	TCGA_HEAD_NECK_DIS_K40_DNA_MIz11_[AG]CC[AT]ATC[ACG].	FIRE1KBup_1170	CL_FIRE1KBup_161
FIRE1KBup_650	TCGA_LUNG_AD_DIS_K10_DNA_MIz18_[AGT]CC[AG]AT[AC]G[AGT]	FIRE1KBup_1170	CL_FIRE1KBup_161
FIRE1KBup_714	TCGA_AML_DIS_K5_DNA_MIz15_[AGT]TCA[AG][CT]CA[ACT]	FIRE1KBup_1170	CL_FIRE1KBup_161
FIRE1KBup_912	TCGA_COLON_DIS_K40_DNA_MIz12_.CC[AG]ATC[AG][ACG]	FIRE1KBup_1170	CL_FIRE1KBup_161
FIRE1KBup_913	TCGA_UTERINE_ENDOMETRIAL_DIS_K45_DNA_MIz11_.CC[AG][AT]TCG.	FIRE1KBup_1170	CL_FIRE1KBup_161
FIRE1KBup_1040	TCGA_GBM_DIS_K45_DNA_MIz15_[CG]C[AT]GGAGA[CGT]	FIRE1KBup_1173	CL_FIRE1KBup_162
FIRE1KBup_1173	TCGA_COLON_DIS_K40_DNA_MIz13_[CGT]CA[GT]GA[CGT]A[CGT]	FIRE1KBup_1173	CL_FIRE1KBup_162
FIRE1KBup_552	TCGA_MELANOMA_DIS_K40_DNA_MIz9_.AGGAGA[GT][AGT]	FIRE1KBup_1173	CL_FIRE1KBup_162
FIRE1KBup_870	TCGA_HEAD_NECK_DIS_K40_DNA_MIz14_CAGG[ACG]CA[CT].	FIRE1KBup_1173	CL_FIRE1KBup_162
FIRE1KBup_871	TCGA_TESTICULAR_DIS_K10_DNA_MIz10_.CAGGAGA.	FIRE1KBup_1173	CL_FIRE1KBup_162
FIRE1KBup_1028	TCGA_COLON_DIS_K40_DNA_MIz9_.[CG]ATGGGC.	FIRE1KBup_1178	CL_FIRE1KBup_163
FIRE1KBup_1031	TCGA_GLIOMA_DIS_K45_DNA_MIz9_[CG][AT]GT[CG][CGT]CA[AG]	FIRE1KBup_1178	CL_FIRE1KBup_163
FIRE1KBup_1050	TCGA_BREAST_DIS_K45_DNA_MIz11_[CG][CG]ATGG[CG]C[ACT]	FIRE1KBup_1178	CL_FIRE1KBup_163
FIRE1KBup_1178	TCGA_OVARIAN_DIS_K10_DNA_MIz13_[CGT]CATGGGC[CT]	FIRE1KBup_1178	CL_FIRE1KBup_163
FIRE1KBup_1191	TCGA_BREAST_DIS_K10_DNA_MIz15_[CGT][CG]CATG[AG]G.	FIRE1KBup_1178	CL_FIRE1KBup_163
FIRE1KBup_223	TCGA_LUNG_SQ_DIS_K45_DNA_MIz8_[ACG]ATG[AGT]GC[AT][CGT]	FIRE1KBup_1178	CL_FIRE1KBup_163
FIRE1KBup_342	TCGA_LIVER_DIS_K40_DNA_MIz17_[ACG]TG[GT]G[CT]CC[ACT]	FIRE1KBup_1178	CL_FIRE1KBup_163
FIRE1KBup_594	TCGA_PROSTATE_DIS_K40_DNA_MIz8_[AGT][ACT][AC]CAGTG[AGT]	FIRE1KBup_1178	CL_FIRE1KBup_163
FIRE1KBup_806	TCGA_BLADDER_DIS_K10_DNA_MIz19_.[AT]G[CG]ATGG[AG]	FIRE1KBup_1178	CL_FIRE1KBup_163
FIRE1KBup_897	TCGA_AML_DIS_K40_DNA_MIz9_.CATG[AG]GC[ACT]	FIRE1KBup_1178	CL_FIRE1KBup_163
FIRE1KBup_956	TCGA_GBM_DIS_K45_DNA_MIz12_.C[CT]CATG[CG].	FIRE1KBup_1178	CL_FIRE1KBup_163
FIRE1KBup_971	TCGA_MELANOMA_DIS_K40_DNA_MIz8_[CG]A[AT]GGG[ACT]T[CG]	FIRE1KBup_1178	CL_FIRE1KBup_163
FIRE1KBup_1166	TCGA_ESOPHAGEAL_DIS_K10_DNA_MIz13_.CGTC[AC]A[AT].	FIRE1KBup_1179	CL_FIRE1KBup_164
FIRE1KBup_1179	TCGA_BREAST_CON_LOG2R_bins25_DNA_MIz9_.CGTCCA[AT][AGT]	FIRE1KBup_1179	CL_FIRE1KBup_164
FIRE1KBup_1197	TCGA_BLADDER_DIS_K45_DNA_MIz14_[CGT]CGT[CT].AA.	FIRE1KBup_1179	CL_FIRE1KBup_164
FIRE1KBup_443	TCGA_KIDNEY_DIS_K45_DNA_MIz9_.[ACT]CGT[CG]CA[AGT]	FIRE1KBup_1179	CL_FIRE1KBup_164
FIRE1KBup_678	TCGA_HEAD_NECK_DIS_K40_DNA_MIz15_[AGT]CGT[CG][AC][AGT]A.	FIRE1KBup_1179	CL_FIRE1KBup_164
FIRE1KBup_1190	TCGA_HEAD_NECK_DIS_K40_DNA_MIz13_[CGT]CG[AGT]TA[CT][AC].	FIRE1KBup_1190	CL_FIRE1KBup_165
FIRE1KBup_1193	TCGA_CERVICAL_DIS_K10_DNA_MIz18_[CGT][CG]CG[AT]TAC.	FIRE1KBup_1190	CL_FIRE1KBup_165
FIRE1KBup_1329	TCGA_LIVER_DIS_K5_DNA_MIz21_.GCG[AGT]TAC.	FIRE1KBup_1190	CL_FIRE1KBup_165
FIRE1KBup_305	TCGA_BLADDER_DIS_K10_DNA_MIz14_[ACG][GT]CG[AG]TA[CT][AGT]	FIRE1KBup_1190	CL_FIRE1KBup_165
FIRE1KBup_1036	TCGA_LUNG_AD_DIS_K45_DNA_MIz7_.CGC[ACT]ACA.	FIRE1KBup_1192	CL_FIRE1KBup_166
FIRE1KBup_1045	TCGA_PROSTATE_DIS_K40_DNA_MIz13_.CGCGA[AG]C[CGT]	FIRE1KBup_1192	CL_FIRE1KBup_166
FIRE1KBup_1047	TCGA_MELANOMA_DIS_K40_DNA_MIz21_.CGCG[ACT]TC.	FIRE1KBup_1192	CL_FIRE1KBup_166
FIRE1KBup_1048	TCGA_LUNG_AD_DIS_K10_DNA_MIz10_.CGCGAT[AT][CGT]	FIRE1KBup_1192	CL_FIRE1KBup_166
FIRE1KBup_1053	TCGA_AML_DIS_K40_DNA_MIz12_[CG][CG]CGTG[AG]C[CT]	FIRE1KBup_1192	CL_FIRE1KBup_166
FIRE1KBup_1063	TCGA_HEAD_NECK_CON_LOG2R_bins25_DNA_MIz8_.CG[CG]GATC[ACG]	FIRE1KBup_1192	CL_FIRE1KBup_166
FIRE1KBup_1064	TCGA_BREAST_DIS_K45_DNA_MIz35_[CG]CGG[GT]GCC.	FIRE1KBup_1192	CL_FIRE1KBup_166
FIRE1KBup_1074	TCGA_AML_DIS_K40_DNA_MIz9_.CGCT[CT]A[CT].	FIRE1KBup_1192	CL_FIRE1KBup_166
FIRE1KBup_108	TCGA_GBM_DIS_K45_DNA_MIz11_[AC]CG[AT][AGT]A[CT]C[CGT]	FIRE1KBup_1192	CL_FIRE1KBup_166
FIRE1KBup_1082	TCGA_ESOPHAGEAL_DIS_K45_DNA_MIz20_.CGGCGGC.	FIRE1KBup_1192	CL_FIRE1KBup_166
FIRE1KBup_1083	TCGA_LIVER_DIS_K40_DNA_MIz22_.CGGGCGC.	FIRE1KBup_1192	CL_FIRE1KBup_166
FIRE1KBup_1117	TCGA_PANCREATIC_DIS_K45_DNA_MIz9_[CGT][AC]GG[AT]CGA[ACG]	FIRE1KBup_1192	CL_FIRE1KBup_166
FIRE1KBup_1137	TCGA_MELANOMA_DIS_K40_DNA_MIz8_[CGT][AG]AGCTCG.	FIRE1KBup_1192	CL_FIRE1KBup_166
FIRE1KBup_1172	TCGA_COLON_DIS_K40_DNA_MIz9_[CGT]CA[GT]CG[CG]A.	FIRE1KBup_1192	CL_FIRE1KBup_166
FIRE1KBup_118	TCGA_AML_DIS_K40_DNA_MIz9_[AC]CTGG[CT]GC.	FIRE1KBup_1192	CL_FIRE1KBup_166
FIRE1KBup_1186	TCGA_HEAD_NECK_DIS_K40_DNA_MIz29_[CGT]CCGCCGC.	FIRE1KBup_1192	CL_FIRE1KBup_166
FIRE1KBup_1188	TCGA_STOMACH_DIS_K45_DNA_MIz12_[CGT]CGA[CGT]AC[AC][ACT]	FIRE1KBup_1192	CL_FIRE1KBup_166
FIRE1KBup_1192	TCGA_GBM_DIS_K10_DNA_MIz62_[CGT]CG[CG][AC]GCG[ACG]	FIRE1KBup_1192	CL_FIRE1KBup_166
FIRE1KBup_1194	TCGA_UTERINE_ENDOMETRIAL_DIS_K45_DNA_MIz7_[CGT]CGGA[GT]TC.	FIRE1KBup_1192	CL_FIRE1KBup_166
FIRE1KBup_1215	TCGA_COLON_DIS_K40_DNA_MIz7_[CGT]G[AT]CGA[AG]C.	FIRE1KBup_1192	CL_FIRE1KBup_166
FIRE1KBup_1235	TCGA_GBM_DIS_K45_DNA_MIz7_[CGT]T[GT]CGTCC[ACG]	FIRE1KBup_1192	CL_FIRE1KBup_166
FIRE1KBup_1255	TCGA_STOMACH_DIS_K45_DNA_MIz18_.[CT]A.[GT]ACG[AC]	FIRE1KBup_1192	CL_FIRE1KBup_166
FIRE1KBup_1262	TCGA_LIVER_CON_LOG2R_bins25_DNA_MIz9_.[CT]ATCG[CG]C.	FIRE1KBup_1192	CL_FIRE1KBup_166
FIRE1KBup_1282	TCGA_STOMACH_DIS_K45_DNA_MIz11_.[CT][CGT]AGTCG[ACT]	FIRE1KBup_1192	CL_FIRE1KBup_166
FIRE1KBup_1318	TCGA_OVARIAN_DIS_K10_DNA_MIz36_.G[AC]CGCGC.	FIRE1KBup_1192	CL_FIRE1KBup_166
FIRE1KBup_1335	TCGA_MELANOMA_DIS_K40_DNA_MIz16_[GT]AC[AGT][CT]CG[ACT][CT]	FIRE1KBup_1192	CL_FIRE1KBup_166
FIRE1KBup_1338	TCGA_SARCOMA_DIS_K45_DNA_MIz36_.[GT]CCGCGC.	FIRE1KBup_1192	CL_FIRE1KBup_166
FIRE1KBup_1338	TCGA_SARCOMA_DIS_K10_DNA_MIz65_.[GT]CCGCGC.	FIRE1KBup_1192	CL_FIRE1KBup_166
FIRE1KBup_1349	TCGA_KIDNEY_CON_LOG2R_bins25_DNA_MIz11_[GT]T[AG][GT]CG[AGT]C[AC]	FIRE1KBup_1192	CL_FIRE1KBup_166
FIRE1KBup_1357	TCGA_LIVER_DIS_K40_DNA_MIz12_.TACG[ACG]G[CT].	FIRE1KBup_1192	CL_FIRE1KBup_166
FIRE1KBup_1404	TCGA_PARAGANGLIOMA_DIS_K5_DNA_MIz21_.TGGGGGC.	FIRE1KBup_1192	CL_FIRE1KBup_166
FIRE1KBup_1421	TCGA_RECTAL_DIS_K40_DNA_MIz11_.TT[AGT]CGG[AC][CG]	FIRE1KBup_1192	CL_FIRE1KBup_166
FIRE1KBup_160	TCGA_LUNG_AD_DIS_K45_DNA_MIz12_[ACG][ACG]TA[CG]G[CT]C[CG]	FIRE1KBup_1192	CL_FIRE1KBup_166
FIRE1KBup_161	TCGA_STOMACH_DIS_K10_DNA_MIz20_.ACGA[CGT][GT][AC][ACG]	FIRE1KBup_1192	CL_FIRE1KBup_166
FIRE1KBup_211	TCGA_AML_DIS_K40_DNA_MIz12_[ACG][AT][AT]CCGCC[AGT]	FIRE1KBup_1192	CL_FIRE1KBup_166
FIRE1KBup_238	TCGA_BLADDER_DIS_K45_DNA_MIz8_.ACGC[AGT]TC.	FIRE1KBup_1192	CL_FIRE1KBup_166
FIRE1KBup_259	TCGA_PANCREATIC_DIS_K45_DNA_MIz8_[ACG][CG]A[CT]CGAC.	FIRE1KBup_1192	CL_FIRE1KBup_166
FIRE1KBup_287	TCGA_PANCREATIC_DIS_K45_DNA_MIz11_.ACG[CG]TC[GT][ACT]	FIRE1KBup_1192	CL_FIRE1KBup_166
FIRE1KBup_299	TCGA_OVARIAN_DIS_K45_DNA_MIz8_[ACG]GAC[CG]TCC[ACG]	FIRE1KBup_1192	CL_FIRE1KBup_166
FIRE1KBup_301	TCGA_GBM_DIS_K45_DNA_MIz9_.ACGGCGC.	FIRE1KBup_1192	CL_FIRE1KBup_166
FIRE1KBup_325	TCGA_PROSTATE_DIS_K40_DNA_MIz10_.[ACG]T[AT]TCGG.	FIRE1KBup_1192	CL_FIRE1KBup_166
FIRE1KBup_340	TCGA_ESOPHAGEAL_DIS_K45_DNA_MIz9_.A[CGT]GCGAC[AGT]	FIRE1KBup_1192	CL_FIRE1KBup_166
FIRE1KBup_37	TCGA_AML_DIS_K40_DNA_MIz7_.A[ACT][GT]GGAC[CG]	FIRE1KBup_1192	CL_FIRE1KBup_166
FIRE1KBup_370	TCGA_COLON_CON_LOG2R_bins5_DNA_MIz19_[ACT]ACGT[ACG]G[AC].	FIRE1KBup_1192	CL_FIRE1KBup_166
FIRE1KBup_402	TCGA_HEAD_NECK_DIS_K40_DNA_MIz16_.[ACT][AT]CTTCG.	FIRE1KBup_1192	CL_FIRE1KBup_166
FIRE1KBup_435	TCGA_KIDNEY_DIS_K45_DNA_MIz10_[ACT]CGG[AG]TT[ACT][CGT]	FIRE1KBup_1192	CL_FIRE1KBup_166
FIRE1KBup_441	TCGA_UTERINE_ENDOMETRIAL_DIS_K45_DNA_MIz8_[ACT]C[GT][AT]CTCG[CGT]	FIRE1KBup_1192	CL_FIRE1KBup_166
FIRE1KBup_469	TCGA_LUNG_AD_DIS_K45_DNA_MIz9_.[ACT]TAG[AG]CG.	FIRE1KBup_1192	CL_FIRE1KBup_166
FIRE1KBup_488	TCGA_AML_DIS_K5_DNA_MIz22_[ACT]TT[ACT][GT]CG[AC][AGT]	FIRE1KBup_1192	CL_FIRE1KBup_166
FIRE1KBup_519	TCGA_RECTAL_DIS_K40_DNA_MIz10_[AG][AT]CGT[AG][ACG]C[CGT]	FIRE1KBup_1192	CL_FIRE1KBup_166
FIRE1KBup_52	TCGA_CERVICAL_DIS_K45_DNA_MIz14_.A[AT]CGCG[ACT][AG]	FIRE1KBup_1192	CL_FIRE1KBup_166
FIRE1KBup_548	TCGA_CERVICAL_DIS_K45_DNA_MIz10_[AG][CT]G[GT]CGA[AT].	FIRE1KBup_1192	CL_FIRE1KBup_166
FIRE1KBup_576	TCGA_LUNG_SQ_DIS_K45_DNA_MIz9_[AGT][AC]CGT[CG][GT]A.	FIRE1KBup_1192	CL_FIRE1KBup_166
FIRE1KBup_6	TCGA_PANCREATIC_DIS_K45_DNA_MIz8_.AA[AC]C[AG][CT]CG	FIRE1KBup_1192	CL_FIRE1KBup_166
FIRE1KBup_600	TCGA_TESTICULAR_DIS_K45_DNA_MIz11_[AGT][ACT][CG]TAGCG.	FIRE1KBup_1192	CL_FIRE1KBup_166
FIRE1KBup_622	TCGA_KIDNEY_DIS_K45_DNA_MIz10_[AGT][AT]CGGA[CG]G[ACT]	FIRE1KBup_1192	CL_FIRE1KBup_166
FIRE1KBup_623	TCGA_COLON_DIS_K40_DNA_MIz12_[AGT][AT]G[AG]CGA[AT][AGT]	FIRE1KBup_1192	CL_FIRE1KBup_166
FIRE1KBup_655	TCGA_PANCREATIC_DIS_K45_DNA_MIz7_.AGTCCGC.	FIRE1KBup_1192	CL_FIRE1KBup_166
FIRE1KBup_657	TCGA_TESTICULAR_DIS_K45_DNA_MIz10_[AGT]C[CGT]A[AT]CGC.	FIRE1KBup_1192	CL_FIRE1KBup_166
FIRE1KBup_666	TCGA_CERVICAL_DIS_K45_DNA_MIz13_.A[GT]CG[AC]T[CT][CGT]	FIRE1KBup_1192	CL_FIRE1KBup_166
FIRE1KBup_669	TCGA_HEAD_NECK_DIS_K40_DNA_MIz10_[AGT]CG[AG]T[CG][AGT]A.	FIRE1KBup_1192	CL_FIRE1KBup_166
FIRE1KBup_728	TCGA_LUNG_AD_DIS_K45_DNA_MIz12_[AGT]TTCCGC[AG].	FIRE1KBup_1192	CL_FIRE1KBup_166
FIRE1KBup_783	TCGA_MELANOMA_DIS_K40_DNA_MIz8_.ATCCGG[AG][CGT]	FIRE1KBup_1192	CL_FIRE1KBup_166
FIRE1KBup_784	TCGA_STOMACH_DIS_K45_DNA_MIz9_.[AT]CGAA[CG]C[ACG]	FIRE1KBup_1192	CL_FIRE1KBup_166
FIRE1KBup_787	TCGA_CERVICAL_DIS_K45_DNA_MIz8_.[AT]CGAGC[GT].	FIRE1KBup_1192	CL_FIRE1KBup_166
FIRE1KBup_789	TCGA_CERVICAL_DIS_K45_DNA_MIz9_.ATCG[CT][AG][CG][ACT]	FIRE1KBup_1192	CL_FIRE1KBup_166
FIRE1KBup_814	TCGA_THYROID_DIS_K40_DNA_MIz10_.[AT]GTCGCG.	FIRE1KBup_1192	CL_FIRE1KBup_166
FIRE1KBup_820	TCGA_ESOPHAGEAL_DIS_K10_DNA_MIz22_.[AT]TCG[CGT][CT]A.	FIRE1KBup_1192	CL_FIRE1KBup_166
FIRE1KBup_823	TCGA_HEAD_NECK_CON_LOG2R_bins25_DNA_MIz9_.[AT]TGG[AG]CG[CGT]	FIRE1KBup_1192	CL_FIRE1KBup_166
FIRE1KBup_857	TCGA_PANCREATIC_DIS_K45_DNA_MIz9_.C[AC]T[ACT]CGA.	FIRE1KBup_1192	CL_FIRE1KBup_166
FIRE1KBup_866	TCGA_OVARIAN_DIS_K45_DNA_MIz7_.CAG[CT]CGA.	FIRE1KBup_1192	CL_FIRE1KBup_166
FIRE1KBup_901	TCGA_LIVER_DIS_K40_DNA_MIz11_.C[AT][GT][AG]TCG.	FIRE1KBup_1192	CL_FIRE1KBup_166
FIRE1KBup_911	TCGA_TESTICULAR_DIS_K45_DNA_MIz7_.CCACGCG.	FIRE1KBup_1192	CL_FIRE1KBup_166
FIRE1KBup_932	TCGA_LUNG_AD_DIS_K45_DNA_MIz29_.CCCGGCG.	FIRE1KBup_1192	CL_FIRE1KBup_166
FIRE1KBup_933	TCGA_LUNG_SQ_DIS_K45_DNA_MIz27_.CCCGGG[CT].	FIRE1KBup_1192	CL_FIRE1KBup_166
FIRE1KBup_940	TCGA_LUNG_SQ_DIS_K10_DNA_MIz62_.CCGCCG[CT].	FIRE1KBup_1192	CL_FIRE1KBup_166
FIRE1KBup_948	TCGA_STOMACH_DIS_K45_DNA_MIz10_.C[CG]GTGAC[CG]	FIRE1KBup_1192	CL_FIRE1KBup_166
FIRE1KBup_952	TCGA_MELANOMA_DIS_K40_DNA_MIz9_.CCGTCT[AC].	FIRE1KBup_1192	CL_FIRE1KBup_166
FIRE1KBup_960	TCGA_BLADDER_DIS_K45_DNA_MIz9_.CCTTCG[CT].	FIRE1KBup_1192	CL_FIRE1KBup_166
FIRE1KBup_992	TCGA_GBM_DIS_K45_DNA_MIz15_.CGACG[CGT][AT].	FIRE1KBup_1192	CL_FIRE1KBup_166
FIRE1KBup_999	TCGA_HEAD_NECK_DIS_K5_DNA_MIz50_.CG[ACT]CCGC.	FIRE1KBup_1192	CL_FIRE1KBup_166
FIRE1KBup_1196	TCGA_PARAGANGLIOMA_DIS_K40_DNA_MIz8_[CGT]CGT[AT][AC]T[CG].	FIRE1KBup_1201	CL_FIRE1KBup_167
FIRE1KBup_1201	TCGA_ESOPHAGEAL_DIS_K45_DNA_MIz23_[CGT]CGTT[CGT]T..	FIRE1KBup_1201	CL_FIRE1KBup_167
FIRE1KBup_1202	TCGA_UTERINE_ENDOMETRIAL_DIS_K10_DNA_MIz22_[CGT]CGTT[CGT]T[CG].	FIRE1KBup_1201	CL_FIRE1KBup_167
FIRE1KBup_1220	TCGA_HEAD_NECK_DIS_K40_DNA_MIz13_.CGT[GT]G[AT][CT][GT]	FIRE1KBup_1201	CL_FIRE1KBup_167
FIRE1KBup_1224	TCGA_CERVICAL_DIS_K45_DNA_MIz18_.CGTT[AGT]T[CGT].	FIRE1KBup_1201	CL_FIRE1KBup_167
FIRE1KBup_1021	TCGA_BREAST_CON_LOG2R_bins25_DNA_MIz15_[CG]AT[AG]CGC[ACG].	FIRE1KBup_1205	CL_FIRE1KBup_168
FIRE1KBup_1097	TCGA_LIVER_DIS_K5_DNA_MIz44_[CGT]A[AT][AG]CG[CT][AT].	FIRE1KBup_1205	CL_FIRE1KBup_168
FIRE1KBup_1156	TCGA_LUNG_SQ_DIS_K45_DNA_MIz17_.[CGT]AT[AG]CGC[ACG]	FIRE1KBup_1205	CL_FIRE1KBup_168
FIRE1KBup_1157	TCGA_LUNG_AD_DIS_K45_DNA_MIz15_[CGT]AT[AGT]CGC[CG].	FIRE1KBup_1205	CL_FIRE1KBup_168
FIRE1KBup_1161	TCGA_LIVER_CON_LOG2R_bins5_DNA_MIz30_.[CGT]ATGCGC[ACG]	FIRE1KBup_1205	CL_FIRE1KBup_168
FIRE1KBup_1204	TCGA_KIDNEY_DIS_K45_DNA_MIz26_[CGT][CT]A[ACT]GCG[AC].	FIRE1KBup_1205	CL_FIRE1KBup_168
FIRE1KBup_1205	TCGA_LIVER_CON_LOG2R_bins25_DNA_MIz15_[CGT][CT]ATGCGC[ACG]	FIRE1KBup_1205	CL_FIRE1KBup_168
FIRE1KBup_1267	TCGA_LUNG_SQ_CON_LOG2R_bins10_DNA_MIz26_.[CT]AT[GT]CGC[ACG]	FIRE1KBup_1205	CL_FIRE1KBup_168
FIRE1KBup_1267	TCGA_LUNG_SQ_CON_LOG2R_bins25_DNA_MIz19_.[CT]AT[GT]CGC[ACG]	FIRE1KBup_1205	CL_FIRE1KBup_168
FIRE1KBup_1328	TCGA_GLIOMA_DIS_K45_DNA_MIz21_GCA.GCGC[AGT]	FIRE1KBup_1205	CL_FIRE1KBup_168
FIRE1KBup_1333	TCGA_STOMACH_DIS_K45_DNA_MIz35_G[CT]A.GCGC.	FIRE1KBup_1205	CL_FIRE1KBup_168
FIRE1KBup_1342	TCGA_PARAGANGLIOMA_DIS_K40_DNA_MIz15_[GT][CT][AT][ACT]GCGC[ACG]	FIRE1KBup_1205	CL_FIRE1KBup_168
FIRE1KBup_1343	TCGA_THYMOMA_DIS_K45_DNA_MIz20_[GT][CT][AT]T[GT]CG[ACT].	FIRE1KBup_1205	CL_FIRE1KBup_168
FIRE1KBup_168	TCGA_HEAD_NECK_DIS_K40_DNA_MIz36_[ACG][ACT][AT]T[AGT]CGC[ACG]	FIRE1KBup_1205	CL_FIRE1KBup_168
FIRE1KBup_283	TCGA_LIVER_CON_LOG2R_bins10_DNA_MIz25_[ACG][CGT]AT[AGT]CGC.	FIRE1KBup_1205	CL_FIRE1KBup_168
FIRE1KBup_398	TCGA_THYROID_DIS_K5_DNA_MIz42_[ACT]AT[AGT]CG[CGT][ACT][ACG]	FIRE1KBup_1205	CL_FIRE1KBup_168
FIRE1KBup_409	TCGA_COLON_DIS_K40_DNA_MIz24_.[ACT][AT]T[AGT]CGC[AG]	FIRE1KBup_1205	CL_FIRE1KBup_168
FIRE1KBup_523	TCGA_OVARIAN_DIS_K45_DNA_MIz21_[AG]C[ACG]T[AGT]CGC.	FIRE1KBup_1205	CL_FIRE1KBup_168
FIRE1KBup_526	TCGA_BLADDER_DIS_K10_DNA_MIz42_[AG]C[AG]T[AG]CG[CT][ACG]	FIRE1KBup_1205	CL_FIRE1KBup_168
FIRE1KBup_545	TCGA_LUNG_AD_DIS_K10_DNA_MIz35_[AG][CT]A[AT][AGT]CG[ACT][ACT]	FIRE1KBup_1205	CL_FIRE1KBup_168
FIRE1KBup_636	TCGA_CERVICAL_DIS_K45_DNA_MIz14_[AGT]CA[CT]GCGC[ACG]	FIRE1KBup_1205	CL_FIRE1KBup_168
FIRE1KBup_642	TCGA_AML_DIS_K40_DNA_MIz12_[AGT]C[AG]T[AG]CG[CT].	FIRE1KBup_1205	CL_FIRE1KBup_168
FIRE1KBup_875	TCGA_RECTAL_DIS_K40_DNA_MIz26_.C[AG]T[AGT]CG[ACT][AGT]	FIRE1KBup_1205	CL_FIRE1KBup_168
FIRE1KBup_879	TCGA_PANCREATIC_DIS_K10_DNA_MIz55_.C[AGT]TGCG[AC][ACG]	FIRE1KBup_1205	CL_FIRE1KBup_168
FIRE1KBup_883	TCGA_BREAST_CON_LOG2R_bins10_DNA_MIz21_CAT[ACG]CGC[ACG].	FIRE1KBup_1205	CL_FIRE1KBup_168
FIRE1KBup_1206	TCGA_PROSTATE_CON_LOG2R_bins25_DNA_MIz13_[CGT]CTCCCTC[CGT]	FIRE1KBup_1207	CL_FIRE1KBup_169
FIRE1KBup_1207	TCGA_PROSTATE_CON_LOG2R_bins10_DNA_MIz29_[CGT]CTCCCT[CT][CT]	FIRE1KBup_1207	CL_FIRE1KBup_169
FIRE1KBup_1207	TCGA_PROSTATE_CON_LOG2R_bins5_DNA_MIz34_[CGT]CTCCCT[CT][CT]	FIRE1KBup_1207	CL_FIRE1KBup_169
FIRE1KBup_1409	TCGA_LUNG_AD_DIS_K10_DNA_MIz13_.T[GT][CG]TCCC[CT]	FIRE1KBup_1207	CL_FIRE1KBup_169
FIRE1KBup_1106	TCGA_GLIOMA_DIS_K10_DNA_MIz13_[CGT][AC][CT][AG]TGCA[CGT]	FIRE1KBup_1210	CL_FIRE1KBup_170
FIRE1KBup_1210	TCGA_LUNG_SQ_DIS_K45_DNA_MIz12_[CGT]CTGTGC[AC].	FIRE1KBup_1210	CL_FIRE1KBup_170
FIRE1KBup_1304	TCGA_PARAGANGLIOMA_DIS_K40_DNA_MIz11_.CTGTG[CT]C[ACT]	FIRE1KBup_1210	CL_FIRE1KBup_170
FIRE1KBup_1370	TCGA_GBM_DIS_K45_DNA_MIz10_.T[AG]TGC[ACT]C.	FIRE1KBup_1210	CL_FIRE1KBup_170
FIRE1KBup_174	TCGA_STOMACH_CON_LOG2R_bins25_DNA_MIz9_[ACG][ACT]TGTGC[AC].	FIRE1KBup_1210	CL_FIRE1KBup_170
FIRE1KBup_327	TCGA_THYROID_CON_LOG2R_bins5_DNA_MIz16_[ACG]TC[AT]GTG[ACT][ACG]	FIRE1KBup_1210	CL_FIRE1KBup_170
FIRE1KBup_1124	TCGA_HEAD_NECK_CON_LOG2R_bins5_DNA_MIz12_[CGT][ACG]TTGGCA[ACT]	FIRE1KBup_1211	CL_FIRE1KBup_171
FIRE1KBup_1209	TCGA_ESOPHAGEAL_DIS_K45_DNA_MIz11_[CGT]CTGG[AG]CA[CGT]	FIRE1KBup_1211	CL_FIRE1KBup_171
FIRE1KBup_1211	TCGA_KIDNEY_DIS_K45_DNA_MIz11_[CGT]CT[GT]G[GT]CA.	FIRE1KBup_1211	CL_FIRE1KBup_171
FIRE1KBup_1219	TCGA_CERVICAL_DIS_K45_DNA_MIz6_[CG]TGTG[AG]TC[ACT]	FIRE1KBup_1219	CL_FIRE1KBup_172
FIRE1KBup_1305	TCGA_UTERINE_ENDOMETRIAL_DIS_K45_DNA_MIz7_CT[GT]TGATC[ACT]	FIRE1KBup_1219	CL_FIRE1KBup_172
FIRE1KBup_485	TCGA_BREAST_DIS_K45_DNA_MIz13_[ACT]TG[GT]G[GT]TC[AT]	FIRE1KBup_1219	CL_FIRE1KBup_172
FIRE1KBup_679	TCGA_ESOPHAGEAL_DIS_K45_DNA_MIz9_[AGT][CG]TG[ACG]TCA.	FIRE1KBup_1219	CL_FIRE1KBup_172
FIRE1KBup_705	TCGA_MELANOMA_DIS_K40_DNA_MIz14_[AGT]GTG[CG]TC[AC].	FIRE1KBup_1219	CL_FIRE1KBup_172
FIRE1KBup_1089	TCGA_RECTAL_DIS_K40_DNA_MIz14_.CG[GT]TT[AG][AT].	FIRE1KBup_1223	CL_FIRE1KBup_173
FIRE1KBup_1195	TCGA_KIDNEY_CON_LOG2R_bins25_DNA_MIz13_[CGT]CGT[ACT][ACG][GT]A.	FIRE1KBup_1223	CL_FIRE1KBup_173
FIRE1KBup_1221	TCGA_SARCOMA_DIS_K45_DNA_MIz17_.CGTT[ACG][AG][ACT][AGT]	FIRE1KBup_1223	CL_FIRE1KBup_173
FIRE1KBup_1223	TCGA_HEAD_NECK_DIS_K5_DNA_MIz15_.CGTT[AGT]GA[ACG]	FIRE1KBup_1223	CL_FIRE1KBup_173
FIRE1KBup_431	TCGA_KIDNEY_CON_LOG2R_bins10_DNA_MIz19_[ACT]CG[AT]TT[AG][ACG].	FIRE1KBup_1223	CL_FIRE1KBup_173
FIRE1KBup_1227	TCGA_LUNG_AD_DIS_K10_DNA_MIz19_[CGT]T[AT][CT]CG[AT]C.	FIRE1KBup_1227	CL_FIRE1KBup_174
FIRE1KBup_1366	TCGA_BLADDER_DIS_K10_DNA_MIz15_.TA[CT]CG[GT]C.	FIRE1KBup_1227	CL_FIRE1KBup_174
FIRE1KBup_1374	TCGA_BREAST_DIS_K10_DNA_MIz13_.T[AT][CT]CGAC[ACG]	FIRE1KBup_1227	CL_FIRE1KBup_174
FIRE1KBup_1085	TCGA_LUNG_AD_DIS_K45_DNA_MIz9_.CG[GT][AT]CCA[ACT]	FIRE1KBup_1228	CL_FIRE1KBup_175
FIRE1KBup_1228	TCGA_UTERINE_ENDOMETRIAL_DIS_K45_DNA_MIz16_.CGTTC[ACT][AGT].	FIRE1KBup_1228	CL_FIRE1KBup_175
FIRE1KBup_1373	TCGA_PANCREATIC_DIS_K45_DNA_MIz10_.T[AT]CG[AGT]TC.	FIRE1KBup_1228	CL_FIRE1KBup_175
FIRE1KBup_213	TCGA_MELANOMA_DIS_K40_DNA_MIz13_.ACG[AT][AT]CT.	FIRE1KBup_1228	CL_FIRE1KBup_175
FIRE1KBup_27	TCGA_LUNG_SQ_CON_LOG2R_bins5_DNA_MIz13_.A[AC]CGTT[ACG].	FIRE1KBup_1228	CL_FIRE1KBup_175
FIRE1KBup_450	TCGA_MELANOMA_DIS_K40_DNA_MIz9_[ACT][CT]CG[AT]TCC.	FIRE1KBup_1228	CL_FIRE1KBup_175
FIRE1KBup_543	TCGA_MELANOMA_DIS_K40_DNA_MIz7_.AGCGT[GT]C.	FIRE1KBup_1228	CL_FIRE1KBup_175
FIRE1KBup_950	TCGA_PROSTATE_DIS_K40_DNA_MIz10_.CCGT[AT]C[AC].	FIRE1KBup_1228	CL_FIRE1KBup_175
FIRE1KBup_1203	TCGA_MELANOMA_DIS_K40_DNA_MIz18_[CGT]CGTTG.[CT].	FIRE1KBup_1233	CL_FIRE1KBup_176
FIRE1KBup_1233	TCGA_PROSTATE_DIS_K40_DNA_MIz8_.CGTTGC[ACG].	FIRE1KBup_1233	CL_FIRE1KBup_176
FIRE1KBup_290	TCGA_OVARIAN_DIS_K45_DNA_MIz14_[ACG]CGTT[AG][CT][ACG][CGT]	FIRE1KBup_1233	CL_FIRE1KBup_176
FIRE1KBup_445	TCGA_RECTAL_DIS_K40_DNA_MIz10_.[ACT]CGTTG[AC].	FIRE1KBup_1233	CL_FIRE1KBup_176
FIRE1KBup_1234	TCGA_LUNG_SQ_DIS_K45_DNA_MIz13_[CGT]TGCCA[CGT]C[AC]	FIRE1KBup_1234	CL_FIRE1KBup_177
FIRE1KBup_1401	TCGA_ESOPHAGEAL_DIS_K45_DNA_MIz13_.TGCCA[CGT][AC][AC]	FIRE1KBup_1234	CL_FIRE1KBup_177
FIRE1KBup_400	TCGA_BREAST_DIS_K45_DNA_MIz9_[ACT][AT]CTGC[AC]A.	FIRE1KBup_1234	CL_FIRE1KBup_177
FIRE1KBup_483	TCGA_LUNG_AD_DIS_K45_DNA_MIz14_[ACT]TG[AC]CA[CT][AC][ACT]	FIRE1KBup_1234	CL_FIRE1KBup_177
FIRE1KBup_1237	TCGA_UTERINE_ENDOMETRIAL_DIS_K45_DNA_MIz15_[CGT]TT[AC][CG]CGC[CGT]	FIRE1KBup_1237	CL_FIRE1KBup_178
FIRE1KBup_1417	TCGA_COLON_DIS_K40_DNA_MIz13_.TT[ACT]CCGC[CGT]	FIRE1KBup_1237	CL_FIRE1KBup_178
FIRE1KBup_1427	TCGA_CERVICAL_DIS_K45_DNA_MIz18_.TTC[CGT]CGC.	FIRE1KBup_1237	CL_FIRE1KBup_178
FIRE1KBup_1429	TCGA_STOMACH_DIS_K45_DNA_MIz20_.TT[CT]CCG[AC][CGT]	FIRE1KBup_1237	CL_FIRE1KBup_178
FIRE1KBup_1430	TCGA_LUNG_AD_DIS_K10_DNA_MIz15_.TT[CT]GCGC[ACG]	FIRE1KBup_1237	CL_FIRE1KBup_178
FIRE1KBup_726	TCGA_TESTICULAR_DIS_K45_DNA_MIz18_[AGT]TT[AC][ACG]CG[ACT][ACG]	FIRE1KBup_1237	CL_FIRE1KBup_178
FIRE1KBup_1238	TCGA_OVARIAN_DIS_K45_DNA_MIz8_.C[GT]TTCCG.	FIRE1KBup_1238	CL_FIRE1KBup_179
FIRE1KBup_1314	TCGA_KIDNEY_DIS_K45_DNA_MIz10_.CTTT[ACT]CG.	FIRE1KBup_1238	CL_FIRE1KBup_179
FIRE1KBup_471	TCGA_HEAD_NECK_DIS_K40_DNA_MIz14_.[AC]TT[AT]CCG.	FIRE1KBup_1238	CL_FIRE1KBup_179
FIRE1KBup_544	TCGA_GLIOMA_DIS_K45_DNA_MIz9_.[AG]C[GT]TTC[CG][AG]	FIRE1KBup_1238	CL_FIRE1KBup_179
FIRE1KBup_1032	TCGA_HEAD_NECK_DIS_K40_DNA_MIz22_.CG[AT]TT[ACT]C.	FIRE1KBup_1243	CL_FIRE1KBup_180
FIRE1KBup_1243	TCGA_CERVICAL_DIS_K45_DNA_MIz10_.C[GT]TTTCC.	FIRE1KBup_1243	CL_FIRE1KBup_180
FIRE1KBup_455	TCGA_BREAST_CON_LOG2R_bins10_DNA_MIz13_[ACT]CTTT[GT]CC[ACT]	FIRE1KBup_1243	CL_FIRE1KBup_180
FIRE1KBup_677	TCGA_UTERINE_ENDOMETRIAL_DIS_K10_DNA_MIz18_[AGT]C[GT][AT]TTC[CG].	FIRE1KBup_1243	CL_FIRE1KBup_180
FIRE1KBup_797	TCGA_LIVER_DIS_K40_DNA_MIz10_[AT][CG]TTTTC[CG].	FIRE1KBup_1243	CL_FIRE1KBup_180
FIRE1KBup_1026	TCGA_MELANOMA_DIS_K40_DNA_MIz12_[CG][AT]CTCCAG[AG]	FIRE1KBup_1251	CL_FIRE1KBup_181
FIRE1KBup_1251	TCGA_BREAST_DIS_K45_DNA_MIz9_.CT[ACG]TCCA.	FIRE1KBup_1251	CL_FIRE1KBup_181
FIRE1KBup_1252	TCGA_GBM_DIS_K10_DNA_MIz10_.CT[AC]TCCA[CGT]	FIRE1KBup_1251	CL_FIRE1KBup_181
FIRE1KBup_1271	TCGA_BREAST_CON_LOG2R_bins10_DNA_MIz12_[CT]CCTG[AT]TA.	FIRE1KBup_1271	CL_FIRE1KBup_182
FIRE1KBup_1276	TCGA_PANCREATIC_DIS_K45_DNA_MIz6_.CT[CG][AT]TAC[ACT]	FIRE1KBup_1271	CL_FIRE1KBup_182
FIRE1KBup_243	TCGA_STOMACH_DIS_K45_DNA_MIz10_[ACG]C[AT]GA[AT]AG.	FIRE1KBup_1271	CL_FIRE1KBup_182
FIRE1KBup_958	TCGA_MELANOMA_DIS_K40_DNA_MIz8_.CCTG[AC][AT]A.	FIRE1KBup_1271	CL_FIRE1KBup_182
FIRE1KBup_1200	TCGA_KIDNEY_DIS_K45_DNA_MIz16_[CGT][CGT]TCG[CT][GT]A[CGT]	FIRE1KBup_1278	CL_FIRE1KBup_183
FIRE1KBup_1229	TCGA_RECTAL_DIS_K40_DNA_MIz16_[CGT].TC[AGT]CGA[CGT]	FIRE1KBup_1278	CL_FIRE1KBup_183
FIRE1KBup_1278	TCGA_GBM_DIS_K45_DNA_MIz9_.CTCGCGA.	FIRE1KBup_1278	CL_FIRE1KBup_183
FIRE1KBup_1302	TCGA_ESOPHAGEAL_DIS_K10_DNA_MIz45_.[CT][GT]C[AG]CGA.	FIRE1KBup_1278	CL_FIRE1KBup_183
FIRE1KBup_1303	TCGA_CERVICAL_DIS_K10_DNA_MIz54_.[CT][GT]CG[CT]GA.	FIRE1KBup_1278	CL_FIRE1KBup_183
FIRE1KBup_1307	TCGA_PANCREATIC_DIS_K45_DNA_MIz20_.[CT]T[ACG][AG]CGA.	FIRE1KBup_1278	CL_FIRE1KBup_183
FIRE1KBup_1310	TCGA_LUNG_SQ_CON_LOG2R_bins25_DNA_MIz17_.[CT]TCG[AC][GT]A[CGT]	FIRE1KBup_1278	CL_FIRE1KBup_183
FIRE1KBup_331	TCGA_UTERINE_ENDOMETRIAL_DIS_K45_DNA_MIz17_.[ACG]TCG[CT][GT]A.	FIRE1KBup_1278	CL_FIRE1KBup_183
FIRE1KBup_380	TCGA_MELANOMA_DIS_K5_DNA_MIz64_[ACT][ACT]TCG[ACT][AGT]A[CGT]	FIRE1KBup_1278	CL_FIRE1KBup_183
FIRE1KBup_468	TCGA_LUNG_SQ_DIS_K45_DNA_MIz21_.[ACT]T[ACT][AG]CGA.	FIRE1KBup_1278	CL_FIRE1KBup_183
FIRE1KBup_468	TCGA_ESOPHAGEAL_DIS_K45_DNA_MIz27_.[ACT]T[ACT][AG]CGA.	FIRE1KBup_1278	CL_FIRE1KBup_183
FIRE1KBup_1143	TCGA_UTERINE_ENDOMETRIAL_DIS_K10_DNA_MIz18_[CGT][AG]CGT[GT]A[CT].	FIRE1KBup_1284	CL_FIRE1KBup_184
FIRE1KBup_1158	TCGA_COLON_DIS_K5_DNA_MIz22_[CGT][AT]CG[ACG]TAG[CGT]	FIRE1KBup_1284	CL_FIRE1KBup_184
FIRE1KBup_1217	TCGA_LUNG_AD_DIS_K45_DNA_MIz15_.CGT[GT]A[CG]C.	FIRE1KBup_1284	CL_FIRE1KBup_184
FIRE1KBup_1284	TCGA_STOMACH_DIS_K45_DNA_MIz29_[CT][CGT][AT]CG[CT][AGT]A[CGT]	FIRE1KBup_1284	CL_FIRE1KBup_184
FIRE1KBup_1286	TCGA_PARAGANGLIOMA_DIS_K40_DNA_MIz8_[CT][CGT]TCGC[GT]A[CGT]	FIRE1KBup_1284	CL_FIRE1KBup_184
FIRE1KBup_330	TCGA_LUNG_AD_DIS_K10_DNA_MIz15_.[ACG]TCGCTA.	FIRE1KBup_1284	CL_FIRE1KBup_184
FIRE1KBup_673	TCGA_LUNG_AD_CON_LOG2R_bins5_DNA_MIz18_[AGT]CG[CT][GT]AT[ACG][AGT]	FIRE1KBup_1284	CL_FIRE1KBup_184
FIRE1KBup_1130	TCGA_BREAST_DIS_K45_DNA_MIz13_[CGT][AC]TGAC[AT][CT][ACT]	FIRE1KBup_1290	CL_FIRE1KBup_185
FIRE1KBup_1208	TCGA_THYROID_CON_LOG2R_bins10_DNA_MIz12_[CGT]CT[CG]A[CT]TC.	FIRE1KBup_1290	CL_FIRE1KBup_185
FIRE1KBup_1273	TCGA_HEAD_NECK_CON_LOG2R_bins5_DNA_MIz20_.CT[CG]AC[AT]C[ACT]	FIRE1KBup_1290	CL_FIRE1KBup_185
FIRE1KBup_1289	TCGA_KIDNEY_DIS_K45_DNA_MIz10_.CTGA[ACG]TC[ACT]	FIRE1KBup_1290	CL_FIRE1KBup_185
FIRE1KBup_1290	TCGA_PARAGANGLIOMA_DIS_K5_DNA_MIz15_.CTGACTC.	FIRE1KBup_1290	CL_FIRE1KBup_185
FIRE1KBup_429	TCGA_AML_DIS_K40_DNA_MIz11_[AC]T[CG][AT]CTCC[ACT]	FIRE1KBup_1290	CL_FIRE1KBup_185
FIRE1KBup_1291	TCGA_THYROID_CON_LOG2R_bins10_DNA_MIz24_.CTGCCCC.	FIRE1KBup_1291	CL_FIRE1KBup_186
FIRE1KBup_1400	TCGA_COLON_CON_LOG2R_bins25_DNA_MIz8_.TGC[AC]C[CT]A.	FIRE1KBup_1291	CL_FIRE1KBup_186
FIRE1KBup_1402	TCGA_RECTAL_DIS_K40_DNA_MIz11_.TGC[CT]CCA[AGT]	FIRE1KBup_1291	CL_FIRE1KBup_186
FIRE1KBup_341	TCGA_LUNG_SQ_CON_LOG2R_bins25_DNA_MIz13_[ACG]TG[CT]CC[ACT]C[AT]	FIRE1KBup_1291	CL_FIRE1KBup_186
FIRE1KBup_447	TCGA_THYROID_CON_LOG2R_bins5_DNA_MIz29_[ACT]CT[AG]CCCC.	FIRE1KBup_1291	CL_FIRE1KBup_186
FIRE1KBup_959	TCGA_THYROID_CON_LOG2R_bins25_DNA_MIz17_.CCTGCCC.	FIRE1KBup_1291	CL_FIRE1KBup_186
FIRE1KBup_1144	TCGA_LUNG_AD_DIS_K45_DNA_MIz8_.C[GT][AG][GT]CAA.	FIRE1KBup_1301	CL_FIRE1KBup_187
FIRE1KBup_1301	TCGA_RECTAL_DIS_K5_DNA_MIz16_.CTGTCA[ACT][ACT]	FIRE1KBup_1301	CL_FIRE1KBup_187
FIRE1KBup_686	TCGA_COLON_CON_LOG2R_bins25_DNA_MIz9_[AGT]CT[ACG][AGT]CAC[AT]	FIRE1KBup_1301	CL_FIRE1KBup_187
FIRE1KBup_119	TCGA_STOMACH_DIS_K45_DNA_MIz10_.[AC][CT]TCTGA[AGT]	FIRE1KBup_1311	CL_FIRE1KBup_188
FIRE1KBup_1311	TCGA_STOMACH_CON_LOG2R_bins5_DNA_MIz13_.[CT]TCTGAA.	FIRE1KBup_1311	CL_FIRE1KBup_188
FIRE1KBup_444	TCGA_KIDNEY_DIS_K45_DNA_MIz8_.ACTC[GT][GT]A[AT]	FIRE1KBup_1311	CL_FIRE1KBup_188
FIRE1KBup_692	TCGA_STOMACH_DIS_K10_DNA_MIz18_[AGT]CTCTGA[AT].	FIRE1KBup_1311	CL_FIRE1KBup_188
FIRE1KBup_1316	TCGA_PANCREATIC_DIS_K45_DNA_MIz8_.GAACGC[ACT][ACG]	FIRE1KBup_1317	CL_FIRE1KBup_189
FIRE1KBup_1317	TCGA_MELANOMA_DIS_K40_DNA_MIz6_.GAACGCC.	FIRE1KBup_1317	CL_FIRE1KBup_189
FIRE1KBup_1323	TCGA_HEAD_NECK_DIS_K40_DNA_MIz20_.G[AT]ACG[CGT][AC][AGT]	FIRE1KBup_1317	CL_FIRE1KBup_189
FIRE1KBup_1324	TCGA_COLON_DIS_K40_DNA_MIz14_.G[AT]ACG[CT][CT].	FIRE1KBup_1317	CL_FIRE1KBup_189
FIRE1KBup_1319	TCGA_THYMOMA_DIS_K10_DNA_MIz17_.G[ACG]A[CG]TAC.	FIRE1KBup_1319	CL_FIRE1KBup_190
FIRE1KBup_1320	TCGA_PROSTATE_DIS_K5_DNA_MIz27_.G[ACG]ACTAC.	FIRE1KBup_1319	CL_FIRE1KBup_190
FIRE1KBup_300	TCGA_LIVER_CON_LOG2R_bins5_DNA_MIz16_[ACG]G[ACG]A[CG]TAC[ACG]	FIRE1KBup_1319	CL_FIRE1KBup_190
FIRE1KBup_1218	TCGA_OVARIAN_DIS_K10_DNA_MIz20_[CGT][GT]ATT[CG]G[ACT][CT]	FIRE1KBup_1326	CL_FIRE1KBup_191
FIRE1KBup_1275	TCGA_BREAST_DIS_K45_DNA_MIz14_[CT][CG]AT[CT]GG[CT][CGT]	FIRE1KBup_1326	CL_FIRE1KBup_191
FIRE1KBup_1283	TCGA_PROSTATE_DIS_K40_DNA_MIz18_[CT][CGT][AG]T[CT]GGC[CGT]	FIRE1KBup_1326	CL_FIRE1KBup_191
FIRE1KBup_1300	TCGA_PANCREATIC_DIS_K45_DNA_MIz16_[CT][GT]AT[CT][CG]G[CT][CGT]	FIRE1KBup_1326	CL_FIRE1KBup_191
FIRE1KBup_1326	TCGA_BREAST_DIS_K10_DNA_MIz10_.GATTGGC.	FIRE1KBup_1326	CL_FIRE1KBup_191
FIRE1KBup_1327	TCGA_LIVER_DIS_K40_DNA_MIz8_.GCAACG[AC][ACG]	FIRE1KBup_1327	CL_FIRE1KBup_192
FIRE1KBup_436	TCGA_UTERINE_ENDOMETRIAL_DIS_K45_DNA_MIz7_.[ACT][CG]GCAAC[AGT]	FIRE1KBup_1327	CL_FIRE1KBup_192
FIRE1KBup_521	TCGA_THYROID_DIS_K40_DNA_MIz10_.[AG]CAACG[CG][ACG]	FIRE1KBup_1327	CL_FIRE1KBup_192
FIRE1KBup_1018	TCGA_KIDNEY_DIS_K45_DNA_MIz12_..CGAT[AC][CT][CGT]	FIRE1KBup_1330	CL_FIRE1KBup_193
FIRE1KBup_1116	TCGA_RECTAL_DIS_K5_DNA_MIz16_.[CGT][ACG]CGATA.	FIRE1KBup_1330	CL_FIRE1KBup_193
FIRE1KBup_1330	TCGA_PANCREATIC_DIS_K10_DNA_MIz13_.GCGATA[CGT].	FIRE1KBup_1330	CL_FIRE1KBup_193
FIRE1KBup_579	TCGA_LUNG_SQ_DIS_K10_DNA_MIz25_[AGT][ACG][AG]CG[AG]TA.	FIRE1KBup_1330	CL_FIRE1KBup_193
FIRE1KBup_604	TCGA_MELANOMA_DIS_K5_DNA_MIz27_[AGT][AG]CGAT[AC][GT].	FIRE1KBup_1330	CL_FIRE1KBup_193
FIRE1KBup_1183	TCGA_RECTAL_DIS_K40_DNA_MIz21_[CGT]CCCCC[CG]C.	FIRE1KBup_1331	CL_FIRE1KBup_194
FIRE1KBup_1331	TCGA_THYMOMA_DIS_K10_DNA_MIz30_.G[CG]CCCCC[AGT]	FIRE1KBup_1331	CL_FIRE1KBup_194
FIRE1KBup_192	TCGA_HEAD_NECK_CON_LOG2R_bins10_DNA_MIz13_[ACG][AG]GCCCCC[ACT]	FIRE1KBup_1331	CL_FIRE1KBup_194
FIRE1KBup_303	TCGA_HEAD_NECK_CON_LOG2R_bins5_DNA_MIz14_[ACG]GGCCCCC.	FIRE1KBup_1331	CL_FIRE1KBup_194
FIRE1KBup_534	TCGA_GBM_DIS_K45_DNA_MIz37_.[AG]CCCCCC.	FIRE1KBup_1331	CL_FIRE1KBup_194
FIRE1KBup_926	TCGA_SARCOMA_DIS_K45_DNA_MIz16_.CCCCCCA.	FIRE1KBup_1331	CL_FIRE1KBup_194
FIRE1KBup_1226	TCGA_SARCOMA_DIS_K45_DNA_MIz14_.CGT.T[AT]C.	FIRE1KBup_1336	CL_FIRE1KBup_195
FIRE1KBup_1336	TCGA_GBM_DIS_K45_DNA_MIz8_.GT[ACT]TTCC.	FIRE1KBup_1336	CL_FIRE1KBup_195
FIRE1KBup_1352	TCGA_GLIOMA_DIS_K45_DNA_MIz11_.GTTT[AT]C[CG].	FIRE1KBup_1336	CL_FIRE1KBup_195
FIRE1KBup_1122	TCGA_COLON_DIS_K5_DNA_MIz11_[CGT][AC]GTCGTA.	FIRE1KBup_1341	CL_FIRE1KBup_196
FIRE1KBup_1341	TCGA_CERVICAL_DIS_K45_DNA_MIz8_..GTCGTA.	FIRE1KBup_1341	CL_FIRE1KBup_196
FIRE1KBup_606	TCGA_KIDNEY_DIS_K10_DNA_MIz18_.[AGT][AG][CT]CGTA[AGT]	FIRE1KBup_1341	CL_FIRE1KBup_196
FIRE1KBup_1354	TCGA_AML_DIS_K40_DNA_MIz14_.TA[ACG][CG]CTA.	FIRE1KBup_1354	CL_FIRE1KBup_197
FIRE1KBup_1356	TCGA_STOMACH_DIS_K10_DNA_MIz10_.TAC[CG]CTA[ACT]	FIRE1KBup_1354	CL_FIRE1KBup_197
FIRE1KBup_706	TCGA_MELANOMA_DIS_K40_DNA_MIz12_[AGT]TA[AC][CG]CTA.	FIRE1KBup_1354	CL_FIRE1KBup_197
FIRE1KBup_1147	TCGA_LUNG_SQ_CON_LOG2R_bins25_DNA_MIz11_[CGT][AGT]ACGCCA[ACT]	FIRE1KBup_1369	CL_FIRE1KBup_198
FIRE1KBup_1369	TCGA_RECTAL_DIS_K40_DNA_MIz18_.T[AGT]ACG[AC][AC].	FIRE1KBup_1369	CL_FIRE1KBup_198
FIRE1KBup_1382	TCGA_PANCREATIC_DIS_K45_DNA_MIz11_.T[CG]ACGCC.	FIRE1KBup_1369	CL_FIRE1KBup_198
FIRE1KBup_1395	TCGA_BLADDER_DIS_K45_DNA_MIz9_.TGACGC[AC].	FIRE1KBup_1369	CL_FIRE1KBup_198
FIRE1KBup_1396	TCGA_PARAGANGLIOMA_DIS_K5_DNA_MIz13_.TGACG[CT]A[AGT]	FIRE1KBup_1369	CL_FIRE1KBup_198
FIRE1KBup_1406	TCGA_BREAST_DIS_K45_DNA_MIz8_.T[GT]ACGCC.	FIRE1KBup_1369	CL_FIRE1KBup_198
FIRE1KBup_1265	TCGA_PANCREATIC_DIS_K45_DNA_MIz18_.[CT][AT]GCG[AT]C[AG]	FIRE1KBup_1376	CL_FIRE1KBup_199
FIRE1KBup_1363	TCGA_KIDNEY_CON_LOG2R_bins10_DNA_MIz14_.TA.CGT[AC].	FIRE1KBup_1376	CL_FIRE1KBup_199
FIRE1KBup_1376	TCGA_LUNG_SQ_DIS_K10_DNA_MIz17_.T[AT]GCGTC.	FIRE1KBup_1376	CL_FIRE1KBup_199
FIRE1KBup_1420	TCGA_CERVICAL_DIS_K10_DNA_MIz34_.TT[AGT]CG[AT]C.	FIRE1KBup_1376	CL_FIRE1KBup_199
FIRE1KBup_324	TCGA_LUNG_SQ_DIS_K45_DNA_MIz10_[ACG]T[AT]GCGT[AC].	FIRE1KBup_1376	CL_FIRE1KBup_199
FIRE1KBup_1360	TCGA_COLON_DIS_K40_DNA_MIz11_.T[AC]G[AGT]TC[CG][ACG]	FIRE1KBup_1383	CL_FIRE1KBup_200
FIRE1KBup_1383	TCGA_BLADDER_DIS_K45_DNA_MIz9_.TCG[AGT]T[AC]C.	FIRE1KBup_1383	CL_FIRE1KBup_200
FIRE1KBup_1385	TCGA_CERVICAL_DIS_K45_DNA_MIz15_.TCGGT[AC]..	FIRE1KBup_1383	CL_FIRE1KBup_200
FIRE1KBup_1076	TCGA_THYROID_DIS_K40_DNA_MIz18_.CG[CT][GT]A[AGT]A.	FIRE1KBup_1384	CL_FIRE1KBup_201
FIRE1KBup_1340	TCGA_COLON_DIS_K5_DNA_MIz67_[GT]CGC[AG][AT][AG][AC].	FIRE1KBup_1384	CL_FIRE1KBup_201
FIRE1KBup_1384	TCGA_LUNG_AD_CON_LOG2R_bins10_DNA_MIz14_TCGCGA[AGT]A[ACT]	FIRE1KBup_1384	CL_FIRE1KBup_201
FIRE1KBup_433	TCGA_AML_DIS_K40_DNA_MIz18_[ACT]CG[CT][AGT]A[AGT]A.	FIRE1KBup_1384	CL_FIRE1KBup_201
FIRE1KBup_540	TCGA_CERVICAL_DIS_K45_DNA_MIz8_.[AG]C[GT]A[GT]AC.	FIRE1KBup_1384	CL_FIRE1KBup_201
FIRE1KBup_595	TCGA_TESTICULAR_DIS_K45_DNA_MIz13_[AGT][AC]T.[AG]CGA[AGT]	FIRE1KBup_1384	CL_FIRE1KBup_201
FIRE1KBup_672	TCGA_LIVER_DIS_K40_DNA_MIz18_[AGT]CGC[GT][AT][GT]A.	FIRE1KBup_1384	CL_FIRE1KBup_201
FIRE1KBup_994	TCGA_KIDNEY_CON_LOG2R_bins25_DNA_MIz11_.CGA[CGT]AT[CT].	FIRE1KBup_1384	CL_FIRE1KBup_201
FIRE1KBup_1355	TCGA_BREAST_DIS_K45_DNA_MIz18_.T[AC][AGT][AT]CGC[ACG]	FIRE1KBup_1387	CL_FIRE1KBup_202
FIRE1KBup_1386	TCGA_TESTICULAR_DIS_K45_DNA_MIz19_.TCGT[ACT]G.[CGT]	FIRE1KBup_1387	CL_FIRE1KBup_202
FIRE1KBup_1387	TCGA_MELANOMA_DIS_K40_DNA_MIz8_.TCGTCGC.	FIRE1KBup_1387	CL_FIRE1KBup_202
FIRE1KBup_675	TCGA_THYROID_DIS_K40_DNA_MIz10_.[AGT][CG]T[AC]GTC[CGT]	FIRE1KBup_1387	CL_FIRE1KBup_202
FIRE1KBup_795	TCGA_RECTAL_DIS_K40_DNA_MIz10_.[AT]CGTCGC.	FIRE1KBup_1387	CL_FIRE1KBup_202
FIRE1KBup_1279	TCGA_BREAST_DIS_K45_DNA_MIz9_.CT[CG]GA[AT]A[AGT]	FIRE1KBup_1390	CL_FIRE1KBup_203
FIRE1KBup_1367	TCGA_LUNG_SQ_DIS_K45_DNA_MIz9_.T[AC]TGGA[AG][AG]	FIRE1KBup_1390	CL_FIRE1KBup_203
FIRE1KBup_1390	TCGA_ESOPHAGEAL_DIS_K10_DNA_MIz12_.TCTGGAA.	FIRE1KBup_1390	CL_FIRE1KBup_203
FIRE1KBup_681	TCGA_KIDNEY_DIS_K45_DNA_MIz9_[AGT][CG]TGGA[AT]A[ACT]	FIRE1KBup_1390	CL_FIRE1KBup_203
FIRE1KBup_1410	TCGA_LUNG_SQ_CON_LOG2R_bins10_DNA_MIz15_.TGTGTG[CGT][ACT]	FIRE1KBup_1410	CL_FIRE1KBup_204
FIRE1KBup_307	TCGA_PARAGANGLIOMA_DIS_K40_DNA_MIz8_[ACG][GT]GT[CG]TGC[AT]	FIRE1KBup_1410	CL_FIRE1KBup_204
FIRE1KBup_460	TCGA_LUNG_SQ_CON_LOG2R_bins25_DNA_MIz12_[AC]TG[GT]GTG[ACT][ACT]	FIRE1KBup_1410	CL_FIRE1KBup_204
FIRE1KBup_885	TCGA_PANCREATIC_DIS_K10_DNA_MIz18_C[AT][AGT][AG]TGTG.	FIRE1KBup_1410	CL_FIRE1KBup_204
FIRE1KBup_1160	TCGA_LIVER_DIS_K40_DNA_MIz10_[CGT][AT]G[AT]T[GT]GC[ACT]	FIRE1KBup_1412	CL_FIRE1KBup_205
FIRE1KBup_1231	TCGA_MELANOMA_DIS_K40_DNA_MIz13_[CGT]TG[ACT]T[AGT]GC[AT]	FIRE1KBup_1412	CL_FIRE1KBup_205
FIRE1KBup_1411	TCGA_RECTAL_DIS_K40_DNA_MIz10_.TGTT[AGT][GT]C[AC]	FIRE1KBup_1412	CL_FIRE1KBup_205
FIRE1KBup_1412	TCGA_MELANOMA_DIS_K5_DNA_MIz12_.TGTTTGC[AGT]	FIRE1KBup_1412	CL_FIRE1KBup_205
FIRE1KBup_175	TCGA_ESOPHAGEAL_DIS_K45_DNA_MIz8_[ACG][ACT]TTGC[AT]G[AGT]	FIRE1KBup_1412	CL_FIRE1KBup_205
FIRE1KBup_394	TCGA_BREAST_DIS_K10_DNA_MIz19_[ACT][AGT]GTTTGC[ACT]	FIRE1KBup_1412	CL_FIRE1KBup_205
FIRE1KBup_725	TCGA_THYROID_CON_LOG2R_bins25_DNA_MIz9_[AGT]TGT[CGT]TGC.	FIRE1KBup_1412	CL_FIRE1KBup_205
FIRE1KBup_1416	TCGA_PANCREATIC_DIS_K45_DNA_MIz11_.TT[ACG]TTCC[ACT]	FIRE1KBup_1416	CL_FIRE1KBup_206
FIRE1KBup_1426	TCGA_LUNG_AD_DIS_K45_DNA_MIz8_.TTCCCCA.	FIRE1KBup_1416	CL_FIRE1KBup_206
FIRE1KBup_729	TCGA_GLIOMA_DIS_K45_DNA_MIz8_[AGT]TTCTTCC[ACT]	FIRE1KBup_1416	CL_FIRE1KBup_206
FIRE1KBup_1239	TCGA_CERVICAL_DIS_K10_DNA_MIz13_[CGT]TT[CG][CG]AAA[ACG]	FIRE1KBup_1419	CL_FIRE1KBup_207
FIRE1KBup_1312	TCGA_MELANOMA_DIS_K40_DNA_MIz13_.CTTG[CG]AA.	FIRE1KBup_1419	CL_FIRE1KBup_207
FIRE1KBup_1353	TCGA_TESTICULAR_DIS_K10_DNA_MIz16_.[GT]TTCAA[AT].	FIRE1KBup_1419	CL_FIRE1KBup_207
FIRE1KBup_1419	TCGA_LIVER_CON_LOG2R_bins5_DNA_MIz39_.TT[AGT]CAAA.	FIRE1KBup_1419	CL_FIRE1KBup_207
FIRE1KBup_1419	TCGA_LIVER_CON_LOG2R_bins25_DNA_MIz17_.TT[AGT]CAAA.	FIRE1KBup_1419	CL_FIRE1KBup_207
FIRE1KBup_236	TCGA_AML_DIS_K40_DNA_MIz8_[ACG]C[AG][GT]TTAC.	FIRE1KBup_1419	CL_FIRE1KBup_207
FIRE1KBup_503	TCGA_KIDNEY_DIS_K45_DNA_MIz8_.AG[AC]T[CGT]AC[AT]	FIRE1KBup_1419	CL_FIRE1KBup_207
FIRE1KBup_704	TCGA_KIDNEY_DIS_K45_DNA_MIz8_[AGT][GT]CAAACA.	FIRE1KBup_1419	CL_FIRE1KBup_207
FIRE1KBup_730	TCGA_CERVICAL_DIS_K45_DNA_MIz9_[AG]TTTG[ACT][ACG]C.	FIRE1KBup_1419	CL_FIRE1KBup_207
FIRE1KBup_803	TCGA_RECTAL_DIS_K40_DNA_MIz8_.ATGC[ACT]TC[ACT]	FIRE1KBup_1419	CL_FIRE1KBup_207
FIRE1KBup_826	TCGA_LUNG_SQ_DIS_K45_DNA_MIz6_.ATTTAGG.	FIRE1KBup_1419	CL_FIRE1KBup_207
FIRE1KBup_906	TCGA_BREAST_DIS_K45_DNA_MIz7_.CATTTGC[ACT]	FIRE1KBup_1419	CL_FIRE1KBup_207
FIRE1KBup_1425	TCGA_AML_DIS_K40_DNA_MIz16_.TT[AT]C[GT][CT]C[GT]	FIRE1KBup_1425	CL_FIRE1KBup_208
FIRE1KBup_601	TCGA_MELANOMA_DIS_K40_DNA_MIz18_[AGT][ACT]TCTTCT.	FIRE1KBup_1425	CL_FIRE1KBup_208
FIRE1KBup_829	TCGA_STOMACH_DIS_K45_DNA_MIz10_[AT]TTT[AC]TCC[ACT]	FIRE1KBup_1425	CL_FIRE1KBup_208
FIRE1KBup_1240	TCGA_LUNG_AD_DIS_K45_DNA_MIz14_[CGT]TT[CT][AT]CG[ACT][CGT]	FIRE1KBup_1442	CL_FIRE1KBup_209
FIRE1KBup_1285	TCGA_BLADDER_DIS_K45_DNA_MIz12_.CT[CGT][AT]TCG.	FIRE1KBup_1442	CL_FIRE1KBup_209
FIRE1KBup_1442	TCGA_OVARIAN_DIS_K10_DNA_MIz14_.TTTTCG[CGT].	FIRE1KBup_1442	CL_FIRE1KBup_209
FIRE1KBup_734	TCGA_STOMACH_DIS_K10_DNA_MIz33_.[AGT]TT.TCG[AGT]	FIRE1KBup_1442	CL_FIRE1KBup_209
FIRE1KBup_818	TCGA_PROSTATE_DIS_K40_DNA_MIz14_.[AT]T[ACT]TCG[ACT][ACG]	FIRE1KBup_1442	CL_FIRE1KBup_209

## Sheet: FIRE RNA modules AP clustering
module_identifier	module_name	exemplar_module_identifier	Affinity_Propagation_cluster
FIRE1KB3p_11	TCGA_GLIOMA_DIS_K10_RNA_MIz37_.AA[AT][CG]AGG.	FIRE1KB3p_6	CL_FIRE1KB3p_1
FIRE1KB3p_1431	TCGA_BREAST_CON_LOG2R_bins25_RNA_MIz19_[AGT]AA.G[ACT][CG]G[AGT]	FIRE1KB3p_6	CL_FIRE1KB3p_1
FIRE1KB3p_6	TCGA_AML_DIS_K5_RNA_MIz20_.AA[AGT]GAGG[AGT]	FIRE1KB3p_6	CL_FIRE1KB3p_1
FIRE1KB3p_1210	TCGA_SARCOMA_DIS_K45_RNA_MIz15_.[AG][AC]CACTA.	FIRE1KB3p_17	CL_FIRE1KB3p_2
FIRE1KB3p_14	TCGA_ESOPHAGEAL_DIS_K45_RNA_MIz14_.AACA[ACT]CT.	FIRE1KB3p_17	CL_FIRE1KB3p_2
FIRE1KB3p_169	TCGA_THYMOMA_DIS_K45_RNA_MIz19_.A[AT]CACT[CG].	FIRE1KB3p_17	CL_FIRE1KB3p_2
FIRE1KB3p_17	TCGA_PROSTATE_DIS_K40_RNA_MIz34_..AACAC[CT].	FIRE1KB3p_17	CL_FIRE1KB3p_2
FIRE1KB3p_1920	TCGA_UTERINE_ENDOMETRIAL_DIS_K45_RNA_MIz10_[AGT]G.AACAC[ACT]	FIRE1KB3p_17	CL_FIRE1KB3p_2
FIRE1KB3p_1921	TCGA_LUNG_AD_DIS_K45_RNA_MIz9_[AGT]GAAC[ACG]CT.	FIRE1KB3p_17	CL_FIRE1KB3p_2
FIRE1KB3p_20	TCGA_HEAD_NECK_DIS_K40_RNA_MIz12_.AACACTA.	FIRE1KB3p_17	CL_FIRE1KB3p_2
FIRE1KB3p_21	TCGA_KIDNEY_DIS_K45_RNA_MIz11_.AACACTG.	FIRE1KB3p_17	CL_FIRE1KB3p_2
FIRE1KB3p_213	TCGA_MELANOMA_DIS_K40_RNA_MIz11_.ACA[AC]CC[AT][ACT]	FIRE1KB3p_17	CL_FIRE1KB3p_2
FIRE1KB3p_258	TCGA_LIVER_DIS_K40_RNA_MIz9_.ACACTAA[AGT]	FIRE1KB3p_17	CL_FIRE1KB3p_2
FIRE1KB3p_3420	TCGA_AML_DIS_K40_RNA_MIz14_.C[AT][AT]ACAC[AT]	FIRE1KB3p_17	CL_FIRE1KB3p_2
FIRE1KB3p_493	TCGA_OVARIAN_DIS_K45_RNA_MIz15_[ACG][CG][AG]ACAC[GT].	FIRE1KB3p_17	CL_FIRE1KB3p_2
FIRE1KB3p_4988	TCGA_CERVICAL_DIS_K10_RNA_MIz10_.TAAAC[AC]C.	FIRE1KB3p_17	CL_FIRE1KB3p_2
FIRE1KB3p_4995	TCGA_LUNG_SQ_DIS_K45_RNA_MIz8_.TAACA[CT]C[ACT]	FIRE1KB3p_17	CL_FIRE1KB3p_2
FIRE1KB3p_612	TCGA_LIVER_DIS_K40_RNA_MIz12_[ACT]AACA[AC]C[ACG].	FIRE1KB3p_17	CL_FIRE1KB3p_2
FIRE1KB3p_613	TCGA_RECTAL_DIS_K40_RNA_MIz11_.A[CT]AACAC.	FIRE1KB3p_17	CL_FIRE1KB3p_2
FIRE1KB3p_650	TCGA_THYMOMA_DIS_K10_RNA_MIz24_[ACT]ACACTA[AC].	FIRE1KB3p_17	CL_FIRE1KB3p_2
FIRE1KB3p_1413	TCGA_CERVICAL_DIS_K45_RNA_MIz17_[AGT]AACAA.C.	FIRE1KB3p_23	CL_FIRE1KB3p_3
FIRE1KB3p_15	TCGA_SARCOMA_DIS_K45_RNA_MIz12_.AACA[ACT]TC[ACT]	FIRE1KB3p_23	CL_FIRE1KB3p_3
FIRE1KB3p_23	TCGA_AML_DIS_K40_RNA_MIz17_.AAC[AGT]ATC[ACT]	FIRE1KB3p_23	CL_FIRE1KB3p_3
FIRE1KB3p_24	TCGA_GBM_DIS_K45_RNA_MIz12_.AAC.ATC[ACT]	FIRE1KB3p_23	CL_FIRE1KB3p_3
FIRE1KB3p_26	TCGA_LIVER_DIS_K40_RNA_MIz16_.A[AC]CA[AT]TC[ACT]	FIRE1KB3p_23	CL_FIRE1KB3p_3
FIRE1KB3p_2528	TCGA_GBM_DIS_K45_RNA_MIz15_.[AT]ACCA[ACT]G.	FIRE1KB3p_28	CL_FIRE1KB3p_4
FIRE1KB3p_2645	TCGA_LIVER_DIS_K40_RNA_MIz11_[AT][AT]CC[AG][AC]G[AC].	FIRE1KB3p_28	CL_FIRE1KB3p_4
FIRE1KB3p_28	TCGA_OVARIAN_DIS_K10_RNA_MIz11_.AACC[AG]AG.	FIRE1KB3p_28	CL_FIRE1KB3p_4
FIRE1KB3p_32	TCGA_CERVICAL_DIS_K45_RNA_MIz14_.AAC[CG][AT][AT]G[ACT]	FIRE1KB3p_28	CL_FIRE1KB3p_4
FIRE1KB3p_1466	TCGA_RECTAL_DIS_K40_RNA_MIz9_[AGT]ACCAGT[ACT][AGT]	FIRE1KB3p_29	CL_FIRE1KB3p_5
FIRE1KB3p_1467	TCGA_BREAST_DIS_K10_RNA_MIz24_[AGT]AC[CG]AG[AT][GT][ACT]	FIRE1KB3p_29	CL_FIRE1KB3p_5
FIRE1KB3p_2501	TCGA_AML_DIS_K40_RNA_MIz12_[AT]AACC[AT]GT.	FIRE1KB3p_29	CL_FIRE1KB3p_5
FIRE1KB3p_29	TCGA_UTERINE_ENDOMETRIAL_DIS_K45_RNA_MIz8_.AACCAGT.	FIRE1KB3p_29	CL_FIRE1KB3p_5
FIRE1KB3p_339	TCGA_OVARIAN_DIS_K45_RNA_MIz13_.AC[CG][AGT]GT[ACT][CT]	FIRE1KB3p_29	CL_FIRE1KB3p_5
FIRE1KB3p_364	TCGA_LIVER_DIS_K40_RNA_MIz22_.AC[CT][AC]GT[AT].	FIRE1KB3p_29	CL_FIRE1KB3p_5
FIRE1KB3p_791	TCGA_SARCOMA_DIS_K45_RNA_MIz17_[ACT][AT]AC[CG][AC]G[AT].	FIRE1KB3p_29	CL_FIRE1KB3p_5
FIRE1KB3p_797	TCGA_TESTICULAR_DIS_K45_RNA_MIz16_[ACT][AT][AG]CCAGT[AGT]	FIRE1KB3p_29	CL_FIRE1KB3p_5
FIRE1KB3p_27	TCGA_LUNG_SQ_DIS_K45_RNA_MIz9_.AACC[AC]CT.	FIRE1KB3p_30	CL_FIRE1KB3p_6
FIRE1KB3p_30	TCGA_PANCREATIC_DIS_K10_RNA_MIz13_.AAC[CG]ACT.	FIRE1KB3p_30	CL_FIRE1KB3p_6
FIRE1KB3p_3804	TCGA_BLADDER_DIS_K45_RNA_MIz14_.[CGT]AA[CT]CAC.	FIRE1KB3p_30	CL_FIRE1KB3p_6
FIRE1KB3p_34	TCGA_BREAST_DIS_K45_RNA_MIz27_.AAC[CG]T.A.	FIRE1KB3p_38	CL_FIRE1KB3p_7
FIRE1KB3p_36	TCGA_PROSTATE_DIS_K40_RNA_MIz14_.AACC[GT][ACG]A.	FIRE1KB3p_38	CL_FIRE1KB3p_7
FIRE1KB3p_38	TCGA_KIDNEY_DIS_K45_RNA_MIz13_.AACCT[ACG]A.	FIRE1KB3p_38	CL_FIRE1KB3p_7
FIRE1KB3p_1534	TCGA_BREAST_DIS_K45_RNA_MIz16_[AGT]AG[AC]GAT[GT].	FIRE1KB3p_44	CL_FIRE1KB3p_8
FIRE1KB3p_44	TCGA_PANCREATIC_DIS_K45_RNA_MIz11_.A[AC]G[AC]GAT.	FIRE1KB3p_44	CL_FIRE1KB3p_8
FIRE1KB3p_620	TCGA_MELANOMA_DIS_K5_RNA_MIz65_[ACT]A[ACT]GAGA[GT].	FIRE1KB3p_44	CL_FIRE1KB3p_8
FIRE1KB3p_1429	TCGA_PROSTATE_CON_LOG2R_bins10_RNA_MIz13_[AGT]A[ACT]G[AG]CTC.	FIRE1KB3p_45	CL_FIRE1KB3p_9
FIRE1KB3p_16	TCGA_GLIOMA_DIS_K45_RNA_MIz9_.AACACAC.	FIRE1KB3p_45	CL_FIRE1KB3p_9
FIRE1KB3p_45	TCGA_LIVER_DIS_K40_RNA_MIz18_.AA[CG][AG]C[AGT]C.	FIRE1KB3p_45	CL_FIRE1KB3p_9
FIRE1KB3p_46	TCGA_GBM_DIS_K45_RNA_MIz13_.A[AC]G[AG]C[AT]C[ACG]	FIRE1KB3p_45	CL_FIRE1KB3p_9
FIRE1KB3p_103	TCGA_KIDNEY_DIS_K45_RNA_MIz12_.AAGC[AG]AT.	FIRE1KB3p_50	CL_FIRE1KB3p_10
FIRE1KB3p_135	TCGA_AML_DIS_K40_RNA_MIz24_.AA[GT]CAAT.	FIRE1KB3p_50	CL_FIRE1KB3p_10
FIRE1KB3p_50	TCGA_BLADDER_DIS_K45_RNA_MIz8_.A[AC]GCAAT.	FIRE1KB3p_50	CL_FIRE1KB3p_10
FIRE1KB3p_5	TCGA_PROSTATE_DIS_K40_RNA_MIz28_.AA[AG]CTC[AT].	FIRE1KB3p_52	CL_FIRE1KB3p_11
FIRE1KB3p_52	TCGA_PANCREATIC_DIS_K45_RNA_MIz8_.AA[CG]C[GT]CT.	FIRE1KB3p_52	CL_FIRE1KB3p_11
FIRE1KB3p_66	TCGA_CERVICAL_DIS_K45_RNA_MIz14_.AA[CGT]CTC[GT].	FIRE1KB3p_52	CL_FIRE1KB3p_11
FIRE1KB3p_1326	TCGA_PANCREATIC_DIS_K45_RNA_MIz23_.AG[CG]T[CT]AT.	FIRE1KB3p_57	CL_FIRE1KB3p_12
FIRE1KB3p_1329	TCGA_TESTICULAR_DIS_K45_RNA_MIz12_.AG[CG]TT[AC]T.	FIRE1KB3p_57	CL_FIRE1KB3p_12
FIRE1KB3p_1942	TCGA_BREAST_DIS_K45_RNA_MIz8_[AGT]GAAGCTT.	FIRE1KB3p_57	CL_FIRE1KB3p_12
FIRE1KB3p_2586	TCGA_AML_DIS_K40_RNA_MIz24_[AT]AG[AC][GT]TC[AT][ACT]	FIRE1KB3p_57	CL_FIRE1KB3p_12
FIRE1KB3p_3254	TCGA_BREAST_DIS_K45_RNA_MIz13_.CA[CG]C[GT]TA.	FIRE1KB3p_57	CL_FIRE1KB3p_12
FIRE1KB3p_3333	TCGA_LUNG_SQ_DIS_K45_RNA_MIz12_.CAGC[AT]TA[ACT]	FIRE1KB3p_57	CL_FIRE1KB3p_12
FIRE1KB3p_4457	TCGA_COLON_DIS_K40_RNA_MIz8_.GAG[ACG]TTC.	FIRE1KB3p_57	CL_FIRE1KB3p_12
FIRE1KB3p_57	TCGA_PROSTATE_DIS_K40_RNA_MIz35_.A[ACG]CTT[AC]T.	FIRE1KB3p_57	CL_FIRE1KB3p_12
FIRE1KB3p_748	TCGA_HEAD_NECK_DIS_K40_RNA_MIz15_[ACT][AG]C[CG]TT[AC][GT].	FIRE1KB3p_57	CL_FIRE1KB3p_12
FIRE1KB3p_1272	TCGA_LIVER_DIS_K40_RNA_MIz9_.[AG]ATC[AG]AC[ACT]	FIRE1KB3p_80	CL_FIRE1KB3p_13
FIRE1KB3p_1443	TCGA_STOMACH_DIS_K45_RNA_MIz14_[AGT]AATC[AG][ACT]C[AGT]	FIRE1KB3p_80	CL_FIRE1KB3p_13
FIRE1KB3p_172	TCGA_THYROID_DIS_K5_RNA_MIz30_.AATC[AG][AC]C[AGT]	FIRE1KB3p_80	CL_FIRE1KB3p_13
FIRE1KB3p_80	TCGA_LUNG_SQ_DIS_K45_RNA_MIz19_.AA[CT]C[AG][ACT]C[AGT]	FIRE1KB3p_80	CL_FIRE1KB3p_13
FIRE1KB3p_2839	TCGA_THYMOMA_DIS_K45_RNA_MIz10_.ATCTC[GT]T.	FIRE1KB3p_83	CL_FIRE1KB3p_14
FIRE1KB3p_83	TCGA_LIVER_DIS_K40_RNA_MIz27_.A[ACT]C[GT]C[GT]T.	FIRE1KB3p_83	CL_FIRE1KB3p_14
FIRE1KB3p_1010	TCGA_TESTICULAR_DIS_K45_RNA_MIz7_.A[CT]GC[AG]CA.	FIRE1KB3p_89	CL_FIRE1KB3p_15
FIRE1KB3p_110	TCGA_LUNG_SQ_DIS_K45_RNA_MIz10_.AAG[CG]AC[GT].	FIRE1KB3p_89	CL_FIRE1KB3p_15
FIRE1KB3p_1288	TCGA_MELANOMA_DIS_K40_RNA_MIz7_.AGCACTC.	FIRE1KB3p_89	CL_FIRE1KB3p_15
FIRE1KB3p_1440	TCGA_KIDNEY_DIS_K45_RNA_MIz21_[AGT]A[AGT]GC[AT]CA[ACT]	FIRE1KB3p_89	CL_FIRE1KB3p_15
FIRE1KB3p_1484	TCGA_KIDNEY_DIS_K45_RNA_MIz8_[AGT]A[CG]CAC[GT]G.	FIRE1KB3p_89	CL_FIRE1KB3p_15
FIRE1KB3p_2309	TCGA_BREAST_DIS_K45_RNA_MIz13_[AGT]TA[AC]GC[AT]C[ACT]	FIRE1KB3p_89	CL_FIRE1KB3p_15
FIRE1KB3p_2922	TCGA_THYMOMA_DIS_K10_RNA_MIz16_.ATGCAC[AG].	FIRE1KB3p_89	CL_FIRE1KB3p_15
FIRE1KB3p_3833	TCGA_GLIOMA_DIS_K45_RNA_MIz18_[CGT]A[CT][ACG]CACA.	FIRE1KB3p_89	CL_FIRE1KB3p_15
FIRE1KB3p_386	TCGA_OVARIAN_DIS_K45_RNA_MIz14_[ACG]A[AG][AC]G[CT]AC.	FIRE1KB3p_89	CL_FIRE1KB3p_15
FIRE1KB3p_468	TCGA_GBM_DIS_K45_RNA_MIz13_.[AC]GCACT[GT].	FIRE1KB3p_89	CL_FIRE1KB3p_15
FIRE1KB3p_89	TCGA_LUNG_AD_DIS_K10_RNA_MIz56_.A[ACT]GCAC[ACT].	FIRE1KB3p_89	CL_FIRE1KB3p_15
FIRE1KB3p_4744	TCGA_OVARIAN_DIS_K45_RNA_MIz13_.[GT]AAGA[AC]G.	FIRE1KB3p_94	CL_FIRE1KB3p_16
FIRE1KB3p_94	TCGA_PANCREATIC_DIS_K45_RNA_MIz12_.AAGAAGT.	FIRE1KB3p_94	CL_FIRE1KB3p_16
FIRE1KB3p_99	TCGA_ESOPHAGEAL_DIS_K45_RNA_MIz10_.AAG[AG]AGT.	FIRE1KB3p_94	CL_FIRE1KB3p_16
FIRE1KB3p_1240	TCGA_MELANOMA_DIS_K40_RNA_MIz14_.[AG]AGACGG.	FIRE1KB3p_95	CL_FIRE1KB3p_17
FIRE1KB3p_186	TCGA_THYMOMA_DIS_K45_RNA_MIz17_.A[AT]GAC[AT]G[ACG]	FIRE1KB3p_95	CL_FIRE1KB3p_17
FIRE1KB3p_1940	TCGA_STOMACH_DIS_K45_RNA_MIz23_[AGT]GAAG[AG][CT]A[ACT]	FIRE1KB3p_95	CL_FIRE1KB3p_17
FIRE1KB3p_2260	TCGA_KIDNEY_DIS_K45_RNA_MIz16_[AGT][GT][CT]AAGAC.	FIRE1KB3p_95	CL_FIRE1KB3p_17
FIRE1KB3p_399	TCGA_GBM_DIS_K45_RNA_MIz13_.[AC]GAC[AG][AG]C[ACT]	FIRE1KB3p_95	CL_FIRE1KB3p_17
FIRE1KB3p_5356	TCGA_LUNG_AD_DIS_K10_RNA_MIz10_.TCAAGAC.	FIRE1KB3p_95	CL_FIRE1KB3p_17
FIRE1KB3p_738	TCGA_PANCREATIC_DIS_K45_RNA_MIz12_[ACT]AG[AT]CA[CG]T[AGT]	FIRE1KB3p_95	CL_FIRE1KB3p_17
FIRE1KB3p_95	TCGA_CERVICAL_DIS_K45_RNA_MIz23_..AAGAC[AG].	FIRE1KB3p_95	CL_FIRE1KB3p_17
FIRE1KB3p_98	TCGA_BLADDER_DIS_K45_RNA_MIz12_.AAGA[CT][AG]G[ACT]	FIRE1KB3p_95	CL_FIRE1KB3p_17
FIRE1KB3p_104	TCGA_THYROID_DIS_K40_RNA_MIz10_.A[AG]C[AG]GAT.	FIRE1KB3p_104	CL_FIRE1KB3p_18
FIRE1KB3p_18	TCGA_STOMACH_DIS_K45_RNA_MIz16_.AAC[AC]GAT.	FIRE1KB3p_104	CL_FIRE1KB3p_18
FIRE1KB3p_624	TCGA_AML_DIS_K40_RNA_MIz18_[ACT]A[AG]CAGAT.	FIRE1KB3p_104	CL_FIRE1KB3p_18
FIRE1KB3p_105	TCGA_TESTICULAR_DIS_K45_RNA_MIz13_.AAGCA[GT][CG][ACT]	FIRE1KB3p_107	CL_FIRE1KB3p_19
FIRE1KB3p_107	TCGA_HEAD_NECK_DIS_K5_RNA_MIz21_.AAGCATG.	FIRE1KB3p_107	CL_FIRE1KB3p_19
FIRE1KB3p_1302	TCGA_CERVICAL_DIS_K45_RNA_MIz14_.AGCATG[ACT].	FIRE1KB3p_107	CL_FIRE1KB3p_19
FIRE1KB3p_136	TCGA_SARCOMA_DIS_K45_RNA_MIz18_.AA[GT]CA[CGT]G[AGT]	FIRE1KB3p_107	CL_FIRE1KB3p_19
FIRE1KB3p_1545	TCGA_LUNG_AD_DIS_K45_RNA_MIz19_[AGT]AG[CG]ATG[ACG].	FIRE1KB3p_107	CL_FIRE1KB3p_19
FIRE1KB3p_479	TCGA_UTERINE_ENDOMETRIAL_DIS_K45_RNA_MIz19_.A[CG]CATG[AGT][ACT]	FIRE1KB3p_107	CL_FIRE1KB3p_19
FIRE1KB3p_113	TCGA_SARCOMA_DIS_K45_RNA_MIz15_.AAG[CGT]TAG.	FIRE1KB3p_113	CL_FIRE1KB3p_20
FIRE1KB3p_1249	TCGA_LIVER_DIS_K40_RNA_MIz16_.[AG]AG[GT]TAG.	FIRE1KB3p_113	CL_FIRE1KB3p_20
FIRE1KB3p_53	TCGA_BREAST_DIS_K45_RNA_MIz41_.AA[CG][CGT]TAG.	FIRE1KB3p_113	CL_FIRE1KB3p_20
FIRE1KB3p_115	TCGA_MELANOMA_DIS_K40_RNA_MIz12_.AAGCT[AT]G[ACT]	FIRE1KB3p_115	CL_FIRE1KB3p_21
FIRE1KB3p_1434	TCGA_KIDNEY_DIS_K45_RNA_MIz12_[AGT]AAGCT[ACT]G.	FIRE1KB3p_115	CL_FIRE1KB3p_21
FIRE1KB3p_116	TCGA_THYMOMA_DIS_K45_RNA_MIz27_.A[AG]CTC[GT][ACT].	FIRE1KB3p_116	CL_FIRE1KB3p_22
FIRE1KB3p_1330	TCGA_LUNG_SQ_DIS_K45_RNA_MIz9_.AG[CGT]TCTA.	FIRE1KB3p_116	CL_FIRE1KB3p_22
FIRE1KB3p_1341	TCGA_PARAGANGLIOMA_DIS_K40_RNA_MIz8_.AGCT[CG]TT[AGT]	FIRE1KB3p_116	CL_FIRE1KB3p_22
FIRE1KB3p_1456	TCGA_KIDNEY_DIS_K10_RNA_MIz30_[AGT][AC][AG]CTC[GT]T[ACT]	FIRE1KB3p_116	CL_FIRE1KB3p_22
FIRE1KB3p_1475	TCGA_BREAST_DIS_K45_RNA_MIz23_.[AGT]AC[CT]CTA.	FIRE1KB3p_116	CL_FIRE1KB3p_22
FIRE1KB3p_1487	TCGA_STOMACH_DIS_K45_RNA_MIz11_[AGT][AC]GCTC[AGT][CT][ACT]	FIRE1KB3p_116	CL_FIRE1KB3p_22
FIRE1KB3p_1530	TCGA_LUNG_AD_DIS_K45_RNA_MIz12_[AGT]A[CT]TCT[CT]G.	FIRE1KB3p_116	CL_FIRE1KB3p_22
FIRE1KB3p_1533	TCGA_COLON_DIS_K40_RNA_MIz15_[AGT]AG[AC][CGT]CTA.	FIRE1KB3p_116	CL_FIRE1KB3p_22
FIRE1KB3p_1965	TCGA_THYMOMA_DIS_K10_RNA_MIz13_[AGT]G[AC]AGGTA.	FIRE1KB3p_116	CL_FIRE1KB3p_22
FIRE1KB3p_2347	TCGA_SARCOMA_DIS_K45_RNA_MIz16_[AGT]TAG[AC][GT]C[CGT].	FIRE1KB3p_116	CL_FIRE1KB3p_22
FIRE1KB3p_2569	TCGA_THYROID_DIS_K40_RNA_MIz28_.[AT]ACTC[GT]T.	FIRE1KB3p_116	CL_FIRE1KB3p_22
FIRE1KB3p_2596	TCGA_THYROID_DIS_K40_RNA_MIz16_[AT][AG]C[CT]CTA[CGT][AGT]	FIRE1KB3p_116	CL_FIRE1KB3p_22
FIRE1KB3p_2887	TCGA_BLADDER_DIS_K10_RNA_MIz19_[AT]G[AC]TCT[ACG]T[ACT]	FIRE1KB3p_116	CL_FIRE1KB3p_22
FIRE1KB3p_4505	TCGA_OVARIAN_DIS_K45_RNA_MIz11_.G[AT][AC]GCTC.	FIRE1KB3p_116	CL_FIRE1KB3p_22
FIRE1KB3p_5043	TCGA_AML_DIS_K40_RNA_MIz22_.TA[AGT]CTCT.	FIRE1KB3p_116	CL_FIRE1KB3p_22
FIRE1KB3p_5503	TCGA_HEAD_NECK_DIS_K40_RNA_MIz10_.T[CT]AGC[GT][AC].	FIRE1KB3p_116	CL_FIRE1KB3p_22
FIRE1KB3p_5579	TCGA_LUNG_SQ_DIS_K45_RNA_MIz10_TG[AGT]AA[CG][CT]C.	FIRE1KB3p_116	CL_FIRE1KB3p_22
FIRE1KB3p_5708	TCGA_PROSTATE_DIS_K40_RNA_MIz11_.TTA[AG]CTC.	FIRE1KB3p_116	CL_FIRE1KB3p_22
FIRE1KB3p_68	TCGA_THYROID_DIS_K40_RNA_MIz17_.AAC[GT][CT]T[CG][AC]	FIRE1KB3p_116	CL_FIRE1KB3p_22
FIRE1KB3p_76	TCGA_COLON_DIS_K5_RNA_MIz24_.A[ACT][AGT][CT]TCG[CGT]	FIRE1KB3p_116	CL_FIRE1KB3p_22
FIRE1KB3p_85	TCGA_PANCREATIC_DIS_K10_RNA_MIz29_.AACTCT[CGT].	FIRE1KB3p_116	CL_FIRE1KB3p_22
FIRE1KB3p_963	TCGA_HEAD_NECK_DIS_K40_RNA_MIz8_.ACTCTTT.	FIRE1KB3p_116	CL_FIRE1KB3p_22
FIRE1KB3p_118	TCGA_STOMACH_DIS_K45_RNA_MIz9_.AAGGGAA.	FIRE1KB3p_118	CL_FIRE1KB3p_23
FIRE1KB3p_119	TCGA_PROSTATE_CON_LOG2R_bins25_RNA_MIz11_.AAGGGAA[AGT]	FIRE1KB3p_118	CL_FIRE1KB3p_23
FIRE1KB3p_120	TCGA_CERVICAL_DIS_K45_RNA_MIz11_.AAGGGA[AC].	FIRE1KB3p_118	CL_FIRE1KB3p_23
FIRE1KB3p_121	TCGA_AML_DIS_K40_RNA_MIz12_.AAGGG[AT]A.	FIRE1KB3p_118	CL_FIRE1KB3p_23
FIRE1KB3p_1435	TCGA_PARAGANGLIOMA_DIS_K40_RNA_MIz19_[AGT]A[AG]G[CG]GA[AT].	FIRE1KB3p_118	CL_FIRE1KB3p_23
FIRE1KB3p_638	TCGA_KIDNEY_DIS_K45_RNA_MIz10_[ACT][AC]A[AC]GGGA[AGT]	FIRE1KB3p_118	CL_FIRE1KB3p_23
FIRE1KB3p_122	TCGA_LIVER_DIS_K40_RNA_MIz9_.AAGGTAA.	FIRE1KB3p_122	CL_FIRE1KB3p_24
FIRE1KB3p_1225	TCGA_RECTAL_DIS_K40_RNA_MIz15_.[AG][AC]GGTA[AG].	FIRE1KB3p_122	CL_FIRE1KB3p_24
FIRE1KB3p_1436	TCGA_PARAGANGLIOMA_DIS_K40_RNA_MIz19_[AGT]AAGGT[ACT][AC].	FIRE1KB3p_122	CL_FIRE1KB3p_24
FIRE1KB3p_82	TCGA_PROSTATE_DIS_K40_RNA_MIz31_.A[ACT][CG]GTA[AG][ACT]	FIRE1KB3p_122	CL_FIRE1KB3p_24
FIRE1KB3p_141	TCGA_LUNG_AD_DIS_K45_RNA_MIz9_.AAGTGGT.	FIRE1KB3p_141	CL_FIRE1KB3p_25
FIRE1KB3p_2514	TCGA_THYROID_DIS_K40_RNA_MIz14_.[AT]AAGTGG.	FIRE1KB3p_141	CL_FIRE1KB3p_25
FIRE1KB3p_2621	TCGA_THYMOMA_DIS_K45_RNA_MIz16_.[AT]AGT[CG]GT.	FIRE1KB3p_141	CL_FIRE1KB3p_25
FIRE1KB3p_143	TCGA_COLON_DIS_K40_RNA_MIz11_.AA[GT][GT]GCC[AGT]	FIRE1KB3p_143	CL_FIRE1KB3p_26
FIRE1KB3p_2628	TCGA_ESOPHAGEAL_DIS_K10_RNA_MIz22_.[AT]A[GT]TGCC.	FIRE1KB3p_143	CL_FIRE1KB3p_26
FIRE1KB3p_3807	TCGA_LUNG_AD_CON_LOG2R_bins10_RNA_MIz27_[CGT]AA[GT][GT][CGT]CC[AT]	FIRE1KB3p_143	CL_FIRE1KB3p_26
FIRE1KB3p_7	TCGA_LIVER_DIS_K40_RNA_MIz20_.AA[AGT]TGC[CG][AGT]	FIRE1KB3p_143	CL_FIRE1KB3p_26
FIRE1KB3p_1480	TCGA_KIDNEY_DIS_K45_RNA_MIz21_[AGT][ACG][AC]TAC[CG]A.	FIRE1KB3p_152	CL_FIRE1KB3p_27
FIRE1KB3p_151	TCGA_PARAGANGLIOMA_DIS_K40_RNA_MIz10_.AATACC[AC].	FIRE1KB3p_152	CL_FIRE1KB3p_27
FIRE1KB3p_152	TCGA_PROSTATE_DIS_K40_RNA_MIz12_.AATAC[CG]A.	FIRE1KB3p_152	CL_FIRE1KB3p_27
FIRE1KB3p_153	TCGA_AML_DIS_K40_RNA_MIz19_.AATAC[CG][ACG].	FIRE1KB3p_152	CL_FIRE1KB3p_27
FIRE1KB3p_288	TCGA_STOMACH_DIS_K45_RNA_MIz18_.[AC]ATACCA.	FIRE1KB3p_152	CL_FIRE1KB3p_27
FIRE1KB3p_73	TCGA_BLADDER_DIS_K45_RNA_MIz16_.AA[CT]A[CG]C[ACG][AC]	FIRE1KB3p_152	CL_FIRE1KB3p_27
FIRE1KB3p_154	TCGA_HEAD_NECK_DIS_K40_RNA_MIz14_.AAT[ACG]G[CT]G.	FIRE1KB3p_154	CL_FIRE1KB3p_28
FIRE1KB3p_161	TCGA_TESTICULAR_DIS_K45_RNA_MIz8_.AATAG[CT]G.	FIRE1KB3p_154	CL_FIRE1KB3p_28
FIRE1KB3p_91	TCGA_LUNG_AD_DIS_K45_RNA_MIz9_.AA[CT]GGTG.	FIRE1KB3p_154	CL_FIRE1KB3p_28
FIRE1KB3p_1254	TCGA_OVARIAN_DIS_K45_RNA_MIz11_.[AG]A[GT]ATGC.	FIRE1KB3p_166	CL_FIRE1KB3p_29
FIRE1KB3p_166	TCGA_GBM_DIS_K45_RNA_MIz9_.AATATGC.	FIRE1KB3p_166	CL_FIRE1KB3p_29
FIRE1KB3p_630	TCGA_STOMACH_DIS_K45_RNA_MIz17_[ACT]AATA[GT]GC.	FIRE1KB3p_166	CL_FIRE1KB3p_29
FIRE1KB3p_78	TCGA_MELANOMA_DIS_K40_RNA_MIz32_.AA[CT]ATGC[ACT]	FIRE1KB3p_166	CL_FIRE1KB3p_29
FIRE1KB3p_167	TCGA_UTERINE_ENDOMETRIAL_DIS_K45_RNA_MIz18_.A[AT]CA[AT][CG]G.	FIRE1KB3p_167	CL_FIRE1KB3p_30
FIRE1KB3p_19	TCGA_LIVER_DIS_K40_RNA_MIz13_.AAC.A[CG]G.	FIRE1KB3p_167	CL_FIRE1KB3p_30
FIRE1KB3p_2682	TCGA_BLADDER_DIS_K45_RNA_MIz13_.ATCAA[CGT]G.	FIRE1KB3p_167	CL_FIRE1KB3p_30
FIRE1KB3p_2727	TCGA_PANCREATIC_DIS_K45_RNA_MIz12_.ATCATG[CG].	FIRE1KB3p_167	CL_FIRE1KB3p_30
FIRE1KB3p_619	TCGA_TESTICULAR_DIS_K45_RNA_MIz12_[ACT]A[ACT]CA[AT]GG.	FIRE1KB3p_167	CL_FIRE1KB3p_30
FIRE1KB3p_1233	TCGA_PARAGANGLIOMA_DIS_K40_RNA_MIz15_.[AG][AC]TC[CG]A[CT][AGT]	FIRE1KB3p_174	CL_FIRE1KB3p_31
FIRE1KB3p_174	TCGA_UTERINE_ENDOMETRIAL_DIS_K45_RNA_MIz8_.AATC[CG]AT.	FIRE1KB3p_174	CL_FIRE1KB3p_31
FIRE1KB3p_238	TCGA_SARCOMA_DIS_K45_RNA_MIz16_.[AC][AC]ATCC[AG].	FIRE1KB3p_174	CL_FIRE1KB3p_31
FIRE1KB3p_771	TCGA_AML_DIS_K40_RNA_MIz20_[ACT][AGT]ATCCA[CT].	FIRE1KB3p_174	CL_FIRE1KB3p_31
FIRE1KB3p_81	TCGA_THYROID_DIS_K40_RNA_MIz22_.A.[AC]TCCA[AT]	FIRE1KB3p_174	CL_FIRE1KB3p_31
FIRE1KB3p_1463	TCGA_PARAGANGLIOMA_DIS_K40_RNA_MIz25_[AGT][AC]AT[CGT]T[CG]G.	FIRE1KB3p_180	CL_FIRE1KB3p_32
FIRE1KB3p_155	TCGA_HEAD_NECK_DIS_K40_RNA_MIz19_.AAT[ACG]TGG.	FIRE1KB3p_180	CL_FIRE1KB3p_32
FIRE1KB3p_156	TCGA_AML_DIS_K5_RNA_MIz69_.AAT[ACG]TGG[AGT]	FIRE1KB3p_180	CL_FIRE1KB3p_32
FIRE1KB3p_1602	TCGA_PROSTATE_DIS_K40_RNA_MIz39_[AGT]AT[CG][GT]G[GT]A[ACT]	FIRE1KB3p_180	CL_FIRE1KB3p_32
FIRE1KB3p_176	TCGA_MELANOMA_DIS_K5_RNA_MIz58_.AAT[CG][AT]GG.	FIRE1KB3p_180	CL_FIRE1KB3p_32
FIRE1KB3p_176	TCGA_LUNG_AD_DIS_K10_RNA_MIz44_.AAT[CG][AT]GG.	FIRE1KB3p_180	CL_FIRE1KB3p_32
FIRE1KB3p_180	TCGA_GLIOMA_DIS_K10_RNA_MIz23_.AAT[CG]TGG.	FIRE1KB3p_180	CL_FIRE1KB3p_32
FIRE1KB3p_182	TCGA_AML_DIS_K40_RNA_MIz26_.AATCT[AGT]G.	FIRE1KB3p_180	CL_FIRE1KB3p_32
FIRE1KB3p_3813	TCGA_SARCOMA_DIS_K45_RNA_MIz28_[CGT]AATGT[AG][CG].	FIRE1KB3p_180	CL_FIRE1KB3p_32
FIRE1KB3p_814	TCGA_PROSTATE_DIS_K5_RNA_MIz56_[ACT]AT[CG]TGG[AT].	FIRE1KB3p_180	CL_FIRE1KB3p_32
FIRE1KB3p_1273	TCGA_KIDNEY_DIS_K45_RNA_MIz26_.[AG]ATCTG[CGT].	FIRE1KB3p_184	CL_FIRE1KB3p_33
FIRE1KB3p_138	TCGA_CERVICAL_DIS_K45_RNA_MIz22_.A[AG]TCTG[CT].	FIRE1KB3p_184	CL_FIRE1KB3p_33
FIRE1KB3p_183	TCGA_LUNG_AD_DIS_K45_RNA_MIz21_.AATCTG[GT].	FIRE1KB3p_184	CL_FIRE1KB3p_33
FIRE1KB3p_184	TCGA_STOMACH_DIS_K45_RNA_MIz19_.AATCTGT.	FIRE1KB3p_184	CL_FIRE1KB3p_33
FIRE1KB3p_2804	TCGA_GLIOMA_DIS_K45_RNA_MIz20_.ATC[GT][ACG]TG.	FIRE1KB3p_184	CL_FIRE1KB3p_33
FIRE1KB3p_86	TCGA_MELANOMA_DIS_K40_RNA_MIz34_.AA[CT]CTGT[AGT]	FIRE1KB3p_184	CL_FIRE1KB3p_33
FIRE1KB3p_1594	TCGA_SARCOMA_DIS_K10_RNA_MIz36_.[AGT]AT[CG]CAC.	FIRE1KB3p_188	CL_FIRE1KB3p_34
FIRE1KB3p_1595	TCGA_MELANOMA_DIS_K5_RNA_MIz51_[AGT]AT[CG]CAC..	FIRE1KB3p_188	CL_FIRE1KB3p_34
FIRE1KB3p_188	TCGA_BREAST_DIS_K10_RNA_MIz13_.AATGCAC.	FIRE1KB3p_188	CL_FIRE1KB3p_34
FIRE1KB3p_2652	TCGA_LUNG_AD_DIS_K45_RNA_MIz19_.[AT]AT[CG]CAC.	FIRE1KB3p_188	CL_FIRE1KB3p_34
FIRE1KB3p_2664	TCGA_PARAGANGLIOMA_DIS_K40_RNA_MIz11_.[AT]ATGC[AC]C.	FIRE1KB3p_188	CL_FIRE1KB3p_34
FIRE1KB3p_3090	TCGA_GLIOMA_DIS_K45_RNA_MIz26_.[AT]TGC[AG]C[CGT].	FIRE1KB3p_188	CL_FIRE1KB3p_34
FIRE1KB3p_787	TCGA_LIVER_DIS_K40_RNA_MIz37_.[ACT][AGT]TGCAC.	FIRE1KB3p_188	CL_FIRE1KB3p_34
FIRE1KB3p_88	TCGA_PROSTATE_DIS_K5_RNA_MIz22_.A[AC]TGCAC.	FIRE1KB3p_188	CL_FIRE1KB3p_34
FIRE1KB3p_1	TCGA_RECTAL_DIS_K40_RNA_MIz11_.AAA[ACT]G[CG]G[ACT]	FIRE1KB3p_190	CL_FIRE1KB3p_35
FIRE1KB3p_111	TCGA_STOMACH_DIS_K45_RNA_MIz16_.A.[AG]CG[AGT]A.	FIRE1KB3p_190	CL_FIRE1KB3p_35
FIRE1KB3p_190	TCGA_MELANOMA_DIS_K5_RNA_MIz13_.AATGCGA[ACT]	FIRE1KB3p_190	CL_FIRE1KB3p_35
FIRE1KB3p_25	TCGA_THYMOMA_DIS_K45_RNA_MIz11_.A[AC]ATGC[CG][ACT]	FIRE1KB3p_190	CL_FIRE1KB3p_35
FIRE1KB3p_2582	TCGA_THYROID_DIS_K40_RNA_MIz17_[AT][ACT]TGC[CG]A[AC][AGT]	FIRE1KB3p_190	CL_FIRE1KB3p_35
FIRE1KB3p_281	TCGA_PARAGANGLIOMA_DIS_K40_RNA_MIz18_.[AC][AG]TG[AC]GA.	FIRE1KB3p_190	CL_FIRE1KB3p_35
FIRE1KB3p_300	TCGA_GBM_DIS_K45_RNA_MIz13_.[AC]ATG[AC]GA.	FIRE1KB3p_190	CL_FIRE1KB3p_35
FIRE1KB3p_4461	TCGA_ESOPHAGEAL_DIS_K45_RNA_MIz10_.G[AG]AT[AG][AC]G.	FIRE1KB3p_190	CL_FIRE1KB3p_35
FIRE1KB3p_12	TCGA_MELANOMA_DIS_K40_RNA_MIz22_.AAAT[CG]G[CG][AT]	FIRE1KB3p_195	CL_FIRE1KB3p_36
FIRE1KB3p_1442	TCGA_AML_DIS_K40_RNA_MIz16_[AGT]A[AT][ACT]GGCT.	FIRE1KB3p_195	CL_FIRE1KB3p_36
FIRE1KB3p_1448	TCGA_AML_DIS_K5_RNA_MIz31_[AGT]AATGGCA[AT]	FIRE1KB3p_195	CL_FIRE1KB3p_36
FIRE1KB3p_1449	TCGA_GBM_DIS_K45_RNA_MIz10_[AGT]AATGGC[CGT].	FIRE1KB3p_195	CL_FIRE1KB3p_36
FIRE1KB3p_177	TCGA_LUNG_AD_DIS_K45_RNA_MIz9_.AAT[CG]GCA.	FIRE1KB3p_195	CL_FIRE1KB3p_36
FIRE1KB3p_194	TCGA_GLIOMA_DIS_K45_RNA_MIz11_.AATGGCA.	FIRE1KB3p_195	CL_FIRE1KB3p_36
FIRE1KB3p_194	TCGA_PROSTATE_DIS_K40_RNA_MIz11_.AATGGCA.	FIRE1KB3p_195	CL_FIRE1KB3p_36
FIRE1KB3p_195	TCGA_HEAD_NECK_DIS_K40_RNA_MIz16_.AATGGC[ACT].	FIRE1KB3p_195	CL_FIRE1KB3p_36
FIRE1KB3p_197	TCGA_PANCREATIC_DIS_K10_RNA_MIz17_.AATGGC[AG].	FIRE1KB3p_195	CL_FIRE1KB3p_36
FIRE1KB3p_198	TCGA_BREAST_DIS_K45_RNA_MIz12_.AATGGC[CGT].	FIRE1KB3p_195	CL_FIRE1KB3p_36
FIRE1KB3p_199	TCGA_PARAGANGLIOMA_DIS_K5_RNA_MIz13_.AATGG[CG]C.	FIRE1KB3p_195	CL_FIRE1KB3p_36
FIRE1KB3p_394	TCGA_LIVER_DIS_K40_RNA_MIz28_.[ACG]AAT[AG]GC.	FIRE1KB3p_195	CL_FIRE1KB3p_36
FIRE1KB3p_90	TCGA_SARCOMA_DIS_K45_RNA_MIz18_.AA[CT]G[GT]CT.	FIRE1KB3p_195	CL_FIRE1KB3p_36
FIRE1KB3p_144	TCGA_CERVICAL_DIS_K10_RNA_MIz18_.A[AGT]TC[CG]TC[ACT]	FIRE1KB3p_203	CL_FIRE1KB3p_37
FIRE1KB3p_1451	TCGA_MELANOMA_DIS_K40_RNA_MIz32_[AGT]A[AT]TTC[CT]C[ACT]	FIRE1KB3p_203	CL_FIRE1KB3p_37
FIRE1KB3p_202	TCGA_PARAGANGLIOMA_DIS_K40_RNA_MIz10_.AATTC[CGT]C.	FIRE1KB3p_203	CL_FIRE1KB3p_37
FIRE1KB3p_203	TCGA_AML_DIS_K40_RNA_MIz33_.A[AT]T[CGT]C[GT]C[ACT]	FIRE1KB3p_203	CL_FIRE1KB3p_37
FIRE1KB3p_207	TCGA_THYMOMA_DIS_K45_RNA_MIz9_.A[AT]TGCTC.	FIRE1KB3p_203	CL_FIRE1KB3p_37
FIRE1KB3p_2397	TCGA_LUNG_AD_DIS_K45_RNA_MIz16_.[AG]TTC[CG][AGT]C.	FIRE1KB3p_203	CL_FIRE1KB3p_37
FIRE1KB3p_2624	TCGA_STOMACH_DIS_K45_RNA_MIz18_.AT[AGT]GC[AT]C[ACT]	FIRE1KB3p_203	CL_FIRE1KB3p_37
FIRE1KB3p_2646	TCGA_HEAD_NECK_DIS_K40_RNA_MIz17_.AT[AT]C[CG][AT]C[ACT]	FIRE1KB3p_203	CL_FIRE1KB3p_37
FIRE1KB3p_3859	TCGA_COLON_DIS_K40_RNA_MIz12_[CGT][AT][AT]TGC[GT]C[AGT]	FIRE1KB3p_203	CL_FIRE1KB3p_37
FIRE1KB3p_716	TCGA_PANCREATIC_DIS_K45_RNA_MIz9_[ACT]A[CT]G[AC]TCT.	FIRE1KB3p_203	CL_FIRE1KB3p_37
FIRE1KB3p_92	TCGA_LUNG_AD_DIS_K45_RNA_MIz27_.A[ACT]T[GT]CTC[ACT]	FIRE1KB3p_203	CL_FIRE1KB3p_37
FIRE1KB3p_214	TCGA_PANCREATIC_DIS_K45_RNA_MIz11_.ACA[AC]CTA.	FIRE1KB3p_224	CL_FIRE1KB3p_38
FIRE1KB3p_223	TCGA_BREAST_DIS_K45_RNA_MIz15_.ACA[AG]CTA.	FIRE1KB3p_224	CL_FIRE1KB3p_38
FIRE1KB3p_224	TCGA_BLADDER_DIS_K45_RNA_MIz10_.ACA[AG]CT[AG].	FIRE1KB3p_224	CL_FIRE1KB3p_38
FIRE1KB3p_397	TCGA_STOMACH_DIS_K45_RNA_MIz11_[ACG][AC]AC[AG]ACT[AGT]	FIRE1KB3p_224	CL_FIRE1KB3p_38
FIRE1KB3p_639	TCGA_THYMOMA_DIS_K45_RNA_MIz15_[ACT]ACAACT[ACG][ACT]	FIRE1KB3p_224	CL_FIRE1KB3p_38
FIRE1KB3p_651	TCGA_LUNG_AD_DIS_K45_RNA_MIz12_[ACT]AC[AG][ACG]CTA.	FIRE1KB3p_224	CL_FIRE1KB3p_38
FIRE1KB3p_233	TCGA_ESOPHAGEAL_DIS_K10_RNA_MIz30_.ACACA[CGT]A.	FIRE1KB3p_235	CL_FIRE1KB3p_39
FIRE1KB3p_235	TCGA_LUNG_AD_DIS_K45_RNA_MIz18_.ACACA[GT]A.	FIRE1KB3p_235	CL_FIRE1KB3p_39
FIRE1KB3p_411	TCGA_STOMACH_DIS_K10_RNA_MIz51_.A[CG]A[CG]AGA.	FIRE1KB3p_235	CL_FIRE1KB3p_39
FIRE1KB3p_43	TCGA_PARAGANGLIOMA_DIS_K40_RNA_MIz19_.A[ACG]ACAGA.	FIRE1KB3p_235	CL_FIRE1KB3p_39
FIRE1KB3p_1416	TCGA_LUNG_SQ_DIS_K45_RNA_MIz14_[AGT]A[AC]CCTA[CT].	FIRE1KB3p_244	CL_FIRE1KB3p_40
FIRE1KB3p_244	TCGA_GLIOMA_DIS_K45_RNA_MIz22_.[AC]ACCTA.[AGT]	FIRE1KB3p_244	CL_FIRE1KB3p_40
FIRE1KB3p_2690	TCGA_LUNG_AD_DIS_K10_RNA_MIz18_.[AT]CAC[CG]TA[AT]	FIRE1KB3p_244	CL_FIRE1KB3p_40
FIRE1KB3p_37	TCGA_AML_DIS_K40_RNA_MIz22_.AACCTA.[AGT]	FIRE1KB3p_244	CL_FIRE1KB3p_40
FIRE1KB3p_247	TCGA_STOMACH_DIS_K45_RNA_MIz8_.AC[AC]GACA.	FIRE1KB3p_247	CL_FIRE1KB3p_41
FIRE1KB3p_263	TCGA_SARCOMA_DIS_K45_RNA_MIz31_.ACAGA.A.	FIRE1KB3p_247	CL_FIRE1KB3p_41
FIRE1KB3p_264	TCGA_RECTAL_DIS_K40_RNA_MIz14_.ACAGA[CGT]A.	FIRE1KB3p_247	CL_FIRE1KB3p_41
FIRE1KB3p_290	TCGA_THYMOMA_DIS_K45_RNA_MIz19_.AC[AT][AG]AC[AG][ACT]	FIRE1KB3p_247	CL_FIRE1KB3p_41
FIRE1KB3p_673	TCGA_LUNG_SQ_DIS_K45_RNA_MIz23_[ACT][ACG][ACT]AGAC[AG][ACG]	FIRE1KB3p_247	CL_FIRE1KB3p_41
FIRE1KB3p_249	TCGA_BREAST_DIS_K45_RNA_MIz24_.AC[AC]GAT[ACG].	FIRE1KB3p_249	CL_FIRE1KB3p_42
FIRE1KB3p_253	TCGA_LUNG_SQ_DIS_K45_RNA_MIz15_.AC[ACG]GAT[AG].	FIRE1KB3p_249	CL_FIRE1KB3p_42
FIRE1KB3p_265	TCGA_CERVICAL_DIS_K45_RNA_MIz9_.ACAGA[CGT]G.	FIRE1KB3p_249	CL_FIRE1KB3p_42
FIRE1KB3p_614	TCGA_SARCOMA_DIS_K45_RNA_MIz17_[ACT]A[AC]AG[AG]TG.	FIRE1KB3p_249	CL_FIRE1KB3p_42
FIRE1KB3p_644	TCGA_RECTAL_DIS_K40_RNA_MIz15_[ACT]AC[AC]GA[ACT][CG].	FIRE1KB3p_249	CL_FIRE1KB3p_42
FIRE1KB3p_216	TCGA_HEAD_NECK_DIS_K40_RNA_MIz22_.ACA[ACG]G[AT]A[ACT]	FIRE1KB3p_255	CL_FIRE1KB3p_43
FIRE1KB3p_255	TCGA_BREAST_DIS_K45_RNA_MIz9_.ACA[CG]GTA.	FIRE1KB3p_255	CL_FIRE1KB3p_43
FIRE1KB3p_2640	TCGA_COLON_DIS_K40_RNA_MIz16_.[AT][AT]CA[CG]GT.	FIRE1KB3p_255	CL_FIRE1KB3p_43
FIRE1KB3p_3815	TCGA_COLON_DIS_K40_RNA_MIz14_[CGT]AC[ACG]G[AG][GT]A.	FIRE1KB3p_255	CL_FIRE1KB3p_43
FIRE1KB3p_659	TCGA_THYMOMA_DIS_K45_RNA_MIz9_[ACT][AC]CA[CG]GTA.	FIRE1KB3p_255	CL_FIRE1KB3p_43
FIRE1KB3p_1234	TCGA_GBM_DIS_K45_RNA_MIz8_.[AG]A[CT]GTCC.	FIRE1KB3p_261	CL_FIRE1KB3p_44
FIRE1KB3p_261	TCGA_CERVICAL_DIS_K45_RNA_MIz19_.[AC]A[CT]GT[AC]C.	FIRE1KB3p_261	CL_FIRE1KB3p_44
FIRE1KB3p_2611	TCGA_PROSTATE_CON_LOG2R_bins5_RNA_MIz27_.AT[AG]T[AC]C[CG][ACT]	FIRE1KB3p_261	CL_FIRE1KB3p_44
FIRE1KB3p_3416	TCGA_LUNG_AD_DIS_K45_RNA_MIz16_.CAT[AG]TAC[ACT]	FIRE1KB3p_261	CL_FIRE1KB3p_44
FIRE1KB3p_422	TCGA_MELANOMA_DIS_K40_RNA_MIz8_[ACG]ACGTC[CG]T.	FIRE1KB3p_261	CL_FIRE1KB3p_44
FIRE1KB3p_1414	TCGA_AML_DIS_K40_RNA_MIz10_[AGT]AAC[AG]TAG.	FIRE1KB3p_270	CL_FIRE1KB3p_45
FIRE1KB3p_220	TCGA_TESTICULAR_DIS_K45_RNA_MIz15_.ACA[ACT]AGA[AGT]	FIRE1KB3p_270	CL_FIRE1KB3p_45
FIRE1KB3p_2561	TCGA_STOMACH_DIS_K45_RNA_MIz13_[AT]A[CT]A[CG][AC]GC.	FIRE1KB3p_270	CL_FIRE1KB3p_45
FIRE1KB3p_2616	TCGA_BLADDER_DIS_K45_RNA_MIz12_[AT][AGT]CACAGT.	FIRE1KB3p_270	CL_FIRE1KB3p_45
FIRE1KB3p_270	TCGA_HEAD_NECK_DIS_K40_RNA_MIz26_.AC[AG][CT]AG[ACT].	FIRE1KB3p_270	CL_FIRE1KB3p_45
FIRE1KB3p_3680	TCGA_OVARIAN_DIS_K45_RNA_MIz14_.[CG]ACAT[AC][CG][AT]	FIRE1KB3p_270	CL_FIRE1KB3p_45
FIRE1KB3p_3786	TCGA_TESTICULAR_DIS_K45_RNA_MIz10_.[CG]G[CT]AGT[AC].	FIRE1KB3p_270	CL_FIRE1KB3p_45
FIRE1KB3p_4388	TCGA_PROSTATE_DIS_K40_RNA_MIz9_.GAC[ACG]T[AT]G[ACT]	FIRE1KB3p_270	CL_FIRE1KB3p_45
FIRE1KB3p_4412	TCGA_MELANOMA_DIS_K40_RNA_MIz11_.GACGCA[CG].	FIRE1KB3p_270	CL_FIRE1KB3p_45
FIRE1KB3p_4530	TCGA_GBM_DIS_K45_RNA_MIz20_.G[AT]CA[ACT][AC]G[CG]	FIRE1KB3p_270	CL_FIRE1KB3p_45
FIRE1KB3p_564	TCGA_AML_DIS_K40_RNA_MIz9_.ACGT[ACT][GT]A.	FIRE1KB3p_270	CL_FIRE1KB3p_45
FIRE1KB3p_631	TCGA_BREAST_DIS_K45_RNA_MIz34_[ACT]A[AT]CA[GT][AC]G.	FIRE1KB3p_270	CL_FIRE1KB3p_45
FIRE1KB3p_653	TCGA_UTERINE_ENDOMETRIAL_DIS_K10_RNA_MIz27_[ACT]ACA[GT]AG[CT][AGT]	FIRE1KB3p_270	CL_FIRE1KB3p_45
FIRE1KB3p_1669	TCGA_OVARIAN_DIS_K45_RNA_MIz17_[AGT]CAG[AG]AA[AC][ACG]	FIRE1KB3p_272	CL_FIRE1KB3p_46
FIRE1KB3p_268	TCGA_ESOPHAGEAL_DIS_K45_RNA_MIz8_.AC[AG][CG]GA[AC].	FIRE1KB3p_272	CL_FIRE1KB3p_46
FIRE1KB3p_272	TCGA_KIDNEY_DIS_K45_RNA_MIz9_.ACAGGAA.	FIRE1KB3p_272	CL_FIRE1KB3p_46
FIRE1KB3p_1541	TCGA_ESOPHAGEAL_DIS_K45_RNA_MIz8_[AGT][AG]C[AG]GCTT[AT]	FIRE1KB3p_273	CL_FIRE1KB3p_47
FIRE1KB3p_271	TCGA_KIDNEY_DIS_K45_RNA_MIz9_.ACAGCTT.	FIRE1KB3p_273	CL_FIRE1KB3p_47
FIRE1KB3p_273	TCGA_HEAD_NECK_DIS_K40_RNA_MIz19_.AC[AG][GT]CT[AT][AGT]	FIRE1KB3p_273	CL_FIRE1KB3p_47
FIRE1KB3p_278	TCGA_GBM_DIS_K45_RNA_MIz11_.ACA[GT]CTA[AGT]	FIRE1KB3p_273	CL_FIRE1KB3p_47
FIRE1KB3p_1151	TCGA_LIVER_DIS_K40_RNA_MIz15_.[AC]TTGAGA[ACT]	FIRE1KB3p_283	CL_FIRE1KB3p_48
FIRE1KB3p_1152	TCGA_HEAD_NECK_DIS_K40_RNA_MIz16_.[AC]TTGAG[AC][AGT]	FIRE1KB3p_283	CL_FIRE1KB3p_48
FIRE1KB3p_1176	TCGA_AML_DIS_K40_RNA_MIz10_[ACT]TT[AG]AGAC[ACT]	FIRE1KB3p_283	CL_FIRE1KB3p_48
FIRE1KB3p_1827	TCGA_STOMACH_DIS_K45_RNA_MIz14_.AGT[CGT]AGA.	FIRE1KB3p_283	CL_FIRE1KB3p_48
FIRE1KB3p_187	TCGA_HEAD_NECK_DIS_K40_RNA_MIz11_.AATGAGA.	FIRE1KB3p_283	CL_FIRE1KB3p_48
FIRE1KB3p_283	TCGA_THYROID_DIS_K40_RNA_MIz34_.[AC][AGT]TGAGA.	FIRE1KB3p_283	CL_FIRE1KB3p_48
FIRE1KB3p_2888	TCGA_LUNG_AD_DIS_K45_RNA_MIz9_.ATG[ACT]GAC[ACT]	FIRE1KB3p_283	CL_FIRE1KB3p_48
FIRE1KB3p_4286	TCGA_LUNG_AD_DIS_K45_RNA_MIz17_.CTT[AG][AC]GA.	FIRE1KB3p_283	CL_FIRE1KB3p_48
FIRE1KB3p_5572	TCGA_BREAST_DIS_K45_RNA_MIz7_.TGAGA[AC]G[AT]	FIRE1KB3p_283	CL_FIRE1KB3p_48
FIRE1KB3p_567	TCGA_THYMOMA_DIS_K45_RNA_MIz13_.[AC]GT[AG]AGA.	FIRE1KB3p_283	CL_FIRE1KB3p_48
FIRE1KB3p_59	TCGA_OVARIAN_DIS_K45_RNA_MIz10_A[ACG][GT]TGAGA.	FIRE1KB3p_283	CL_FIRE1KB3p_48
FIRE1KB3p_607	TCGA_BLADDER_DIS_K45_RNA_MIz20_.[AC][GT]TGAGA.	FIRE1KB3p_283	CL_FIRE1KB3p_48
FIRE1KB3p_657	TCGA_RECTAL_DIS_K40_RNA_MIz13_[ACT][AC]ATG[AC]G[AC][AGT]	FIRE1KB3p_283	CL_FIRE1KB3p_48
FIRE1KB3p_822	TCGA_LIVER_DIS_K40_RNA_MIz15_[ACT]ATG[AC]GA[CGT].	FIRE1KB3p_283	CL_FIRE1KB3p_48
FIRE1KB3p_259	TCGA_PANCREATIC_DIS_K45_RNA_MIz12_.AC[AC]TAAC.	FIRE1KB3p_286	CL_FIRE1KB3p_49
FIRE1KB3p_286	TCGA_LUNG_SQ_DIS_K45_RNA_MIz9_.ACATAAC.	FIRE1KB3p_286	CL_FIRE1KB3p_49
FIRE1KB3p_3338	TCGA_PROSTATE_DIS_K5_RNA_MIz50_.C[AG][CT]AAC[CT].	FIRE1KB3p_286	CL_FIRE1KB3p_49
FIRE1KB3p_3842	TCGA_HEAD_NECK_CON_LOG2R_bins25_RNA_MIz15_[CGT][AG][AT]AAAA[AG][AC]	FIRE1KB3p_286	CL_FIRE1KB3p_49
FIRE1KB3p_1591	TCGA_HEAD_NECK_DIS_K5_RNA_MIz52_[AGT][AT]C.AGTG.	FIRE1KB3p_294	CL_FIRE1KB3p_50
FIRE1KB3p_225	TCGA_THYMOMA_DIS_K10_RNA_MIz25_.ACAAG[CT][CG].	FIRE1KB3p_294	CL_FIRE1KB3p_50
FIRE1KB3p_236	TCGA_COLON_DIS_K40_RNA_MIz8_.AC[AC]AGTG.	FIRE1KB3p_294	CL_FIRE1KB3p_50
FIRE1KB3p_291	TCGA_PANCREATIC_DIS_K45_RNA_MIz19_.AC[AT]AG[AT]G.	FIRE1KB3p_294	CL_FIRE1KB3p_50
FIRE1KB3p_294	TCGA_OVARIAN_DIS_K45_RNA_MIz14_.AC[AT]AGT[CG].	FIRE1KB3p_294	CL_FIRE1KB3p_50
FIRE1KB3p_1460	TCGA_MELANOMA_DIS_K40_RNA_MIz14_[AGT][AC][AGT][AT]T[AG]CG[AT]	FIRE1KB3p_295	CL_FIRE1KB3p_51
FIRE1KB3p_2543	TCGA_COLON_DIS_K40_RNA_MIz13_.A..TACG[AGT]	FIRE1KB3p_295	CL_FIRE1KB3p_51
FIRE1KB3p_295	TCGA_PANCREATIC_DIS_K10_RNA_MIz12_.[AC][AT]ATACG[ACT]	FIRE1KB3p_295	CL_FIRE1KB3p_51
FIRE1KB3p_431	TCGA_LUNG_AD_DIS_K45_RNA_MIz20_[ACG][AG]A[GT]AC[CG][CGT][ACT]	FIRE1KB3p_295	CL_FIRE1KB3p_51
FIRE1KB3p_299	TCGA_LUNG_AD_DIS_K10_RNA_MIz11_.ACATCTC.	FIRE1KB3p_299	CL_FIRE1KB3p_52
FIRE1KB3p_306	TCGA_BREAST_DIS_K45_RNA_MIz23_.AC[AT]TCT[AC].	FIRE1KB3p_299	CL_FIRE1KB3p_52
FIRE1KB3p_77	TCGA_PROSTATE_DIS_K40_RNA_MIz17_.A[ACT]ATCTC[ACT]	FIRE1KB3p_299	CL_FIRE1KB3p_52
FIRE1KB3p_2726	TCGA_UTERINE_ENDOMETRIAL_DIS_K45_RNA_MIz11_.[AT]CATGCA.	FIRE1KB3p_301	CL_FIRE1KB3p_53
FIRE1KB3p_276	TCGA_THYMOMA_DIS_K45_RNA_MIz11_.AC[AG]T[CG]CA[AGT]	FIRE1KB3p_301	CL_FIRE1KB3p_53
FIRE1KB3p_297	TCGA_COLON_DIS_K40_RNA_MIz18_.AC[AT][AT]GC[AC][AGT]	FIRE1KB3p_301	CL_FIRE1KB3p_53
FIRE1KB3p_301	TCGA_KIDNEY_DIS_K45_RNA_MIz8_.ACATGCA.	FIRE1KB3p_301	CL_FIRE1KB3p_53
FIRE1KB3p_3444	TCGA_ESOPHAGEAL_DIS_K45_RNA_MIz15_.CAT[CG]CA[ACG][ACT]	FIRE1KB3p_301	CL_FIRE1KB3p_53
FIRE1KB3p_4071	TCGA_GBM_DIS_K45_RNA_MIz18_.[CT]ACAT[GT]C.	FIRE1KB3p_301	CL_FIRE1KB3p_53
FIRE1KB3p_806	TCGA_BLADDER_DIS_K45_RNA_MIz13_[ACT][AT]CATGC[AC].	FIRE1KB3p_301	CL_FIRE1KB3p_53
FIRE1KB3p_1455	TCGA_KIDNEY_DIS_K45_RNA_MIz22_[AGT]AC[ACT].GTG[ACT]	FIRE1KB3p_303	CL_FIRE1KB3p_54
FIRE1KB3p_237	TCGA_UTERINE_ENDOMETRIAL_DIS_K45_RNA_MIz20_.[AC]ACA[GT]GT.	FIRE1KB3p_303	CL_FIRE1KB3p_54
FIRE1KB3p_303	TCGA_THYROID_DIS_K5_RNA_MIz18_.ACATGTG.	FIRE1KB3p_303	CL_FIRE1KB3p_54
FIRE1KB3p_3379	TCGA_LUNG_AD_DIS_K45_RNA_MIz17_.C[AG]TG[AT]G[AC][AGT]	FIRE1KB3p_303	CL_FIRE1KB3p_54
FIRE1KB3p_3683	TCGA_THYMOMA_DIS_K45_RNA_MIz22_.[CG]A[CG]ATGT.	FIRE1KB3p_303	CL_FIRE1KB3p_54
FIRE1KB3p_805	TCGA_OVARIAN_DIS_K45_RNA_MIz14_[ACT][AT]C[AG]TG[ACT]G[AGT]	FIRE1KB3p_303	CL_FIRE1KB3p_54
FIRE1KB3p_807	TCGA_BLADDER_DIS_K45_RNA_MIz10_[ACT][AT]CATGTG.	FIRE1KB3p_303	CL_FIRE1KB3p_54
FIRE1KB3p_168	TCGA_LIVER_DIS_K40_RNA_MIz22_.A[AT]C[AC]AAC[ACT]	FIRE1KB3p_308	CL_FIRE1KB3p_55
FIRE1KB3p_1704	TCGA_KIDNEY_DIS_K45_RNA_MIz12_[AGT]CCAAAC[AC].	FIRE1KB3p_308	CL_FIRE1KB3p_55
FIRE1KB3p_1715	TCGA_COLON_DIS_K40_RNA_MIz10_[AGT]C[CG][AG][AT]ACA.	FIRE1KB3p_308	CL_FIRE1KB3p_55
FIRE1KB3p_308	TCGA_STOMACH_DIS_K45_RNA_MIz22_.[AC]CAAAC[ACG].	FIRE1KB3p_308	CL_FIRE1KB3p_55
FIRE1KB3p_310	TCGA_BREAST_DIS_K45_RNA_MIz32_.[AC]CAA[AT]CA.	FIRE1KB3p_308	CL_FIRE1KB3p_55
FIRE1KB3p_3505	TCGA_RECTAL_DIS_K40_RNA_MIz9_.CC[AG]A[AT]CA.	FIRE1KB3p_308	CL_FIRE1KB3p_55
FIRE1KB3p_4850	TCGA_ESOPHAGEAL_DIS_K45_RNA_MIz13_.[GT]CCAA[AT]C.	FIRE1KB3p_308	CL_FIRE1KB3p_55
FIRE1KB3p_5056	TCGA_THYMOMA_DIS_K10_RNA_MIz16_.TACAA[AC]C.	FIRE1KB3p_308	CL_FIRE1KB3p_55
FIRE1KB3p_319	TCGA_PANCREATIC_DIS_K45_RNA_MIz8_.ACC[AG]CA[AC].	FIRE1KB3p_319	CL_FIRE1KB3p_56
FIRE1KB3p_337	TCGA_LUNG_AD_DIS_K45_RNA_MIz9_.AC[CG]ACAC[ACG]	FIRE1KB3p_319	CL_FIRE1KB3p_56
FIRE1KB3p_1453	TCGA_LUNG_SQ_DIS_K45_RNA_MIz17_[AGT][AC][ACG]C[CG]TT[AG][AT]	FIRE1KB3p_332	CL_FIRE1KB3p_57
FIRE1KB3p_332	TCGA_STOMACH_DIS_K45_RNA_MIz16_.[AC]CC[GT]TAA.	FIRE1KB3p_332	CL_FIRE1KB3p_57
FIRE1KB3p_3591	TCGA_SARCOMA_DIS_K10_RNA_MIz12_.C[CG]CTTA[AT].	FIRE1KB3p_332	CL_FIRE1KB3p_57
FIRE1KB3p_662	TCGA_AML_DIS_K40_RNA_MIz17_[ACT][AC]C[CG][GT]TAA.	FIRE1KB3p_332	CL_FIRE1KB3p_57
FIRE1KB3p_1304	TCGA_GBM_DIS_K45_RNA_MIz20_[AG]CC[AG]A[AT]G..	FIRE1KB3p_334	CL_FIRE1KB3p_58
FIRE1KB3p_1472	TCGA_THYROID_DIS_K40_RNA_MIz15_[AGT]AC[CT]A[AG]AG.	FIRE1KB3p_334	CL_FIRE1KB3p_58
FIRE1KB3p_1543	TCGA_PROSTATE_CON_LOG2R_bins10_RNA_MIz23_[AGT][AG]C[CG]AA[AT]G.	FIRE1KB3p_334	CL_FIRE1KB3p_58
FIRE1KB3p_311	TCGA_ESOPHAGEAL_DIS_K10_RNA_MIz42_.ACC.A[ACT]G.	FIRE1KB3p_334	CL_FIRE1KB3p_58
FIRE1KB3p_334	TCGA_THYROID_DIS_K5_RNA_MIz17_.AC[CG]AAAG.	FIRE1KB3p_334	CL_FIRE1KB3p_58
FIRE1KB3p_708	TCGA_KIDNEY_DIS_K45_RNA_MIz27_[ACT]A[CT]CAA[ACT]G.	FIRE1KB3p_334	CL_FIRE1KB3p_58
FIRE1KB3p_842	TCGA_LUNG_SQ_DIS_K45_RNA_MIz18_.A[CT]C[ACG]A[AC]G.	FIRE1KB3p_334	CL_FIRE1KB3p_58
FIRE1KB3p_2368	TCGA_PROSTATE_DIS_K40_RNA_MIz18_[AGT]T[AT]C[CG]AC[ACG][AGT]	FIRE1KB3p_345	CL_FIRE1KB3p_59
FIRE1KB3p_248	TCGA_SARCOMA_DIS_K45_RNA_MIz13_.AC[ACG]AC[AG]T.	FIRE1KB3p_345	CL_FIRE1KB3p_59
FIRE1KB3p_251	TCGA_LUNG_SQ_DIS_K45_RNA_MIz9_.AC[ACG]CCAT[CGT]	FIRE1KB3p_345	CL_FIRE1KB3p_59
FIRE1KB3p_2772	TCGA_AML_DIS_K40_RNA_MIz14_[AT]CG[AGT][AC]A[AT][AT].	FIRE1KB3p_345	CL_FIRE1KB3p_59
FIRE1KB3p_316	TCGA_AML_DIS_K40_RNA_MIz27_.ACC[ACT]TAT.	FIRE1KB3p_345	CL_FIRE1KB3p_59
FIRE1KB3p_318	TCGA_LIVER_DIS_K40_RNA_MIz24_.ACC[AG][ACT]AT.	FIRE1KB3p_345	CL_FIRE1KB3p_59
FIRE1KB3p_326	TCGA_KIDNEY_DIS_K10_RNA_MIz14_.ACCC[AT]AT[AGT]	FIRE1KB3p_345	CL_FIRE1KB3p_59
FIRE1KB3p_328	TCGA_ESOPHAGEAL_DIS_K10_RNA_MIz21_[AC]C[CG][CGT]TA[CT][GT][ACT]	FIRE1KB3p_345	CL_FIRE1KB3p_59
FIRE1KB3p_345	TCGA_THYROID_DIS_K40_RNA_MIz21_.AC[CG].[CGT]AT[CGT]	FIRE1KB3p_345	CL_FIRE1KB3p_59
FIRE1KB3p_3728	TCGA_GLIOMA_DIS_K45_RNA_MIz11_.[CG]CAGATT.	FIRE1KB3p_345	CL_FIRE1KB3p_59
FIRE1KB3p_4532	TCGA_UTERINE_ENDOMETRIAL_DIS_K10_RNA_MIz20_.G[AT]C[CG][AGT]TA.	FIRE1KB3p_345	CL_FIRE1KB3p_59
FIRE1KB3p_574	TCGA_AML_DIS_K40_RNA_MIz21_.AC[GT][AT]GAT.	FIRE1KB3p_345	CL_FIRE1KB3p_59
FIRE1KB3p_658	TCGA_UTERINE_ENDOMETRIAL_DIS_K45_RNA_MIz10_[ACT][AC]C[AC]AGAT[AGT]	FIRE1KB3p_345	CL_FIRE1KB3p_59
FIRE1KB3p_841	TCGA_LUNG_SQ_DIS_K45_RNA_MIz8_[ACT]CACC[GT]GA[CGT]	FIRE1KB3p_345	CL_FIRE1KB3p_59
FIRE1KB3p_322	TCGA_BREAST_DIS_K45_RNA_MIz11_.ACC[AGT]TTG.	FIRE1KB3p_372	CL_FIRE1KB3p_60
FIRE1KB3p_331	TCGA_BLADDER_DIS_K45_RNA_MIz13_.[AC]C[CGT]ATTG.	FIRE1KB3p_372	CL_FIRE1KB3p_60
FIRE1KB3p_363	TCGA_LIVER_DIS_K40_RNA_MIz30_.AC[CT]A[AT][GT]G[AGT]	FIRE1KB3p_372	CL_FIRE1KB3p_60
FIRE1KB3p_372	TCGA_LUNG_SQ_DIS_K45_RNA_MIz15_.AC[CT]ATTG[AGT]	FIRE1KB3p_372	CL_FIRE1KB3p_60
FIRE1KB3p_2016	TCGA_THYROID_DIS_K40_RNA_MIz18_.[AG]TG[AG]TTC.	FIRE1KB3p_375	CL_FIRE1KB3p_61
FIRE1KB3p_2018	TCGA_KIDNEY_DIS_K45_RNA_MIz18_[AGT]G[AG]TTCT[CT].	FIRE1KB3p_375	CL_FIRE1KB3p_61
FIRE1KB3p_2604	TCGA_GLIOMA_DIS_K45_RNA_MIz16_.AT[AG]G[AGT]TC.	FIRE1KB3p_375	CL_FIRE1KB3p_61
FIRE1KB3p_2910	TCGA_CERVICAL_DIS_K10_RNA_MIz15_.ATGAT[AC]C[ACT]	FIRE1KB3p_375	CL_FIRE1KB3p_61
FIRE1KB3p_3016	TCGA_BREAST_DIS_K45_RNA_MIz21_.AT[GT]G[GT]TC.	FIRE1KB3p_375	CL_FIRE1KB3p_61
FIRE1KB3p_375	TCGA_UTERINE_ENDOMETRIAL_DIS_K45_RNA_MIz20_.[AC][CT]G[AG]T[AT]C[ACT]	FIRE1KB3p_375	CL_FIRE1KB3p_61
FIRE1KB3p_3947	TCGA_AML_DIS_K40_RNA_MIz12_.C[GT][GT]ATAC[ACT]	FIRE1KB3p_375	CL_FIRE1KB3p_61
FIRE1KB3p_5565	TCGA_OVARIAN_DIS_K45_RNA_MIz9_.TGA[CT]ACT.	FIRE1KB3p_375	CL_FIRE1KB3p_61
FIRE1KB3p_780	TCGA_BREAST_DIS_K10_RNA_MIz20_[ACT][AG]T[CG]GTAC[ACT]	FIRE1KB3p_375	CL_FIRE1KB3p_61
FIRE1KB3p_821	TCGA_AML_DIS_K40_RNA_MIz15_[ACT]ATG[AC][CT]AC[ACT]	FIRE1KB3p_375	CL_FIRE1KB3p_61
FIRE1KB3p_1059	TCGA_LUNG_SQ_DIS_K45_RNA_MIz12_.ACT[GT]A[CT]G[ACT]	FIRE1KB3p_376	CL_FIRE1KB3p_62
FIRE1KB3p_1471	TCGA_HEAD_NECK_DIS_K40_RNA_MIz16_[AGT]AC[CGT]T[AG]TG.	FIRE1KB3p_376	CL_FIRE1KB3p_62
FIRE1KB3p_376	TCGA_PANCREATIC_DIS_K45_RNA_MIz24_.AC[CT][GT]AT[CG].	FIRE1KB3p_376	CL_FIRE1KB3p_62
FIRE1KB3p_377	TCGA_COLON_DIS_K40_RNA_MIz14_.AC[CT][GT]ATG.	FIRE1KB3p_376	CL_FIRE1KB3p_62
FIRE1KB3p_696	TCGA_GBM_DIS_K45_RNA_MIz14_[ACT]A[CG]TGAT[CG][ACT]	FIRE1KB3p_376	CL_FIRE1KB3p_62
FIRE1KB3p_1954	TCGA_PROSTATE_DIS_K40_RNA_MIz12_[AGT]GAATC[GT]T.	FIRE1KB3p_389	CL_FIRE1KB3p_63
FIRE1KB3p_277	TCGA_RECTAL_DIS_K40_RNA_MIz11_.ACAGT[CG]T.	FIRE1KB3p_389	CL_FIRE1KB3p_63
FIRE1KB3p_296	TCGA_MELANOMA_DIS_K40_RNA_MIz21_.AC[AT]ATCT.	FIRE1KB3p_389	CL_FIRE1KB3p_63
FIRE1KB3p_389	TCGA_BLADDER_DIS_K45_RNA_MIz23_.A[CG]A[AG]TC[CT][AGT]	FIRE1KB3p_389	CL_FIRE1KB3p_63
FIRE1KB3p_390	TCGA_THYMOMA_DIS_K45_RNA_MIz26_.A[CG]A[AG]TCT.	FIRE1KB3p_389	CL_FIRE1KB3p_63
FIRE1KB3p_42	TCGA_LIVER_DIS_K40_RNA_MIz22_.A[ACG]AAT[CG]C[AG]	FIRE1KB3p_389	CL_FIRE1KB3p_63
FIRE1KB3p_705	TCGA_GBM_DIS_K45_RNA_MIz11_[ACT]A[CT]AGTC[CT][AGT]	FIRE1KB3p_389	CL_FIRE1KB3p_63
FIRE1KB3p_402	TCGA_PARAGANGLIOMA_DIS_K40_RNA_MIz13_.[ACG]AC[AG]TTC.	FIRE1KB3p_402	CL_FIRE1KB3p_64
FIRE1KB3p_4757	TCGA_MELANOMA_DIS_K40_RNA_MIz21_.[GT]ACATTC[AGT]	FIRE1KB3p_402	CL_FIRE1KB3p_64
FIRE1KB3p_891	TCGA_OVARIAN_DIS_K45_RNA_MIz14_[ACT][CG]AC[AG][AT]TC.	FIRE1KB3p_402	CL_FIRE1KB3p_64
FIRE1KB3p_406	TCGA_PANCREATIC_DIS_K10_RNA_MIz21_[ACG]AC[CG]ATT[ACG].	FIRE1KB3p_408	CL_FIRE1KB3p_65
FIRE1KB3p_408	TCGA_SARCOMA_DIS_K45_RNA_MIz10_[ACG]AC[CGT]ATTC[ACT]	FIRE1KB3p_408	CL_FIRE1KB3p_65
FIRE1KB3p_435	TCGA_LUNG_AD_DIS_K45_RNA_MIz12_[ACG][AG]C[CT]ATTC.	FIRE1KB3p_408	CL_FIRE1KB3p_65
FIRE1KB3p_579	TCGA_LUNG_SQ_DIS_K45_RNA_MIz18_.A[CGT]CATTC[ACT]	FIRE1KB3p_408	CL_FIRE1KB3p_65
FIRE1KB3p_245	TCGA_CERVICAL_DIS_K45_RNA_MIz6_.ACACCT[AT].	FIRE1KB3p_409	CL_FIRE1KB3p_66
FIRE1KB3p_409	TCGA_BREAST_CON_LOG2R_bins25_RNA_MIz14_.A[CG]ACCT[AT].	FIRE1KB3p_409	CL_FIRE1KB3p_66
FIRE1KB3p_409	TCGA_RECTAL_DIS_K40_RNA_MIz14_.A[CG]ACCT[AT].	FIRE1KB3p_409	CL_FIRE1KB3p_66
FIRE1KB3p_410	TCGA_THYMOMA_DIS_K10_RNA_MIz18_.A[CG]ACCTT[AGT]	FIRE1KB3p_409	CL_FIRE1KB3p_66
FIRE1KB3p_1009	TCGA_THYMOMA_DIS_K45_RNA_MIz17_.[ACT]GCAGAA.	FIRE1KB3p_412	CL_FIRE1KB3p_67
FIRE1KB3p_1218	TCGA_PARAGANGLIOMA_DIS_K40_RNA_MIz24_.AG[ACG]AGAA.	FIRE1KB3p_412	CL_FIRE1KB3p_67
FIRE1KB3p_1297	TCGA_THYROID_DIS_K40_RNA_MIz13_.AGC[AGT]GAA[ACT]	FIRE1KB3p_412	CL_FIRE1KB3p_67
FIRE1KB3p_1366	TCGA_THYROID_DIS_K40_RNA_MIz20_.AGGA[GT][AT]A.	FIRE1KB3p_412	CL_FIRE1KB3p_67
FIRE1KB3p_2082	TCGA_GLIOMA_DIS_K45_RNA_MIz16_[AGT]GC[AG][CG]AAA[AGT]	FIRE1KB3p_412	CL_FIRE1KB3p_67
FIRE1KB3p_2415	TCGA_BREAST_DIS_K45_RNA_MIz13_[AGT]TC[GT]GAG[AT].	FIRE1KB3p_412	CL_FIRE1KB3p_67
FIRE1KB3p_412	TCGA_SARCOMA_DIS_K45_RNA_MIz30_.[AC]G[ACG]AGAA.	FIRE1KB3p_412	CL_FIRE1KB3p_67
FIRE1KB3p_4368	TCGA_UTERINE_ENDOMETRIAL_DIS_K45_RNA_MIz12_.GA[AG][AC]GAT.	FIRE1KB3p_412	CL_FIRE1KB3p_67
FIRE1KB3p_4376	TCGA_LUNG_AD_DIS_K10_RNA_MIz26_.GA[AT]AA[CG]G[ACT]	FIRE1KB3p_412	CL_FIRE1KB3p_67
FIRE1KB3p_4596	TCGA_RECTAL_DIS_K40_RNA_MIz14_.GCAG[ACT]AA.	FIRE1KB3p_412	CL_FIRE1KB3p_67
FIRE1KB3p_494	TCGA_TESTICULAR_DIS_K10_RNA_MIz32_.[AC]G[CG][AG]GAA.	FIRE1KB3p_412	CL_FIRE1KB3p_67
FIRE1KB3p_5431	TCGA_BREAST_DIS_K45_RNA_MIz9_.TCCAG[AG]A[AGT]	FIRE1KB3p_412	CL_FIRE1KB3p_67
FIRE1KB3p_5559	TCGA_GBM_DIS_K45_RNA_MIz13_.TGA[CG]CAG.	FIRE1KB3p_412	CL_FIRE1KB3p_67
FIRE1KB3p_652	TCGA_ESOPHAGEAL_DIS_K45_RNA_MIz11_[ACT]AC[AG][GT]A[AC]G.	FIRE1KB3p_412	CL_FIRE1KB3p_67
FIRE1KB3p_87	TCGA_BLADDER_DIS_K45_RNA_MIz9_.A[ACT]GAAGC.	FIRE1KB3p_412	CL_FIRE1KB3p_67
FIRE1KB3p_972	TCGA_KIDNEY_DIS_K10_RNA_MIz25_[ACT]GAAG[AC]A[CG][AT]	FIRE1KB3p_412	CL_FIRE1KB3p_67
FIRE1KB3p_1203	TCGA_AML_DIS_K40_RNA_MIz22_.AGA[AT]CAT.	FIRE1KB3p_430	CL_FIRE1KB3p_68
FIRE1KB3p_1217	TCGA_PARAGANGLIOMA_DIS_K40_RNA_MIz12_.AG[ACG]ACAT[AGT]	FIRE1KB3p_430	CL_FIRE1KB3p_68
FIRE1KB3p_1490	TCGA_LUNG_AD_DIS_K45_RNA_MIz25_[AGT]A[CG]G[ACT][CT]AT.	FIRE1KB3p_430	CL_FIRE1KB3p_68
FIRE1KB3p_2786	TCGA_GLIOMA_DIS_K45_RNA_MIz17_.[AT][CG]G[AC]CAT.	FIRE1KB3p_430	CL_FIRE1KB3p_68
FIRE1KB3p_430	TCGA_LIVER_DIS_K40_RNA_MIz13_.[AC]G[AG]ACAT.	FIRE1KB3p_430	CL_FIRE1KB3p_68
FIRE1KB3p_4349	TCGA_MELANOMA_DIS_K40_RNA_MIz48_.GAACAT[ACT][AGT]	FIRE1KB3p_430	CL_FIRE1KB3p_68
FIRE1KB3p_1291	TCGA_KIDNEY_DIS_K45_RNA_MIz11_.[AG]CAGCAA.	FIRE1KB3p_433	CL_FIRE1KB3p_69
FIRE1KB3p_1507	TCGA_AML_DIS_K40_RNA_MIz18_[AGT]A[CT][AC]GCAA[ACT]	FIRE1KB3p_433	CL_FIRE1KB3p_69
FIRE1KB3p_250	TCGA_LUNG_AD_DIS_K45_RNA_MIz11_.ACA[CG]C[AG]T.	FIRE1KB3p_433	CL_FIRE1KB3p_69
FIRE1KB3p_2585	TCGA_LIVER_DIS_K40_RNA_MIz10_[AT]AG[AC]GC[AGT]A.	FIRE1KB3p_433	CL_FIRE1KB3p_69
FIRE1KB3p_266	TCGA_PROSTATE_DIS_K40_RNA_MIz15_.AC[AG][AG]CAT.	FIRE1KB3p_433	CL_FIRE1KB3p_69
FIRE1KB3p_414	TCGA_OVARIAN_DIS_K45_RNA_MIz12_.A[CG]A[CG]CAT[CGT]	FIRE1KB3p_433	CL_FIRE1KB3p_69
FIRE1KB3p_433	TCGA_BREAST_DIS_K45_RNA_MIz32_.A[CG]AGCA[AT].	FIRE1KB3p_433	CL_FIRE1KB3p_69
FIRE1KB3p_434	TCGA_HEAD_NECK_DIS_K5_RNA_MIz22_.[AC]GAGC[AG]A.	FIRE1KB3p_433	CL_FIRE1KB3p_69
FIRE1KB3p_1409	TCGA_LUNG_SQ_DIS_K10_RNA_MIz15_.AG[GT]TTGG.	FIRE1KB3p_444	CL_FIRE1KB3p_70
FIRE1KB3p_444	TCGA_THYMOMA_DIS_K45_RNA_MIz28_.[AC]G[AGT]TT[ACG]G[ACT]	FIRE1KB3p_444	CL_FIRE1KB3p_70
FIRE1KB3p_546	TCGA_OVARIAN_DIS_K45_RNA_MIz9_.A[CG]GT[AT]GG.	FIRE1KB3p_444	CL_FIRE1KB3p_70
FIRE1KB3p_552	TCGA_PROSTATE_DIS_K40_RNA_MIz8_.A[CG]GTT[GT]G[ACT]	FIRE1KB3p_444	CL_FIRE1KB3p_70
FIRE1KB3p_609	TCGA_SARCOMA_DIS_K45_RNA_MIz13_.[AC]GTTT[AG]G[ACT]	FIRE1KB3p_444	CL_FIRE1KB3p_70
FIRE1KB3p_1111	TCGA_OVARIAN_DIS_K10_RNA_MIz13_[ACT]T[AC][GT]A[CG][CG]G[ACT]	FIRE1KB3p_452	CL_FIRE1KB3p_71
FIRE1KB3p_159	TCGA_LUNG_AD_DIS_K45_RNA_MIz11_.A[AT]AGA[CG]G.	FIRE1KB3p_452	CL_FIRE1KB3p_71
FIRE1KB3p_385	TCGA_OVARIAN_DIS_K45_RNA_MIz14_[ACG]AAG[AC]G[CGT]G.	FIRE1KB3p_452	CL_FIRE1KB3p_71
FIRE1KB3p_416	TCGA_GBM_DIS_K45_RNA_MIz11_[ACG][AC]GGA[AC]GA.	FIRE1KB3p_452	CL_FIRE1KB3p_71
FIRE1KB3p_437	TCGA_GBM_DIS_K45_RNA_MIz15_[ACG]AGG[AT]T[ACG]G[ACG]	FIRE1KB3p_452	CL_FIRE1KB3p_71
FIRE1KB3p_439	TCGA_BLADDER_DIS_K45_RNA_MIz11_.A[CG]AGGTT.	FIRE1KB3p_452	CL_FIRE1KB3p_71
FIRE1KB3p_447	TCGA_CERVICAL_DIS_K45_RNA_MIz15_[ACG][AT]AA[GT]AGG.	FIRE1KB3p_452	CL_FIRE1KB3p_71
FIRE1KB3p_452	TCGA_GLIOMA_DIS_K45_RNA_MIz15_.[ACG][AT]AGAGG.	FIRE1KB3p_452	CL_FIRE1KB3p_71
FIRE1KB3p_566	TCGA_STOMACH_DIS_K45_RNA_MIz11_.[ACG]TAG[AC][CG]G.	FIRE1KB3p_452	CL_FIRE1KB3p_71
FIRE1KB3p_1457	TCGA_COLON_DIS_K40_RNA_MIz10_[AGT]AC[AG][CT][GT]AG.	FIRE1KB3p_454	CL_FIRE1KB3p_72
FIRE1KB3p_1462	TCGA_LUNG_AD_DIS_K45_RNA_MIz27_[AGT]ACAT.[AG]G[AGT]	FIRE1KB3p_454	CL_FIRE1KB3p_72
FIRE1KB3p_287	TCGA_BREAST_DIS_K45_RNA_MIz13_.ACATAAG.	FIRE1KB3p_454	CL_FIRE1KB3p_72
FIRE1KB3p_293	TCGA_PANCREATIC_DIS_K45_RNA_MIz22_.ACAT[AGT]AG.	FIRE1KB3p_454	CL_FIRE1KB3p_72
FIRE1KB3p_454	TCGA_MELANOMA_DIS_K40_RNA_MIz52_.A[CG]AT[AGT]AG.	FIRE1KB3p_454	CL_FIRE1KB3p_72
FIRE1KB3p_458	TCGA_BREAST_DIS_K45_RNA_MIz8_.[AC]GATT[AC]G[AGT]	FIRE1KB3p_454	CL_FIRE1KB3p_72
FIRE1KB3p_677	TCGA_GBM_DIS_K45_RNA_MIz13_[ACT]A[CG]ATTAG.	FIRE1KB3p_454	CL_FIRE1KB3p_72
FIRE1KB3p_2815	TCGA_GLIOMA_DIS_K10_RNA_MIz25_.AT[CGT][CG]CCA[AG]	FIRE1KB3p_457	CL_FIRE1KB3p_73
FIRE1KB3p_2870	TCGA_GLIOMA_DIS_K45_RNA_MIz13_.ATG[AC][CG]CA.	FIRE1KB3p_457	CL_FIRE1KB3p_73
FIRE1KB3p_457	TCGA_MELANOMA_DIS_K40_RNA_MIz9_[ACG]ATGCC[CG]A[CGT]	FIRE1KB3p_457	CL_FIRE1KB3p_73
FIRE1KB3p_315	TCGA_LIVER_CON_LOG2R_bins5_RNA_MIz21_[AC]CAC[AG]C[AT]A[AGT]	FIRE1KB3p_465	CL_FIRE1KB3p_74
FIRE1KB3p_3322	TCGA_BREAST_DIS_K45_RNA_MIz11_.CAG[AGT]CAA.	FIRE1KB3p_465	CL_FIRE1KB3p_74
FIRE1KB3p_465	TCGA_LIVER_CON_LOG2R_bins25_RNA_MIz14_[ACG]CA[CG][AGT]C[AT]A[AGT]	FIRE1KB3p_465	CL_FIRE1KB3p_74
FIRE1KB3p_1387	TCGA_MELANOMA_DIS_K5_RNA_MIz38_.[AG]GCTGA[AT][AT]	FIRE1KB3p_499	CL_FIRE1KB3p_75
FIRE1KB3p_2136	TCGA_STOMACH_DIS_K10_RNA_MIz20_[AGT]GCT[CG]ATT.	FIRE1KB3p_499	CL_FIRE1KB3p_75
FIRE1KB3p_2138	TCGA_STOMACH_DIS_K45_RNA_MIz10_[AGT]GCTGAT[AT].	FIRE1KB3p_499	CL_FIRE1KB3p_75
FIRE1KB3p_480	TCGA_LUNG_AD_DIS_K45_RNA_MIz15_.A[CG]C[AT]GAT[AT]	FIRE1KB3p_499	CL_FIRE1KB3p_75
FIRE1KB3p_499	TCGA_BREAST_DIS_K10_RNA_MIz39_.[ACG][CG]CTGA[AT][AT]	FIRE1KB3p_499	CL_FIRE1KB3p_75
FIRE1KB3p_346	TCGA_LIVER_DIS_K40_RNA_MIz18_.[AC][CG]GAAAT.	FIRE1KB3p_522	CL_FIRE1KB3p_76
FIRE1KB3p_347	TCGA_CERVICAL_DIS_K45_RNA_MIz14_.[AC][CG]GA[CGT]AT.	FIRE1KB3p_522	CL_FIRE1KB3p_76
FIRE1KB3p_3771	TCGA_GBM_DIS_K45_RNA_MIz13_.[CG]GA[GT]ATT[AGT]	FIRE1KB3p_522	CL_FIRE1KB3p_76
FIRE1KB3p_436	TCGA_LUNG_AD_DIS_K45_RNA_MIz8_[ACG]AGG[ACG]GAT.	FIRE1KB3p_522	CL_FIRE1KB3p_76
FIRE1KB3p_522	TCGA_SARCOMA_DIS_K45_RNA_MIz26_.A[CG]GA[AGT]AT.	FIRE1KB3p_522	CL_FIRE1KB3p_76
FIRE1KB3p_1044	TCGA_ESOPHAGEAL_DIS_K45_RNA_MIz8_[ACT]G[GT]AC[GT]AA.	FIRE1KB3p_524	CL_FIRE1KB3p_77
FIRE1KB3p_1246	TCGA_PANCREATIC_DIS_K45_RNA_MIz13_.AG[AG]CTAA.	FIRE1KB3p_524	CL_FIRE1KB3p_77
FIRE1KB3p_1286	TCGA_MELANOMA_DIS_K40_RNA_MIz18_.AGC[AC]TAA.	FIRE1KB3p_524	CL_FIRE1KB3p_77
FIRE1KB3p_1309	TCGA_STOMACH_DIS_K45_RNA_MIz12_.AGC[CG]T[AT]A[AT]	FIRE1KB3p_524	CL_FIRE1KB3p_77
FIRE1KB3p_1319	TCGA_BREAST_DIS_K45_RNA_MIz25_.[AG][CG][CG][CG]TTA[ACT]	FIRE1KB3p_524	CL_FIRE1KB3p_77
FIRE1KB3p_1976	TCGA_KIDNEY_DIS_K10_RNA_MIz15_[AGT]GACTAA[CT].	FIRE1KB3p_524	CL_FIRE1KB3p_77
FIRE1KB3p_4619	TCGA_PROSTATE_DIS_K40_RNA_MIz8_.GCCTTAA.	FIRE1KB3p_524	CL_FIRE1KB3p_77
FIRE1KB3p_524	TCGA_CERVICAL_DIS_K45_RNA_MIz21_.[ACG]G[AC]CT[AT]A.	FIRE1KB3p_524	CL_FIRE1KB3p_77
FIRE1KB3p_988	TCGA_GLIOMA_DIS_K45_RNA_MIz16_[ACT]G[AG]ACTAA.	FIRE1KB3p_524	CL_FIRE1KB3p_77
FIRE1KB3p_1269	TCGA_ESOPHAGEAL_DIS_K45_RNA_MIz9_.AGATCA[AC].	FIRE1KB3p_528	CL_FIRE1KB3p_78
FIRE1KB3p_1370	TCGA_KIDNEY_DIS_K45_RNA_MIz20_.[AG]G[AT]TCAA[AGT]	FIRE1KB3p_528	CL_FIRE1KB3p_78
FIRE1KB3p_1994	TCGA_BREAST_DIS_K45_RNA_MIz22_[AGT]G[AG]ATC[AGT]A.	FIRE1KB3p_528	CL_FIRE1KB3p_78
FIRE1KB3p_2036	TCGA_AML_DIS_K40_RNA_MIz15_.[AGT]GATCAA.	FIRE1KB3p_528	CL_FIRE1KB3p_78
FIRE1KB3p_2883	TCGA_GLIOMA_DIS_K45_RNA_MIz22_[AT]G[AC]TC[AG][AG].[ACT]	FIRE1KB3p_528	CL_FIRE1KB3p_78
FIRE1KB3p_4689	TCGA_LUNG_SQ_DIS_K45_RNA_MIz13_.GGAT[ACG]AA.	FIRE1KB3p_528	CL_FIRE1KB3p_78
FIRE1KB3p_528	TCGA_GBM_DIS_K45_RNA_MIz8_.[ACG]GATCAA.	FIRE1KB3p_528	CL_FIRE1KB3p_78
FIRE1KB3p_1043	TCGA_LUNG_SQ_DIS_K10_RNA_MIz32_.[ACT]GGGAAA.	FIRE1KB3p_537	CL_FIRE1KB3p_79
FIRE1KB3p_1320	TCGA_OVARIAN_DIS_K45_RNA_MIz9_.AG[CG]GAA[AC][AGT]	FIRE1KB3p_537	CL_FIRE1KB3p_79
FIRE1KB3p_537	TCGA_PROSTATE_DIS_K40_RNA_MIz12_.A[CG]GGAAA[AGT]	FIRE1KB3p_537	CL_FIRE1KB3p_79
FIRE1KB3p_1495	TCGA_BREAST_DIS_K45_RNA_MIz61_[AGT][ACG]TA[CG]G[AC][AT][ACT]	FIRE1KB3p_542	CL_FIRE1KB3p_80
FIRE1KB3p_424	TCGA_COLON_DIS_K40_RNA_MIz16_[ACG][ACT]GT[AG][AC]GA.	FIRE1KB3p_542	CL_FIRE1KB3p_80
FIRE1KB3p_4661	TCGA_STOMACH_DIS_K10_RNA_MIz12_.G[CT][AT]CG[AGT]A[AGT]	FIRE1KB3p_542	CL_FIRE1KB3p_80
FIRE1KB3p_542	TCGA_HEAD_NECK_DIS_K5_RNA_MIz14_[ACG]GTACGA[AT].	FIRE1KB3p_542	CL_FIRE1KB3p_80
FIRE1KB3p_572	TCGA_LUNG_AD_DIS_K45_RNA_MIz19_.[AC]GT[AT][AC]GA.	FIRE1KB3p_542	CL_FIRE1KB3p_80
FIRE1KB3p_749	TCGA_THYMOMA_DIS_K45_RNA_MIz31_[ACT][AG][CG]T[AG][CT]GA[ACT]	FIRE1KB3p_542	CL_FIRE1KB3p_80
FIRE1KB3p_1398	TCGA_STOMACH_DIS_K10_RNA_MIz15_.[AG]GTA[GT]CC[AGT]	FIRE1KB3p_544	CL_FIRE1KB3p_81
FIRE1KB3p_4810	TCGA_MELANOMA_DIS_K40_RNA_MIz33_.GTA[GT]TCT.	FIRE1KB3p_544	CL_FIRE1KB3p_81
FIRE1KB3p_541	TCGA_BREAST_CON_LOG2R_bins25_RNA_MIz15_[ACG]GTA[AT]TC[CG][ACT]	FIRE1KB3p_544	CL_FIRE1KB3p_81
FIRE1KB3p_544	TCGA_PARAGANGLIOMA_DIS_K40_RNA_MIz18_.[ACG]GTA[GT][CT]C.	FIRE1KB3p_544	CL_FIRE1KB3p_81
FIRE1KB3p_721	TCGA_PANCREATIC_DIS_K10_RNA_MIz16_[ACT][ACT]GTATCC.	FIRE1KB3p_544	CL_FIRE1KB3p_81
FIRE1KB3p_766	TCGA_THYMOMA_DIS_K45_RNA_MIz20_[ACT]AGT[AC][CGT]TC[ACT]	FIRE1KB3p_544	CL_FIRE1KB3p_81
FIRE1KB3p_1686	TCGA_TESTICULAR_DIS_K45_RNA_MIz8_.AGTC[AGT]GT.	FIRE1KB3p_547	CL_FIRE1KB3p_82
FIRE1KB3p_1815	TCGA_GLIOMA_DIS_K45_RNA_MIz15_.AGTC.GT.	FIRE1KB3p_547	CL_FIRE1KB3p_82
FIRE1KB3p_3711	TCGA_MELANOMA_DIS_K40_RNA_MIz9_.CG[AT]CTGT[ACG]	FIRE1KB3p_547	CL_FIRE1KB3p_82
FIRE1KB3p_547	TCGA_UTERINE_ENDOMETRIAL_DIS_K45_RNA_MIz16_.[ACG]GTC[CGT][AG]T[AGT]	FIRE1KB3p_547	CL_FIRE1KB3p_82
FIRE1KB3p_548	TCGA_THYMOMA_DIS_K10_RNA_MIz24_.[AC]G[GT]C[CGT]AT[AT]	FIRE1KB3p_547	CL_FIRE1KB3p_82
FIRE1KB3p_778	TCGA_MELANOMA_DIS_K40_RNA_MIz33_[ACT]AGTC[CGT][GT]T[AT]	FIRE1KB3p_547	CL_FIRE1KB3p_82
FIRE1KB3p_779	TCGA_PARAGANGLIOMA_DIS_K40_RNA_MIz12_[ACT]AGTC[CT][AG]T.	FIRE1KB3p_547	CL_FIRE1KB3p_82
FIRE1KB3p_1258	TCGA_STOMACH_DIS_K45_RNA_MIz13_.AG[AGT]TCAA[ACT]	FIRE1KB3p_549	CL_FIRE1KB3p_83
FIRE1KB3p_1349	TCGA_RECTAL_DIS_K40_RNA_MIz12_AG[CT][GT][CG]AAT.	FIRE1KB3p_549	CL_FIRE1KB3p_83
FIRE1KB3p_1422	TCGA_THYROID_DIS_K40_RNA_MIz15_[AGT]A[ACG]TTC[ACG]C[AT]	FIRE1KB3p_549	CL_FIRE1KB3p_83
FIRE1KB3p_2011	TCGA_BREAST_DIS_K45_RNA_MIz24_[AGT]G[AG]T[CGT]CAA.	FIRE1KB3p_549	CL_FIRE1KB3p_83
FIRE1KB3p_2029	TCGA_SARCOMA_DIS_K45_RNA_MIz21_[AGT]G[AT][AG]GT[AT]C.	FIRE1KB3p_549	CL_FIRE1KB3p_83
FIRE1KB3p_2179	TCGA_TESTICULAR_DIS_K10_RNA_MIz25_[AGT]GGT[ACT]C[AG][AT].	FIRE1KB3p_549	CL_FIRE1KB3p_83
FIRE1KB3p_219	TCGA_THYMOMA_DIS_K45_RNA_MIz9_.[AC]A[AC]GTTC.	FIRE1KB3p_549	CL_FIRE1KB3p_83
FIRE1KB3p_2360	TCGA_MELANOMA_DIS_K40_RNA_MIz18_[AGT]TAG[GT]TC[ACG].	FIRE1KB3p_549	CL_FIRE1KB3p_83
FIRE1KB3p_2389	TCGA_THYROID_DIS_K40_RNA_MIz11_.AGTTCAT.	FIRE1KB3p_549	CL_FIRE1KB3p_83
FIRE1KB3p_2390	TCGA_GBM_DIS_K45_RNA_MIz14_.AGTTC[AT][AC].	FIRE1KB3p_549	CL_FIRE1KB3p_83
FIRE1KB3p_2463	TCGA_THYMOMA_DIS_K45_RNA_MIz9_[AGT]T[GT]AGTTC[ACT]	FIRE1KB3p_549	CL_FIRE1KB3p_83
FIRE1KB3p_3008	TCGA_AML_DIS_K40_RNA_MIz20_[AT]GT[CT]CAA[AT][AGT]	FIRE1KB3p_549	CL_FIRE1KB3p_83
FIRE1KB3p_3848	TCGA_TESTICULAR_DIS_K45_RNA_MIz15_.[CGT][AG]GTTC[AG][ACT]	FIRE1KB3p_549	CL_FIRE1KB3p_83
FIRE1KB3p_3862	TCGA_GBM_DIS_K45_RNA_MIz15_.[CGT][AT]CG[AT][AT]C.	FIRE1KB3p_549	CL_FIRE1KB3p_83
FIRE1KB3p_3895	TCGA_LUNG_SQ_DIS_K45_RNA_MIz13_.[CG]TC[CG]AA.[AT]	FIRE1KB3p_549	CL_FIRE1KB3p_83
FIRE1KB3p_3935	TCGA_PANCREATIC_DIS_K10_RNA_MIz11_[CGT]G[AT]TCA[AC]G.	FIRE1KB3p_549	CL_FIRE1KB3p_83
FIRE1KB3p_4531	TCGA_THYMOMA_DIS_K45_RNA_MIz16_.G[AT]C[CG]A[ACT]A[ACT]	FIRE1KB3p_549	CL_FIRE1KB3p_83
FIRE1KB3p_4852	TCGA_PANCREATIC_DIS_K45_RNA_MIz10_.GTCC[AG][GT]T[AT]	FIRE1KB3p_549	CL_FIRE1KB3p_83
FIRE1KB3p_4854	TCGA_PANCREATIC_DIS_K45_RNA_MIz15_.GTC[CGT][AG]AA[AT]	FIRE1KB3p_549	CL_FIRE1KB3p_83
FIRE1KB3p_4943	TCGA_PROSTATE_DIS_K40_RNA_MIz19_.GTTCA[AC]A.	FIRE1KB3p_549	CL_FIRE1KB3p_83
FIRE1KB3p_4944	TCGA_BREAST_DIS_K10_RNA_MIz14_.GTTCAAT.	FIRE1KB3p_549	CL_FIRE1KB3p_83
FIRE1KB3p_4948	TCGA_LIVER_DIS_K40_RNA_MIz15_.GTTC[AT][AT]G.	FIRE1KB3p_549	CL_FIRE1KB3p_83
FIRE1KB3p_5266	TCGA_BREAST_DIS_K45_RNA_MIz13_.TAGTTCA.	FIRE1KB3p_549	CL_FIRE1KB3p_83
FIRE1KB3p_549	TCGA_CERVICAL_DIS_K45_RNA_MIz30_.[ACG]GT[CT]CA[ACT][AGT]	FIRE1KB3p_549	CL_FIRE1KB3p_83
FIRE1KB3p_559	TCGA_PROSTATE_DIS_K5_RNA_MIz21_ACGT[AC][ACG]A[CT][AGT]	FIRE1KB3p_549	CL_FIRE1KB3p_83
FIRE1KB3p_694	TCGA_PARAGANGLIOMA_DIS_K40_RNA_MIz20_[ACT][AC]GT[CT][CGT]AC[AGT]	FIRE1KB3p_549	CL_FIRE1KB3p_83
FIRE1KB3p_1226	TCGA_UTERINE_ENDOMETRIAL_DIS_K45_RNA_MIz11_.[AG][AC]GGTT[AC].	FIRE1KB3p_551	CL_FIRE1KB3p_84
FIRE1KB3p_1406	TCGA_LUNG_AD_DIS_K45_RNA_MIz13_.AGGTT[AC][AC].	FIRE1KB3p_551	CL_FIRE1KB3p_84
FIRE1KB3p_352	TCGA_GLIOMA_DIS_K45_RNA_MIz10_.[AC][CG]GTTC[AGT].	FIRE1KB3p_551	CL_FIRE1KB3p_84
FIRE1KB3p_550	TCGA_PANCREATIC_DIS_K45_RNA_MIz19_.A[CG]GTT[AC]A.	FIRE1KB3p_551	CL_FIRE1KB3p_84
FIRE1KB3p_551	TCGA_RECTAL_DIS_K5_RNA_MIz15_.[AC]GGTTCA.	FIRE1KB3p_551	CL_FIRE1KB3p_84
FIRE1KB3p_1420	TCGA_MELANOMA_DIS_K5_RNA_MIz55_.[AG]TA[AC]GGA.	FIRE1KB3p_557	CL_FIRE1KB3p_85
FIRE1KB3p_150	TCGA_PROSTATE_DIS_K40_RNA_MIz10_.AATA[AC][CG]G.	FIRE1KB3p_557	CL_FIRE1KB3p_85
FIRE1KB3p_2505	TCGA_SARCOMA_DIS_K45_RNA_MIz20_.ATA[ACG]GG[ACT][AGT]	FIRE1KB3p_557	CL_FIRE1KB3p_85
FIRE1KB3p_2507	TCGA_PARAGANGLIOMA_DIS_K40_RNA_MIz15_.ATA[ACT][CG]GA.	FIRE1KB3p_557	CL_FIRE1KB3p_85
FIRE1KB3p_2511	TCGA_KIDNEY_DIS_K45_RNA_MIz18_.ATA[AG][CG]G[AG].	FIRE1KB3p_557	CL_FIRE1KB3p_85
FIRE1KB3p_2985	TCGA_GBM_DIS_K45_RNA_MIz16_[AT]GTAAG[GT][AG][AGT]	FIRE1KB3p_557	CL_FIRE1KB3p_85
FIRE1KB3p_4028	TCGA_AML_DIS_K40_RNA_MIz9_.CTA[AC][CG]G[AT][AT]	FIRE1KB3p_557	CL_FIRE1KB3p_85
FIRE1KB3p_4736	TCGA_UTERINE_ENDOMETRIAL_DIS_K45_RNA_MIz14_.GTA[AC][CG]G[AT].	FIRE1KB3p_557	CL_FIRE1KB3p_85
FIRE1KB3p_557	TCGA_THYMOMA_DIS_K45_RNA_MIz23_.[ACG]TA[ACG][CG]GA[AGT]	FIRE1KB3p_557	CL_FIRE1KB3p_85
FIRE1KB3p_912	TCGA_TESTICULAR_DIS_K45_RNA_MIz11_[ACT][CG]TA[ACT]GGA.	FIRE1KB3p_557	CL_FIRE1KB3p_85
FIRE1KB3p_129	TCGA_AML_DIS_K40_RNA_MIz29_.A[AG]TAATC.	FIRE1KB3p_558	CL_FIRE1KB3p_86
FIRE1KB3p_1446	TCGA_PROSTATE_DIS_K40_RNA_MIz19_.AGTAAT[CG].	FIRE1KB3p_558	CL_FIRE1KB3p_86
FIRE1KB3p_1481	TCGA_THYROID_DIS_K40_RNA_MIz21_[AGT][AC]G[AGT]AATC.	FIRE1KB3p_558	CL_FIRE1KB3p_86
FIRE1KB3p_1549	TCGA_PANCREATIC_DIS_K45_RNA_MIz17_[AGT][AG]GTA[AG]TC[ACT]	FIRE1KB3p_558	CL_FIRE1KB3p_86
FIRE1KB3p_507	TCGA_SARCOMA_DIS_K45_RNA_MIz15_.A[CG][CGT]AATC[ACT]	FIRE1KB3p_558	CL_FIRE1KB3p_86
FIRE1KB3p_558	TCGA_BREAST_DIS_K45_RNA_MIz11_.[AC]GTAATC.	FIRE1KB3p_558	CL_FIRE1KB3p_86
FIRE1KB3p_1053	TCGA_STOMACH_DIS_K45_RNA_MIz9_[ACT][GT]AC[AGT]TGC[ACT]	FIRE1KB3p_562	CL_FIRE1KB3p_87
FIRE1KB3p_1209	TCGA_RECTAL_DIS_K5_RNA_MIz21_.AGAC[AGT]TG.	FIRE1KB3p_562	CL_FIRE1KB3p_87
FIRE1KB3p_1229	TCGA_THYMOMA_DIS_K45_RNA_MIz17_.AGAC[GT]T[AG].	FIRE1KB3p_562	CL_FIRE1KB3p_87
FIRE1KB3p_1359	TCGA_ESOPHAGEAL_DIS_K45_RNA_MIz8_[AG]GA[CG]TTG[AC][AGT]	FIRE1KB3p_562	CL_FIRE1KB3p_87
FIRE1KB3p_1505	TCGA_PARAGANGLIOMA_DIS_K40_RNA_MIz15_.A[GT]AC[GT]TG.	FIRE1KB3p_562	CL_FIRE1KB3p_87
FIRE1KB3p_1508	TCGA_GBM_DIS_K45_RNA_MIz14_[AGT]A[CT]ACT[CGT]G.	FIRE1KB3p_562	CL_FIRE1KB3p_87
FIRE1KB3p_1667	TCGA_SARCOMA_DIS_K10_RNA_MIz10_[AGT]CAGACAT[AGT]	FIRE1KB3p_562	CL_FIRE1KB3p_87
FIRE1KB3p_241	TCGA_LUNG_AD_DIS_K45_RNA_MIz20_.ACACAT[GT].	FIRE1KB3p_562	CL_FIRE1KB3p_87
FIRE1KB3p_2635	TCGA_ESOPHAGEAL_DIS_K45_RNA_MIz12_[AT]ATAC[GT][CT]G.	FIRE1KB3p_562	CL_FIRE1KB3p_87
FIRE1KB3p_3315	TCGA_PROSTATE_DIS_K5_RNA_MIz22_.CAGACTT.	FIRE1KB3p_562	CL_FIRE1KB3p_87
FIRE1KB3p_368	TCGA_TESTICULAR_DIS_K45_RNA_MIz11_.[AC][CT]ACTTG.	FIRE1KB3p_562	CL_FIRE1KB3p_87
FIRE1KB3p_562	TCGA_BREAST_DIS_K45_RNA_MIz49_.A[CGT]AC[AT]TG.	FIRE1KB3p_562	CL_FIRE1KB3p_87
FIRE1KB3p_565	TCGA_PANCREATIC_DIS_K45_RNA_MIz21_.A[CGT]ACTTG.	FIRE1KB3p_562	CL_FIRE1KB3p_87
FIRE1KB3p_565	TCGA_KIDNEY_DIS_K45_RNA_MIz21_.A[CGT]ACTTG.	FIRE1KB3p_562	CL_FIRE1KB3p_87
FIRE1KB3p_565	TCGA_BLADDER_DIS_K45_RNA_MIz21_.A[CGT]ACTTG.	FIRE1KB3p_562	CL_FIRE1KB3p_87
FIRE1KB3p_643	TCGA_THYMOMA_DIS_K10_RNA_MIz13_[ACT]ACACATG.	FIRE1KB3p_562	CL_FIRE1KB3p_87
FIRE1KB3p_977	TCGA_UTERINE_ENDOMETRIAL_DIS_K45_RNA_MIz10_[ACT]GAC[AT]TG[AG].	FIRE1KB3p_562	CL_FIRE1KB3p_87
FIRE1KB3p_1110	TCGA_LUNG_AD_DIS_K45_RNA_MIz11_[ACT]T[ACG]GC[AG]C[GT][GT]	FIRE1KB3p_569	CL_FIRE1KB3p_88
FIRE1KB3p_1515	TCGA_THYROID_DIS_K40_RNA_MIz20_.[AG]TA[CT]CAC.	FIRE1KB3p_569	CL_FIRE1KB3p_88
FIRE1KB3p_164	TCGA_STOMACH_DIS_K45_RNA_MIz12_.AATATCC.	FIRE1KB3p_569	CL_FIRE1KB3p_88
FIRE1KB3p_2547	TCGA_MELANOMA_DIS_K40_RNA_MIz15_.ATA[CG]CAC.	FIRE1KB3p_569	CL_FIRE1KB3p_88
FIRE1KB3p_2619	TCGA_UTERINE_ENDOMETRIAL_DIS_K45_RNA_MIz11_.ATA[GT]CC[AC][AGT]	FIRE1KB3p_569	CL_FIRE1KB3p_88
FIRE1KB3p_5137	TCGA_OVARIAN_DIS_K45_RNA_MIz20_.TA[CGT]C[AG]C[AG].	FIRE1KB3p_569	CL_FIRE1KB3p_88
FIRE1KB3p_569	TCGA_PROSTATE_CON_LOG2R_bins25_RNA_MIz26_.[ACG]TA[GT]C[ACG]C.	FIRE1KB3p_569	CL_FIRE1KB3p_88
FIRE1KB3p_773	TCGA_BREAST_CON_LOG2R_bins25_RNA_MIz13_.[AC]TA[GT]CAC.	FIRE1KB3p_569	CL_FIRE1KB3p_88
FIRE1KB3p_896	TCGA_ESOPHAGEAL_DIS_K10_RNA_MIz28_[ACT][CG][AT]ATC[ACG]C.	FIRE1KB3p_569	CL_FIRE1KB3p_88
FIRE1KB3p_1170	TCGA_CERVICAL_DIS_K45_RNA_MIz12_.A[CT]TGT[CT]C[AGT]	FIRE1KB3p_581	CL_FIRE1KB3p_89
FIRE1KB3p_2549	TCGA_MELANOMA_DIS_K40_RNA_MIz25_[AT][ACG]C[AGT]C[AT]AC[AT]	FIRE1KB3p_581	CL_FIRE1KB3p_89
FIRE1KB3p_2576	TCGA_UTERINE_ENDOMETRIAL_DIS_K45_RNA_MIz8_[AT]ACTG[CT]TC.	FIRE1KB3p_581	CL_FIRE1KB3p_89
FIRE1KB3p_3371	TCGA_COLON_DIS_K40_RNA_MIz18_.C[AGT][CG]TACA[AGT]	FIRE1KB3p_581	CL_FIRE1KB3p_89
FIRE1KB3p_4081	TCGA_COLON_DIS_K40_RNA_MIz13_[CT]A[CG]G[AG][AT][AT]C.	FIRE1KB3p_581	CL_FIRE1KB3p_89
FIRE1KB3p_4270	TCGA_MELANOMA_DIS_K40_RNA_MIz8_.CTGT[GT]CA.	FIRE1KB3p_581	CL_FIRE1KB3p_89
FIRE1KB3p_581	TCGA_LUNG_AD_DIS_K45_RNA_MIz34_.AC[GT][CG][AT][AT]C[ACT]	FIRE1KB3p_581	CL_FIRE1KB3p_89
FIRE1KB3p_596	TCGA_CERVICAL_DIS_K45_RNA_MIz10_.AC[GT]GT[AG]C.	FIRE1KB3p_581	CL_FIRE1KB3p_89
FIRE1KB3p_675	TCGA_ESOPHAGEAL_DIS_K45_RNA_MIz24_.ACT[ACG][AGT]AC.	FIRE1KB3p_581	CL_FIRE1KB3p_89
FIRE1KB3p_685	TCGA_LUNG_SQ_DIS_K45_RNA_MIz26_.ACT[ACG][GT][AT]C[AT]	FIRE1KB3p_581	CL_FIRE1KB3p_89
FIRE1KB3p_702	TCGA_PARAGANGLIOMA_DIS_K40_RNA_MIz9_[ACT]ACT[AC]AAC[AT]	FIRE1KB3p_581	CL_FIRE1KB3p_89
FIRE1KB3p_726	TCGA_THYMOMA_DIS_K45_RNA_MIz16_[ACT]A[CT]TCAA[CG].	FIRE1KB3p_581	CL_FIRE1KB3p_89
FIRE1KB3p_1049	TCGA_UTERINE_ENDOMETRIAL_DIS_K45_RNA_MIz11_[ACT]G[GT]TTA[CT]C[ACT]	FIRE1KB3p_587	CL_FIRE1KB3p_90
FIRE1KB3p_1165	TCGA_STOMACH_DIS_K45_RNA_MIz9_[ACT]TGT[AT]CCA.	FIRE1KB3p_587	CL_FIRE1KB3p_90
FIRE1KB3p_2454	TCGA_UTERINE_ENDOMETRIAL_DIS_K45_RNA_MIz8_[AGT]TG[CT]AC[CG]A.	FIRE1KB3p_587	CL_FIRE1KB3p_90
FIRE1KB3p_285	TCGA_AML_DIS_K40_RNA_MIz32_.[AC][AGT]TTACC[AT]	FIRE1KB3p_587	CL_FIRE1KB3p_90
FIRE1KB3p_2890	TCGA_AML_DIS_K40_RNA_MIz12_[AT]G[ACT][GT]TACC[AGT]	FIRE1KB3p_587	CL_FIRE1KB3p_90
FIRE1KB3p_3020	TCGA_SARCOMA_DIS_K45_RNA_MIz14_.AT[GT]TAC[CG].	FIRE1KB3p_587	CL_FIRE1KB3p_90
FIRE1KB3p_5581	TCGA_RECTAL_DIS_K40_RNA_MIz9_.TG[AT]AC[CG]T.	FIRE1KB3p_587	CL_FIRE1KB3p_90
FIRE1KB3p_5743	TCGA_BREAST_DIS_K45_RNA_MIz38_.TT[AGT]ACCA.	FIRE1KB3p_587	CL_FIRE1KB3p_90
FIRE1KB3p_587	TCGA_KIDNEY_DIS_K45_RNA_MIz27_.[ACG]T[CGT]TAC[CG][AGT]	FIRE1KB3p_587	CL_FIRE1KB3p_90
FIRE1KB3p_588	TCGA_LIVER_DIS_K40_RNA_MIz24_.[ACG]T[CGT]TAC[CG][AT]	FIRE1KB3p_587	CL_FIRE1KB3p_90
FIRE1KB3p_956	TCGA_TESTICULAR_DIS_K45_RNA_MIz10_[ACT][CT]GTA[CG]C[GT].	FIRE1KB3p_587	CL_FIRE1KB3p_90
FIRE1KB3p_1874	TCGA_PARAGANGLIOMA_DIS_K40_RNA_MIz18_.AGT[CT][AT]AG.	FIRE1KB3p_601	CL_FIRE1KB3p_91
FIRE1KB3p_589	TCGA_THYMOMA_DIS_K45_RNA_MIz16_.[AC]GT[CT]AAG.	FIRE1KB3p_601	CL_FIRE1KB3p_91
FIRE1KB3p_600	TCGA_HEAD_NECK_DIS_K40_RNA_MIz18_.[AC]GTTAA[CG].	FIRE1KB3p_601	CL_FIRE1KB3p_91
FIRE1KB3p_601	TCGA_THYROID_DIS_K40_RNA_MIz12_.[AC]GTTAAG.	FIRE1KB3p_601	CL_FIRE1KB3p_91
FIRE1KB3p_783	TCGA_CERVICAL_DIS_K45_RNA_MIz14_[ACT]AGT[GT]A[ACG]G.	FIRE1KB3p_601	CL_FIRE1KB3p_91
FIRE1KB3p_1587	TCGA_SARCOMA_DIS_K45_RNA_MIz8_[AGT]ATC[AC]GC..	FIRE1KB3p_621	CL_FIRE1KB3p_92
FIRE1KB3p_2326	TCGA_STOMACH_DIS_K45_RNA_MIz25_[AGT]T[ACG]A[CT]CAG[ACT]	FIRE1KB3p_621	CL_FIRE1KB3p_92
FIRE1KB3p_3053	TCGA_CERVICAL_DIS_K45_RNA_MIz15_.ATTC[AG][CG][CG].	FIRE1KB3p_621	CL_FIRE1KB3p_92
FIRE1KB3p_3056	TCGA_RECTAL_DIS_K40_RNA_MIz9_.ATTC[AT]GC.	FIRE1KB3p_621	CL_FIRE1KB3p_92
FIRE1KB3p_5016	TCGA_PARAGANGLIOMA_DIS_K40_RNA_MIz13_.TA[ACG]TC[AG]G.	FIRE1KB3p_621	CL_FIRE1KB3p_92
FIRE1KB3p_5372	TCGA_ESOPHAGEAL_DIS_K45_RNA_MIz10_.TC[AC]GC.[GT][AT]	FIRE1KB3p_621	CL_FIRE1KB3p_92
FIRE1KB3p_621	TCGA_LIVER_DIS_K40_RNA_MIz35_[ACT]A[ACT]TC[ACG]G[AC].	FIRE1KB3p_621	CL_FIRE1KB3p_92
FIRE1KB3p_64	TCGA_BREAST_DIS_K45_RNA_MIz14_.AA[CG]TCAG.	FIRE1KB3p_621	CL_FIRE1KB3p_92
FIRE1KB3p_691	TCGA_LUNG_AD_DIS_K45_RNA_MIz12_[ACT]AC[GT]CA[CG]A.	FIRE1KB3p_621	CL_FIRE1KB3p_92
FIRE1KB3p_727	TCGA_ESOPHAGEAL_DIS_K45_RNA_MIz16_[ACT][AC]TTC[ACG]GA.	FIRE1KB3p_621	CL_FIRE1KB3p_92
FIRE1KB3p_739	TCGA_LUNG_AD_DIS_K45_RNA_MIz17_[ACT][AG]ATC.GC.	FIRE1KB3p_621	CL_FIRE1KB3p_92
FIRE1KB3p_2638	TCGA_BREAST_DIS_K45_RNA_MIz13_[AT][AT]AG[CG]GTA[AGT]	FIRE1KB3p_625	CL_FIRE1KB3p_93
FIRE1KB3p_5031	TCGA_PROSTATE_DIS_K40_RNA_MIz14_.TAAG[CG][CG]T.	FIRE1KB3p_625	CL_FIRE1KB3p_93
FIRE1KB3p_51	TCGA_ESOPHAGEAL_DIS_K45_RNA_MIz14_.AA[CG]C[CG]T[AT].	FIRE1KB3p_625	CL_FIRE1KB3p_93
FIRE1KB3p_625	TCGA_LIVER_DIS_K40_RNA_MIz29_[ACT]AAG[CG][CG]T[AT].	FIRE1KB3p_625	CL_FIRE1KB3p_93
FIRE1KB3p_1334	TCGA_LIVER_DIS_K5_RNA_MIz46_.[AG]CTAC[AGT]G.	FIRE1KB3p_645	CL_FIRE1KB3p_94
FIRE1KB3p_1336	TCGA_STOMACH_DIS_K45_RNA_MIz19_.[AG]CTA[CT]AG[ACT]	FIRE1KB3p_645	CL_FIRE1KB3p_94
FIRE1KB3p_2823	TCGA_UTERINE_ENDOMETRIAL_DIS_K10_RNA_MIz40_[AT]CTA[CG][AGT]G[ACG].	FIRE1KB3p_645	CL_FIRE1KB3p_94
FIRE1KB3p_355	TCGA_PROSTATE_CON_LOG2R_bins25_RNA_MIz16_.AC[CGT]AC.G[AGT]	FIRE1KB3p_645	CL_FIRE1KB3p_94
FIRE1KB3p_640	TCGA_OVARIAN_DIS_K45_RNA_MIz11_.ACTACA[AG].	FIRE1KB3p_645	CL_FIRE1KB3p_94
FIRE1KB3p_645	TCGA_SARCOMA_DIS_K10_RNA_MIz13_.ACTAC[AC]G[ACT]	FIRE1KB3p_645	CL_FIRE1KB3p_94
FIRE1KB3p_646	TCGA_THYROID_DIS_K5_RNA_MIz21_.ACTAC[ACG]G[ACT]	FIRE1KB3p_645	CL_FIRE1KB3p_94
FIRE1KB3p_646	TCGA_PROSTATE_DIS_K5_RNA_MIz26_.ACTAC[ACG]G[ACT]	FIRE1KB3p_645	CL_FIRE1KB3p_94
FIRE1KB3p_672	TCGA_AML_DIS_K40_RNA_MIz11_.ACTA[CG][ACG]G[ACT]	FIRE1KB3p_645	CL_FIRE1KB3p_94
FIRE1KB3p_701	TCGA_PANCREATIC_DIS_K45_RNA_MIz15_[ACT]ACTA[AC]AG.	FIRE1KB3p_645	CL_FIRE1KB3p_94
FIRE1KB3p_706	TCGA_HEAD_NECK_DIS_K40_RNA_MIz29_[ACT]ACT[AT]C[AGT][CG][ACT]	FIRE1KB3p_645	CL_FIRE1KB3p_94
FIRE1KB3p_741	TCGA_BREAST_DIS_K45_RNA_MIz25_.ACT[AG]CA[GT].	FIRE1KB3p_645	CL_FIRE1KB3p_94
FIRE1KB3p_750	TCGA_CERVICAL_DIS_K45_RNA_MIz16_[ACT][AG]CTAC.G.	FIRE1KB3p_645	CL_FIRE1KB3p_94
FIRE1KB3p_776	TCGA_KIDNEY_DIS_K45_RNA_MIz18_.ACT[AGT]CAG[ACT]	FIRE1KB3p_645	CL_FIRE1KB3p_94
FIRE1KB3p_1294	TCGA_PARAGANGLIOMA_DIS_K40_RNA_MIz17_.[AG]C[AG]TCA[AT].	FIRE1KB3p_648	CL_FIRE1KB3p_95
FIRE1KB3p_280	TCGA_CERVICAL_DIS_K45_RNA_MIz15_.AC[AG]TC.T[GT]	FIRE1KB3p_648	CL_FIRE1KB3p_95
FIRE1KB3p_3149	TCGA_UTERINE_ENDOMETRIAL_DIS_K45_RNA_MIz9_.CAA[CT][AG]TC.	FIRE1KB3p_648	CL_FIRE1KB3p_95
FIRE1KB3p_358	TCGA_GLIOMA_DIS_K45_RNA_MIz23_.AC[CG]T[CG]A[AT][AT]	FIRE1KB3p_648	CL_FIRE1KB3p_95
FIRE1KB3p_4065	TCGA_RECTAL_DIS_K40_RNA_MIz13_[CT]AC[ACT]TCA[ACG][AT]	FIRE1KB3p_648	CL_FIRE1KB3p_95
FIRE1KB3p_5002	TCGA_OVARIAN_DIS_K45_RNA_MIz10_.TA[AC]C[GT]C[AG].	FIRE1KB3p_648	CL_FIRE1KB3p_95
FIRE1KB3p_5166	TCGA_PANCREATIC_DIS_K45_RNA_MIz9_.TA[CT]CTCA.	FIRE1KB3p_648	CL_FIRE1KB3p_95
FIRE1KB3p_5166	TCGA_UTERINE_ENDOMETRIAL_DIS_K45_RNA_MIz9_.TA[CT]CTCA.	FIRE1KB3p_648	CL_FIRE1KB3p_95
FIRE1KB3p_5166	TCGA_LUNG_AD_DIS_K45_RNA_MIz12_.TA[CT]CTCA.	FIRE1KB3p_648	CL_FIRE1KB3p_95
FIRE1KB3p_633	TCGA_AML_DIS_K5_RNA_MIz34_[ACT]A[AT][CG]CTCA[AT]	FIRE1KB3p_648	CL_FIRE1KB3p_95
FIRE1KB3p_648	TCGA_BLADDER_DIS_K45_RNA_MIz24_.[ACT]AC[ACG]TCA.	FIRE1KB3p_648	CL_FIRE1KB3p_95
FIRE1KB3p_801	TCGA_MELANOMA_DIS_K40_RNA_MIz42_.A[CT]ATCA[AC].	FIRE1KB3p_648	CL_FIRE1KB3p_95
FIRE1KB3p_855	TCGA_GBM_DIS_K45_RNA_MIz14_.AC.TC[AG]G[ACG]	FIRE1KB3p_648	CL_FIRE1KB3p_95
FIRE1KB3p_1301	TCGA_THYMOMA_DIS_K45_RNA_MIz22_.[AG]CATCA[GT].	FIRE1KB3p_654	CL_FIRE1KB3p_96
FIRE1KB3p_1452	TCGA_MELANOMA_DIS_K40_RNA_MIz42_[AGT]ACA[AGT]C[AG][GT][AT]	FIRE1KB3p_654	CL_FIRE1KB3p_96
FIRE1KB3p_1681	TCGA_LUNG_AD_DIS_K45_RNA_MIz10_[AGT]CA[GT]CAA[CT][CGT]	FIRE1KB3p_654	CL_FIRE1KB3p_96
FIRE1KB3p_230	TCGA_KIDNEY_DIS_K45_RNA_MIz18_.ACA[AT]CAT.	FIRE1KB3p_654	CL_FIRE1KB3p_96
FIRE1KB3p_2308	TCGA_AML_DIS_K40_RNA_MIz21_[AGT]TAA[CG]A[GT]C[AGT]	FIRE1KB3p_654	CL_FIRE1KB3p_96
FIRE1KB3p_240	TCGA_BREAST_CON_LOG2R_bins25_RNA_MIz21_.[AC]AC[AT]GCA[ACT]	FIRE1KB3p_654	CL_FIRE1KB3p_96
FIRE1KB3p_252	TCGA_BLADDER_DIS_K45_RNA_MIz9_.ACA[CG][CG]AT[ACT]	FIRE1KB3p_654	CL_FIRE1KB3p_96
FIRE1KB3p_2637	TCGA_LIVER_DIS_K40_RNA_MIz12_[AT]AT[AG][CG][AC]GC.	FIRE1KB3p_654	CL_FIRE1KB3p_96
FIRE1KB3p_267	TCGA_COLON_DIS_K40_RNA_MIz13_.ACAGCA[ACT].	FIRE1KB3p_654	CL_FIRE1KB3p_96
FIRE1KB3p_2706	TCGA_BREAST_DIS_K45_RNA_MIz21_[AT]C[AG][AT][CG]AGT.	FIRE1KB3p_654	CL_FIRE1KB3p_96
FIRE1KB3p_2831	TCGA_STOMACH_DIS_K10_RNA_MIz35_[AT][CT]AGCAA[CT].	FIRE1KB3p_654	CL_FIRE1KB3p_96
FIRE1KB3p_298	TCGA_THYROID_DIS_K40_RNA_MIz12_.ACATCA[CT].	FIRE1KB3p_654	CL_FIRE1KB3p_96
FIRE1KB3p_3148	TCGA_PARAGANGLIOMA_DIS_K40_RNA_MIz14_.CA[ACT][AC]GC[AG][ACT]	FIRE1KB3p_654	CL_FIRE1KB3p_96
FIRE1KB3p_3222	TCGA_THYROID_DIS_K40_RNA_MIz9_.CACAG[AC]A.	FIRE1KB3p_654	CL_FIRE1KB3p_96
FIRE1KB3p_3230	TCGA_LUNG_AD_DIS_K45_RNA_MIz11_.CACATC[ACT].	FIRE1KB3p_654	CL_FIRE1KB3p_96
FIRE1KB3p_3376	TCGA_GBM_DIS_K10_RNA_MIz11_.CAGTGAC.	FIRE1KB3p_654	CL_FIRE1KB3p_96
FIRE1KB3p_466	TCGA_LUNG_SQ_DIS_K45_RNA_MIz15_[ACG]C[ACG]GC[AT]A[ACT][ACG]	FIRE1KB3p_654	CL_FIRE1KB3p_96
FIRE1KB3p_5047	TCGA_MELANOMA_DIS_K40_RNA_MIz23_.TA[AT][CG]AGC[AGT]	FIRE1KB3p_654	CL_FIRE1KB3p_96
FIRE1KB3p_5061	TCGA_PANCREATIC_DIS_K10_RNA_MIz18_.TAC[ACG]GCA.	FIRE1KB3p_654	CL_FIRE1KB3p_96
FIRE1KB3p_5066	TCGA_GLIOMA_DIS_K10_RNA_MIz12_.TACAGCA.	FIRE1KB3p_654	CL_FIRE1KB3p_96
FIRE1KB3p_5072	TCGA_HEAD_NECK_DIS_K40_RNA_MIz9_.TACATC[AG].	FIRE1KB3p_654	CL_FIRE1KB3p_96
FIRE1KB3p_615	TCGA_SARCOMA_DIS_K45_RNA_MIz10_[ACT]AACA[GT]C[AG][ACT]	FIRE1KB3p_654	CL_FIRE1KB3p_96
FIRE1KB3p_654	TCGA_PANCREATIC_DIS_K45_RNA_MIz33_.[ACT]ACA[GT]CA.	FIRE1KB3p_654	CL_FIRE1KB3p_96
FIRE1KB3p_655	TCGA_LUNG_SQ_DIS_K45_RNA_MIz18_[ACT]ACAT[CGT][AG]C[ACT]	FIRE1KB3p_654	CL_FIRE1KB3p_96
FIRE1KB3p_656	TCGA_STOMACH_DIS_K45_RNA_MIz19_[ACT]ACAT[CT]AG.	FIRE1KB3p_654	CL_FIRE1KB3p_96
FIRE1KB3p_1573	TCGA_MELANOMA_DIS_K40_RNA_MIz10_[AGT][AT]AC[CG][CG]AT.	FIRE1KB3p_660	CL_FIRE1KB3p_97
FIRE1KB3p_1721	TCGA_SARCOMA_DIS_K45_RNA_MIz12_[AGT]C[CG]CAT[GT][AT][AT]	FIRE1KB3p_660	CL_FIRE1KB3p_97
FIRE1KB3p_2729	TCGA_PROSTATE_DIS_K40_RNA_MIz22_.[AT]CCAAT[CGT].	FIRE1KB3p_660	CL_FIRE1KB3p_97
FIRE1KB3p_313	TCGA_PANCREATIC_DIS_K45_RNA_MIz13_.ACCAAT[GT].	FIRE1KB3p_660	CL_FIRE1KB3p_97
FIRE1KB3p_338	TCGA_LUNG_AD_DIS_K45_RNA_MIz9_.AC[CG][ACG][AC]GT[AGT]	FIRE1KB3p_660	CL_FIRE1KB3p_97
FIRE1KB3p_356	TCGA_TESTICULAR_DIS_K45_RNA_MIz10_.ACC[GT]A[GT][GT].	FIRE1KB3p_660	CL_FIRE1KB3p_97
FIRE1KB3p_371	TCGA_THYROID_DIS_K40_RNA_MIz13_.ACCT[AT]TG.	FIRE1KB3p_660	CL_FIRE1KB3p_97
FIRE1KB3p_4775	TCGA_STOMACH_DIS_K45_RNA_MIz11_[GT][ACT]AC[CG]AAG[AGT]	FIRE1KB3p_660	CL_FIRE1KB3p_97
FIRE1KB3p_5719	TCGA_RECTAL_DIS_K40_RNA_MIz14_.TTAC[CG][CGT]A.	FIRE1KB3p_660	CL_FIRE1KB3p_97
FIRE1KB3p_660	TCGA_UTERINE_ENDOMETRIAL_DIS_K45_RNA_MIz19_[ACT]ACC.A[GT][GT][AGT]	FIRE1KB3p_660	CL_FIRE1KB3p_97
FIRE1KB3p_1335	TCGA_STOMACH_DIS_K45_RNA_MIz27_.[AG]CTAC[CGT][GT][AGT]	FIRE1KB3p_666	CL_FIRE1KB3p_98
FIRE1KB3p_666	TCGA_PANCREATIC_DIS_K45_RNA_MIz25_.ACTAC[CGT][GT].	FIRE1KB3p_666	CL_FIRE1KB3p_98
FIRE1KB3p_670	TCGA_AML_DIS_K40_RNA_MIz30_.ACTAC[CT][AGT].	FIRE1KB3p_666	CL_FIRE1KB3p_98
FIRE1KB3p_704	TCGA_SARCOMA_DIS_K45_RNA_MIz12_[ACT]ACTA[CG]TG.	FIRE1KB3p_666	CL_FIRE1KB3p_98
FIRE1KB3p_370	TCGA_THYMOMA_DIS_K10_RNA_MIz16_.AC[CT]ATCT.	FIRE1KB3p_669	CL_FIRE1KB3p_99
FIRE1KB3p_5153	TCGA_STOMACH_DIS_K10_RNA_MIz20_.TACTA[CGT]C.	FIRE1KB3p_669	CL_FIRE1KB3p_99
FIRE1KB3p_661	TCGA_PANCREATIC_DIS_K10_RNA_MIz16_.[ACT]ACCATC[AT]	FIRE1KB3p_669	CL_FIRE1KB3p_99
FIRE1KB3p_669	TCGA_KIDNEY_DIS_K45_RNA_MIz14_[ACT]AC[CT]A[CGT]CT.	FIRE1KB3p_669	CL_FIRE1KB3p_99
FIRE1KB3p_1117	TCGA_MELANOMA_DIS_K40_RNA_MIz24_.[ACT]TAG[AC]GT[ACT]	FIRE1KB3p_676	CL_FIRE1KB3p_100
FIRE1KB3p_2055	TCGA_KIDNEY_DIS_K45_RNA_MIz10_.AGTG[AT]TC[ACT]	FIRE1KB3p_676	CL_FIRE1KB3p_100
FIRE1KB3p_2139	TCGA_GLIOMA_DIS_K45_RNA_MIz11_[AGT]G[CT]G[CT]TCT[AGT]	FIRE1KB3p_676	CL_FIRE1KB3p_100
FIRE1KB3p_2353	TCGA_MELANOMA_DIS_K40_RNA_MIz35_[AGT]TAG[CGT]G[GT]T.	FIRE1KB3p_676	CL_FIRE1KB3p_100
FIRE1KB3p_2589	TCGA_OVARIAN_DIS_K45_RNA_MIz13_[AT]AG[AT][CG]CTA.	FIRE1KB3p_676	CL_FIRE1KB3p_100
FIRE1KB3p_2600	TCGA_LUNG_AD_DIS_K45_RNA_MIz16_[AT]AG[CT]G[AC][AGT]C[ACT]	FIRE1KB3p_676	CL_FIRE1KB3p_100
FIRE1KB3p_2601	TCGA_STOMACH_DIS_K45_RNA_MIz11_[AT]AG[CT]G[ACT][GT]C.	FIRE1KB3p_676	CL_FIRE1KB3p_100
FIRE1KB3p_2896	TCGA_PANCREATIC_DIS_K45_RNA_MIz9_.[AT]GAGC[GT]A[AT]	FIRE1KB3p_676	CL_FIRE1KB3p_100
FIRE1KB3p_4435	TCGA_MELANOMA_DIS_K40_RNA_MIz15_.G[ACT]AGAGT[AT]	FIRE1KB3p_676	CL_FIRE1KB3p_100
FIRE1KB3p_5217	TCGA_LUNG_SQ_DIS_K45_RNA_MIz14_.T[AG]G[AC]GTT.	FIRE1KB3p_676	CL_FIRE1KB3p_100
FIRE1KB3p_676	TCGA_PROSTATE_DIS_K40_RNA_MIz26_[ACT][AC]G[AT]G[CT]T[AC].	FIRE1KB3p_676	CL_FIRE1KB3p_100
FIRE1KB3p_2762	TCGA_MELANOMA_DIS_K5_RNA_MIz19_[AT]CCTTATG.	FIRE1KB3p_679	CL_FIRE1KB3p_101
FIRE1KB3p_679	TCGA_LUNG_AD_DIS_K45_RNA_MIz25_[ACT][ACG]C[CT]TAT[CG].	FIRE1KB3p_679	CL_FIRE1KB3p_101
FIRE1KB3p_756	TCGA_AML_DIS_K40_RNA_MIz11_[ACT][AG]CTTA[CT]G.	FIRE1KB3p_679	CL_FIRE1KB3p_101
FIRE1KB3p_3876	TCGA_LUNG_SQ_DIS_K45_RNA_MIz15_.[CG]TCAAA[CG].	FIRE1KB3p_690	CL_FIRE1KB3p_102
FIRE1KB3p_4844	TCGA_UTERINE_ENDOMETRIAL_DIS_K10_RNA_MIz11_.GTC[AGT]AAG.	FIRE1KB3p_690	CL_FIRE1KB3p_102
FIRE1KB3p_5349	TCGA_THYROID_DIS_K40_RNA_MIz9_.TCAAAG[CG].	FIRE1KB3p_690	CL_FIRE1KB3p_102
FIRE1KB3p_690	TCGA_MELANOMA_DIS_K40_RNA_MIz22_[ACT][ACG]TCAAAG.	FIRE1KB3p_690	CL_FIRE1KB3p_102
FIRE1KB3p_772	TCGA_LUNG_AD_DIS_K45_RNA_MIz23_[ACT][AG]TCA[AT]AG.	FIRE1KB3p_690	CL_FIRE1KB3p_102
FIRE1KB3p_921	TCGA_STOMACH_DIS_K45_RNA_MIz22_[ACT][CG]T[CG]AA[AC]G.	FIRE1KB3p_690	CL_FIRE1KB3p_102
FIRE1KB3p_2405	TCGA_KIDNEY_DIS_K10_RNA_MIz10_.AGTT[CG]GA.	FIRE1KB3p_698	CL_FIRE1KB3p_103
FIRE1KB3p_460	TCGA_LUNG_SQ_DIS_K10_RNA_MIz14_.[AC]G[AT]T[CG]GA.	FIRE1KB3p_698	CL_FIRE1KB3p_103
FIRE1KB3p_4881	TCGA_LIVER_DIS_K40_RNA_MIz10_.GT[CT]GGA[ACT][AGT]	FIRE1KB3p_698	CL_FIRE1KB3p_103
FIRE1KB3p_698	TCGA_STOMACH_DIS_K10_RNA_MIz14_[ACT][AC]GTTGGA.	FIRE1KB3p_698	CL_FIRE1KB3p_103
FIRE1KB3p_70	TCGA_PANCREATIC_DIS_K45_RNA_MIz12_.A[AC]GTTG[CG].	FIRE1KB3p_698	CL_FIRE1KB3p_103
FIRE1KB3p_769	TCGA_THYMOMA_DIS_K45_RNA_MIz18_[ACT]AGT[ACT]GG[ACT].	FIRE1KB3p_698	CL_FIRE1KB3p_103
FIRE1KB3p_788	TCGA_ESOPHAGEAL_DIS_K45_RNA_MIz9_[ACT]AGTTGG[AGT].	FIRE1KB3p_698	CL_FIRE1KB3p_103
FIRE1KB3p_1260	TCGA_PANCREATIC_DIS_K45_RNA_MIz13_.AG[AGT]TTGC.	FIRE1KB3p_699	CL_FIRE1KB3p_104
FIRE1KB3p_4011	TCGA_LUNG_AD_DIS_K45_RNA_MIz14_.[CG]TTTGC[AG].	FIRE1KB3p_699	CL_FIRE1KB3p_104
FIRE1KB3p_611	TCGA_LUNG_SQ_DIS_K45_RNA_MIz8_.AC[GT]TTGC.	FIRE1KB3p_699	CL_FIRE1KB3p_104
FIRE1KB3p_699	TCGA_STOMACH_DIS_K45_RNA_MIz16_[ACT]A[CG]TTTGC.	FIRE1KB3p_699	CL_FIRE1KB3p_104
FIRE1KB3p_724	TCGA_MELANOMA_DIS_K40_RNA_MIz11_[ACT]ACTT[ACT]GC[ACT]	FIRE1KB3p_699	CL_FIRE1KB3p_104
FIRE1KB3p_324	TCGA_THYROID_DIS_K40_RNA_MIz8_.[AC]CATT[CG]G.	FIRE1KB3p_710	CL_FIRE1KB3p_105
FIRE1KB3p_3487	TCGA_STOMACH_DIS_K10_RNA_MIz26_.CATTG[CG]T.	FIRE1KB3p_710	CL_FIRE1KB3p_105
FIRE1KB3p_5510	TCGA_MELANOMA_DIS_K40_RNA_MIz39_.T[CT]CATTG.	FIRE1KB3p_710	CL_FIRE1KB3p_105
FIRE1KB3p_710	TCGA_SARCOMA_DIS_K45_RNA_MIz23_[ACT][ACT]CATTG[CG].	FIRE1KB3p_710	CL_FIRE1KB3p_105
FIRE1KB3p_868	TCGA_PANCREATIC_DIS_K45_RNA_MIz12_[ACT]CATTGC[AT].	FIRE1KB3p_710	CL_FIRE1KB3p_105
FIRE1KB3p_1900	TCGA_BLADDER_DIS_K45_RNA_MIz11_[AGT]CTGT[AC]G[CGT].	FIRE1KB3p_720	CL_FIRE1KB3p_106
FIRE1KB3p_711	TCGA_MELANOMA_DIS_K40_RNA_MIz15_[ACT]ACT[CG]TAG.	FIRE1KB3p_720	CL_FIRE1KB3p_106
FIRE1KB3p_717	TCGA_LUNG_SQ_DIS_K45_RNA_MIz13_[ACT]ACTG[AGT]AG.	FIRE1KB3p_720	CL_FIRE1KB3p_106
FIRE1KB3p_720	TCGA_COLON_DIS_K40_RNA_MIz9_[ACT]ACTGTAG.	FIRE1KB3p_720	CL_FIRE1KB3p_106
FIRE1KB3p_722	TCGA_STOMACH_DIS_K45_RNA_MIz24_[ACT]ACT[GT][CT]AG.	FIRE1KB3p_720	CL_FIRE1KB3p_106
FIRE1KB3p_1510	TCGA_BLADDER_DIS_K45_RNA_MIz12_[AGT]ACTAG[AG][AG].	FIRE1KB3p_730	CL_FIRE1KB3p_107
FIRE1KB3p_404	TCGA_PROSTATE_CON_LOG2R_bins25_RNA_MIz25_.[ACG]AC[AT]AGA[AG]	FIRE1KB3p_730	CL_FIRE1KB3p_107
FIRE1KB3p_667	TCGA_BREAST_DIS_K45_RNA_MIz17_[ACT]AC[CT][AC]GAA[AGT]	FIRE1KB3p_730	CL_FIRE1KB3p_107
FIRE1KB3p_730	TCGA_LUNG_SQ_DIS_K45_RNA_MIz12_.ACTAGA[AG].	FIRE1KB3p_730	CL_FIRE1KB3p_107
FIRE1KB3p_751	TCGA_UTERINE_ENDOMETRIAL_DIS_K45_RNA_MIz16_[ACT][AG]CTAG[ACG]A.	FIRE1KB3p_730	CL_FIRE1KB3p_107
FIRE1KB3p_1609	TCGA_PANCREATIC_DIS_K45_RNA_MIz10_[AGT]ATGA[ACG]TC.	FIRE1KB3p_733	CL_FIRE1KB3p_108
FIRE1KB3p_1849	TCGA_UTERINE_ENDOMETRIAL_DIS_K45_RNA_MIz11_[AGT]CTAA[AT][CT]C[AT]	FIRE1KB3p_733	CL_FIRE1KB3p_108
FIRE1KB3p_2517	TCGA_MELANOMA_DIS_K40_RNA_MIz32_[AT]A[AT]GA[ACT]TC[AT]	FIRE1KB3p_733	CL_FIRE1KB3p_108
FIRE1KB3p_2771	TCGA_LIVER_DIS_K40_RNA_MIz22_.AT[CG][AG][CT]TC[AGT]	FIRE1KB3p_733	CL_FIRE1KB3p_108
FIRE1KB3p_4059	TCGA_BREAST_DIS_K45_RNA_MIz29_.CTAAT[CT][CG].	FIRE1KB3p_733	CL_FIRE1KB3p_108
FIRE1KB3p_4102	TCGA_THYROID_DIS_K40_RNA_MIz15_.[CT][AG]ACTC[AG].	FIRE1KB3p_733	CL_FIRE1KB3p_108
FIRE1KB3p_445	TCGA_PROSTATE_CON_LOG2R_bins25_RNA_MIz13_[ACG]ATAA[CG][CT]C[ACT]	FIRE1KB3p_733	CL_FIRE1KB3p_108
FIRE1KB3p_4998	TCGA_STOMACH_DIS_K45_RNA_MIz19_.TAAC[AGT]CA.	FIRE1KB3p_733	CL_FIRE1KB3p_108
FIRE1KB3p_5237	TCGA_RECTAL_DIS_K40_RNA_MIz17_.T[AGT]ACTC[AG].	FIRE1KB3p_733	CL_FIRE1KB3p_108
FIRE1KB3p_5588	TCGA_CERVICAL_DIS_K45_RNA_MIz16_.TGAT[CT]C[ACG][ACT]	FIRE1KB3p_733	CL_FIRE1KB3p_108
FIRE1KB3p_733	TCGA_PROSTATE_DIS_K40_RNA_MIz39_.[AC]T[AG]A[CT]TC.	FIRE1KB3p_733	CL_FIRE1KB3p_108
FIRE1KB3p_1232	TCGA_GBM_DIS_K45_RNA_MIz20_.AG[AC]T[AT]CA.	FIRE1KB3p_737	CL_FIRE1KB3p_109
FIRE1KB3p_1253	TCGA_LUNG_SQ_DIS_K45_RNA_MIz14_.AG[AG]T[AT]CA[CGT]	FIRE1KB3p_737	CL_FIRE1KB3p_109
FIRE1KB3p_1277	TCGA_ESOPHAGEAL_DIS_K45_RNA_MIz14_.AG[AT]TTC[AG].	FIRE1KB3p_737	CL_FIRE1KB3p_109
FIRE1KB3p_441	TCGA_LUNG_SQ_DIS_K10_RNA_MIz39_.[AC]GA[GT][AT]CA.	FIRE1KB3p_737	CL_FIRE1KB3p_109
FIRE1KB3p_442	TCGA_LIVER_DIS_K40_RNA_MIz12_.[AC]GA[GT]TCA.	FIRE1KB3p_737	CL_FIRE1KB3p_109
FIRE1KB3p_456	TCGA_BLADDER_DIS_K45_RNA_MIz12_.[AC]GAT[CGT]CA.	FIRE1KB3p_737	CL_FIRE1KB3p_109
FIRE1KB3p_530	TCGA_PARAGANGLIOMA_DIS_K40_RNA_MIz9_.[ACG]GATTCA.	FIRE1KB3p_737	CL_FIRE1KB3p_109
FIRE1KB3p_737	TCGA_STOMACH_DIS_K45_RNA_MIz12_[ACT]AG[AG]TTCA[AGT]	FIRE1KB3p_737	CL_FIRE1KB3p_109
FIRE1KB3p_1438	TCGA_BREAST_DIS_K45_RNA_MIz15_[AGT]A[AG]GTG[AT]G[ACT]	FIRE1KB3p_786	CL_FIRE1KB3p_110
FIRE1KB3p_1568	TCGA_THYROID_DIS_K40_RNA_MIz13_[AGT][AG]TTGAGT.	FIRE1KB3p_786	CL_FIRE1KB3p_110
FIRE1KB3p_1622	TCGA_THYMOMA_DIS_K45_RNA_MIz26_.[AGT]ATTGAG[ACT]	FIRE1KB3p_786	CL_FIRE1KB3p_110
FIRE1KB3p_205	TCGA_MELANOMA_DIS_K40_RNA_MIz18_.AATTGAG.	FIRE1KB3p_786	CL_FIRE1KB3p_110
FIRE1KB3p_2675	TCGA_PROSTATE_DIS_K40_RNA_MIz19_.[AT]ATTGAG.	FIRE1KB3p_786	CL_FIRE1KB3p_110
FIRE1KB3p_3380	TCGA_MELANOMA_DIS_K40_RNA_MIz8_.CAGTGCG[CGT]	FIRE1KB3p_786	CL_FIRE1KB3p_110
FIRE1KB3p_4128	TCGA_LUNG_SQ_DIS_K45_RNA_MIz15_.[CT][AG]TTGAG.	FIRE1KB3p_786	CL_FIRE1KB3p_110
FIRE1KB3p_4149	TCGA_AML_DIS_K40_RNA_MIz16_.[CT]ATTGAG.	FIRE1KB3p_786	CL_FIRE1KB3p_110
FIRE1KB3p_608	TCGA_PARAGANGLIOMA_DIS_K40_RNA_MIz12_.A[CGT]TGAGT.	FIRE1KB3p_786	CL_FIRE1KB3p_110
FIRE1KB3p_786	TCGA_KIDNEY_DIS_K45_RNA_MIz29_.[ACT]A[GT]TG[AC]G[ACT]	FIRE1KB3p_786	CL_FIRE1KB3p_110
FIRE1KB3p_1128	TCGA_STOMACH_DIS_K10_RNA_MIz11_[ACT]T[AT]ACCGT.	FIRE1KB3p_790	CL_FIRE1KB3p_111
FIRE1KB3p_1410	TCGA_BLADDER_DIS_K45_RNA_MIz8_[AGT]AAACCC[AGT][ACT]	FIRE1KB3p_790	CL_FIRE1KB3p_111
FIRE1KB3p_3032	TCGA_PANCREATIC_DIS_K45_RNA_MIz10_[AT]TAC[CG][CG]T[ACT].	FIRE1KB3p_790	CL_FIRE1KB3p_111
FIRE1KB3p_5058	TCGA_CERVICAL_DIS_K45_RNA_MIz9_.TAC[AC]CTA.	FIRE1KB3p_790	CL_FIRE1KB3p_111
FIRE1KB3p_790	TCGA_LIVER_DIS_K40_RNA_MIz15_[ACT][AT]ACC[CG]T[ACT].	FIRE1KB3p_790	CL_FIRE1KB3p_111
FIRE1KB3p_1323	TCGA_SARCOMA_DIS_K45_RNA_MIz20_.[AG]C[GT]AT[AGT]G[AGT]	FIRE1KB3p_792	CL_FIRE1KB3p_112
FIRE1KB3p_2825	TCGA_GLIOMA_DIS_K45_RNA_MIz21_[AT]CTA[CT][ACG]G[ACG].	FIRE1KB3p_792	CL_FIRE1KB3p_112
FIRE1KB3p_366	TCGA_TESTICULAR_DIS_K45_RNA_MIz13_.AC[CT]A[CT]AG.	FIRE1KB3p_792	CL_FIRE1KB3p_112
FIRE1KB3p_703	TCGA_GBM_DIS_K45_RNA_MIz16_.ACT[AC]TA[CG][ACT]	FIRE1KB3p_792	CL_FIRE1KB3p_112
FIRE1KB3p_792	TCGA_THYROID_DIS_K40_RNA_MIz9_.ACTAT[AC]G.	FIRE1KB3p_792	CL_FIRE1KB3p_112
FIRE1KB3p_792	TCGA_LUNG_AD_DIS_K45_RNA_MIz9_.ACTAT[AC]G.	FIRE1KB3p_792	CL_FIRE1KB3p_112
FIRE1KB3p_795	TCGA_MELANOMA_DIS_K40_RNA_MIz31_.ACTAT[ACT]G.	FIRE1KB3p_792	CL_FIRE1KB3p_112
FIRE1KB3p_2650	TCGA_COLON_DIS_K40_RNA_MIz11_.ATAT[CG]AC.	FIRE1KB3p_796	CL_FIRE1KB3p_113
FIRE1KB3p_2997	TCGA_SARCOMA_DIS_K45_RNA_MIz16_.[AT][GT]ATGAC.	FIRE1KB3p_796	CL_FIRE1KB3p_113
FIRE1KB3p_3036	TCGA_PANCREATIC_DIS_K45_RNA_MIz18_[AT]T[ACG]TGAC[CT].	FIRE1KB3p_796	CL_FIRE1KB3p_113
FIRE1KB3p_4827	TCGA_CERVICAL_DIS_K45_RNA_MIz14_.[GT]ATGAC[ACG].	FIRE1KB3p_796	CL_FIRE1KB3p_113
FIRE1KB3p_707	TCGA_STOMACH_DIS_K45_RNA_MIz24_[ACT]A[CT]ATGA[CG].	FIRE1KB3p_796	CL_FIRE1KB3p_113
FIRE1KB3p_794	TCGA_RECTAL_DIS_K40_RNA_MIz12_[ACT]AT[ACT][CT]GAC[ACT]	FIRE1KB3p_796	CL_FIRE1KB3p_113
FIRE1KB3p_796	TCGA_STOMACH_DIS_K10_RNA_MIz23_[ACT]ATA[CT]GAC[ACT]	FIRE1KB3p_796	CL_FIRE1KB3p_113
FIRE1KB3p_798	TCGA_GBM_DIS_K45_RNA_MIz18_[ACT]AT[AG][CT][CG]AC[ACT]	FIRE1KB3p_796	CL_FIRE1KB3p_113
FIRE1KB3p_1498	TCGA_PANCREATIC_DIS_K45_RNA_MIz15_.[AGT]AC[GT]ATC.	FIRE1KB3p_800	CL_FIRE1KB3p_114
FIRE1KB3p_2809	TCGA_BREAST_DIS_K45_RNA_MIz26_[AT]C[GT][AG]TC[AG][AGT].	FIRE1KB3p_800	CL_FIRE1KB3p_114
FIRE1KB3p_3916	TCGA_THYROID_DIS_K40_RNA_MIz15_[CGT].CTATC[ACG].	FIRE1KB3p_800	CL_FIRE1KB3p_114
FIRE1KB3p_665	TCGA_KIDNEY_DIS_K45_RNA_MIz24_[ACT]AC[CGT][AG][AT]CA.	FIRE1KB3p_800	CL_FIRE1KB3p_114
FIRE1KB3p_800	TCGA_STOMACH_DIS_K45_RNA_MIz8_.ACTATCA.	FIRE1KB3p_800	CL_FIRE1KB3p_114
FIRE1KB3p_844	TCGA_RECTAL_DIS_K40_RNA_MIz19_[ACT]CAC[GT]A.[AC].	FIRE1KB3p_800	CL_FIRE1KB3p_114
FIRE1KB3p_1383	TCGA_PANCREATIC_DIS_K45_RNA_MIz10_.AGG[CGT]TGA[ACT]	FIRE1KB3p_813	CL_FIRE1KB3p_115
FIRE1KB3p_2186	TCGA_LIVER_DIS_K40_RNA_MIz12_[AGT]GGTGA[AT][CT].	FIRE1KB3p_813	CL_FIRE1KB3p_115
FIRE1KB3p_2800	TCGA_PANCREATIC_DIS_K45_RNA_MIz12_[AT][CG]GTGA[ACT][AG][ACT]	FIRE1KB3p_813	CL_FIRE1KB3p_115
FIRE1KB3p_3069	TCGA_LUNG_AD_DIS_K45_RNA_MIz10_[AT]T[CGT][CG]GTGA.	FIRE1KB3p_813	CL_FIRE1KB3p_115
FIRE1KB3p_450	TCGA_GBM_DIS_K45_RNA_MIz14_[ACG][AT]A[CG][CG]GTG.	FIRE1KB3p_813	CL_FIRE1KB3p_115
FIRE1KB3p_4631	TCGA_RECTAL_DIS_K40_RNA_MIz9_.G[CG]GT[AGT]AA.	FIRE1KB3p_813	CL_FIRE1KB3p_115
FIRE1KB3p_586	TCGA_GLIOMA_DIS_K45_RNA_MIz10_.A[CGT][CG]GTGA.	FIRE1KB3p_813	CL_FIRE1KB3p_115
FIRE1KB3p_813	TCGA_BREAST_DIS_K45_RNA_MIz20_[ACT][AT].[CG]G[CT]GA[ACT]	FIRE1KB3p_813	CL_FIRE1KB3p_115
FIRE1KB3p_1196	TCGA_THYROID_DIS_K40_RNA_MIz12_.[AG]AACTAG.	FIRE1KB3p_817	CL_FIRE1KB3p_116
FIRE1KB3p_2197	TCGA_LUNG_AD_DIS_K45_RNA_MIz11_[AGT][GT]AACTAG.	FIRE1KB3p_817	CL_FIRE1KB3p_116
FIRE1KB3p_2570	TCGA_LIVER_DIS_K40_RNA_MIz15_.AT[ACT]CTAG.	FIRE1KB3p_817	CL_FIRE1KB3p_116
FIRE1KB3p_4956	TCGA_ESOPHAGEAL_DIS_K45_RNA_MIz8_.[GT]TCTAGT.	FIRE1KB3p_817	CL_FIRE1KB3p_116
FIRE1KB3p_5312	TCGA_PANCREATIC_DIS_K45_RNA_MIz12_.T[AT]CTAG[CG].	FIRE1KB3p_817	CL_FIRE1KB3p_116
FIRE1KB3p_5504	TCGA_HEAD_NECK_DIS_K40_RNA_MIz20_.TCTAG[CGT][CT].	FIRE1KB3p_817	CL_FIRE1KB3p_116
FIRE1KB3p_5515	TCGA_PANCREATIC_DIS_K45_RNA_MIz14_.T[CT]CTAGT[CGT]	FIRE1KB3p_817	CL_FIRE1KB3p_116
FIRE1KB3p_605	TCGA_GBM_DIS_K45_RNA_MIz17_.A[CGT]TAG[GT]C[ACT]	FIRE1KB3p_817	CL_FIRE1KB3p_116
FIRE1KB3p_63	TCGA_PROSTATE_CON_LOG2R_bins25_RNA_MIz12_.AAC[GT]AG[CT].	FIRE1KB3p_817	CL_FIRE1KB3p_116
FIRE1KB3p_71	TCGA_PANCREATIC_DIS_K45_RNA_MIz8_.AACTA[AG]C.	FIRE1KB3p_817	CL_FIRE1KB3p_116
FIRE1KB3p_817	TCGA_BLADDER_DIS_K45_RNA_MIz27_[ACT][AT]CTAG[CGT][CT].	FIRE1KB3p_817	CL_FIRE1KB3p_116
FIRE1KB3p_3125	TCGA_HEAD_NECK_DIS_K40_RNA_MIz13_.CAAATA[CG].	FIRE1KB3p_835	CL_FIRE1KB3p_117
FIRE1KB3p_3316	TCGA_UTERINE_ENDOMETRIAL_DIS_K45_RNA_MIz12_.C[AG][AG]A[GT]AC[ACT]	FIRE1KB3p_835	CL_FIRE1KB3p_117
FIRE1KB3p_835	TCGA_CERVICAL_DIS_K45_RNA_MIz7_[ACT]CAAATAC.	FIRE1KB3p_835	CL_FIRE1KB3p_117
FIRE1KB3p_836	TCGA_LUNG_SQ_DIS_K45_RNA_MIz12_[ACT]CA[AC]A[CT]AC.	FIRE1KB3p_835	CL_FIRE1KB3p_117
FIRE1KB3p_1270	TCGA_PROSTATE_DIS_K40_RNA_MIz23_.[AG][AT]CAAGA.	FIRE1KB3p_837	CL_FIRE1KB3p_118
FIRE1KB3p_239	TCGA_COLON_DIS_K40_RNA_MIz15_.AC[AC]ATG[AG][ACT]	FIRE1KB3p_837	CL_FIRE1KB3p_118
FIRE1KB3p_2683	TCGA_LUNG_SQ_DIS_K45_RNA_MIz12_.ATCAAG[AC].	FIRE1KB3p_837	CL_FIRE1KB3p_118
FIRE1KB3p_2685	TCGA_STOMACH_DIS_K45_RNA_MIz31_.ATCA[AGT]G[AG].	FIRE1KB3p_837	CL_FIRE1KB3p_118
FIRE1KB3p_2698	TCGA_CERVICAL_DIS_K45_RNA_MIz14_.ATC[ACT]AGA.	FIRE1KB3p_837	CL_FIRE1KB3p_118
FIRE1KB3p_2701	TCGA_PANCREATIC_DIS_K45_RNA_MIz25_.ATCA.GA.	FIRE1KB3p_837	CL_FIRE1KB3p_118
FIRE1KB3p_2703	TCGA_KIDNEY_DIS_K45_RNA_MIz22_.ATC[AG][AG][CG]A[AGT]	FIRE1KB3p_837	CL_FIRE1KB3p_118
FIRE1KB3p_2713	TCGA_GBM_DIS_K45_RNA_MIz13_.ATCA[GT]GA[AGT]	FIRE1KB3p_837	CL_FIRE1KB3p_118
FIRE1KB3p_365	TCGA_RECTAL_DIS_K5_RNA_MIz30_.AC[CT]A[CGT]GA[ACT]	FIRE1KB3p_837	CL_FIRE1KB3p_118
FIRE1KB3p_3667	TCGA_RECTAL_DIS_K40_RNA_MIz16_.[CG]A[AC][AC]AGG[AT]	FIRE1KB3p_837	CL_FIRE1KB3p_118
FIRE1KB3p_3824	TCGA_LUNG_SQ_DIS_K45_RNA_MIz10_[CGT][ACG]ACCAAG[ACG]	FIRE1KB3p_837	CL_FIRE1KB3p_118
FIRE1KB3p_837	TCGA_BLADDER_DIS_K45_RNA_MIz22_.A[CT]CA[AGT]GA.	FIRE1KB3p_837	CL_FIRE1KB3p_118
FIRE1KB3p_845	TCGA_BREAST_DIS_K45_RNA_MIz18_.A[CT]C[ACG]TGA[AT]	FIRE1KB3p_837	CL_FIRE1KB3p_118
FIRE1KB3p_1514	TCGA_AML_DIS_K40_RNA_MIz16_[AGT]ACTCA[AC].[AT]	FIRE1KB3p_846	CL_FIRE1KB3p_119
FIRE1KB3p_1648	TCGA_MELANOMA_DIS_K40_RNA_MIz38_[AGT]CAC[AT]T[ACG]T[AT]	FIRE1KB3p_846	CL_FIRE1KB3p_119
FIRE1KB3p_1689	TCGA_AML_DIS_K40_RNA_MIz18_[AGT]CATA[AT][AC]C[ACT]	FIRE1KB3p_846	CL_FIRE1KB3p_119
FIRE1KB3p_3212	TCGA_THYMOMA_DIS_K45_RNA_MIz27_.CACA[ACT]AT.	FIRE1KB3p_846	CL_FIRE1KB3p_119
FIRE1KB3p_3218	TCGA_BLADDER_DIS_K45_RNA_MIz17_.CAC[ACG][AC]AT.	FIRE1KB3p_846	CL_FIRE1KB3p_119
FIRE1KB3p_3229	TCGA_PANCREATIC_DIS_K45_RNA_MIz17_.CACAT[AG]T.	FIRE1KB3p_846	CL_FIRE1KB3p_119
FIRE1KB3p_3236	TCGA_GBM_DIS_K45_RNA_MIz21_.C[AC]CAA[AGT]T.	FIRE1KB3p_846	CL_FIRE1KB3p_119
FIRE1KB3p_3305	TCGA_TESTICULAR_DIS_K45_RNA_MIz13_.C[AG]A[AT]T[CG]C.	FIRE1KB3p_846	CL_FIRE1KB3p_119
FIRE1KB3p_3331	TCGA_OVARIAN_DIS_K45_RNA_MIz16_.C[AG]C[AC]AA[GT][CGT]	FIRE1KB3p_846	CL_FIRE1KB3p_119
FIRE1KB3p_3427	TCGA_MELANOMA_DIS_K40_RNA_MIz37_.CATAT[CG][GT][AGT]	FIRE1KB3p_846	CL_FIRE1KB3p_119
FIRE1KB3p_357	TCGA_AML_DIS_K5_RNA_MIz59_.[AC][CG]TC[ACG]TA[AT]	FIRE1KB3p_846	CL_FIRE1KB3p_119
FIRE1KB3p_3882	TCGA_AML_DIS_K40_RNA_MIz18_.[CGT]CACAAA[AGT]	FIRE1KB3p_846	CL_FIRE1KB3p_119
FIRE1KB3p_405	TCGA_STOMACH_DIS_K45_RNA_MIz21_[ACG]AC.CACA.	FIRE1KB3p_846	CL_FIRE1KB3p_119
FIRE1KB3p_4069	TCGA_MELANOMA_DIS_K40_RNA_MIz45_.CT[AC][AT][CG]AT[AT]	FIRE1KB3p_846	CL_FIRE1KB3p_119
FIRE1KB3p_41	TCGA_COLON_DIS_K40_RNA_MIz8_.AAC[CT]CAA[ACG]	FIRE1KB3p_846	CL_FIRE1KB3p_119
FIRE1KB3p_4156	TCGA_MELANOMA_DIS_K40_RNA_MIz30_.CTCA[AT]AT.	FIRE1KB3p_846	CL_FIRE1KB3p_119
FIRE1KB3p_5367	TCGA_STOMACH_DIS_K45_RNA_MIz11_.TCACATA.	FIRE1KB3p_846	CL_FIRE1KB3p_119
FIRE1KB3p_5772	TCGA_ESOPHAGEAL_DIS_K45_RNA_MIz11_.TTC[CGT]C[AG]A.	FIRE1KB3p_846	CL_FIRE1KB3p_119
FIRE1KB3p_846	TCGA_KIDNEY_DIS_K45_RNA_MIz31_[ACT]C[ACT]CA[ACT]AT.	FIRE1KB3p_846	CL_FIRE1KB3p_119
FIRE1KB3p_939	TCGA_PROSTATE_DIS_K40_RNA_MIz17_[ACT]CTC[AG][AGT]AT[AGT]	FIRE1KB3p_846	CL_FIRE1KB3p_119
FIRE1KB3p_1707	TCGA_MELANOMA_DIS_K40_RNA_MIz9_[AGT]CC[AC]GAT[AT][AGT]	FIRE1KB3p_853	CL_FIRE1KB3p_120
FIRE1KB3p_1868	TCGA_CERVICAL_DIS_K45_RNA_MIz11_[AGT][CT]AG[AG]TCT.	FIRE1KB3p_853	CL_FIRE1KB3p_120
FIRE1KB3p_242	TCGA_PROSTATE_CON_LOG2R_bins10_RNA_MIz16_[AC][AC]C[ACG]GATA.	FIRE1KB3p_853	CL_FIRE1KB3p_120
FIRE1KB3p_3324	TCGA_PROSTATE_CON_LOG2R_bins25_RNA_MIz15_.CAGAT[AC][AC].	FIRE1KB3p_853	CL_FIRE1KB3p_120
FIRE1KB3p_3348	TCGA_CERVICAL_DIS_K45_RNA_MIz13_.C[AG][GT]ATCA.	FIRE1KB3p_853	CL_FIRE1KB3p_120
FIRE1KB3p_3696	TCGA_KIDNEY_CON_LOG2R_bins10_RNA_MIz16_.[CG]AGATC[AGT][AGT]	FIRE1KB3p_853	CL_FIRE1KB3p_120
FIRE1KB3p_473	TCGA_BLADDER_DIS_K45_RNA_MIz11_[ACG]CA[GT]ATC[AT].	FIRE1KB3p_853	CL_FIRE1KB3p_120
FIRE1KB3p_4843	TCGA_THYMOMA_DIS_K10_RNA_MIz26_.[GT]CAG[AT]TC.	FIRE1KB3p_853	CL_FIRE1KB3p_120
FIRE1KB3p_843	TCGA_LIVER_DIS_K40_RNA_MIz13_[ACT]C[ACG]GATA[CT].	FIRE1KB3p_853	CL_FIRE1KB3p_120
FIRE1KB3p_853	TCGA_HEAD_NECK_DIS_K40_RNA_MIz20_.[ACT]CAGAT[AC].	FIRE1KB3p_853	CL_FIRE1KB3p_120
FIRE1KB3p_2819	TCGA_COLON_DIS_K40_RNA_MIz14_[AT][CG]TT[AC]CA[AC][AG]	FIRE1KB3p_884	CL_FIRE1KB3p_121
FIRE1KB3p_3275	TCGA_CERVICAL_DIS_K45_RNA_MIz12_.C[AC]T[AC]C[AG]A[AGT]	FIRE1KB3p_884	CL_FIRE1KB3p_121
FIRE1KB3p_3387	TCGA_PROSTATE_DIS_K40_RNA_MIz17_.C[AGT]TAC[AG]A.	FIRE1KB3p_884	CL_FIRE1KB3p_121
FIRE1KB3p_4196	TCGA_LUNG_SQ_DIS_K45_RNA_MIz10_.CT[CT]AC[GT]A[AGT]	FIRE1KB3p_884	CL_FIRE1KB3p_121
FIRE1KB3p_879	TCGA_ESOPHAGEAL_DIS_K45_RNA_MIz20_[ACT]C[CGT]TAC[AG][ACT].	FIRE1KB3p_884	CL_FIRE1KB3p_121
FIRE1KB3p_884	TCGA_HEAD_NECK_DIS_K40_RNA_MIz22_[ACT]C.[CT]AC[AGT]A[ACG]	FIRE1KB3p_884	CL_FIRE1KB3p_121
FIRE1KB3p_3861	TCGA_COLON_DIS_K40_RNA_MIz12_.C[GT][AT]C[CG]AT.	FIRE1KB3p_914	CL_FIRE1KB3p_122
FIRE1KB3p_4080	TCGA_BREAST_DIS_K45_RNA_MIz21_.CTA[CG]CA[AGT][AGT]	FIRE1KB3p_914	CL_FIRE1KB3p_122
FIRE1KB3p_563	TCGA_CERVICAL_DIS_K45_RNA_MIz16_.[AC][GT]ACCA[CT].	FIRE1KB3p_914	CL_FIRE1KB3p_122
FIRE1KB3p_709	TCGA_ESOPHAGEAL_DIS_K45_RNA_MIz13_.[AC]TA[CT]C[AC]T[ACG]	FIRE1KB3p_914	CL_FIRE1KB3p_122
FIRE1KB3p_765	TCGA_SARCOMA_DIS_K45_RNA_MIz15_[ACT][AGT]ACC[AG]T[CG].	FIRE1KB3p_914	CL_FIRE1KB3p_122
FIRE1KB3p_914	TCGA_GLIOMA_DIS_K10_RNA_MIz11_[ACT]C[GT]AC[CG]AT.	FIRE1KB3p_914	CL_FIRE1KB3p_122
FIRE1KB3p_1054	TCGA_STOMACH_DIS_K45_RNA_MIz15_[ACT][GT]ACCTA[CT].	FIRE1KB3p_915	CL_FIRE1KB3p_123
FIRE1KB3p_3819	TCGA_THYMOMA_DIS_K45_RNA_MIz12_.[CGT]ACC[GT]AT.	FIRE1KB3p_915	CL_FIRE1KB3p_123
FIRE1KB3p_915	TCGA_LUNG_SQ_DIS_K45_RNA_MIz11_[ACT][CGT]ACC[GT]A[CT][AGT]	FIRE1KB3p_915	CL_FIRE1KB3p_123
FIRE1KB3p_1138	TCGA_UTERINE_ENDOMETRIAL_DIS_K45_RNA_MIz8_[ACT]TC[CGT]AA[AG]C[AGT]	FIRE1KB3p_922	CL_FIRE1KB3p_124
FIRE1KB3p_1560	TCGA_ESOPHAGEAL_DIS_K45_RNA_MIz16_[AGT][AGT]CTA[AG]GA.	FIRE1KB3p_922	CL_FIRE1KB3p_124
FIRE1KB3p_1723	TCGA_GBM_DIS_K45_RNA_MIz12_[AGT]C[CG]TAT[ACG]A.	FIRE1KB3p_922	CL_FIRE1KB3p_124
FIRE1KB3p_2537	TCGA_CERVICAL_DIS_K45_RNA_MIz17_.[AT][AC]CTA[AC]G.	FIRE1KB3p_922	CL_FIRE1KB3p_124
FIRE1KB3p_3912	TCGA_THYMOMA_DIS_K45_RNA_MIz15_.[CGT]CTAAG[AC][AGT]	FIRE1KB3p_922	CL_FIRE1KB3p_124
FIRE1KB3p_4044	TCGA_BREAST_DIS_K45_RNA_MIz11_.CTAAG[AG][GT].	FIRE1KB3p_922	CL_FIRE1KB3p_124
FIRE1KB3p_4122	TCGA_BLADDER_DIS_K45_RNA_MIz8_.CT[AG]TGAT.	FIRE1KB3p_922	CL_FIRE1KB3p_124
FIRE1KB3p_4185	TCGA_THYROID_DIS_K40_RNA_MIz9_.CT[CG]TA[AC]G.	FIRE1KB3p_922	CL_FIRE1KB3p_124
FIRE1KB3p_4874	TCGA_GLIOMA_DIS_K45_RNA_MIz19_.[GT]CTAAG[AC].	FIRE1KB3p_922	CL_FIRE1KB3p_124
FIRE1KB3p_5355	TCGA_GBM_DIS_K45_RNA_MIz18_.TC.AAGA.	FIRE1KB3p_922	CL_FIRE1KB3p_124
FIRE1KB3p_922	TCGA_PARAGANGLIOMA_DIS_K40_RNA_MIz22_[ACT][CGT]C[GT]A[ACT]G[AC][AGT]	FIRE1KB3p_922	CL_FIRE1KB3p_124
FIRE1KB3p_932	TCGA_BREAST_DIS_K45_RNA_MIz14_.[AC]TCTA[CT]G.	FIRE1KB3p_922	CL_FIRE1KB3p_124
FIRE1KB3p_1159	TCGA_LIVER_DIS_K40_RNA_MIz13_[ACT]TGC[AC][AT]CA.	FIRE1KB3p_941	CL_FIRE1KB3p_125
FIRE1KB3p_1325	TCGA_KIDNEY_DIS_K10_RNA_MIz36_.[AG]C[GT]CATT.	FIRE1KB3p_941	CL_FIRE1KB3p_125
FIRE1KB3p_1764	TCGA_AML_DIS_K40_RNA_MIz18_[AGT][CG]C[AT]CATT[AGT]	FIRE1KB3p_941	CL_FIRE1KB3p_125
FIRE1KB3p_1826	TCGA_GLIOMA_DIS_K10_RNA_MIz31_[AGT][CG]T[ACT]AT[CG]G[AGT]	FIRE1KB3p_941	CL_FIRE1KB3p_125
FIRE1KB3p_3918	TCGA_COLON_DIS_K40_RNA_MIz17_.[CGT]CTCATT[AGT]	FIRE1KB3p_941	CL_FIRE1KB3p_125
FIRE1KB3p_4164	TCGA_BREAST_DIS_K10_RNA_MIz26_.CTCA[GT]TA.	FIRE1KB3p_941	CL_FIRE1KB3p_125
FIRE1KB3p_509	TCGA_LIVER_DIS_K40_RNA_MIz17_.[ACG]C[GT]CATT.	FIRE1KB3p_941	CL_FIRE1KB3p_125
FIRE1KB3p_5474	TCGA_STOMACH_DIS_K45_RNA_MIz12_.TC[GT][AC]A[CT]G.	FIRE1KB3p_941	CL_FIRE1KB3p_125
FIRE1KB3p_5509	TCGA_STOMACH_DIS_K45_RNA_MIz21_.TCTCA.T.	FIRE1KB3p_941	CL_FIRE1KB3p_125
FIRE1KB3p_860	TCGA_AML_DIS_K40_RNA_MIz19_.ACTCAT[AT].	FIRE1KB3p_941	CL_FIRE1KB3p_125
FIRE1KB3p_875	TCGA_SARCOMA_DIS_K10_RNA_MIz19_[ACT]C[CGT]CA[CT][GT]A[ACT]	FIRE1KB3p_941	CL_FIRE1KB3p_125
FIRE1KB3p_876	TCGA_HEAD_NECK_DIS_K40_RNA_MIz21_[ACT]C[CGT][CG]ATT[AG].	FIRE1KB3p_941	CL_FIRE1KB3p_125
FIRE1KB3p_941	TCGA_THYMOMA_DIS_K45_RNA_MIz27_.[ACT]CTCAT[GT].	FIRE1KB3p_941	CL_FIRE1KB3p_125
FIRE1KB3p_942	TCGA_LUNG_SQ_DIS_K45_RNA_MIz18_.[ACT]CTCATT.	FIRE1KB3p_941	CL_FIRE1KB3p_125
FIRE1KB3p_1161	TCGA_UTERINE_ENDOMETRIAL_DIS_K45_RNA_MIz10_.ACTTGC[AT].	FIRE1KB3p_948	CL_FIRE1KB3p_126
FIRE1KB3p_185	TCGA_LUNG_SQ_DIS_K45_RNA_MIz9_.A[AT]CTTGC.	FIRE1KB3p_948	CL_FIRE1KB3p_126
FIRE1KB3p_279	TCGA_RECTAL_DIS_K40_RNA_MIz12_.AC[AGT][CT]GCA[AT]	FIRE1KB3p_948	CL_FIRE1KB3p_126
FIRE1KB3p_427	TCGA_SARCOMA_DIS_K45_RNA_MIz23_[ACG]ACTT[AG]C..	FIRE1KB3p_948	CL_FIRE1KB3p_126
FIRE1KB3p_4312	TCGA_PARAGANGLIOMA_DIS_K40_RNA_MIz17_.CTTG[ACG]A[CT][GT]	FIRE1KB3p_948	CL_FIRE1KB3p_126
FIRE1KB3p_4425	TCGA_COLON_DIS_K40_RNA_MIz12_.GAC[GT]T[ACG]A[ACT]	FIRE1KB3p_948	CL_FIRE1KB3p_126
FIRE1KB3p_4629	TCGA_MELANOMA_DIS_K40_RNA_MIz8_.G[CG]GACT[AT].	FIRE1KB3p_948	CL_FIRE1KB3p_126
FIRE1KB3p_5164	TCGA_THYMOMA_DIS_K45_RNA_MIz26_.TACT[CGT]G[GT].	FIRE1KB3p_948	CL_FIRE1KB3p_126
FIRE1KB3p_67	TCGA_BREAST_DIS_K45_RNA_MIz15_.AAC[GT][CT]G[CG].	FIRE1KB3p_948	CL_FIRE1KB3p_126
FIRE1KB3p_697	TCGA_CERVICAL_DIS_K45_RNA_MIz12_[ACT]AC[GT]T[ACG]C[AG][AGT]	FIRE1KB3p_948	CL_FIRE1KB3p_126
FIRE1KB3p_715	TCGA_TESTICULAR_DIS_K10_RNA_MIz23_.ACT[ACT]G[ACT]C.	FIRE1KB3p_948	CL_FIRE1KB3p_126
FIRE1KB3p_948	TCGA_LUNG_AD_DIS_K45_RNA_MIz27_.ACT[CT]G[ACG][AC].	FIRE1KB3p_948	CL_FIRE1KB3p_126
FIRE1KB3p_3957	TCGA_SARCOMA_DIS_K45_RNA_MIz14_.C[GT]TAAC[CT].	FIRE1KB3p_959	CL_FIRE1KB3p_127
FIRE1KB3p_3958	TCGA_RECTAL_DIS_K40_RNA_MIz14_.C[GT]TA[ACT]C[GT][CGT]	FIRE1KB3p_959	CL_FIRE1KB3p_127
FIRE1KB3p_4087	TCGA_BREAST_DIS_K45_RNA_MIz30_.CT[ACT]AACT.	FIRE1KB3p_959	CL_FIRE1KB3p_127
FIRE1KB3p_959	TCGA_PANCREATIC_DIS_K45_RNA_MIz17_[ACT]CTTAAC[CGT].	FIRE1KB3p_959	CL_FIRE1KB3p_127
FIRE1KB3p_1204	TCGA_COLON_DIS_K40_RNA_MIz10_.AGAATGA[AGT]	FIRE1KB3p_974	CL_FIRE1KB3p_128
FIRE1KB3p_1205	TCGA_LUNG_SQ_DIS_K45_RNA_MIz19_.AGA[AT]TGA.	FIRE1KB3p_974	CL_FIRE1KB3p_128
FIRE1KB3p_1936	TCGA_LUNG_SQ_DIS_K45_RNA_MIz13_[AGT].GAA[CT]GC[AGT]	FIRE1KB3p_974	CL_FIRE1KB3p_128
FIRE1KB3p_1959	TCGA_ESOPHAGEAL_DIS_K45_RNA_MIz13_[AGT]GA[AT]TGC[AC].	FIRE1KB3p_974	CL_FIRE1KB3p_128
FIRE1KB3p_4379	TCGA_STOMACH_DIS_K45_RNA_MIz8_.GAATGCT.	FIRE1KB3p_974	CL_FIRE1KB3p_128
FIRE1KB3p_4381	TCGA_AML_DIS_K40_RNA_MIz21_.GAAT[GT]CA.	FIRE1KB3p_974	CL_FIRE1KB3p_128
FIRE1KB3p_4396	TCGA_STOMACH_DIS_K45_RNA_MIz30_.G[AC]ATG[AC]A.	FIRE1KB3p_974	CL_FIRE1KB3p_128
FIRE1KB3p_4411	TCGA_BREAST_DIS_K10_RNA_MIz45_.G[ACG]ATGA[CT][AT]	FIRE1KB3p_974	CL_FIRE1KB3p_128
FIRE1KB3p_5540	TCGA_LIVER_DIS_K40_RNA_MIz23_.TGA[AC]TG[AC].	FIRE1KB3p_974	CL_FIRE1KB3p_128
FIRE1KB3p_5551	TCGA_KIDNEY_DIS_K45_RNA_MIz20_.TGAATG[CG].	FIRE1KB3p_974	CL_FIRE1KB3p_128
FIRE1KB3p_974	TCGA_BREAST_DIS_K45_RNA_MIz49_.[ACT]GAATG[AC].	FIRE1KB3p_974	CL_FIRE1KB3p_128
FIRE1KB3p_1343	TCGA_THYMOMA_DIS_K45_RNA_MIz19_.[AG][CT]G[AG]CAA.	FIRE1KB3p_975	CL_FIRE1KB3p_129
FIRE1KB3p_2868	TCGA_MELANOMA_DIS_K40_RNA_MIz26_.ATG[AC]CAA.	FIRE1KB3p_975	CL_FIRE1KB3p_129
FIRE1KB3p_593	TCGA_BLADDER_DIS_K45_RNA_MIz13_.[AC][GT]GACAA.	FIRE1KB3p_975	CL_FIRE1KB3p_129
FIRE1KB3p_975	TCGA_PANCREATIC_DIS_K45_RNA_MIz12_.A[CT]GACAA.	FIRE1KB3p_975	CL_FIRE1KB3p_129
FIRE1KB3p_976	TCGA_LUNG_SQ_DIS_K45_RNA_MIz12_.[AC]TGACA[AC].	FIRE1KB3p_975	CL_FIRE1KB3p_129
FIRE1KB3p_1022	TCGA_OVARIAN_DIS_K10_RNA_MIz20_[ACT]GC.GA[AC]T[AGT]	FIRE1KB3p_980	CL_FIRE1KB3p_130
FIRE1KB3p_1036	TCGA_HEAD_NECK_DIS_K40_RNA_MIz16_[ACT]G[CT]TGA[ACG]T.	FIRE1KB3p_980	CL_FIRE1KB3p_130
FIRE1KB3p_2936	TCGA_PANCREATIC_DIS_K45_RNA_MIz20_[AT]GC.GA[AGT]T[AGT]	FIRE1KB3p_980	CL_FIRE1KB3p_130
FIRE1KB3p_980	TCGA_CERVICAL_DIS_K45_RNA_MIz9_[ACT]G[AC][CT]GAAT.	FIRE1KB3p_980	CL_FIRE1KB3p_130
FIRE1KB3p_986	TCGA_LUNG_AD_DIS_K45_RNA_MIz21_[ACT]G[AC]T[CG]AA[CT].	FIRE1KB3p_980	CL_FIRE1KB3p_130
FIRE1KB3p_1522	TCGA_MELANOMA_DIS_K40_RNA_MIz28_[AGT]ACTG[AC][CT]A.	FIRE1KB3p_982	CL_FIRE1KB3p_131
FIRE1KB3p_2560	TCGA_ESOPHAGEAL_DIS_K45_RNA_MIz10_[AT]ACT[ACG]ACA[AGT]	FIRE1KB3p_982	CL_FIRE1KB3p_131
FIRE1KB3p_4214	TCGA_THYROID_DIS_K40_RNA_MIz8_.CTGA[CG]AA.	FIRE1KB3p_982	CL_FIRE1KB3p_131
FIRE1KB3p_714	TCGA_RECTAL_DIS_K40_RNA_MIz7_[ACT]ACTGAC[AC].	FIRE1KB3p_982	CL_FIRE1KB3p_131
FIRE1KB3p_719	TCGA_LIVER_DIS_K40_RNA_MIz13_[ACT]ACTG.GA[AGT]	FIRE1KB3p_982	CL_FIRE1KB3p_131
FIRE1KB3p_982	TCGA_AML_DIS_K40_RNA_MIz21_.ACTGA[CGT]A[AGT]	FIRE1KB3p_982	CL_FIRE1KB3p_131
FIRE1KB3p_2881	TCGA_LUNG_AD_DIS_K10_RNA_MIz39_[AT]G[AC]TA[AG]G[AC].	FIRE1KB3p_996	CL_FIRE1KB3p_132
FIRE1KB3p_2901	TCGA_THYMOMA_DIS_K45_RNA_MIz24_[AT]G[AG]TA[ACG]G[AC].	FIRE1KB3p_996	CL_FIRE1KB3p_132
FIRE1KB3p_996	TCGA_LUNG_SQ_DIS_K45_RNA_MIz15_[ACT]GATA[ACG]G[AC].	FIRE1KB3p_996	CL_FIRE1KB3p_132
FIRE1KB3p_1261	TCGA_THYMOMA_DIS_K10_RNA_MIz33_.AGATA[ACG]G.	FIRE1KB3p_998	CL_FIRE1KB3p_133
FIRE1KB3p_1262	TCGA_PARAGANGLIOMA_DIS_K40_RNA_MIz14_.AGATA[ACG]G[ACT]	FIRE1KB3p_998	CL_FIRE1KB3p_133
FIRE1KB3p_2909	TCGA_ESOPHAGEAL_DIS_K45_RNA_MIz14_.[AT]GATA[AC]G[ACT]	FIRE1KB3p_998	CL_FIRE1KB3p_133
FIRE1KB3p_3933	TCGA_GLIOMA_DIS_K10_RNA_MIz13_.[CGT]GATCAG.	FIRE1KB3p_998	CL_FIRE1KB3p_133
FIRE1KB3p_4201	TCGA_THYMOMA_DIS_K45_RNA_MIz14_.[CT][CT]GATCA.	FIRE1KB3p_998	CL_FIRE1KB3p_133
FIRE1KB3p_4223	TCGA_LUNG_AD_DIS_K45_RNA_MIz7_.[CT]GATAAG.	FIRE1KB3p_998	CL_FIRE1KB3p_133
FIRE1KB3p_449	TCGA_THYROID_DIS_K40_RNA_MIz10_.[AC]GAT[AC]AG.	FIRE1KB3p_998	CL_FIRE1KB3p_133
FIRE1KB3p_5199	TCGA_BREAST_DIS_K45_RNA_MIz18_.T[AG]ATC[AG]G.	FIRE1KB3p_998	CL_FIRE1KB3p_133
FIRE1KB3p_5539	TCGA_AML_DIS_K5_RNA_MIz39_.TGA[ACT][CG]AG[AT]	FIRE1KB3p_998	CL_FIRE1KB3p_133
FIRE1KB3p_984	TCGA_GLIOMA_DIS_K10_RNA_MIz15_[ACT]GA[CT][AGT]AGC[ACT]	FIRE1KB3p_998	CL_FIRE1KB3p_133
FIRE1KB3p_998	TCGA_RECTAL_DIS_K40_RNA_MIz16_.[ACT]GAT[ACG]AG.	FIRE1KB3p_998	CL_FIRE1KB3p_133
FIRE1KB3p_1000	TCGA_PROSTATE_DIS_K40_RNA_MIz30_[ACT]GAT[AG][ACT]G[CT].	FIRE1KB3p_1000	CL_FIRE1KB3p_134
FIRE1KB3p_2059	TCGA_HEAD_NECK_DIS_K40_RNA_MIz12_[AGT]GAT.TGC[ACT]	FIRE1KB3p_1000	CL_FIRE1KB3p_134
FIRE1KB3p_4504	TCGA_THYMOMA_DIS_K45_RNA_MIz15_.GAT[AC][CGT]GT[ACT]	FIRE1KB3p_1000	CL_FIRE1KB3p_134
FIRE1KB3p_4556	TCGA_STOMACH_DIS_K45_RNA_MIz12_.GATGTG[CT].	FIRE1KB3p_1000	CL_FIRE1KB3p_134
FIRE1KB3p_5563	TCGA_SARCOMA_DIS_K45_RNA_MIz9_.TGA[CGT]GTG[ACT]	FIRE1KB3p_1000	CL_FIRE1KB3p_134
FIRE1KB3p_5570	TCGA_KIDNEY_DIS_K45_RNA_MIz12_.TGA[CT]GTG.	FIRE1KB3p_1000	CL_FIRE1KB3p_134
FIRE1KB3p_999	TCGA_THYROID_DIS_K5_RNA_MIz37_[ACT]GAT[ACG][AT]GC[ACT]	FIRE1KB3p_1000	CL_FIRE1KB3p_134
FIRE1KB3p_1008	TCGA_LUNG_SQ_DIS_K45_RNA_MIz12_.[ACT]GCA[CT]GA.	FIRE1KB3p_1008	CL_FIRE1KB3p_135
FIRE1KB3p_1012	TCGA_THYMOMA_DIS_K45_RNA_MIz16_.[ACT]GC[AG][CT]GA.	FIRE1KB3p_1008	CL_FIRE1KB3p_135
FIRE1KB3p_1299	TCGA_AML_DIS_K40_RNA_MIz22_.AGCAT[AG]A.	FIRE1KB3p_1008	CL_FIRE1KB3p_135
FIRE1KB3p_1564	TCGA_LIVER_DIS_K40_RNA_MIz22_[AGT][AGT]GC[AT]TGA.	FIRE1KB3p_1008	CL_FIRE1KB3p_135
FIRE1KB3p_2931	TCGA_PANCREATIC_DIS_K10_RNA_MIz38_.[AT]GCATG[AC][ACT]	FIRE1KB3p_1008	CL_FIRE1KB3p_135
FIRE1KB3p_477	TCGA_THYROID_DIS_K40_RNA_MIz28_.A[CG]C[AT][ACT]GA[ACT]	FIRE1KB3p_1008	CL_FIRE1KB3p_135
FIRE1KB3p_1023	TCGA_LUNG_AD_DIS_K45_RNA_MIz14_[ACT]G[CG]AATG[GT][AGT]	FIRE1KB3p_1023	CL_FIRE1KB3p_136
FIRE1KB3p_2456	TCGA_CERVICAL_DIS_K45_RNA_MIz7_[AGT]TGGAATG[AGT]	FIRE1KB3p_1023	CL_FIRE1KB3p_136
FIRE1KB3p_508	TCGA_CERVICAL_DIS_K45_RNA_MIz19_.[AC]G[CGT]AATG.	FIRE1KB3p_1023	CL_FIRE1KB3p_136
FIRE1KB3p_905	TCGA_TESTICULAR_DIS_K45_RNA_MIz12_[ACT][CG]GA[AGT]TG[CT].	FIRE1KB3p_1023	CL_FIRE1KB3p_136
FIRE1KB3p_1021	TCGA_LUNG_SQ_DIS_K45_RNA_MIz12_.[ACT]GC[CT]GAA.	FIRE1KB3p_1033	CL_FIRE1KB3p_137
FIRE1KB3p_1033	TCGA_BREAST_DIS_K45_RNA_MIz18_[ACT]GCTGA[AT]A.	FIRE1KB3p_1033	CL_FIRE1KB3p_137
FIRE1KB3p_2110	TCGA_KIDNEY_DIS_K45_RNA_MIz13_[AGT]GC[CT]GA[AT]A.	FIRE1KB3p_1033	CL_FIRE1KB3p_137
FIRE1KB3p_2948	TCGA_UTERINE_ENDOMETRIAL_DIS_K45_RNA_MIz13_[AT]GC[GT][CG]AA[AGT][AGT]	FIRE1KB3p_1033	CL_FIRE1KB3p_137
FIRE1KB3p_2958	TCGA_STOMACH_DIS_K45_RNA_MIz15_[AT]GCT[CG]AA[ACT][ACT]	FIRE1KB3p_1033	CL_FIRE1KB3p_137
FIRE1KB3p_4669	TCGA_OVARIAN_DIS_K45_RNA_MIz9_.GCTG[AG]AA.	FIRE1KB3p_1033	CL_FIRE1KB3p_137
FIRE1KB3p_1035	TCGA_GBM_DIS_K45_RNA_MIz21_.[ACT]G[CT]GT[AG]C.	FIRE1KB3p_1035	CL_FIRE1KB3p_138
FIRE1KB3p_4245	TCGA_THYROID_DIS_K40_RNA_MIz6_.[CT]G[CT]GTAC.	FIRE1KB3p_1035	CL_FIRE1KB3p_138
FIRE1KB3p_4905	TCGA_MELANOMA_DIS_K5_RNA_MIz20_.GTGTACA.	FIRE1KB3p_1035	CL_FIRE1KB3p_138
FIRE1KB3p_5597	TCGA_LUNG_SQ_DIS_K10_RNA_MIz14_.TG[AT]GTAC.	FIRE1KB3p_1035	CL_FIRE1KB3p_138
FIRE1KB3p_56	TCGA_LIVER_DIS_K5_RNA_MIz19_.A[AC]G[CT]GTA[CG]	FIRE1KB3p_1035	CL_FIRE1KB3p_138
FIRE1KB3p_595	TCGA_OVARIAN_DIS_K45_RNA_MIz8_[ACG]TGCGTG[AT][AGT]	FIRE1KB3p_1035	CL_FIRE1KB3p_138
FIRE1KB3p_1037	TCGA_PANCREATIC_DIS_K45_RNA_MIz8_.ACTGGA[AC].	FIRE1KB3p_1037	CL_FIRE1KB3p_139
FIRE1KB3p_1454	TCGA_GBM_DIS_K45_RNA_MIz11_[AGT]AC[ACT][CG]GAC.	FIRE1KB3p_1037	CL_FIRE1KB3p_139
FIRE1KB3p_582	TCGA_UTERINE_ENDOMETRIAL_DIS_K45_RNA_MIz8_.AC[GT][CG]GA[AT].	FIRE1KB3p_1037	CL_FIRE1KB3p_139
FIRE1KB3p_585	TCGA_LUNG_SQ_DIS_K45_RNA_MIz13_.AC[GT][CG]G[AGT]A[ACT]	FIRE1KB3p_1037	CL_FIRE1KB3p_139
FIRE1KB3p_757	TCGA_LIVER_DIS_K40_RNA_MIz21_.ACT[AG]GA[AC].	FIRE1KB3p_1037	CL_FIRE1KB3p_139
FIRE1KB3p_1045	TCGA_LUNG_AD_DIS_K45_RNA_MIz9_[ACT]GGT[AG]TT[CG].	FIRE1KB3p_1047	CL_FIRE1KB3p_140
FIRE1KB3p_1047	TCGA_ESOPHAGEAL_DIS_K45_RNA_MIz10_.[ACT]GGTGTT.	FIRE1KB3p_1047	CL_FIRE1KB3p_140
FIRE1KB3p_3792	TCGA_RECTAL_DIS_K40_RNA_MIz8_.[CG]GTGTTT.	FIRE1KB3p_1047	CL_FIRE1KB3p_140
FIRE1KB3p_686	TCGA_THYMOMA_DIS_K45_RNA_MIz8_[ACT][AC]GGTGTT.	FIRE1KB3p_1047	CL_FIRE1KB3p_140
FIRE1KB3p_1056	TCGA_BREAST_DIS_K45_RNA_MIz18_[ACT]GTA[CG]ATG.	FIRE1KB3p_1056	CL_FIRE1KB3p_141
FIRE1KB3p_4756	TCGA_KIDNEY_DIS_K45_RNA_MIz10_.GTACATG.	FIRE1KB3p_1056	CL_FIRE1KB3p_141
FIRE1KB3p_4756	TCGA_MELANOMA_DIS_K40_RNA_MIz10_.GTACATG.	FIRE1KB3p_1056	CL_FIRE1KB3p_141
FIRE1KB3p_4828	TCGA_LUNG_AD_DIS_K45_RNA_MIz12_.GT[AT]GA[CT]G.	FIRE1KB3p_1056	CL_FIRE1KB3p_141
FIRE1KB3p_1060	TCGA_STOMACH_DIS_K10_RNA_MIz13_[ACT]GTAGA[AG]C[ACT]	FIRE1KB3p_1060	CL_FIRE1KB3p_142
FIRE1KB3p_1477	TCGA_HEAD_NECK_DIS_K40_RNA_MIz13_.[AG]T[AC]GA[ACG]C[ACT]	FIRE1KB3p_1060	CL_FIRE1KB3p_142
FIRE1KB3p_2212	TCGA_ESOPHAGEAL_DIS_K45_RNA_MIz11_[AGT]GT[AC][GT][AG]AC[ACT]	FIRE1KB3p_1060	CL_FIRE1KB3p_142
FIRE1KB3p_2218	TCGA_MELANOMA_DIS_K40_RNA_MIz20_[AGT]GTAGAA[CT][ACT]	FIRE1KB3p_1060	CL_FIRE1KB3p_142
FIRE1KB3p_4739	TCGA_UTERINE_ENDOMETRIAL_DIS_K45_RNA_MIz12_.GTA[ACG]A[CG]C[ACT]	FIRE1KB3p_1060	CL_FIRE1KB3p_142
FIRE1KB3p_1061	TCGA_LUNG_SQ_DIS_K45_RNA_MIz25_.[ACT][GT]AGAC[CT][AGT]	FIRE1KB3p_1061	CL_FIRE1KB3p_143
FIRE1KB3p_1063	TCGA_GBM_DIS_K45_RNA_MIz12_[ACT][GT]A[GT]AC[CG]T.	FIRE1KB3p_1061	CL_FIRE1KB3p_143
FIRE1KB3p_1554	TCGA_PROSTATE_DIS_K40_RNA_MIz12_[AGT][AG]TAGAC[CT].	FIRE1KB3p_1061	CL_FIRE1KB3p_143
FIRE1KB3p_2003	TCGA_BREAST_DIS_K45_RNA_MIz16_[AGT]GA[GT]AC[CGT]A[ACT]	FIRE1KB3p_1061	CL_FIRE1KB3p_143
FIRE1KB3p_2540	TCGA_THYROID_DIS_K40_RNA_MIz14_.AT[AC]GAC[ACT].	FIRE1KB3p_1061	CL_FIRE1KB3p_143
FIRE1KB3p_2892	TCGA_PROSTATE_DIS_K40_RNA_MIz13_.[AT]GAGAC[CT].	FIRE1KB3p_1061	CL_FIRE1KB3p_143
FIRE1KB3p_4285	TCGA_BREAST_DIS_K45_RNA_MIz20_.[CT]TAGAC[CGT][AGT]	FIRE1KB3p_1061	CL_FIRE1KB3p_143
FIRE1KB3p_5185	TCGA_MELANOMA_DIS_K40_RNA_MIz26_.TAGAC[ACT]A.	FIRE1KB3p_1061	CL_FIRE1KB3p_143
FIRE1KB3p_5189	TCGA_GLIOMA_DIS_K45_RNA_MIz12_.TAGAC[CGT][ACG].	FIRE1KB3p_1061	CL_FIRE1KB3p_143
FIRE1KB3p_5721	TCGA_THYROID_DIS_K40_RNA_MIz11_.TT[AC]GAC[CT][AGT]	FIRE1KB3p_1061	CL_FIRE1KB3p_143
FIRE1KB3p_5829	TCGA_HEAD_NECK_DIS_K40_RNA_MIz11_.TTT[AC]G[AC]C[ACT]	FIRE1KB3p_1061	CL_FIRE1KB3p_143
FIRE1KB3p_1068	TCGA_MELANOMA_DIS_K40_RNA_MIz53_[ACT][GT][AT]GT[CGT]GA.	FIRE1KB3p_1068	CL_FIRE1KB3p_144
FIRE1KB3p_1070	TCGA_PANCREATIC_DIS_K45_RNA_MIz19_[ACT]GT[CG][GT]AA[CG][AT]	FIRE1KB3p_1068	CL_FIRE1KB3p_144
FIRE1KB3p_1080	TCGA_OVARIAN_DIS_K45_RNA_MIz12_[ACT]GTGT[ACT]G[AC].	FIRE1KB3p_1068	CL_FIRE1KB3p_144
FIRE1KB3p_1083	TCGA_UTERINE_ENDOMETRIAL_DIS_K45_RNA_MIz13_[ACT]GTT[AG][AC]G[CG][ACT]	FIRE1KB3p_1068	CL_FIRE1KB3p_144
FIRE1KB3p_1090	TCGA_CERVICAL_DIS_K45_RNA_MIz10_[ACT]GTTGA[GT]T.	FIRE1KB3p_1068	CL_FIRE1KB3p_144
FIRE1KB3p_2137	TCGA_ESOPHAGEAL_DIS_K45_RNA_MIz10_[AGT]G[CT][CT]GAT[AC].	FIRE1KB3p_1068	CL_FIRE1KB3p_144
FIRE1KB3p_2434	TCGA_RECTAL_DIS_K40_RNA_MIz7_[AGT]TGAGT[AGT]G.	FIRE1KB3p_1068	CL_FIRE1KB3p_144
FIRE1KB3p_2468	TCGA_PROSTATE_DIS_K40_RNA_MIz17_[AGT]TGT[CT]G[AG][CG][AT]	FIRE1KB3p_1068	CL_FIRE1KB3p_144
FIRE1KB3p_2992	TCGA_PANCREATIC_DIS_K45_RNA_MIz14_[AT]GT[AG]TTGA.	FIRE1KB3p_1068	CL_FIRE1KB3p_144
FIRE1KB3p_4960	TCGA_THYROID_DIS_K40_RNA_MIz10_.GTTGATT.	FIRE1KB3p_1068	CL_FIRE1KB3p_144
FIRE1KB3p_5173	TCGA_HEAD_NECK_DIS_K40_RNA_MIz12_.T[ACT]GTGGA[AGT]	FIRE1KB3p_1068	CL_FIRE1KB3p_144
FIRE1KB3p_5332	TCGA_LIVER_DIS_K40_RNA_MIz15_.T[AT]GT[CG]GA.	FIRE1KB3p_1068	CL_FIRE1KB3p_144
FIRE1KB3p_5526	TCGA_THYROID_DIS_K40_RNA_MIz8_.T[CT]GTGGA.	FIRE1KB3p_1068	CL_FIRE1KB3p_144
FIRE1KB3p_5802	TCGA_BLADDER_DIS_K45_RNA_MIz15_.TTG[AT]GGA.	FIRE1KB3p_1068	CL_FIRE1KB3p_144
FIRE1KB3p_5824	TCGA_AML_DIS_K40_RNA_MIz22_.TTGTTGA.	FIRE1KB3p_1068	CL_FIRE1KB3p_144
FIRE1KB3p_1016	TCGA_STOMACH_DIS_K45_RNA_MIz18_.[ACT]GC[AT]TG[ACG]T	FIRE1KB3p_1072	CL_FIRE1KB3p_145
FIRE1KB3p_1072	TCGA_LIVER_DIS_K5_RNA_MIz59_[ACT][GT][CG]TTGC[CT].	FIRE1KB3p_1072	CL_FIRE1KB3p_145
FIRE1KB3p_1145	TCGA_BREAST_DIS_K45_RNA_MIz19_[ACT]TCTT[AG]C[GT].	FIRE1KB3p_1072	CL_FIRE1KB3p_145
FIRE1KB3p_1324	TCGA_LUNG_SQ_DIS_K10_RNA_MIz20_.AG[CG]T[AT]GC.	FIRE1KB3p_1072	CL_FIRE1KB3p_145
FIRE1KB3p_1399	TCGA_SARCOMA_DIS_K10_RNA_MIz17_.AGGT[AT]G[CT][ACT]	FIRE1KB3p_1072	CL_FIRE1KB3p_145
FIRE1KB3p_2268	TCGA_SARCOMA_DIS_K45_RNA_MIz16_[AGT]GT[CT]G[AC][CT]A.	FIRE1KB3p_1072	CL_FIRE1KB3p_145
FIRE1KB3p_2452	TCGA_COLON_DIS_K40_RNA_MIz11_[AGT]TG[CGT]TTGC.	FIRE1KB3p_1072	CL_FIRE1KB3p_145
FIRE1KB3p_3057	TCGA_MELANOMA_DIS_K40_RNA_MIz14_[AT]TC[AT]TGC[CT][ACT]	FIRE1KB3p_1072	CL_FIRE1KB3p_145
FIRE1KB3p_3106	TCGA_PROSTATE_DIS_K40_RNA_MIz15_.[AT]TGTTGC.	FIRE1KB3p_1072	CL_FIRE1KB3p_145
FIRE1KB3p_3812	TCGA_ESOPHAGEAL_DIS_K45_RNA_MIz12_[CGT]A[AT][CG]TTGC[ACT]	FIRE1KB3p_1072	CL_FIRE1KB3p_145
FIRE1KB3p_3906	TCGA_THYROID_DIS_K40_RNA_MIz14_[CGT]C[GT][ACG]TT[AG]C.	FIRE1KB3p_1072	CL_FIRE1KB3p_145
FIRE1KB3p_3921	TCGA_BLADDER_DIS_K45_RNA_MIz11_.C[GT][CT]G[CG]TT[AGT]	FIRE1KB3p_1072	CL_FIRE1KB3p_145
FIRE1KB3p_4909	TCGA_LIVER_DIS_K40_RNA_MIz19_.[GT]GT[AT]GC[GT].	FIRE1KB3p_1072	CL_FIRE1KB3p_145
FIRE1KB3p_5534	TCGA_PANCREATIC_DIS_K45_RNA_MIz11_.TCTTGC[AT].	FIRE1KB3p_1072	CL_FIRE1KB3p_145
FIRE1KB3p_5775	TCGA_RECTAL_DIS_K40_RNA_MIz12_.TTC[CT]TGC.	FIRE1KB3p_1072	CL_FIRE1KB3p_145
FIRE1KB3p_599	TCGA_UTERINE_ENDOMETRIAL_DIS_K45_RNA_MIz18_.A[CGT]GTTG[CG][ACT]	FIRE1KB3p_1072	CL_FIRE1KB3p_145
FIRE1KB3p_764	TCGA_PROSTATE_CON_LOG2R_bins25_RNA_MIz10_[ACT][AG][GT]GTTGC.	FIRE1KB3p_1072	CL_FIRE1KB3p_145
FIRE1KB3p_1002	TCGA_COLON_DIS_K5_RNA_MIz39_[ACT].GAT[AT]CC[ACT]	FIRE1KB3p_1081	CL_FIRE1KB3p_146
FIRE1KB3p_1081	TCGA_RECTAL_DIS_K40_RNA_MIz31_[ACT][GT][GT]AT[AGT]CC.	FIRE1KB3p_1081	CL_FIRE1KB3p_146
FIRE1KB3p_2051	TCGA_UTERINE_ENDOMETRIAL_DIS_K45_RNA_MIz11_[AGT]GATT[AC][CG]A.	FIRE1KB3p_1081	CL_FIRE1KB3p_146
FIRE1KB3p_2346	TCGA_UTERINE_ENDOMETRIAL_DIS_K45_RNA_MIz10_[AGT]TA[CT]TC[CG]T.	FIRE1KB3p_1081	CL_FIRE1KB3p_146
FIRE1KB3p_2436	TCGA_ESOPHAGEAL_DIS_K45_RNA_MIz12_[AGT]TGAT.C[CG][ACT]	FIRE1KB3p_1081	CL_FIRE1KB3p_146
FIRE1KB3p_2957	TCGA_MELANOMA_DIS_K40_RNA_MIz11_[AT]G[CT][AG]TACC[AGT]	FIRE1KB3p_1081	CL_FIRE1KB3p_146
FIRE1KB3p_3975	TCGA_PROSTATE_DIS_K40_RNA_MIz14_.[CGT]TATAC[CG][ACT]	FIRE1KB3p_1081	CL_FIRE1KB3p_146
FIRE1KB3p_4301	TCGA_MELANOMA_DIS_K40_RNA_MIz45_.[CT]TATAC[CT][AT]	FIRE1KB3p_1081	CL_FIRE1KB3p_146
FIRE1KB3p_4802	TCGA_THYROID_DIS_K40_RNA_MIz19_.[GT][AG]TACC[GT][ACT]	FIRE1KB3p_1081	CL_FIRE1KB3p_146
FIRE1KB3p_4816	TCGA_KIDNEY_DIS_K45_RNA_MIz9_.GTAT[ACT]C[CG].	FIRE1KB3p_1081	CL_FIRE1KB3p_146
FIRE1KB3p_4891	TCGA_THYMOMA_DIS_K10_RNA_MIz31_.[GT]GAT[AT]C[CG].	FIRE1KB3p_1081	CL_FIRE1KB3p_146
FIRE1KB3p_4910	TCGA_BLADDER_DIS_K45_RNA_MIz20_.[GT][GT]ATTC[CG].	FIRE1KB3p_1081	CL_FIRE1KB3p_146
FIRE1KB3p_1086	TCGA_AML_DIS_K40_RNA_MIz9_[ACT]GTTC[AT]AC[ACT]	FIRE1KB3p_1086	CL_FIRE1KB3p_147
FIRE1KB3p_2278	TCGA_TESTICULAR_DIS_K45_RNA_MIz11_[AGT]GT[GT]C[GT][AT]C[ACT]	FIRE1KB3p_1086	CL_FIRE1KB3p_147
FIRE1KB3p_4845	TCGA_THYROID_DIS_K40_RNA_MIz14_.GT.C[AT]AC.	FIRE1KB3p_1086	CL_FIRE1KB3p_147
FIRE1KB3p_1113	TCGA_BLADDER_DIS_K45_RNA_MIz11_[ACT]T[ACT]CAGAC[AGT]	FIRE1KB3p_1113	CL_FIRE1KB3p_148
FIRE1KB3p_1125	TCGA_PANCREATIC_DIS_K45_RNA_MIz19_[ACT]T[AGT]CAG[AT]C[AT]	FIRE1KB3p_1113	CL_FIRE1KB3p_148
FIRE1KB3p_5386	TCGA_HEAD_NECK_DIS_K40_RNA_MIz12_.T.CAGAC[ACT]	FIRE1KB3p_1113	CL_FIRE1KB3p_148
FIRE1KB3p_1114	TCGA_BREAST_DIS_K45_RNA_MIz26_.ACTT[ACT]C[GT].	FIRE1KB3p_1114	CL_FIRE1KB3p_149
FIRE1KB3p_1228	TCGA_LIVER_DIS_K40_RNA_MIz17_.[AG]AC[GT]T[ACG]C[AT]	FIRE1KB3p_1114	CL_FIRE1KB3p_149
FIRE1KB3p_5146	TCGA_OVARIAN_DIS_K45_RNA_MIz10_.TAC[GT]T[CT]C[ACT]	FIRE1KB3p_1114	CL_FIRE1KB3p_149
FIRE1KB3p_5174	TCGA_SARCOMA_DIS_K45_RNA_MIz8_.TACTT[AC]C.	FIRE1KB3p_1114	CL_FIRE1KB3p_149
FIRE1KB3p_598	TCGA_PANCREATIC_DIS_K45_RNA_MIz17_.AC[GT][GT]TC[GT].	FIRE1KB3p_1114	CL_FIRE1KB3p_149
FIRE1KB3p_893	TCGA_LUNG_SQ_CON_LOG2R_bins10_RNA_MIz15_[ACT][CG]ACTT[CT]C.	FIRE1KB3p_1114	CL_FIRE1KB3p_149
FIRE1KB3p_1107	TCGA_LIVER_DIS_K40_RNA_MIz13_[ACT]T[AC]G[AC]GG[AGT].	FIRE1KB3p_1120	CL_FIRE1KB3p_150
FIRE1KB3p_1120	TCGA_LIVER_DIS_K5_RNA_MIz17_[ACT]TAGAGGA.	FIRE1KB3p_1120	CL_FIRE1KB3p_150
FIRE1KB3p_3037	TCGA_KIDNEY_DIS_K45_RNA_MIz11_.[AT]TAG[AC]GG[AGT]	FIRE1KB3p_1120	CL_FIRE1KB3p_150
FIRE1KB3p_3968	TCGA_ESOPHAGEAL_DIS_K45_RNA_MIz9_[CGT]TAGA[AG]G[AG][ACT]	FIRE1KB3p_1120	CL_FIRE1KB3p_150
FIRE1KB3p_4289	TCGA_TESTICULAR_DIS_K45_RNA_MIz8_.[CT]TAGAG[GT][ACT]	FIRE1KB3p_1120	CL_FIRE1KB3p_150
FIRE1KB3p_4418	TCGA_OVARIAN_DIS_K45_RNA_MIz22_.GA[CG]GA[ACT][ACT][AT]	FIRE1KB3p_1120	CL_FIRE1KB3p_150
FIRE1KB3p_5188	TCGA_THYMOMA_DIS_K45_RNA_MIz18_.TAG[AC][CG][GT]A.	FIRE1KB3p_1120	CL_FIRE1KB3p_150
FIRE1KB3p_5191	TCGA_BREAST_DIS_K45_RNA_MIz17_.TAG[AC]G[GT]A.	FIRE1KB3p_1120	CL_FIRE1KB3p_150
FIRE1KB3p_5317	TCGA_RECTAL_DIS_K40_RNA_MIz19_.T[AT]G[ACT]GGA.	FIRE1KB3p_1120	CL_FIRE1KB3p_150
FIRE1KB3p_1135	TCGA_SARCOMA_DIS_K10_RNA_MIz12_[ACT]TCAGT[AG]C.	FIRE1KB3p_1135	CL_FIRE1KB3p_151
FIRE1KB3p_5069	TCGA_HEAD_NECK_DIS_K40_RNA_MIz16_.T[AC]AGT[AG]C.	FIRE1KB3p_1135	CL_FIRE1KB3p_151
FIRE1KB3p_5398	TCGA_PROSTATE_DIS_K5_RNA_MIz17_.TC[AG]GTAC.	FIRE1KB3p_1135	CL_FIRE1KB3p_151
FIRE1KB3p_5406	TCGA_OVARIAN_DIS_K45_RNA_MIz8_.TCA[GT][CT]GC.	FIRE1KB3p_1135	CL_FIRE1KB3p_151
FIRE1KB3p_1139	TCGA_GLIOMA_DIS_K45_RNA_MIz19_[ACT]TC[CG]T[AGT]A[CT].	FIRE1KB3p_1139	CL_FIRE1KB3p_152
FIRE1KB3p_1140	TCGA_MELANOMA_DIS_K40_RNA_MIz10_[ACT]TC[CG]TGAT.	FIRE1KB3p_1139	CL_FIRE1KB3p_152
FIRE1KB3p_3633	TCGA_COLON_DIS_K40_RNA_MIz7_.CCTAATA.	FIRE1KB3p_1139	CL_FIRE1KB3p_152
FIRE1KB3p_4261	TCGA_HEAD_NECK_DIS_K40_RNA_MIz18_.[CT][GT]CCTAA.	FIRE1KB3p_1139	CL_FIRE1KB3p_152
FIRE1KB3p_5440	TCGA_UTERINE_ENDOMETRIAL_DIS_K10_RNA_MIz18_.TCCTAA[GT].	FIRE1KB3p_1139	CL_FIRE1KB3p_152
FIRE1KB3p_5783	TCGA_KIDNEY_DIS_K10_RNA_MIz12_.TTCGT[ACT]A.	FIRE1KB3p_1139	CL_FIRE1KB3p_152
FIRE1KB3p_1158	TCGA_MELANOMA_DIS_K5_RNA_MIz30_.[ACT]TGCAAG.	FIRE1KB3p_1158	CL_FIRE1KB3p_153
FIRE1KB3p_1523	TCGA_PROSTATE_DIS_K40_RNA_MIz17_[AGT][AC]TGCA[ACT]G.	FIRE1KB3p_1158	CL_FIRE1KB3p_153
FIRE1KB3p_3993	TCGA_UTERINE_ENDOMETRIAL_DIS_K45_RNA_MIz11_.[CGT]TGCA[AC]G.	FIRE1KB3p_1158	CL_FIRE1KB3p_153
FIRE1KB3p_4092	TCGA_SARCOMA_DIS_K45_RNA_MIz20_.[CT][AC]TGCAA.	FIRE1KB3p_1158	CL_FIRE1KB3p_153
FIRE1KB3p_1094	TCGA_MELANOMA_DIS_K40_RNA_MIz27_[ACT]TAAC[CG]T[AT].	FIRE1KB3p_1174	CL_FIRE1KB3p_154
FIRE1KB3p_1121	TCGA_MELANOMA_DIS_K40_RNA_MIz32_.A[CT]TAGAT.	FIRE1KB3p_1174	CL_FIRE1KB3p_154
FIRE1KB3p_1141	TCGA_MELANOMA_DIS_K40_RNA_MIz35_.ACTT[CG]AT[AGT]	FIRE1KB3p_1174	CL_FIRE1KB3p_154
FIRE1KB3p_1174	TCGA_STOMACH_CON_LOG2R_bins25_RNA_MIz15_[ACT]T[GT]T[GT]TTA[AT]	FIRE1KB3p_1174	CL_FIRE1KB3p_154
FIRE1KB3p_1861	TCGA_SARCOMA_DIS_K45_RNA_MIz19_[AGT]CTA[CGT][GT]AT[AT]	FIRE1KB3p_1174	CL_FIRE1KB3p_154
FIRE1KB3p_1934	TCGA_MELANOMA_DIS_K40_RNA_MIz42_[AGT]GA[AC]T[AT]GT[ACT]	FIRE1KB3p_1174	CL_FIRE1KB3p_154
FIRE1KB3p_2015	TCGA_LUNG_SQ_DIS_K45_RNA_MIz14_[AGT]GA[GT]TA[CG]A[ACT]	FIRE1KB3p_1174	CL_FIRE1KB3p_154
FIRE1KB3p_2164	TCGA_MELANOMA_DIS_K40_RNA_MIz21_[AGT]GG[AT][CT]GTA[AGT]	FIRE1KB3p_1174	CL_FIRE1KB3p_154
FIRE1KB3p_2174	TCGA_ESOPHAGEAL_DIS_K45_RNA_MIz11_[AGT]GGTAA[AG][GT][ACT]	FIRE1KB3p_1174	CL_FIRE1KB3p_154
FIRE1KB3p_2231	TCGA_STOMACH_DIS_K45_RNA_MIz20_[AGT]GTAT[AC]G[ACG][ACT]	FIRE1KB3p_1174	CL_FIRE1KB3p_154
FIRE1KB3p_2599	TCGA_LUNG_AD_DIS_K45_RNA_MIz15_.[AT]AGC[GT]GT.	FIRE1KB3p_1174	CL_FIRE1KB3p_154
FIRE1KB3p_2854	TCGA_MELANOMA_DIS_K40_RNA_MIz25_[AT][CT]TGGTAT.	FIRE1KB3p_1174	CL_FIRE1KB3p_154
FIRE1KB3p_2974	TCGA_COLON_DIS_K40_RNA_MIz14_[AT]G[GT][AC]G[GT]AT[ACT]	FIRE1KB3p_1174	CL_FIRE1KB3p_154
FIRE1KB3p_3089	TCGA_THYMOMA_DIS_K45_RNA_MIz16_.ATTGCAA.	FIRE1KB3p_1174	CL_FIRE1KB3p_154
FIRE1KB3p_3089	TCGA_BREAST_DIS_K45_RNA_MIz19_.ATTGCAA.	FIRE1KB3p_1174	CL_FIRE1KB3p_154
FIRE1KB3p_3118	TCGA_SARCOMA_DIS_K45_RNA_MIz70_.ATTTTTT.	FIRE1KB3p_1174	CL_FIRE1KB3p_154
FIRE1KB3p_3118	TCGA_RECTAL_DIS_K40_RNA_MIz56_.ATTTTTT.	FIRE1KB3p_1174	CL_FIRE1KB3p_154
FIRE1KB3p_3118	TCGA_THYMOMA_DIS_K10_RNA_MIz154_.ATTTTTT.	FIRE1KB3p_1174	CL_FIRE1KB3p_154
FIRE1KB3p_3118	TCGA_HEAD_NECK_DIS_K40_RNA_MIz66_.ATTTTTT.	FIRE1KB3p_1174	CL_FIRE1KB3p_154
FIRE1KB3p_3118	TCGA_COLON_DIS_K5_RNA_MIz85_.ATTTTTT.	FIRE1KB3p_1174	CL_FIRE1KB3p_154
FIRE1KB3p_3118	TCGA_ESOPHAGEAL_DIS_K45_RNA_MIz69_.ATTTTTT.	FIRE1KB3p_1174	CL_FIRE1KB3p_154
FIRE1KB3p_3118	TCGA_PARAGANGLIOMA_DIS_K40_RNA_MIz69_.ATTTTTT.	FIRE1KB3p_1174	CL_FIRE1KB3p_154
FIRE1KB3p_3118	TCGA_PANCREATIC_DIS_K10_RNA_MIz163_.ATTTTTT.	FIRE1KB3p_1174	CL_FIRE1KB3p_154
FIRE1KB3p_3118	TCGA_LIVER_DIS_K40_RNA_MIz85_.ATTTTTT.	FIRE1KB3p_1174	CL_FIRE1KB3p_154
FIRE1KB3p_3287	TCGA_MELANOMA_DIS_K40_RNA_MIz26_.CA[CT][CG][AG]AT[AT]	FIRE1KB3p_1174	CL_FIRE1KB3p_154
FIRE1KB3p_4000	TCGA_STOMACH_CON_LOG2R_bins10_RNA_MIz25_[CGT]T[GT]T[GT]TTA[AT]	FIRE1KB3p_1174	CL_FIRE1KB3p_154
FIRE1KB3p_4019	TCGA_MELANOMA_DIS_K40_RNA_MIz36_.[CT]AA[ACT]GGT[AT]	FIRE1KB3p_1174	CL_FIRE1KB3p_154
FIRE1KB3p_4318	TCGA_THYMOMA_DIS_K45_RNA_MIz15_.CTTTACA.	FIRE1KB3p_1174	CL_FIRE1KB3p_154
FIRE1KB3p_4429	TCGA_MELANOMA_DIS_K40_RNA_MIz66_.G[ACG]TTAT[AC].	FIRE1KB3p_1174	CL_FIRE1KB3p_154
FIRE1KB3p_4560	TCGA_BLADDER_DIS_K45_RNA_MIz19_.G[AT]T[AG]TAG.	FIRE1KB3p_1174	CL_FIRE1KB3p_154
FIRE1KB3p_4812	TCGA_THYMOMA_DIS_K45_RNA_MIz15_.[GT]ATAAGT[CGT]	FIRE1KB3p_1174	CL_FIRE1KB3p_154
FIRE1KB3p_4866	TCGA_GLIOMA_DIS_K45_RNA_MIz12_[GT][CG]T[AC]GA[CT]A[ACT]	FIRE1KB3p_1174	CL_FIRE1KB3p_154
FIRE1KB3p_4914	TCGA_GBM_DIS_K45_RNA_MIz9_.GTTAAAC.	FIRE1KB3p_1174	CL_FIRE1KB3p_154
FIRE1KB3p_4922	TCGA_SARCOMA_DIS_K45_RNA_MIz14_[GT]TA[CGT][CGT]GGT[AGT]	FIRE1KB3p_1174	CL_FIRE1KB3p_154
FIRE1KB3p_4927	TCGA_LUNG_AD_DIS_K45_RNA_MIz18_.GTT[AG][AG]CT.	FIRE1KB3p_1174	CL_FIRE1KB3p_154
FIRE1KB3p_5021	TCGA_PROSTATE_DIS_K40_RNA_MIz14_.TAACTGA.	FIRE1KB3p_1174	CL_FIRE1KB3p_154
FIRE1KB3p_5032	TCGA_PANCREATIC_DIS_K45_RNA_MIz17_.TAAG[CT]GT.	FIRE1KB3p_1174	CL_FIRE1KB3p_154
FIRE1KB3p_5045	TCGA_MELANOMA_DIS_K40_RNA_MIz30_.TAATAC[AG].	FIRE1KB3p_1174	CL_FIRE1KB3p_154
FIRE1KB3p_5233	TCGA_MELANOMA_DIS_K40_RNA_MIz34_.TAGTAAT.	FIRE1KB3p_1174	CL_FIRE1KB3p_154
FIRE1KB3p_5242	TCGA_MELANOMA_DIS_K40_RNA_MIz48_.TAGT[AT]TG.	FIRE1KB3p_1174	CL_FIRE1KB3p_154
FIRE1KB3p_5251	TCGA_BREAST_DIS_K45_RNA_MIz15_.TA[GT]C[CG]TA[ACT]	FIRE1KB3p_1174	CL_FIRE1KB3p_154
FIRE1KB3p_5262	TCGA_MELANOMA_DIS_K40_RNA_MIz46_.TA[GT]GTTA[ACT]	FIRE1KB3p_1174	CL_FIRE1KB3p_154
FIRE1KB3p_5283	TCGA_MELANOMA_DIS_K40_RNA_MIz24_.TATAGAT.	FIRE1KB3p_1174	CL_FIRE1KB3p_154
FIRE1KB3p_5347	TCGA_PROSTATE_CON_LOG2R_bins5_RNA_MIz82_.TATTTTT.	FIRE1KB3p_1174	CL_FIRE1KB3p_154
FIRE1KB3p_5347	TCGA_PROSTATE_CON_LOG2R_bins25_RNA_MIz45_.TATTTTT.	FIRE1KB3p_1174	CL_FIRE1KB3p_154
FIRE1KB3p_5347	TCGA_PROSTATE_CON_LOG2R_bins10_RNA_MIz66_.TATTTTT.	FIRE1KB3p_1174	CL_FIRE1KB3p_154
FIRE1KB3p_5347	TCGA_RECTAL_DIS_K5_RNA_MIz111_.TATTTTT.	FIRE1KB3p_1174	CL_FIRE1KB3p_154
FIRE1KB3p_5347	TCGA_PROSTATE_DIS_K40_RNA_MIz92_.TATTTTT.	FIRE1KB3p_1174	CL_FIRE1KB3p_154
FIRE1KB3p_5693	TCGA_HEAD_NECK_DIS_K40_RNA_MIz10_.TGTTAAG.	FIRE1KB3p_1174	CL_FIRE1KB3p_154
FIRE1KB3p_5707	TCGA_BREAST_DIS_K45_RNA_MIz16_.TTAA[CT]GC.	FIRE1KB3p_1174	CL_FIRE1KB3p_154
FIRE1KB3p_5710	TCGA_AML_DIS_K40_RNA_MIz18_.TTAATC[AG].	FIRE1KB3p_1174	CL_FIRE1KB3p_154
FIRE1KB3p_5759	TCGA_MELANOMA_DIS_K40_RNA_MIz38_.TTATTCA.	FIRE1KB3p_1174	CL_FIRE1KB3p_154
FIRE1KB3p_5852	TCGA_HEAD_NECK_DIS_K5_RNA_MIz157_.TTTTTTA.	FIRE1KB3p_1174	CL_FIRE1KB3p_154
FIRE1KB3p_5853	TCGA_OVARIAN_DIS_K10_RNA_MIz74_.TTTTTT[CT][AGT]	FIRE1KB3p_1174	CL_FIRE1KB3p_154
FIRE1KB3p_635	TCGA_AML_DIS_K40_RNA_MIz14_.ACTAATG.	FIRE1KB3p_1174	CL_FIRE1KB3p_154
FIRE1KB3p_812	TCGA_KIDNEY_DIS_K45_RNA_MIz12_[ACT]AT[CG]G[AGT]GT[AGT]	FIRE1KB3p_1174	CL_FIRE1KB3p_154
FIRE1KB3p_828	TCGA_BREAST_DIS_K45_RNA_MIz8_[ACT]ATTAA[AC]G.	FIRE1KB3p_1174	CL_FIRE1KB3p_154
FIRE1KB3p_1050	TCGA_STOMACH_DIS_K45_RNA_MIz23_[ACT][GT]A[AC]GA.G[AGT]	FIRE1KB3p_1192	CL_FIRE1KB3p_155
FIRE1KB3p_1192	TCGA_GLIOMA_DIS_K45_RNA_MIz8_.AGA[AC]GAT.	FIRE1KB3p_1192	CL_FIRE1KB3p_155
FIRE1KB3p_1194	TCGA_COLON_DIS_K40_RNA_MIz12_.AGA[ACG]GAT.	FIRE1KB3p_1192	CL_FIRE1KB3p_155
FIRE1KB3p_1219	TCGA_BREAST_DIS_K10_RNA_MIz31_.AG[ACG]AGAT[AGT]	FIRE1KB3p_1192	CL_FIRE1KB3p_155
FIRE1KB3p_383	TCGA_KIDNEY_DIS_K45_RNA_MIz21_.[AC]GAA[CG]AT.	FIRE1KB3p_1192	CL_FIRE1KB3p_155
FIRE1KB3p_989	TCGA_GBM_DIS_K45_RNA_MIz16_[ACT]G[AG]AG[AC][GT]A.	FIRE1KB3p_1192	CL_FIRE1KB3p_155
FIRE1KB3p_1198	TCGA_GLIOMA_DIS_K45_RNA_MIz7_.AGAAG[CT]G.	FIRE1KB3p_1198	CL_FIRE1KB3p_156
FIRE1KB3p_384	TCGA_UTERINE_ENDOMETRIAL_DIS_K45_RNA_MIz10_.A[CG]A[AC]G[CT]G[ACT]	FIRE1KB3p_1198	CL_FIRE1KB3p_156
FIRE1KB3p_1197	TCGA_AML_DIS_K40_RNA_MIz11_.AGAAG[AT]C[ACT]	FIRE1KB3p_1200	CL_FIRE1KB3p_157
FIRE1KB3p_1200	TCGA_STOMACH_DIS_K10_RNA_MIz13_.AGAAGTC.	FIRE1KB3p_1200	CL_FIRE1KB3p_157
FIRE1KB3p_1268	TCGA_MELANOMA_DIS_K5_RNA_MIz39_.AG[AT]AGTC.	FIRE1KB3p_1200	CL_FIRE1KB3p_157
FIRE1KB3p_1830	TCGA_UTERINE_ENDOMETRIAL_DIS_K45_RNA_MIz14_[AGT][CGT][AG]GAAGT[ACT]	FIRE1KB3p_1200	CL_FIRE1KB3p_157
FIRE1KB3p_3247	TCGA_GLIOMA_DIS_K45_RNA_MIz19_.CA[CG][AGT]AGT[ACT]	FIRE1KB3p_1200	CL_FIRE1KB3p_157
FIRE1KB3p_395	TCGA_MELANOMA_DIS_K40_RNA_MIz21_.A[CG]A[AT]GTC[AT]	FIRE1KB3p_1200	CL_FIRE1KB3p_157
FIRE1KB3p_1201	TCGA_OVARIAN_DIS_K45_RNA_MIz15_.AGAATC..	FIRE1KB3p_1201	CL_FIRE1KB3p_158
FIRE1KB3p_1202	TCGA_BREAST_DIS_K10_RNA_MIz44_.AGAATC[ACT].	FIRE1KB3p_1201	CL_FIRE1KB3p_158
FIRE1KB3p_1216	TCGA_COLON_DIS_K5_RNA_MIz22_.[AG][AC]GAATC.	FIRE1KB3p_1201	CL_FIRE1KB3p_158
FIRE1KB3p_2584	TCGA_COLON_DIS_K40_RNA_MIz9_[AT]AG[AC]ATC[GT][CGT]	FIRE1KB3p_1201	CL_FIRE1KB3p_158
FIRE1KB3p_3345	TCGA_CERVICAL_DIS_K45_RNA_MIz11_.C[AG]G[AT]ATC.	FIRE1KB3p_1201	CL_FIRE1KB3p_158
FIRE1KB3p_48	TCGA_LIVER_DIS_K40_RNA_MIz17_.A[AC]G[AT]ATC.	FIRE1KB3p_1201	CL_FIRE1KB3p_158
FIRE1KB3p_731	TCGA_THYMOMA_DIS_K10_RNA_MIz39_.[ACT]AGAATC[AT]	FIRE1KB3p_1201	CL_FIRE1KB3p_158
FIRE1KB3p_96	TCGA_CERVICAL_DIS_K45_RNA_MIz13_.AAG[ACG]ATC.	FIRE1KB3p_1201	CL_FIRE1KB3p_158
FIRE1KB3p_1215	TCGA_STOMACH_DIS_K45_RNA_MIz37_.AG[AC]GAA[ACT].	FIRE1KB3p_1220	CL_FIRE1KB3p_159
FIRE1KB3p_1220	TCGA_PROSTATE_DIS_K40_RNA_MIz30_.AG[AC]G[AGT]A[CT].	FIRE1KB3p_1220	CL_FIRE1KB3p_159
FIRE1KB3p_1224	TCGA_LUNG_SQ_DIS_K45_RNA_MIz11_.AG[AC]GG[AGT]T.	FIRE1KB3p_1220	CL_FIRE1KB3p_159
FIRE1KB3p_1239	TCGA_KIDNEY_DIS_K45_RNA_MIz20_.AGAG[AC]AT.	FIRE1KB3p_1220	CL_FIRE1KB3p_159
FIRE1KB3p_1244	TCGA_SARCOMA_DIS_K45_RNA_MIz18_.AGAG[AT]AT.	FIRE1KB3p_1220	CL_FIRE1KB3p_159
FIRE1KB3p_1358	TCGA_PANCREATIC_DIS_K45_RNA_MIz23_.[AG]GA[CG]AAT.	FIRE1KB3p_1220	CL_FIRE1KB3p_159
FIRE1KB3p_1482	TCGA_HEAD_NECK_DIS_K40_RNA_MIz18_[AGT][AC]G[AT]GA[AGT]C[ACT]	FIRE1KB3p_1220	CL_FIRE1KB3p_159
FIRE1KB3p_1536	TCGA_PARAGANGLIOMA_DIS_K40_RNA_MIz20_[AGT]AGAG[ACT][AG]T[ACT]	FIRE1KB3p_1220	CL_FIRE1KB3p_159
FIRE1KB3p_2563	TCGA_STOMACH_DIS_K10_RNA_MIz15_.[AT][ACT]AGCGT[AGT]	FIRE1KB3p_1220	CL_FIRE1KB3p_159
FIRE1KB3p_3844	TCGA_GBM_DIS_K10_RNA_MIz31_[CGT][AG][CGT]A[CG]GAT.	FIRE1KB3p_1220	CL_FIRE1KB3p_159
FIRE1KB3p_413	TCGA_OVARIAN_DIS_K10_RNA_MIz14_[ACG][ACG][AT]A[CGT]CGT.	FIRE1KB3p_1220	CL_FIRE1KB3p_159
FIRE1KB3p_4455	TCGA_BREAST_DIS_K45_RNA_MIz11_.GAGA[AG]CT.	FIRE1KB3p_1220	CL_FIRE1KB3p_159
FIRE1KB3p_4471	TCGA_HEAD_NECK_DIS_K40_RNA_MIz9_.GAGGAT[ACT].	FIRE1KB3p_1220	CL_FIRE1KB3p_159
FIRE1KB3p_4480	TCGA_STOMACH_DIS_K45_RNA_MIz16_.GAGTAT[AG].	FIRE1KB3p_1220	CL_FIRE1KB3p_159
FIRE1KB3p_526	TCGA_PANCREATIC_DIS_K45_RNA_MIz13_.[ACG]G[AGT]GGAT[AT]	FIRE1KB3p_1220	CL_FIRE1KB3p_159
FIRE1KB3p_732	TCGA_GBM_DIS_K45_RNA_MIz11_[ACT]AG[AC][CGT]TAC[ACT]	FIRE1KB3p_1220	CL_FIRE1KB3p_159
FIRE1KB3p_760	TCGA_CERVICAL_DIS_K45_RNA_MIz8_[ACT].AGGATG[ACT]	FIRE1KB3p_1220	CL_FIRE1KB3p_159
FIRE1KB3p_770	TCGA_MELANOMA_DIS_K40_RNA_MIz28_[ACT]A[GT]AG[AT]AC[ACT]	FIRE1KB3p_1220	CL_FIRE1KB3p_159
FIRE1KB3p_909	TCGA_COLON_DIS_K40_RNA_MIz11_.A[CT][CG][GT]GAC[ACT]	FIRE1KB3p_1220	CL_FIRE1KB3p_159
FIRE1KB3p_992	TCGA_BREAST_DIS_K45_RNA_MIz19_.[ACT]GAGG[AT]T[AGT]	FIRE1KB3p_1220	CL_FIRE1KB3p_159
FIRE1KB3p_1221	TCGA_SARCOMA_DIS_K45_RNA_MIz14_.AG[ACG]AT[AC]C[ACT]	FIRE1KB3p_1221	CL_FIRE1KB3p_160
FIRE1KB3p_1379	TCGA_PARAGANGLIOMA_DIS_K40_RNA_MIz8_.[AG]G[CG]ATAC.	FIRE1KB3p_1221	CL_FIRE1KB3p_160
FIRE1KB3p_3669	TCGA_COLON_DIS_K40_RNA_MIz24_[CG]A[ACG][ACT]AT[AC]C.	FIRE1KB3p_1221	CL_FIRE1KB3p_160
FIRE1KB3p_403	TCGA_LIVER_DIS_K40_RNA_MIz18_.[AC]G[AC]ATAC.	FIRE1KB3p_1221	CL_FIRE1KB3p_160
FIRE1KB3p_4459	TCGA_AML_DIS_K40_RNA_MIz15_.G[AG]ATAC[GT].	FIRE1KB3p_1221	CL_FIRE1KB3p_160
FIRE1KB3p_1222	TCGA_PARAGANGLIOMA_DIS_K40_RNA_MIz12_.AGA[CG][AT]CT.	FIRE1KB3p_1245	CL_FIRE1KB3p_161
FIRE1KB3p_1241	TCGA_LUNG_AD_DIS_K10_RNA_MIz14_.AGAGAC[GT].	FIRE1KB3p_1245	CL_FIRE1KB3p_161
FIRE1KB3p_1245	TCGA_THYMOMA_DIS_K10_RNA_MIz15_.AGAG[AT]CT.	FIRE1KB3p_1245	CL_FIRE1KB3p_161
FIRE1KB3p_734	TCGA_CERVICAL_DIS_K45_RNA_MIz12_.[ACT]AGAG[AT]C[AT]	FIRE1KB3p_1245	CL_FIRE1KB3p_161
FIRE1KB3p_1247	TCGA_BLADDER_DIS_K10_RNA_MIz12_.[AG]AGGCTT[AT]	FIRE1KB3p_1247	CL_FIRE1KB3p_162
FIRE1KB3p_1381	TCGA_CERVICAL_DIS_K45_RNA_MIz12_.AGGC[GT][AT][AT].	FIRE1KB3p_1247	CL_FIRE1KB3p_162
FIRE1KB3p_1382	TCGA_LUNG_AD_DIS_K45_RNA_MIz10_.AGGC[GT]T[CT].	FIRE1KB3p_1247	CL_FIRE1KB3p_162
FIRE1KB3p_178	TCGA_PANCREATIC_DIS_K45_RNA_MIz12_.A[AT][CG]GCTT.	FIRE1KB3p_1247	CL_FIRE1KB3p_162
FIRE1KB3p_349	TCGA_OVARIAN_DIS_K45_RNA_MIz13_.[AC][CG]GC[AGT]TT.	FIRE1KB3p_1247	CL_FIRE1KB3p_162
FIRE1KB3p_3839	TCGA_ESOPHAGEAL_DIS_K45_RNA_MIz13_[CGT][AG]A[CGT]GCTT[ACT]	FIRE1KB3p_1247	CL_FIRE1KB3p_162
FIRE1KB3p_536	TCGA_UTERINE_ENDOMETRIAL_DIS_K45_RNA_MIz13_.A[CG]GCTT[AT].	FIRE1KB3p_1247	CL_FIRE1KB3p_162
FIRE1KB3p_1248	TCGA_ESOPHAGEAL_DIS_K10_RNA_MIz12_.AGAGGTA.	FIRE1KB3p_1248	CL_FIRE1KB3p_163
FIRE1KB3p_1491	TCGA_BREAST_DIS_K10_RNA_MIz15_[AGT][ACG]GAGGTA.	FIRE1KB3p_1248	CL_FIRE1KB3p_163
FIRE1KB3p_1496	TCGA_SARCOMA_DIS_K45_RNA_MIz14_[AGT]A[CGT]AGGTA.	FIRE1KB3p_1248	CL_FIRE1KB3p_163
FIRE1KB3p_684	TCGA_ESOPHAGEAL_DIS_K45_RNA_MIz16_[ACT][ACG]GAG[GT]T[AC][AGT]	FIRE1KB3p_1248	CL_FIRE1KB3p_163
FIRE1KB3p_736	TCGA_GBM_DIS_K45_RNA_MIz12_[ACT]AGAG[CG]T[AT].	FIRE1KB3p_1248	CL_FIRE1KB3p_163
FIRE1KB3p_123	TCGA_LIVER_DIS_K40_RNA_MIz11_.AAGGT[AG]C[ACT]	FIRE1KB3p_1256	CL_FIRE1KB3p_164
FIRE1KB3p_1256	TCGA_PROSTATE_DIS_K40_RNA_MIz29_.AG[AGT][CT]ACA.	FIRE1KB3p_1256	CL_FIRE1KB3p_164
FIRE1KB3p_1393	TCGA_KIDNEY_DIS_K45_RNA_MIz11_[AG]G[GT]TA[AC][AC]G[ACT]	FIRE1KB3p_1256	CL_FIRE1KB3p_164
FIRE1KB3p_1655	TCGA_LUNG_SQ_DIS_K45_RNA_MIz14_.AGTCA[CGT]A[ACT]	FIRE1KB3p_1256	CL_FIRE1KB3p_164
FIRE1KB3p_4395	TCGA_SARCOMA_DIS_K10_RNA_MIz11_.GAC[AT]CAA.	FIRE1KB3p_1256	CL_FIRE1KB3p_164
FIRE1KB3p_5192	TCGA_THYROID_DIS_K40_RNA_MIz14_.TAG[AC]TAC[AGT]	FIRE1KB3p_1256	CL_FIRE1KB3p_164
FIRE1KB3p_5228	TCGA_UTERINE_ENDOMETRIAL_DIS_K10_RNA_MIz16_.TAG[GT]CAC[AGT]	FIRE1KB3p_1256	CL_FIRE1KB3p_164
FIRE1KB3p_60	TCGA_HEAD_NECK_DIS_K40_RNA_MIz13_.A[AC]GT[AC]AC.	FIRE1KB3p_1256	CL_FIRE1KB3p_164
FIRE1KB3p_1227	TCGA_SARCOMA_DIS_K45_RNA_MIz12_.AG[AC]GT[AT]C.	FIRE1KB3p_1257	CL_FIRE1KB3p_165
FIRE1KB3p_1230	TCGA_PANCREATIC_DIS_K45_RNA_MIz26_.AGA[CGT]TTC.	FIRE1KB3p_1257	CL_FIRE1KB3p_165
FIRE1KB3p_1242	TCGA_CERVICAL_DIS_K10_RNA_MIz28_.[AG][AG][AC]GTTC.	FIRE1KB3p_1257	CL_FIRE1KB3p_165
FIRE1KB3p_1257	TCGA_BLADDER_DIS_K10_RNA_MIz10_.AGAGTTC.	FIRE1KB3p_1257	CL_FIRE1KB3p_165
FIRE1KB3p_1259	TCGA_LIVER_DIS_K40_RNA_MIz16_.AGA[GT]TTC.	FIRE1KB3p_1257	CL_FIRE1KB3p_165
FIRE1KB3p_1553	TCGA_AML_DIS_K40_RNA_MIz27_[AGT]A[GT][ACT]GTTC[ACT]	FIRE1KB3p_1257	CL_FIRE1KB3p_165
FIRE1KB3p_1613	TCGA_THYMOMA_DIS_K10_RNA_MIz34_[AGT][AT]GAGTT[CG].	FIRE1KB3p_1257	CL_FIRE1KB3p_165
FIRE1KB3p_2546	TCGA_PARAGANGLIOMA_DIS_K40_RNA_MIz13_[AT]A[CG][AT]GT[CT]C.	FIRE1KB3p_1257	CL_FIRE1KB3p_165
FIRE1KB3p_440	TCGA_THYMOMA_DIS_K45_RNA_MIz25_.[AC]G[AG]GTT[ACG][ACT]	FIRE1KB3p_1257	CL_FIRE1KB3p_165
FIRE1KB3p_1190	TCGA_LIVER_DIS_K40_RNA_MIz13_.AGAAATC[ACT]	FIRE1KB3p_1267	CL_FIRE1KB3p_166
FIRE1KB3p_1267	TCGA_MELANOMA_DIS_K40_RNA_MIz58_.AG[AT][AGT]ATC[ACT]	FIRE1KB3p_1267	CL_FIRE1KB3p_166
FIRE1KB3p_1538	TCGA_ESOPHAGEAL_DIS_K45_RNA_MIz14_[AGT]AG[AT]AATC[ACT]	FIRE1KB3p_1267	CL_FIRE1KB3p_166
FIRE1KB3p_1271	TCGA_BREAST_DIS_K45_RNA_MIz41_.[AG].ATCAC[ACT]	FIRE1KB3p_1271	CL_FIRE1KB3p_167
FIRE1KB3p_1583	TCGA_PANCREATIC_DIS_K45_RNA_MIz22_[AGT][AT]ATCAC[AC].	FIRE1KB3p_1271	CL_FIRE1KB3p_167
FIRE1KB3p_1584	TCGA_HEAD_NECK_DIS_K40_RNA_MIz17_[AGT][AT]ATC[AG]CA.	FIRE1KB3p_1271	CL_FIRE1KB3p_167
FIRE1KB3p_3047	TCGA_BREAST_CON_LOG2R_bins25_RNA_MIz15_[AT]TCAC[AC]G[AT].	FIRE1KB3p_1271	CL_FIRE1KB3p_167
FIRE1KB3p_9	TCGA_COLON_DIS_K40_RNA_MIz12_.AAATCAC.	FIRE1KB3p_1271	CL_FIRE1KB3p_167
FIRE1KB3p_1276	TCGA_ESOPHAGEAL_DIS_K45_RNA_MIz9_.AGATTG[AG].	FIRE1KB3p_1276	CL_FIRE1KB3p_168
FIRE1KB3p_4568	TCGA_PANCREATIC_DIS_K45_RNA_MIz26_.GATTG[AG][AGT][ACT]	FIRE1KB3p_1276	CL_FIRE1KB3p_168
FIRE1KB3p_461	TCGA_COLON_DIS_K40_RNA_MIz14_.[AC]GATTG[ACG][ACT]	FIRE1KB3p_1276	CL_FIRE1KB3p_168
FIRE1KB3p_759	TCGA_MELANOMA_DIS_K5_RNA_MIz80_[ACT][AG]GAT[AT]G[AG].	FIRE1KB3p_1276	CL_FIRE1KB3p_168
FIRE1KB3p_106	TCGA_BREAST_CON_LOG2R_bins25_RNA_MIz17_.AAGC[AT][CG]A.	FIRE1KB3p_1282	CL_FIRE1KB3p_169
FIRE1KB3p_1282	TCGA_LUNG_SQ_DIS_K10_RNA_MIz13_.AGCACAA.	FIRE1KB3p_1282	CL_FIRE1KB3p_169
FIRE1KB3p_1284	TCGA_TESTICULAR_DIS_K45_RNA_MIz22_.AGCAC.[AT].	FIRE1KB3p_1282	CL_FIRE1KB3p_169
FIRE1KB3p_1540	TCGA_HEAD_NECK_DIS_K40_RNA_MIz18_[AGT]AGC[AG][CT]A[AG][AGT]	FIRE1KB3p_1282	CL_FIRE1KB3p_169
FIRE1KB3p_2081	TCGA_COLON_DIS_K5_RNA_MIz39_[AGT]GC[AG]C[ACG]A[AT].	FIRE1KB3p_1282	CL_FIRE1KB3p_169
FIRE1KB3p_2921	TCGA_LIVER_DIS_K5_RNA_MIz34_.[AT]GCACAA.	FIRE1KB3p_1282	CL_FIRE1KB3p_169
FIRE1KB3p_2937	TCGA_PARAGANGLIOMA_DIS_K40_RNA_MIz16_.[AT]G[CG]ACAA.	FIRE1KB3p_1282	CL_FIRE1KB3p_169
FIRE1KB3p_491	TCGA_GLIOMA_DIS_K10_RNA_MIz36_.A[CG][CG]ACAA.	FIRE1KB3p_1282	CL_FIRE1KB3p_169
FIRE1KB3p_744	TCGA_BLADDER_DIS_K10_RNA_MIz25_[ACT]AGC[AT]C[AG][AT].	FIRE1KB3p_1282	CL_FIRE1KB3p_169
FIRE1KB3p_1006	TCGA_LUNG_AD_DIS_K45_RNA_MIz13_[ACT]GC[ACG][CG][GT]AT.	FIRE1KB3p_1292	CL_FIRE1KB3p_170
FIRE1KB3p_1287	TCGA_THYMOMA_DIS_K45_RNA_MIz22_.[AG]CACTA[CGT].	FIRE1KB3p_1292	CL_FIRE1KB3p_170
FIRE1KB3p_1292	TCGA_KIDNEY_DIS_K45_RNA_MIz13_.[AG]C[AG]CTAT.	FIRE1KB3p_1292	CL_FIRE1KB3p_170
FIRE1KB3p_243	TCGA_GBM_DIS_K45_RNA_MIz10_.ACAC[CGT][AC]T.	FIRE1KB3p_1292	CL_FIRE1KB3p_170
FIRE1KB3p_269	TCGA_COLON_DIS_K40_RNA_MIz9_.AC[AG]CT[AC]T.	FIRE1KB3p_1292	CL_FIRE1KB3p_170
FIRE1KB3p_2708	TCGA_BREAST_DIS_K45_RNA_MIz22_.[AT]C[AG]CTAT.	FIRE1KB3p_1292	CL_FIRE1KB3p_170
FIRE1KB3p_333	TCGA_OVARIAN_DIS_K45_RNA_MIz15_[AC].C.CTAT.	FIRE1KB3p_1292	CL_FIRE1KB3p_170
FIRE1KB3p_1305	TCGA_PANCREATIC_DIS_K45_RNA_MIz9_.AGC[CG]AAA.	FIRE1KB3p_1305	CL_FIRE1KB3p_171
FIRE1KB3p_1339	TCGA_PARAGANGLIOMA_DIS_K40_RNA_MIz12_.AG[CT]C[AG]AA.	FIRE1KB3p_1305	CL_FIRE1KB3p_171
FIRE1KB3p_3734	TCGA_OVARIAN_DIS_K45_RNA_MIz26_.[CG]CC[AGT]AA[AG][ACT]	FIRE1KB3p_1305	CL_FIRE1KB3p_171
FIRE1KB3p_407	TCGA_CERVICAL_DIS_K45_RNA_MIz20_[ACG][AC][CG]C[CT]AAA.	FIRE1KB3p_1305	CL_FIRE1KB3p_171
FIRE1KB3p_415	TCGA_BLADDER_DIS_K45_RNA_MIz11_[ACG]A[CG]C[CG][AC]AA.	FIRE1KB3p_1305	CL_FIRE1KB3p_171
FIRE1KB3p_532	TCGA_COLON_DIS_K5_RNA_MIz45_.[ACG]G[CG]CAAA.	FIRE1KB3p_1305	CL_FIRE1KB3p_171
FIRE1KB3p_1020	TCGA_BLADDER_DIS_K45_RNA_MIz10_.[ACT]GC[CGT]AAG[ACT]	FIRE1KB3p_1333	CL_FIRE1KB3p_172
FIRE1KB3p_1333	TCGA_MELANOMA_DIS_K5_RNA_MIz13_.AGCTAAG.	FIRE1KB3p_1333	CL_FIRE1KB3p_172
FIRE1KB3p_1333	TCGA_BREAST_CON_LOG2R_bins5_RNA_MIz15_.AGCTAAG.	FIRE1KB3p_1333	CL_FIRE1KB3p_172
FIRE1KB3p_1385	TCGA_BREAST_CON_LOG2R_bins10_RNA_MIz19_.[AG]GCT[AT]AG.	FIRE1KB3p_1333	CL_FIRE1KB3p_172
FIRE1KB3p_1501	TCGA_LIVER_DIS_K40_RNA_MIz10_[AGT]A[CGT]C[GT]AAG.	FIRE1KB3p_1333	CL_FIRE1KB3p_172
FIRE1KB3p_1546	TCGA_LIVER_CON_LOG2R_bins25_RNA_MIz13_[AGT]AGCT[AGT][AT]G.	FIRE1KB3p_1333	CL_FIRE1KB3p_172
FIRE1KB3p_4042	TCGA_BREAST_DIS_K45_RNA_MIz32_.CTAAG[ACT][AC].	FIRE1KB3p_1333	CL_FIRE1KB3p_172
FIRE1KB3p_124	TCGA_AML_DIS_K40_RNA_MIz21_.A[AG]GTAGT.	FIRE1KB3p_1337	CL_FIRE1KB3p_173
FIRE1KB3p_1293	TCGA_CERVICAL_DIS_K45_RNA_MIz10_.AGCAGT[AC].	FIRE1KB3p_1337	CL_FIRE1KB3p_173
FIRE1KB3p_1337	TCGA_BREAST_DIS_K45_RNA_MIz36_.AG[CT]AGT[CGT].	FIRE1KB3p_1337	CL_FIRE1KB3p_173
FIRE1KB3p_1493	TCGA_GLIOMA_DIS_K10_RNA_MIz15_.AGT[ACG]GTC.	FIRE1KB3p_1337	CL_FIRE1KB3p_173
FIRE1KB3p_1547	TCGA_LIVER_DIS_K40_RNA_MIz20_.AGTAG[CT][CT].	FIRE1KB3p_1337	CL_FIRE1KB3p_173
FIRE1KB3p_3362	TCGA_COLON_DIS_K40_RNA_MIz10_.CAGTAGT.	FIRE1KB3p_1337	CL_FIRE1KB3p_173
FIRE1KB3p_463	TCGA_THYMOMA_DIS_K45_RNA_MIz15_[ACG]CA[AG]T[AG]GT.	FIRE1KB3p_1337	CL_FIRE1KB3p_173
FIRE1KB3p_475	TCGA_KIDNEY_DIS_K45_RNA_MIz16_.A[CG]CAGTT.	FIRE1KB3p_1337	CL_FIRE1KB3p_173
FIRE1KB3p_5211	TCGA_AML_DIS_K40_RNA_MIz25_.TAG[CT]AG[GT].	FIRE1KB3p_1337	CL_FIRE1KB3p_173
FIRE1KB3p_55	TCGA_STOMACH_DIS_K45_RNA_MIz19_.A[AC]G[CT]AGT.	FIRE1KB3p_1337	CL_FIRE1KB3p_173
FIRE1KB3p_55	TCGA_LUNG_AD_DIS_K45_RNA_MIz18_.A[AC]G[CT]AGT.	FIRE1KB3p_1337	CL_FIRE1KB3p_173
FIRE1KB3p_1345	TCGA_LUNG_SQ_DIS_K45_RNA_MIz15_.AG[CT]GC.T.	FIRE1KB3p_1345	CL_FIRE1KB3p_174
FIRE1KB3p_1544	TCGA_STOMACH_DIS_K45_RNA_MIz10_.AGT[AG]CC[GT][CGT]	FIRE1KB3p_1345	CL_FIRE1KB3p_174
FIRE1KB3p_755	TCGA_CERVICAL_DIS_K45_RNA_MIz10_[ACT]AG[CT]GCT[AT].	FIRE1KB3p_1345	CL_FIRE1KB3p_174
FIRE1KB3p_108	TCGA_KIDNEY_DIS_K45_RNA_MIz33_.A[AG]C[AT]TTG[ACG]	FIRE1KB3p_1353	CL_FIRE1KB3p_175
FIRE1KB3p_1331	TCGA_BLADDER_DIS_K45_RNA_MIz13_.AGC[GT]TT[CG].	FIRE1KB3p_1353	CL_FIRE1KB3p_175
FIRE1KB3p_1351	TCGA_BREAST_CON_LOG2R_bins25_RNA_MIz14_.AGCTT[AT]G.	FIRE1KB3p_1353	CL_FIRE1KB3p_175
FIRE1KB3p_1353	TCGA_PROSTATE_DIS_K40_RNA_MIz8_.AGCTTTG.	FIRE1KB3p_1353	CL_FIRE1KB3p_175
FIRE1KB3p_3827	TCGA_TESTICULAR_DIS_K45_RNA_MIz12_[CGT][AC]GCTT[AT][CG].	FIRE1KB3p_1353	CL_FIRE1KB3p_175
FIRE1KB3p_518	TCGA_UTERINE_ENDOMETRIAL_DIS_K10_RNA_MIz25_.A[CG]CTTTG.	FIRE1KB3p_1353	CL_FIRE1KB3p_175
FIRE1KB3p_519	TCGA_STOMACH_DIS_K45_RNA_MIz12_.A[CG]CTTTG[ACT]	FIRE1KB3p_1353	CL_FIRE1KB3p_175
FIRE1KB3p_1039	TCGA_BREAST_DIS_K10_RNA_MIz36_[ACT]GG[ACT]T[AT]AC.	FIRE1KB3p_1361	CL_FIRE1KB3p_176
FIRE1KB3p_1073	TCGA_MELANOMA_DIS_K40_RNA_MIz24_[ACT]GT[CT]AACT.	FIRE1KB3p_1361	CL_FIRE1KB3p_176
FIRE1KB3p_1338	TCGA_BREAST_DIS_K10_RNA_MIz17_.AGCT[AT]AC[ACT]	FIRE1KB3p_1361	CL_FIRE1KB3p_176
FIRE1KB3p_1361	TCGA_PANCREATIC_DIS_K45_RNA_MIz32_.[AG]G[ACT][CT]AAC[ACT]	FIRE1KB3p_1361	CL_FIRE1KB3p_176
FIRE1KB3p_1388	TCGA_AML_DIS_K40_RNA_MIz18_.[AG]G[CT]TAAC[ACT]	FIRE1KB3p_1361	CL_FIRE1KB3p_176
FIRE1KB3p_1389	TCGA_COLON_DIS_K40_RNA_MIz15_.[AG]G[CT]TA[AG]C.	FIRE1KB3p_1361	CL_FIRE1KB3p_176
FIRE1KB3p_1478	TCGA_TESTICULAR_DIS_K10_RNA_MIz13_[AGT][AC]GAC.AC[ACT]	FIRE1KB3p_1361	CL_FIRE1KB3p_176
FIRE1KB3p_1825	TCGA_LIVER_DIS_K40_RNA_MIz13_[AGT][CGT]A[CT]AACC.	FIRE1KB3p_1361	CL_FIRE1KB3p_176
FIRE1KB3p_2305	TCGA_THYMOMA_DIS_K45_RNA_MIz10_.AGTTA[AC]C.	FIRE1KB3p_1361	CL_FIRE1KB3p_176
FIRE1KB3p_4431	TCGA_AML_DIS_K40_RNA_MIz9_.GA[CT]AAC[AG].	FIRE1KB3p_1361	CL_FIRE1KB3p_176
FIRE1KB3p_4650	TCGA_GBM_DIS_K10_RNA_MIz12_.GCTA[AC]CA[ACG]	FIRE1KB3p_1361	CL_FIRE1KB3p_176
FIRE1KB3p_535	TCGA_ESOPHAGEAL_DIS_K45_RNA_MIz14_.[ACG]G[CT]TAAC.	FIRE1KB3p_1361	CL_FIRE1KB3p_176
FIRE1KB3p_981	TCGA_MELANOMA_DIS_K40_RNA_MIz21_[ACT]G[ACG]TAACA.	FIRE1KB3p_1361	CL_FIRE1KB3p_176
FIRE1KB3p_1195	TCGA_LIVER_DIS_K40_RNA_MIz12_.AGA[AC]GTT.	FIRE1KB3p_1363	CL_FIRE1KB3p_177
FIRE1KB3p_1199	TCGA_THYROID_DIS_K40_RNA_MIz18_.AGA[AG]GTT.	FIRE1KB3p_1363	CL_FIRE1KB3p_177
FIRE1KB3p_1363	TCGA_LUNG_SQ_DIS_K45_RNA_MIz20_.[AG]G[AG]AGTT.	FIRE1KB3p_1363	CL_FIRE1KB3p_177
FIRE1KB3p_2163	TCGA_THYMOMA_DIS_K45_RNA_MIz8_[AGT]GG[AT]AGTT.	FIRE1KB3p_1363	CL_FIRE1KB3p_177
FIRE1KB3p_392	TCGA_THYMOMA_DIS_K45_RNA_MIz10_.[AC]GAAGTT.	FIRE1KB3p_1363	CL_FIRE1KB3p_177
FIRE1KB3p_4686	TCGA_PARAGANGLIOMA_DIS_K40_RNA_MIz10_.GGAGTT[ACT].	FIRE1KB3p_1363	CL_FIRE1KB3p_177
FIRE1KB3p_1373	TCGA_HEAD_NECK_DIS_K5_RNA_MIz16_.AGGCATA.	FIRE1KB3p_1373	CL_FIRE1KB3p_178
FIRE1KB3p_1375	TCGA_BLADDER_DIS_K45_RNA_MIz16_.AGGC[AT][ACT]A[CT]	FIRE1KB3p_1373	CL_FIRE1KB3p_178
FIRE1KB3p_1376	TCGA_PROSTATE_DIS_K40_RNA_MIz13_.AGGCAT[AT].	FIRE1KB3p_1373	CL_FIRE1KB3p_178
FIRE1KB3p_1796	TCGA_STOMACH_DIS_K45_RNA_MIz14_[AGT][CG]GCATA[ACT].	FIRE1KB3p_1373	CL_FIRE1KB3p_178
FIRE1KB3p_2167	TCGA_LUNG_AD_DIS_K45_RNA_MIz14_[AGT]GGC[AG]TA[ACT].	FIRE1KB3p_1373	CL_FIRE1KB3p_178
FIRE1KB3p_348	TCGA_GBM_DIS_K45_RNA_MIz16_.[AC][CG]GC[AG]T[AGT][AGT]	FIRE1KB3p_1373	CL_FIRE1KB3p_178
FIRE1KB3p_1322	TCGA_MELANOMA_DIS_K40_RNA_MIz14_.AGC[GT]ATA.	FIRE1KB3p_1384	CL_FIRE1KB3p_179
FIRE1KB3p_1384	TCGA_THYROID_DIS_K40_RNA_MIz13_.[AG]GCTATA.	FIRE1KB3p_1384	CL_FIRE1KB3p_179
FIRE1KB3p_3783	TCGA_LUNG_AD_DIS_K45_RNA_MIz12_.[CG]GC[GT]A.A.	FIRE1KB3p_1384	CL_FIRE1KB3p_179
FIRE1KB3p_515	TCGA_AML_DIS_K40_RNA_MIz10_.[AC]GCTATA.	FIRE1KB3p_1384	CL_FIRE1KB3p_179
FIRE1KB3p_1372	TCGA_AML_DIS_K5_RNA_MIz28_.AGGCA[AT]T.	FIRE1KB3p_1391	CL_FIRE1KB3p_180
FIRE1KB3p_1377	TCGA_TESTICULAR_DIS_K45_RNA_MIz10_.AGGC[AT]TT[AGT]	FIRE1KB3p_1391	CL_FIRE1KB3p_180
FIRE1KB3p_1386	TCGA_BLADDER_DIS_K45_RNA_MIz11_.AGGCT[AT]T.	FIRE1KB3p_1391	CL_FIRE1KB3p_180
FIRE1KB3p_1391	TCGA_LUNG_AD_DIS_K10_RNA_MIz49_.[AG]GGC[AGT][AT]T[AGT]	FIRE1KB3p_1391	CL_FIRE1KB3p_180
FIRE1KB3p_2503	TCGA_MELANOMA_DIS_K40_RNA_MIz15_[AT]A[ACG][CG]GC[AT]T[AT]	FIRE1KB3p_1391	CL_FIRE1KB3p_180
FIRE1KB3p_3779	TCGA_THYROID_DIS_K40_RNA_MIz17_..[CG]GC[AG]TT[AGT]	FIRE1KB3p_1391	CL_FIRE1KB3p_180
FIRE1KB3p_388	TCGA_HEAD_NECK_DIS_K40_RNA_MIz12_[ACG]A[AG]GG[CG]AT.	FIRE1KB3p_1391	CL_FIRE1KB3p_180
FIRE1KB3p_4699	TCGA_THYROID_DIS_K40_RNA_MIz11_.GGCTTTT.	FIRE1KB3p_1391	CL_FIRE1KB3p_180
FIRE1KB3p_4699	TCGA_THYMOMA_DIS_K45_RNA_MIz11_.GGCTTTT.	FIRE1KB3p_1391	CL_FIRE1KB3p_180
FIRE1KB3p_4699	TCGA_KIDNEY_DIS_K45_RNA_MIz11_.GGCTTTT.	FIRE1KB3p_1391	CL_FIRE1KB3p_180
FIRE1KB3p_503	TCGA_TESTICULAR_DIS_K45_RNA_MIz16_.[ACG][CG][GT]C[GT]AT.	FIRE1KB3p_1391	CL_FIRE1KB3p_180
FIRE1KB3p_531	TCGA_KIDNEY_DIS_K45_RNA_MIz13_.[AC]GGCA.T[AT]	FIRE1KB3p_1391	CL_FIRE1KB3p_180
FIRE1KB3p_58	TCGA_BLADDER_DIS_K45_RNA_MIz16_.A[ACG]GG[CT]AT[AGT]	FIRE1KB3p_1391	CL_FIRE1KB3p_180
FIRE1KB3p_1392	TCGA_STOMACH_DIS_K45_RNA_MIz16_.[AG]G.GTGT[AGT]	FIRE1KB3p_1392	CL_FIRE1KB3p_181
FIRE1KB3p_1404	TCGA_CERVICAL_DIS_K45_RNA_MIz9_.[AG]GTG[CT]GT.	FIRE1KB3p_1392	CL_FIRE1KB3p_181
FIRE1KB3p_2049	TCGA_LUNG_AD_DIS_K45_RNA_MIz14_.AGTG[AT]GT.	FIRE1KB3p_1392	CL_FIRE1KB3p_181
FIRE1KB3p_2357	TCGA_LUNG_SQ_DIS_K45_RNA_MIz10_[AGT]T[AG]G[CT]G[CT]G.	FIRE1KB3p_1392	CL_FIRE1KB3p_181
FIRE1KB3p_2587	TCGA_THYROID_DIS_K40_RNA_MIz17_[AT]AG[ACT]GT[CG]T.	FIRE1KB3p_1392	CL_FIRE1KB3p_181
FIRE1KB3p_4557	TCGA_RECTAL_DIS_K40_RNA_MIz11_.G[AT]GTGTT.	FIRE1KB3p_1392	CL_FIRE1KB3p_181
FIRE1KB3p_626	TCGA_SARCOMA_DIS_K45_RNA_MIz19_[ACT]A[AG][CT]G[CT]GT[AGT]	FIRE1KB3p_1392	CL_FIRE1KB3p_181
FIRE1KB3p_762	TCGA_PROSTATE_DIS_K40_RNA_MIz9_[ACT][AG]G[CT]G[CT]GT.	FIRE1KB3p_1392	CL_FIRE1KB3p_181
FIRE1KB3p_983	TCGA_PANCREATIC_DIS_K45_RNA_MIz11_[ACT]G[AC]GTG[AGT]T[ACT]	FIRE1KB3p_1392	CL_FIRE1KB3p_181
FIRE1KB3p_10	TCGA_THYMOMA_DIS_K45_RNA_MIz10_.AA[AT]C[CG]AG.	FIRE1KB3p_1412	CL_FIRE1KB3p_182
FIRE1KB3p_1412	TCGA_PANCREATIC_DIS_K45_RNA_MIz11_[AGT]AA[AT]CCAG.	FIRE1KB3p_1412	CL_FIRE1KB3p_182
FIRE1KB3p_72	TCGA_LUNG_SQ_DIS_K45_RNA_MIz14_.A[ACT]ACC[AT]G[CGT]	FIRE1KB3p_1412	CL_FIRE1KB3p_182
FIRE1KB3p_1415	TCGA_ESOPHAGEAL_DIS_K45_RNA_MIz12_.[AG]TA[AC]CAG.	FIRE1KB3p_1415	CL_FIRE1KB3p_183
FIRE1KB3p_2531	TCGA_AML_DIS_K5_RNA_MIz23_.ATAC[CG]AG.	FIRE1KB3p_1415	CL_FIRE1KB3p_183
FIRE1KB3p_2984	TCGA_AML_DIS_K5_RNA_MIz18_[AT]GTA[AC]CAG.	FIRE1KB3p_1415	CL_FIRE1KB3p_183
FIRE1KB3p_4814	TCGA_LUNG_AD_DIS_K45_RNA_MIz11_.GT[AT]ACAG.	FIRE1KB3p_1415	CL_FIRE1KB3p_183
FIRE1KB3p_1417	TCGA_BREAST_DIS_K45_RNA_MIz10_[AGT]A[AC]G[AG]TCT.	FIRE1KB3p_1417	CL_FIRE1KB3p_184
FIRE1KB3p_49	TCGA_ESOPHAGEAL_DIS_K45_RNA_MIz18_.A[AC]GAT[CG]T[AGT]	FIRE1KB3p_1417	CL_FIRE1KB3p_184
FIRE1KB3p_97	TCGA_GLIOMA_DIS_K45_RNA_MIz14_.AAG[ACG]TCT.	FIRE1KB3p_1417	CL_FIRE1KB3p_184
FIRE1KB3p_1425	TCGA_PANCREATIC_DIS_K45_RNA_MIz13_.[AG]TAACTC.	FIRE1KB3p_1425	CL_FIRE1KB3p_185
FIRE1KB3p_2348	TCGA_PARAGANGLIOMA_DIS_K40_RNA_MIz14_[AGT]T[AG]ACTC[AT].	FIRE1KB3p_1425	CL_FIRE1KB3p_185
FIRE1KB3p_2512	TCGA_MELANOMA_DIS_K40_RNA_MIz42_.ATA[AG]CT[CG].	FIRE1KB3p_1425	CL_FIRE1KB3p_185
FIRE1KB3p_3799	TCGA_UTERINE_ENDOMETRIAL_DIS_K45_RNA_MIz12_[CGT]AAC[GT]C[ACT][CG].	FIRE1KB3p_1425	CL_FIRE1KB3p_185
FIRE1KB3p_540	TCGA_BLADDER_DIS_K10_RNA_MIz24_.[ACG][GT]AACTC[ACT]	FIRE1KB3p_1425	CL_FIRE1KB3p_185
FIRE1KB3p_127	TCGA_HEAD_NECK_DIS_K40_RNA_MIz16_.A[AGT]AACTC.	FIRE1KB3p_1426	CL_FIRE1KB3p_186
FIRE1KB3p_1426	TCGA_COLON_DIS_K40_RNA_MIz22_[AGT]AACTC[CGT][AGT].	FIRE1KB3p_1426	CL_FIRE1KB3p_186
FIRE1KB3p_1427	TCGA_STOMACH_DIS_K45_RNA_MIz12_[AGT]AACTC[CT][AG].	FIRE1KB3p_1426	CL_FIRE1KB3p_186
FIRE1KB3p_381	TCGA_BLADDER_DIS_K45_RNA_MIz11_[ACG]AA[AT][CG]TCC.	FIRE1KB3p_1426	CL_FIRE1KB3p_186
FIRE1KB3p_5705	TCGA_GBM_DIS_K45_RNA_MIz11_.TTAAC[CGT]C[ACT]	FIRE1KB3p_1426	CL_FIRE1KB3p_186
FIRE1KB3p_65	TCGA_CERVICAL_DIS_K45_RNA_MIz18_.AAC[GT]C[CGT][AT][ACT]	FIRE1KB3p_1426	CL_FIRE1KB3p_186
FIRE1KB3p_69	TCGA_SARCOMA_DIS_K45_RNA_MIz12_.AA[CGT]TCCT.	FIRE1KB3p_1426	CL_FIRE1KB3p_186
FIRE1KB3p_79	TCGA_UTERINE_ENDOMETRIAL_DIS_K45_RNA_MIz10_.AACTC[AC]T.	FIRE1KB3p_1426	CL_FIRE1KB3p_186
FIRE1KB3p_8	TCGA_RECTAL_DIS_K40_RNA_MIz9_.AA[AT]ACTC.	FIRE1KB3p_1426	CL_FIRE1KB3p_186
FIRE1KB3p_1428	TCGA_THYROID_DIS_K40_RNA_MIz13_[AGT]A[AC]T[CG]G[ACT]C[AT]	FIRE1KB3p_1428	CL_FIRE1KB3p_187
FIRE1KB3p_192	TCGA_BREAST_DIS_K10_RNA_MIz22_.AATGG[ACT]C[AGT]	FIRE1KB3p_1428	CL_FIRE1KB3p_187
FIRE1KB3p_2654	TCGA_KIDNEY_DIS_K45_RNA_MIz10_[AT]AT[CG]G[ACT]CT.	FIRE1KB3p_1428	CL_FIRE1KB3p_187
FIRE1KB3p_1231	TCGA_LUNG_AD_CON_LOG2R_bins10_RNA_MIz24_.AG[ACT][AGT]AGC.	FIRE1KB3p_1432	CL_FIRE1KB3p_188
FIRE1KB3p_1394	TCGA_BREAST_DIS_K10_RNA_MIz15_.[AG]GTAAGC.	FIRE1KB3p_1432	CL_FIRE1KB3p_188
FIRE1KB3p_1419	TCGA_SARCOMA_DIS_K45_RNA_MIz17_.AGTA[AC]G[CGT].	FIRE1KB3p_1432	CL_FIRE1KB3p_188
FIRE1KB3p_1430	TCGA_LUNG_SQ_DIS_K45_RNA_MIz14_.AGTAAG[AC].	FIRE1KB3p_1432	CL_FIRE1KB3p_188
FIRE1KB3p_1432	TCGA_MELANOMA_DIS_K5_RNA_MIz19_.AGTAAGC.	FIRE1KB3p_1432	CL_FIRE1KB3p_188
FIRE1KB3p_1439	TCGA_LUNG_AD_DIS_K45_RNA_MIz12_.AGTAA[GT]C[ACT]	FIRE1KB3p_1432	CL_FIRE1KB3p_188
FIRE1KB3p_554	TCGA_MELANOMA_DIS_K40_RNA_MIz26_.[AC]GTAA[AG]C[ACT]	FIRE1KB3p_1432	CL_FIRE1KB3p_188
FIRE1KB3p_768	TCGA_LUNG_SQ_DIS_K10_RNA_MIz14_[ACT]AGT[ACT][AC]GC.	FIRE1KB3p_1432	CL_FIRE1KB3p_188
FIRE1KB3p_1445	TCGA_GBM_DIS_K45_RNA_MIz11_[AGT]A[AT]C[CG][AG]CA.	FIRE1KB3p_1445	CL_FIRE1KB3p_189
FIRE1KB3p_1593	TCGA_LIVER_DIS_K5_RNA_MIz20_[AGT]ATC[CG][ACG]CA.	FIRE1KB3p_1445	CL_FIRE1KB3p_189
FIRE1KB3p_3	TCGA_CERVICAL_DIS_K45_RNA_MIz23_.AA[ACG]C[AG]CA.	FIRE1KB3p_1445	CL_FIRE1KB3p_189
FIRE1KB3p_31	TCGA_STOMACH_DIS_K45_RNA_MIz17_.AAC[CG][AG][CT]A.	FIRE1KB3p_1445	CL_FIRE1KB3p_189
FIRE1KB3p_39	TCGA_ESOPHAGEAL_DIS_K45_RNA_MIz19_.AAC[CT][AG]CA.	FIRE1KB3p_1445	CL_FIRE1KB3p_189
FIRE1KB3p_1468	TCGA_PANCREATIC_DIS_K10_RNA_MIz12_[AGT]AC[CG]CTTT.	FIRE1KB3p_1468	CL_FIRE1KB3p_190
FIRE1KB3p_2550	TCGA_GLIOMA_DIS_K45_RNA_MIz23_.[AT]A[CG]C[CG][GT]T[ACT]	FIRE1KB3p_1468	CL_FIRE1KB3p_190
FIRE1KB3p_343	TCGA_LUNG_SQ_DIS_K45_RNA_MIz9_.AC[CG]C[AGT]TT.	FIRE1KB3p_1468	CL_FIRE1KB3p_190
FIRE1KB3p_344	TCGA_RECTAL_DIS_K40_RNA_MIz11_.AC[CG][CG][GT][AT]T.	FIRE1KB3p_1468	CL_FIRE1KB3p_190
FIRE1KB3p_1476	TCGA_LIVER_DIS_K40_RNA_MIz16_.AGTAC.G.	FIRE1KB3p_1476	CL_FIRE1KB3p_191
FIRE1KB3p_1489	TCGA_KIDNEY_DIS_K45_RNA_MIz23_.AGTA[CG].G[ACT]	FIRE1KB3p_1476	CL_FIRE1KB3p_191
FIRE1KB3p_1502	TCGA_PANCREATIC_DIS_K45_RNA_MIz9_.AGTAC[GT]G.	FIRE1KB3p_1476	CL_FIRE1KB3p_191
FIRE1KB3p_561	TCGA_GLIOMA_DIS_K45_RNA_MIz10_.[AC]GTACAG.	FIRE1KB3p_1476	CL_FIRE1KB3p_191
FIRE1KB3p_1444	TCGA_MELANOMA_DIS_K40_RNA_MIz30_.[AG]TA[AT]CCA.	FIRE1KB3p_1499	CL_FIRE1KB3p_192
FIRE1KB3p_1499	TCGA_BREAST_CON_LOG2R_bins25_RNA_MIz16_[AGT][ACG]TATCCA.	FIRE1KB3p_1499	CL_FIRE1KB3p_192
FIRE1KB3p_1821	TCGA_BREAST_DIS_K10_RNA_MIz30_[AGT][CG]TA[AT]C[CG]A.	FIRE1KB3p_1499	CL_FIRE1KB3p_192
FIRE1KB3p_4868	TCGA_PROSTATE_CON_LOG2R_bins5_RNA_MIz16_.[GT][CG]TATCC.	FIRE1KB3p_1499	CL_FIRE1KB3p_192
FIRE1KB3p_573	TCGA_PROSTATE_CON_LOG2R_bins10_RNA_MIz27_.[ACG]TATCC[AC][ACT]	FIRE1KB3p_1499	CL_FIRE1KB3p_192
FIRE1KB3p_117	TCGA_TESTICULAR_DIS_K45_RNA_MIz8_.AAGG[AC]CA.	FIRE1KB3p_1511	CL_FIRE1KB3p_193
FIRE1KB3p_1206	TCGA_KIDNEY_CON_LOG2R_bins10_RNA_MIz16_[AG][AC]A[CG][CGT]ACA[ACG]	FIRE1KB3p_1511	CL_FIRE1KB3p_193
FIRE1KB3p_1250	TCGA_AML_DIS_K40_RNA_MIz14_.[AG]AGTAC[AG].	FIRE1KB3p_1511	CL_FIRE1KB3p_193
FIRE1KB3p_1251	TCGA_LIVER_DIS_K40_RNA_MIz15_[AG]AGTAC[AGT][AC][AGT]	FIRE1KB3p_1511	CL_FIRE1KB3p_193
FIRE1KB3p_1315	TCGA_RECTAL_DIS_K40_RNA_MIz13_.AG[CG]ACAT.	FIRE1KB3p_1511	CL_FIRE1KB3p_193
FIRE1KB3p_1486	TCGA_MELANOMA_DIS_K40_RNA_MIz42_[AGT]A[CG][CGT]ACAT[ACT]	FIRE1KB3p_1511	CL_FIRE1KB3p_193
FIRE1KB3p_1511	TCGA_LUNG_SQ_DIS_K45_RNA_MIz32_[AGT][ACT]AG[CGT]ACA.	FIRE1KB3p_1511	CL_FIRE1KB3p_193
FIRE1KB3p_1571	TCGA_SARCOMA_DIS_K45_RNA_MIz9_[AGT][AT]AA[CG]GAC[ACT]	FIRE1KB3p_1511	CL_FIRE1KB3p_193
FIRE1KB3p_165	TCGA_AML_DIS_K40_RNA_MIz15_.A[AT][AT][CG]GAC[ACT]	FIRE1KB3p_1511	CL_FIRE1KB3p_193
FIRE1KB3p_193	TCGA_COLON_DIS_K40_RNA_MIz14_.A[AT]GG[AT]C[AG][AGT]	FIRE1KB3p_1511	CL_FIRE1KB3p_193
FIRE1KB3p_2329	TCGA_ESOPHAGEAL_DIS_K45_RNA_MIz12_[AGT]T[AC]G[CGT]ACA.	FIRE1KB3p_1511	CL_FIRE1KB3p_193
FIRE1KB3p_3042	TCGA_LUNG_AD_DIS_K45_RNA_MIz16_[AT]T[AG]G[AC][AT]GC[AT]	FIRE1KB3p_1511	CL_FIRE1KB3p_193
FIRE1KB3p_3907	TCGA_RECTAL_DIS_K40_RNA_MIz12_[CGT]C[GT]CA[AG][CT]A[CGT]	FIRE1KB3p_1511	CL_FIRE1KB3p_193
FIRE1KB3p_47	TCGA_BREAST_DIS_K45_RNA_MIz30_.A[AC]G[AGT]ACA.	FIRE1KB3p_1511	CL_FIRE1KB3p_193
FIRE1KB3p_5131	TCGA_STOMACH_DIS_K45_RNA_MIz14_.T[AC]GTACA.	FIRE1KB3p_1511	CL_FIRE1KB3p_193
FIRE1KB3p_935	TCGA_AML_DIS_K40_RNA_MIz17_[ACT][CT]AGTACA.	FIRE1KB3p_1511	CL_FIRE1KB3p_193
FIRE1KB3p_1512	TCGA_GBM_DIS_K45_RNA_MIz19_[AGT][ACT]ATG[AT][CG]G.	FIRE1KB3p_1512	CL_FIRE1KB3p_194
FIRE1KB3p_1616	TCGA_MELANOMA_DIS_K40_RNA_MIz43_[AGT]ATGTG[AG][AC][AGT]	FIRE1KB3p_1512	CL_FIRE1KB3p_194
FIRE1KB3p_208	TCGA_ESOPHAGEAL_DIS_K45_RNA_MIz14_.A[AT]TGTGG.	FIRE1KB3p_1512	CL_FIRE1KB3p_194
FIRE1KB3p_2651	TCGA_AML_DIS_K40_RNA_MIz17_.[AT]AT[CG]AGG[AT]	FIRE1KB3p_1512	CL_FIRE1KB3p_194
FIRE1KB3p_2671	TCGA_THYROID_DIS_K40_RNA_MIz20_.[AT]ATGTGG.	FIRE1KB3p_1512	CL_FIRE1KB3p_194
FIRE1KB3p_3046	TCGA_BREAST_DIS_K45_RNA_MIz33_[AT]TAT[CG]T[AG]G.	FIRE1KB3p_1512	CL_FIRE1KB3p_194
FIRE1KB3p_815	TCGA_CERVICAL_DIS_K45_RNA_MIz13_[ACT]AT[CG]TGG[CT].	FIRE1KB3p_1512	CL_FIRE1KB3p_194
FIRE1KB3p_827	TCGA_GLIOMA_DIS_K45_RNA_MIz14_[ACT]ATG[CT][CG]G[AT].	FIRE1KB3p_1512	CL_FIRE1KB3p_194
FIRE1KB3p_1517	TCGA_PROSTATE_DIS_K40_RNA_MIz40_[AGT][AC]T[CG]A[AC]TG.	FIRE1KB3p_1517	CL_FIRE1KB3p_195
FIRE1KB3p_2556	TCGA_MELANOMA_DIS_K40_RNA_MIz10_[AT]AC[GT][CG][AG]CT[AGT]	FIRE1KB3p_1517	CL_FIRE1KB3p_195
FIRE1KB3p_2680	TCGA_CERVICAL_DIS_K45_RNA_MIz14_.ATCA[AC][CT][CG][CGT]	FIRE1KB3p_1517	CL_FIRE1KB3p_195
FIRE1KB3p_2694	TCGA_PANCREATIC_DIS_K45_RNA_MIz15_.ATCAC[GT][AG][ACT]	FIRE1KB3p_1517	CL_FIRE1KB3p_195
FIRE1KB3p_2751	TCGA_BLADDER_DIS_K45_RNA_MIz8_[AT]C[CGT]GAAT[CG].	FIRE1KB3p_1517	CL_FIRE1KB3p_195
FIRE1KB3p_2842	TCGA_LUNG_AD_DIS_K45_RNA_MIz28_[AT]CTGA[AT][GT][CG].	FIRE1KB3p_1517	CL_FIRE1KB3p_195
FIRE1KB3p_4155	TCGA_ESOPHAGEAL_DIS_K10_RNA_MIz13_.CTCAA[GT]G.	FIRE1KB3p_1517	CL_FIRE1KB3p_195
FIRE1KB3p_4172	TCGA_PANCREATIC_DIS_K10_RNA_MIz41_.CT[CG]A[AT]TG.	FIRE1KB3p_1517	CL_FIRE1KB3p_195
FIRE1KB3p_421	TCGA_RECTAL_DIS_K5_RNA_MIz20_[ACG][ACG]TCAA[CT]G[CGT]	FIRE1KB3p_1517	CL_FIRE1KB3p_195
FIRE1KB3p_4215	TCGA_LUNG_SQ_DIS_K45_RNA_MIz8_.CTGA[CG]TG[ACT]	FIRE1KB3p_1517	CL_FIRE1KB3p_195
FIRE1KB3p_5381	TCGA_TESTICULAR_DIS_K45_RNA_MIz9_.TCACTG[AT].	FIRE1KB3p_1517	CL_FIRE1KB3p_195
FIRE1KB3p_577	TCGA_GBM_DIS_K45_RNA_MIz9_[ACG]TCAC[GT]GG[CGT]	FIRE1KB3p_1517	CL_FIRE1KB3p_195
FIRE1KB3p_978	TCGA_LUNG_AD_DIS_K45_RNA_MIz14_.A[CT]GAC[CT][AG][AT]	FIRE1KB3p_1517	CL_FIRE1KB3p_195
FIRE1KB3p_1519	TCGA_BREAST_DIS_K45_RNA_MIz16_.AGT[ACT][CG]GT[AGT]	FIRE1KB3p_1519	CL_FIRE1KB3p_196
FIRE1KB3p_2173	TCGA_BLADDER_DIS_K45_RNA_MIz9_.AGT.GGT.	FIRE1KB3p_1519	CL_FIRE1KB3p_196
FIRE1KB3p_1525	TCGA_UTERINE_ENDOMETRIAL_DIS_K45_RNA_MIz9_[AGT][ACT]GGTTGT[AGT]	FIRE1KB3p_1525	CL_FIRE1KB3p_197
FIRE1KB3p_2185	TCGA_KIDNEY_DIS_K45_RNA_MIz11_[AGT].GGT[CT]GT.	FIRE1KB3p_1525	CL_FIRE1KB3p_197
FIRE1KB3p_5229	TCGA_LUNG_AD_DIS_K45_RNA_MIz21_.T[AG]GT[CT]GT.	FIRE1KB3p_1525	CL_FIRE1KB3p_197
FIRE1KB3p_5470	TCGA_CERVICAL_DIS_K45_RNA_MIz20_.T[CG]GT[AT][CG]T.	FIRE1KB3p_1525	CL_FIRE1KB3p_197
FIRE1KB3p_1289	TCGA_ESOPHAGEAL_DIS_K45_RNA_MIz20_.[AG]CAG[AC]AT.	FIRE1KB3p_1556	CL_FIRE1KB3p_198
FIRE1KB3p_1556	TCGA_THYMOMA_DIS_K10_RNA_MIz24_[AGT][AGT]C[AG]GCAT[ACT]	FIRE1KB3p_1556	CL_FIRE1KB3p_198
FIRE1KB3p_2548	TCGA_CERVICAL_DIS_K45_RNA_MIz14_[AT][ACG]C[AC][GT]C[AG]T[ACT]	FIRE1KB3p_1556	CL_FIRE1KB3p_198
FIRE1KB3p_100	TCGA_LUNG_AD_DIS_K45_RNA_MIz12_.A[AG][AG]GATC.	FIRE1KB3p_1572	CL_FIRE1KB3p_199
FIRE1KB3p_1572	TCGA_PARAGANGLIOMA_DIS_K40_RNA_MIz14_[AGT][AT]A[AG]GATC.	FIRE1KB3p_1572	CL_FIRE1KB3p_199
FIRE1KB3p_2510	TCGA_SARCOMA_DIS_K45_RNA_MIz11_.[AT]AAG[AC]TC[ACT]	FIRE1KB3p_1572	CL_FIRE1KB3p_199
FIRE1KB3p_1574	TCGA_RECTAL_DIS_K40_RNA_MIz9_[AGT]AT[ACG]CAAC[AT]	FIRE1KB3p_1574	CL_FIRE1KB3p_200
FIRE1KB3p_1575	TCGA_GBM_DIS_K45_RNA_MIz26_[AGT]AT[ACG]CA.C[AGT]	FIRE1KB3p_1574	CL_FIRE1KB3p_200
FIRE1KB3p_5108	TCGA_AML_DIS_K40_RNA_MIz29_.T[ACG]CAAC[AT][AGT]	FIRE1KB3p_1574	CL_FIRE1KB3p_200
FIRE1KB3p_134	TCGA_LIVER_DIS_K40_RNA_MIz41_.A[AG]T[AT]TGG.	FIRE1KB3p_1578	CL_FIRE1KB3p_201
FIRE1KB3p_1578	TCGA_PANCREATIC_DIS_K45_RNA_MIz22_.AGT[AT][ACT]GG[ACT]	FIRE1KB3p_1578	CL_FIRE1KB3p_201
FIRE1KB3p_1581	TCGA_THYROID_DIS_K40_RNA_MIz22_.AGT[AT][AGT][CG]G[ACT]	FIRE1KB3p_1578	CL_FIRE1KB3p_201
FIRE1KB3p_2373	TCGA_LUNG_AD_DIS_K45_RNA_MIz11_.AGTT[AT]GG.	FIRE1KB3p_1578	CL_FIRE1KB3p_201
FIRE1KB3p_125	TCGA_LUNG_SQ_DIS_K45_RNA_MIz10_.AAG[GT]CT[AG][CGT]	FIRE1KB3p_1582	CL_FIRE1KB3p_202
FIRE1KB3p_1437	TCGA_THYROID_DIS_K40_RNA_MIz16_[AGT]A[AG]GTCT[ACG][ACT]	FIRE1KB3p_1582	CL_FIRE1KB3p_202
FIRE1KB3p_1580	TCGA_BLADDER_DIS_K45_RNA_MIz9_[AGT][AT]AGTC[CGT]G[ACT]	FIRE1KB3p_1582	CL_FIRE1KB3p_202
FIRE1KB3p_1582	TCGA_BREAST_DIS_K45_RNA_MIz18_[AGT][AT]AGTCTG[ACT]	FIRE1KB3p_1582	CL_FIRE1KB3p_202
FIRE1KB3p_1180	TCGA_UTERINE_ENDOMETRIAL_DIS_K10_RNA_MIz26_[ACT]TT[CG]AG[GT]C[AGT]	FIRE1KB3p_1590	CL_FIRE1KB3p_203
FIRE1KB3p_1479	TCGA_COLON_DIS_K40_RNA_MIz11_.[AG]T[ACG][AC]GTC[AT]	FIRE1KB3p_1590	CL_FIRE1KB3p_203
FIRE1KB3p_1590	TCGA_STOMACH_DIS_K45_RNA_MIz19_.[AGT][AT]CAGTC[ACT]	FIRE1KB3p_1590	CL_FIRE1KB3p_203
FIRE1KB3p_2630	TCGA_MELANOMA_DIS_K40_RNA_MIz12_[AT][AT][AC]CAGTC[ACT]	FIRE1KB3p_1590	CL_FIRE1KB3p_203
FIRE1KB3p_2639	TCGA_PROSTATE_DIS_K40_RNA_MIz23_[AT][AT][AT][CG][AG]GTC.	FIRE1KB3p_1590	CL_FIRE1KB3p_203
FIRE1KB3p_3349	TCGA_LIVER_DIS_K40_RNA_MIz11_.C[AG]GTCA[AT].	FIRE1KB3p_1590	CL_FIRE1KB3p_203
FIRE1KB3p_1586	TCGA_LUNG_AD_DIS_K10_RNA_MIz42_.[AGT]ATC[ACG]AC[ACT]	FIRE1KB3p_1592	CL_FIRE1KB3p_204
FIRE1KB3p_1592	TCGA_CERVICAL_DIS_K10_RNA_MIz17_.[AGT]ATC[CG]AC.	FIRE1KB3p_1592	CL_FIRE1KB3p_204
FIRE1KB3p_2565	TCGA_PROSTATE_DIS_K40_RNA_MIz29_.AT[ACT]CAC[AC].	FIRE1KB3p_1592	CL_FIRE1KB3p_204
FIRE1KB3p_2670	TCGA_CERVICAL_DIS_K45_RNA_MIz14_.[AT][AT][GT]C[CG]AC[AG]	FIRE1KB3p_1592	CL_FIRE1KB3p_204
FIRE1KB3p_2738	TCGA_KIDNEY_DIS_K45_RNA_MIz19_.ATC[CG]A[AC][AC].	FIRE1KB3p_1592	CL_FIRE1KB3p_204
FIRE1KB3p_4750	TCGA_ESOPHAGEAL_DIS_K10_RNA_MIz25_.[GT]A[AT]C[CG]AC.	FIRE1KB3p_1592	CL_FIRE1KB3p_204
FIRE1KB3p_4820	TCGA_UTERINE_ENDOMETRIAL_DIS_K10_RNA_MIz22_.[GT]ATCC[AG][CT].	FIRE1KB3p_1592	CL_FIRE1KB3p_204
FIRE1KB3p_1552	TCGA_SARCOMA_DIS_K45_RNA_MIz19_.AGT[AG]T[AC][CG].	FIRE1KB3p_1597	CL_FIRE1KB3p_205
FIRE1KB3p_1597	TCGA_AML_DIS_K5_RNA_MIz24_.AGTAT[CG]C[GT]	FIRE1KB3p_1597	CL_FIRE1KB3p_205
FIRE1KB3p_438	TCGA_OVARIAN_DIS_K45_RNA_MIz18_[ACG]AG[GT][AT]T[ACG]C[AGT]	FIRE1KB3p_1597	CL_FIRE1KB3p_205
FIRE1KB3p_455	TCGA_BREAST_DIS_K45_RNA_MIz29_.[AC]G[AT]AT[AC]C[AGT]	FIRE1KB3p_1597	CL_FIRE1KB3p_205
FIRE1KB3p_4636	TCGA_COLON_DIS_K40_RNA_MIz13_.G[CGT]A[AGT]GCT[ACT]	FIRE1KB3p_1597	CL_FIRE1KB3p_205
FIRE1KB3p_516	TCGA_KIDNEY_DIS_K45_RNA_MIz9_.A[CG][CT]ATCC[ACT]	FIRE1KB3p_1597	CL_FIRE1KB3p_205
FIRE1KB3p_543	TCGA_ESOPHAGEAL_DIS_K45_RNA_MIz18_.[ACG]GTA[GT]C[CGT].	FIRE1KB3p_1597	CL_FIRE1KB3p_205
FIRE1KB3p_1433	TCGA_STOMACH_DIS_K45_RNA_MIz15_.AGTA[AG]CT.	FIRE1KB3p_1598	CL_FIRE1KB3p_206
FIRE1KB3p_1598	TCGA_KIDNEY_DIS_K45_RNA_MIz21_.AGT[AT][CG]C[GT][AGT]	FIRE1KB3p_1598	CL_FIRE1KB3p_206
FIRE1KB3p_2404	TCGA_GBM_DIS_K45_RNA_MIz8_.AGTT[CG]CT[AT]	FIRE1KB3p_1598	CL_FIRE1KB3p_206
FIRE1KB3p_1607	TCGA_STOMACH_DIS_K45_RNA_MIz12_[AGT][AT]CTTATC.	FIRE1KB3p_1607	CL_FIRE1KB3p_207
FIRE1KB3p_3858	TCGA_THYMOMA_DIS_K10_RNA_MIz31_.C[GT][AT]ATC[CGT].	FIRE1KB3p_1607	CL_FIRE1KB3p_207
FIRE1KB3p_4884	TCGA_GLIOMA_DIS_K45_RNA_MIz14_.[GT]CTT[AG]TC.	FIRE1KB3p_1607	CL_FIRE1KB3p_207
FIRE1KB3p_5409	TCGA_LUNG_SQ_DIS_K45_RNA_MIz11_.TC[AGT]TATC.	FIRE1KB3p_1607	CL_FIRE1KB3p_207
FIRE1KB3p_1526	TCGA_PROSTATE_DIS_K40_RNA_MIz12_[AGT]A[CT][GT]ATC[CG].	FIRE1KB3p_1611	CL_FIRE1KB3p_208
FIRE1KB3p_1610	TCGA_STOMACH_DIS_K45_RNA_MIz12_[AGT]ATGA[AT]C[CG].	FIRE1KB3p_1611	CL_FIRE1KB3p_208
FIRE1KB3p_1611	TCGA_PANCREATIC_DIS_K45_RNA_MIz24_[AGT]ATGA[AT][CG][CG][ACT]	FIRE1KB3p_1611	CL_FIRE1KB3p_208
FIRE1KB3p_1614	TCGA_THYMOMA_DIS_K45_RNA_MIz8_[AGT]ATG[AT]GGT[AGT]	FIRE1KB3p_1614	CL_FIRE1KB3p_209
FIRE1KB3p_2579	TCGA_LUNG_AD_DIS_K45_RNA_MIz14_[AT][AC]TGTGG[CT].	FIRE1KB3p_1614	CL_FIRE1KB3p_209
FIRE1KB3p_2632	TCGA_MELANOMA_DIS_K40_RNA_MIz51_[AT]AT[ACG].[CG]G[GT][AT]	FIRE1KB3p_1614	CL_FIRE1KB3p_209
FIRE1KB3p_2845	TCGA_BLADDER_DIS_K45_RNA_MIz12_.[AT][CT]GA[CG]GT.	FIRE1KB3p_1614	CL_FIRE1KB3p_209
FIRE1KB3p_2874	TCGA_LUNG_SQ_DIS_K45_RNA_MIz11_.ATG[AC]G[ACG]T.	FIRE1KB3p_1614	CL_FIRE1KB3p_209
FIRE1KB3p_2991	TCGA_PROSTATE_DIS_K40_RNA_MIz23_.ATGT[AG]G[CT].	FIRE1KB3p_1614	CL_FIRE1KB3p_209
FIRE1KB3p_712	TCGA_LUNG_SQ_DIS_K10_RNA_MIz23_[ACT][AC]T[CG]TGGT.	FIRE1KB3p_1614	CL_FIRE1KB3p_209
FIRE1KB3p_1450	TCGA_THYMOMA_DIS_K45_RNA_MIz12_[AGT]A[AT][GT][CG]GTG[AGT]	FIRE1KB3p_1620	CL_FIRE1KB3p_210
FIRE1KB3p_1620	TCGA_AML_DIS_K40_RNA_MIz10_[AGT]ATT[CG]GTG.	FIRE1KB3p_1620	CL_FIRE1KB3p_210
FIRE1KB3p_3095	TCGA_LIVER_DIS_K40_RNA_MIz12_.ATTGG[AT]G[ACT]	FIRE1KB3p_1620	CL_FIRE1KB3p_210
FIRE1KB3p_3097	TCGA_PROSTATE_DIS_K40_RNA_MIz10_.ATTGG[CT]G.	FIRE1KB3p_1620	CL_FIRE1KB3p_210
FIRE1KB3p_1279	TCGA_MELANOMA_DIS_K40_RNA_MIz13_.[AG]CAA[AC]GC.	FIRE1KB3p_1628	CL_FIRE1KB3p_211
FIRE1KB3p_1628	TCGA_THYMOMA_DIS_K45_RNA_MIz14_.[AGT]CAAAGC.	FIRE1KB3p_1628	CL_FIRE1KB3p_211
FIRE1KB3p_3403	TCGA_ESOPHAGEAL_DIS_K45_RNA_MIz22_.C[AT]AAGC[AT].	FIRE1KB3p_1628	CL_FIRE1KB3p_211
FIRE1KB3p_742	TCGA_UTERINE_ENDOMETRIAL_DIS_K10_RNA_MIz20_[ACT][AG]C[AT]AAGC[ACT]	FIRE1KB3p_1628	CL_FIRE1KB3p_211
FIRE1KB3p_1589	TCGA_PARAGANGLIOMA_DIS_K40_RNA_MIz18_[AGT][AT]C[AG][AC][GT]C[AG][AGT]	FIRE1KB3p_1642	CL_FIRE1KB3p_212
FIRE1KB3p_1642	TCGA_SARCOMA_DIS_K10_RNA_MIz10_[AGT]CAATC[AC]G.	FIRE1KB3p_1642	CL_FIRE1KB3p_212
FIRE1KB3p_1822	TCGA_LUNG_AD_DIS_K45_RNA_MIz22_[AGT][CGT][AC]ATCAG[AGT]	FIRE1KB3p_1642	CL_FIRE1KB3p_212
FIRE1KB3p_3167	TCGA_HEAD_NECK_DIS_K40_RNA_MIz17_.CAA[GT]C[AC][GT].	FIRE1KB3p_1642	CL_FIRE1KB3p_212
FIRE1KB3p_3173	TCGA_THYROID_DIS_K40_RNA_MIz13_.CA[AGT]TCAG[ACT]	FIRE1KB3p_1642	CL_FIRE1KB3p_212
FIRE1KB3p_3328	TCGA_MELANOMA_DIS_K40_RNA_MIz13_.C[AG]AT[CGT][AG]G[ACG]	FIRE1KB3p_1642	CL_FIRE1KB3p_212
FIRE1KB3p_4133	TCGA_THYMOMA_DIS_K45_RNA_MIz34_.[CT][AT]A[CT]C[AC]G.	FIRE1KB3p_1642	CL_FIRE1KB3p_212
FIRE1KB3p_1643	TCGA_PANCREATIC_DIS_K45_RNA_MIz16_[AGT]CAAT[CG]T[CG][AGT]	FIRE1KB3p_1644	CL_FIRE1KB3p_213
FIRE1KB3p_1644	TCGA_GBM_DIS_K45_RNA_MIz7_[AGT]CAAT[CG]TG.	FIRE1KB3p_1644	CL_FIRE1KB3p_213
FIRE1KB3p_3170	TCGA_UTERINE_ENDOMETRIAL_DIS_K45_RNA_MIz15_.CAA.GTG.	FIRE1KB3p_1644	CL_FIRE1KB3p_213
FIRE1KB3p_3199	TCGA_LUNG_SQ_DIS_K45_RNA_MIz15_.CAATG[ACT][CG][AGT]	FIRE1KB3p_1644	CL_FIRE1KB3p_213
FIRE1KB3p_1663	TCGA_OVARIAN_DIS_K10_RNA_MIz14_.[AG]TCA[CT]CTT	FIRE1KB3p_1663	CL_FIRE1KB3p_214
FIRE1KB3p_5377	TCGA_TESTICULAR_DIS_K45_RNA_MIz12_.TCA[CT]C[GT][CT][AGT]	FIRE1KB3p_1663	CL_FIRE1KB3p_214
FIRE1KB3p_5378	TCGA_PARAGANGLIOMA_DIS_K40_RNA_MIz15_.TCA[CT]C[GT]T.	FIRE1KB3p_1663	CL_FIRE1KB3p_214
FIRE1KB3p_1668	TCGA_SARCOMA_DIS_K10_RNA_MIz15_[AGT]CAG[AC]GTA.	FIRE1KB3p_1668	CL_FIRE1KB3p_215
FIRE1KB3p_1698	TCGA_THYROID_DIS_K40_RNA_MIz22_[AGT]C[AT]G[AC]GT[AT].	FIRE1KB3p_1668	CL_FIRE1KB3p_215
FIRE1KB3p_1748	TCGA_THYMOMA_DIS_K45_RNA_MIz28_[AGT][CG]A[CG][ACG]GTA.	FIRE1KB3p_1668	CL_FIRE1KB3p_215
FIRE1KB3p_1752	TCGA_HEAD_NECK_DIS_K40_RNA_MIz19_[AGT][CG]AG[AC]GT[AT].	FIRE1KB3p_1668	CL_FIRE1KB3p_215
FIRE1KB3p_1754	TCGA_BREAST_DIS_K10_RNA_MIz51_[AGT][CG][AG][CG][AC]GTA.	FIRE1KB3p_1668	CL_FIRE1KB3p_215
FIRE1KB3p_1831	TCGA_AML_DIS_K40_RNA_MIz18_[AGT][CGT][AG]G[AC]GTA[AGT]	FIRE1KB3p_1668	CL_FIRE1KB3p_215
FIRE1KB3p_254	TCGA_COLON_DIS_K40_RNA_MIz18_.AC[ACG]G.G[GT][AT]	FIRE1KB3p_1668	CL_FIRE1KB3p_215
FIRE1KB3p_3245	TCGA_CERVICAL_DIS_K45_RNA_MIz13_.CA[CG][AG]GTA.	FIRE1KB3p_1668	CL_FIRE1KB3p_215
FIRE1KB3p_3456	TCGA_PROSTATE_DIS_K5_RNA_MIz29_.C[AT]G[AC]GTA.	FIRE1KB3p_1668	CL_FIRE1KB3p_215
FIRE1KB3p_3458	TCGA_BLADDER_DIS_K45_RNA_MIz24_.C[AT]G[ACT]GTA.	FIRE1KB3p_1668	CL_FIRE1KB3p_215
FIRE1KB3p_4103	TCGA_PANCREATIC_DIS_K45_RNA_MIz15_.[CT]AGAGTA.	FIRE1KB3p_1668	CL_FIRE1KB3p_215
FIRE1KB3p_1682	TCGA_GBM_DIS_K45_RNA_MIz10_[AGT]CAGT[CG]AA[AGT]	FIRE1KB3p_1684	CL_FIRE1KB3p_216
FIRE1KB3p_1684	TCGA_LUNG_AD_DIS_K10_RNA_MIz20_[AGT]CAGTGAA.	FIRE1KB3p_1684	CL_FIRE1KB3p_216
FIRE1KB3p_1687	TCGA_AML_DIS_K40_RNA_MIz23_[AGT]CA[GT]TGAA.	FIRE1KB3p_1684	CL_FIRE1KB3p_216
FIRE1KB3p_1701	TCGA_MELANOMA_DIS_K5_RNA_MIz57_[AGT]C[AT]GTGAA.	FIRE1KB3p_1684	CL_FIRE1KB3p_216
FIRE1KB3p_227	TCGA_THYMOMA_DIS_K45_RNA_MIz17_.ACA[AGT][CT]GA.	FIRE1KB3p_1684	CL_FIRE1KB3p_216
FIRE1KB3p_3341	TCGA_PANCREATIC_DIS_K45_RNA_MIz22_.CAG[CT]G[AT]A.	FIRE1KB3p_1684	CL_FIRE1KB3p_216
FIRE1KB3p_3375	TCGA_BLADDER_DIS_K45_RNA_MIz9_.CAGTGAA.	FIRE1KB3p_1684	CL_FIRE1KB3p_216
FIRE1KB3p_3378	TCGA_STOMACH_DIS_K45_RNA_MIz19_.CAGTG[AT]A.	FIRE1KB3p_1684	CL_FIRE1KB3p_216
FIRE1KB3p_695	TCGA_MELANOMA_DIS_K40_RNA_MIz63_[ACT]A[CG]TGAA[CT].	FIRE1KB3p_1684	CL_FIRE1KB3p_216
FIRE1KB3p_1646	TCGA_MELANOMA_DIS_K40_RNA_MIz13_[AGT]CAAT[CT]CT[AGT]	FIRE1KB3p_1692	CL_FIRE1KB3p_217
FIRE1KB3p_1692	TCGA_STOMACH_DIS_K45_RNA_MIz32_[AGT]C[AT]A[GT][ACT]C[GT][AGT]	FIRE1KB3p_1692	CL_FIRE1KB3p_217
FIRE1KB3p_1862	TCGA_PARAGANGLIOMA_DIS_K40_RNA_MIz14_[AGT]CTA[CT][AC]C[AT][AT]	FIRE1KB3p_1692	CL_FIRE1KB3p_217
FIRE1KB3p_3154	TCGA_BREAST_DIS_K45_RNA_MIz8_.CAAGACT.	FIRE1KB3p_1692	CL_FIRE1KB3p_217
FIRE1KB3p_3207	TCGA_PANCREATIC_DIS_K45_RNA_MIz7_.CAATTCT.	FIRE1KB3p_1692	CL_FIRE1KB3p_217
FIRE1KB3p_752	TCGA_LIVER_DIS_K40_RNA_MIz12_[ACT][AG]CTA[GT][CT]C.	FIRE1KB3p_1692	CL_FIRE1KB3p_217
FIRE1KB3p_1708	TCGA_GBM_DIS_K45_RNA_MIz9_[AGT]CCA[CG]TAA.	FIRE1KB3p_1708	CL_FIRE1KB3p_218
FIRE1KB3p_1720	TCGA_PANCREATIC_DIS_K45_RNA_MIz17_[AGT]C[CG][AT]GTA[AC].	FIRE1KB3p_1708	CL_FIRE1KB3p_218
FIRE1KB3p_3499	TCGA_BREAST_DIS_K10_RNA_MIz26_.CCAC[AT]A[AT].	FIRE1KB3p_1708	CL_FIRE1KB3p_218
FIRE1KB3p_3502	TCGA_LUNG_AD_DIS_K45_RNA_MIz21_..CCA[CG]TA[AGT]	FIRE1KB3p_1708	CL_FIRE1KB3p_218
FIRE1KB3p_3507	TCGA_PROSTATE_DIS_K40_RNA_MIz20_.CC[AG][CG]TA.[AT]	FIRE1KB3p_1708	CL_FIRE1KB3p_218
FIRE1KB3p_3512	TCGA_STOMACH_DIS_K45_RNA_MIz13_.CC[AGT][CG]TAA[ACT]	FIRE1KB3p_1708	CL_FIRE1KB3p_218
FIRE1KB3p_3553	TCGA_GLIOMA_DIS_K45_RNA_MIz12_.C[CG][AG][CG]TAA.	FIRE1KB3p_1708	CL_FIRE1KB3p_218
FIRE1KB3p_3638	TCGA_KIDNEY_DIS_K45_RNA_MIz20_.C[CT][ACT]CTAA.	FIRE1KB3p_1708	CL_FIRE1KB3p_218
FIRE1KB3p_777	TCGA_PARAGANGLIOMA_DIS_K40_RNA_MIz14_[ACT][AGT]CC[AC][CG]TA.	FIRE1KB3p_1708	CL_FIRE1KB3p_218
FIRE1KB3p_1733	TCGA_AML_DIS_K5_RNA_MIz16_[AGT]CCTAG[AT]A[ACT]	FIRE1KB3p_1733	CL_FIRE1KB3p_219
FIRE1KB3p_3265	TCGA_LIVER_DIS_K40_RNA_MIz20_.C[ACG]TA[CG]AA.	FIRE1KB3p_1733	CL_FIRE1KB3p_219
FIRE1KB3p_3635	TCGA_PANCREATIC_DIS_K45_RNA_MIz16_.CCTA[CGT]AA.	FIRE1KB3p_1733	CL_FIRE1KB3p_219
FIRE1KB3p_3640	TCGA_CERVICAL_DIS_K45_RNA_MIz11_.CCTAG[ACT][AG][ACT]	FIRE1KB3p_1733	CL_FIRE1KB3p_219
FIRE1KB3p_3660	TCGA_BLADDER_DIS_K45_RNA_MIz26_.C[CT]TAG.A.	FIRE1KB3p_1733	CL_FIRE1KB3p_219
FIRE1KB3p_1310	TCGA_BLADDER_DIS_K45_RNA_MIz10_.AGC[CG]T[AT]T[AGT]	FIRE1KB3p_1734	CL_FIRE1KB3p_220
FIRE1KB3p_1312	TCGA_OVARIAN_DIS_K45_RNA_MIz16_.[AG]C[CG]TT[AT]C[CGT]	FIRE1KB3p_1734	CL_FIRE1KB3p_220
FIRE1KB3p_1357	TCGA_GBM_DIS_K45_RNA_MIz11_[AG]GA[AT][CT]CTT.	FIRE1KB3p_1734	CL_FIRE1KB3p_220
FIRE1KB3p_1378	TCGA_GBM_DIS_K45_RNA_MIz10_.[AG]GC[CG]TTT[ACT]	FIRE1KB3p_1734	CL_FIRE1KB3p_220
FIRE1KB3p_1458	TCGA_TESTICULAR_DIS_K45_RNA_MIz9_[AGT][AC][AG]GCCT[AT][AGT]	FIRE1KB3p_1734	CL_FIRE1KB3p_220
FIRE1KB3p_1734	TCGA_THYMOMA_DIS_K45_RNA_MIz34_.A[GT]CCTT[ACT].	FIRE1KB3p_1734	CL_FIRE1KB3p_220
FIRE1KB3p_2233	TCGA_AML_DIS_K40_RNA_MIz15_[AGT][GT]ATC[CG]TT.	FIRE1KB3p_1734	CL_FIRE1KB3p_220
FIRE1KB3p_2342	TCGA_SARCOMA_DIS_K45_RNA_MIz10_[AGT]TA[CT]A[AG]CC[ACT]	FIRE1KB3p_1734	CL_FIRE1KB3p_220
FIRE1KB3p_2745	TCGA_MELANOMA_DIS_K40_RNA_MIz31_.ATC[CG][GT]T[AT][AGT]	FIRE1KB3p_1734	CL_FIRE1KB3p_220
FIRE1KB3p_2749	TCGA_PROSTATE_DIS_K40_RNA_MIz8_.ATC[CG]T[AT]C.	FIRE1KB3p_1734	CL_FIRE1KB3p_220
FIRE1KB3p_2754	TCGA_TESTICULAR_DIS_K45_RNA_MIz11_.ATCC.TA.	FIRE1KB3p_1734	CL_FIRE1KB3p_220
FIRE1KB3p_3439	TCGA_RECTAL_DIS_K40_RNA_MIz10_.CATC[ACG]TT.	FIRE1KB3p_1734	CL_FIRE1KB3p_220
FIRE1KB3p_3664	TCGA_KIDNEY_DIS_K45_RNA_MIz7_.CCTTTGT.	FIRE1KB3p_1734	CL_FIRE1KB3p_220
FIRE1KB3p_4371	TCGA_MELANOMA_DIS_K40_RNA_MIz10_.GA[AG]C[CG]TT[CG]	FIRE1KB3p_1734	CL_FIRE1KB3p_220
FIRE1KB3p_4533	TCGA_ESOPHAGEAL_DIS_K10_RNA_MIz17_.GATCC.T.	FIRE1KB3p_1734	CL_FIRE1KB3p_220
FIRE1KB3p_4535	TCGA_LUNG_AD_DIS_K10_RNA_MIz12_.GATCCT[ACT][CGT]	FIRE1KB3p_1734	CL_FIRE1KB3p_220
FIRE1KB3p_5207	TCGA_UTERINE_ENDOMETRIAL_DIS_K10_RNA_MIz21_.TAGCC[AT]T.	FIRE1KB3p_1734	CL_FIRE1KB3p_220
FIRE1KB3p_5304	TCGA_GBM_DIS_K45_RNA_MIz7_.TATCCTT.	FIRE1KB3p_1734	CL_FIRE1KB3p_220
FIRE1KB3p_617	TCGA_KIDNEY_CON_LOG2R_bins5_RNA_MIz23_[ACT]AA[CG]CCT[CGT][AGT]	FIRE1KB3p_1734	CL_FIRE1KB3p_220
FIRE1KB3p_761	TCGA_PANCREATIC_DIS_K45_RNA_MIz21_[ACT][AG]GC[CG][GT]T[AT].	FIRE1KB3p_1734	CL_FIRE1KB3p_220
FIRE1KB3p_1535	TCGA_PANCREATIC_DIS_K10_RNA_MIz40_[AGT][AG][ACT]AAGCC[ACT]	FIRE1KB3p_1736	CL_FIRE1KB3p_221
FIRE1KB3p_160	TCGA_BLADDER_DIS_K10_RNA_MIz19_.A[AT]AGC[CG][CT].	FIRE1KB3p_1736	CL_FIRE1KB3p_221
FIRE1KB3p_1735	TCGA_HEAD_NECK_DIS_K40_RNA_MIz23_[AGT][CG]AAAGC[ACG][ACT]	FIRE1KB3p_1736	CL_FIRE1KB3p_221
FIRE1KB3p_1736	TCGA_PROSTATE_DIS_K40_RNA_MIz10_[AGT][CG]AAAGCC.	FIRE1KB3p_1736	CL_FIRE1KB3p_221
FIRE1KB3p_3831	TCGA_TESTICULAR_DIS_K10_RNA_MIz23_[CGT][ACT]AAGCC[AGT][ACT]	FIRE1KB3p_1736	CL_FIRE1KB3p_221
FIRE1KB3p_4	TCGA_KIDNEY_DIS_K45_RNA_MIz15_.AAAGCC[AT].	FIRE1KB3p_1736	CL_FIRE1KB3p_221
FIRE1KB3p_1367	TCGA_LUNG_SQ_DIS_K45_RNA_MIz14_.AGG[AT]AAG.	FIRE1KB3p_1749	CL_FIRE1KB3p_222
FIRE1KB3p_1749	TCGA_PROSTATE_DIS_K5_RNA_MIz89_[AGT][CG][ACG][AT]AAGC[ACT]	FIRE1KB3p_1749	CL_FIRE1KB3p_222
FIRE1KB3p_1786	TCGA_LUNG_AD_DIS_K45_RNA_MIz11_[AGT][CG]G[AC]AAGC[ACT]	FIRE1KB3p_1749	CL_FIRE1KB3p_222
FIRE1KB3p_2125	TCGA_PANCREATIC_DIS_K45_RNA_MIz11_[AGT]G[CGT]TAAGC.	FIRE1KB3p_1749	CL_FIRE1KB3p_222
FIRE1KB3p_2176	TCGA_KIDNEY_DIS_K45_RNA_MIz12_[AGT]G[GT]AAGAT[AGT]	FIRE1KB3p_1749	CL_FIRE1KB3p_222
FIRE1KB3p_2504	TCGA_MELANOMA_DIS_K40_RNA_MIz18_.ATA[AC]GCT.	FIRE1KB3p_1749	CL_FIRE1KB3p_222
FIRE1KB3p_3351	TCGA_BLADDER_DIS_K45_RNA_MIz14_.C[AGT]AAAG[CG][AT]	FIRE1KB3p_1749	CL_FIRE1KB3p_222
FIRE1KB3p_3365	TCGA_BLADDER_DIS_K45_RNA_MIz10_.C[AG]T[AT]AGC.	FIRE1KB3p_1749	CL_FIRE1KB3p_222
FIRE1KB3p_3400	TCGA_THYMOMA_DIS_K10_RNA_MIz17_.CATAA[CG]C[ACT]	FIRE1KB3p_1749	CL_FIRE1KB3p_222
FIRE1KB3p_3404	TCGA_PARAGANGLIOMA_DIS_K40_RNA_MIz12_.CATAAG[CT].	FIRE1KB3p_1749	CL_FIRE1KB3p_222
FIRE1KB3p_4575	TCGA_BREAST_DIS_K45_RNA_MIz10_.GCAAAG[CT][ACG]	FIRE1KB3p_1749	CL_FIRE1KB3p_222
FIRE1KB3p_4600	TCGA_AML_DIS_K5_RNA_MIz18_.GCATA[AC]G.	FIRE1KB3p_1749	CL_FIRE1KB3p_222
FIRE1KB3p_5604	TCGA_STOMACH_DIS_K45_RNA_MIz11_.TGCAA[ACG]G.	FIRE1KB3p_1749	CL_FIRE1KB3p_222
FIRE1KB3p_1649	TCGA_LIVER_DIS_K40_RNA_MIz19_[AGT]C[AC]ATT[AT]C[ACT]	FIRE1KB3p_1765	CL_FIRE1KB3p_223
FIRE1KB3p_1765	TCGA_KIDNEY_DIS_K10_RNA_MIz37_[AGT][CG]CAT[GT][AT]C.	FIRE1KB3p_1765	CL_FIRE1KB3p_223
FIRE1KB3p_3292	TCGA_THYROID_DIS_K5_RNA_MIz15_.CA[CT]GACA.	FIRE1KB3p_1765	CL_FIRE1KB3p_223
FIRE1KB3p_3741	TCGA_THYMOMA_DIS_K10_RNA_MIz23_.[CG][CG]ATTAC[ACT]	FIRE1KB3p_1765	CL_FIRE1KB3p_223
FIRE1KB3p_1718	TCGA_GLIOMA_DIS_K45_RNA_MIz10_[AGT]C[CG][AT]AC[AG]T.	FIRE1KB3p_1775	CL_FIRE1KB3p_224
FIRE1KB3p_1775	TCGA_STOMACH_DIS_K45_RNA_MIz24_[AGT][CG]CT[AC][CGT]AT.	FIRE1KB3p_1775	CL_FIRE1KB3p_224
FIRE1KB3p_2118	TCGA_UTERINE_ENDOMETRIAL_DIS_K45_RNA_MIz21_[AGT]GC[GT][ACG][CGT]AT.	FIRE1KB3p_1775	CL_FIRE1KB3p_224
FIRE1KB3p_2119	TCGA_KIDNEY_DIS_K45_RNA_MIz14_[AGT]GC[GT]A[CT]A[CT].	FIRE1KB3p_1775	CL_FIRE1KB3p_224
FIRE1KB3p_2121	TCGA_GBM_DIS_K45_RNA_MIz11_[AGT]GC[GT]A[GT]A[CT][AGT]	FIRE1KB3p_1775	CL_FIRE1KB3p_224
FIRE1KB3p_3407	TCGA_PANCREATIC_DIS_K45_RNA_MIz15_.C[AT][AC][CG]ATG[AT]	FIRE1KB3p_1775	CL_FIRE1KB3p_224
FIRE1KB3p_3608	TCGA_AML_DIS_K5_RNA_MIz25_.C[CGT]CTATA[AGT]	FIRE1KB3p_1775	CL_FIRE1KB3p_224
FIRE1KB3p_3758	TCGA_LIVER_DIS_K40_RNA_MIz21_.[CG]CTA[GT]AT.	FIRE1KB3p_1775	CL_FIRE1KB3p_224
FIRE1KB3p_3919	TCGA_HEAD_NECK_DIS_K40_RNA_MIz12_.[CGT]CTC[GT]AT.	FIRE1KB3p_1775	CL_FIRE1KB3p_224
FIRE1KB3p_1327	TCGA_BLADDER_DIS_K45_RNA_MIz11_.AG[CGT]GGAA.	FIRE1KB3p_1780	CL_FIRE1KB3p_225
FIRE1KB3p_1344	TCGA_ESOPHAGEAL_DIS_K45_RNA_MIz11_.AG[CT]G[CG]AA.	FIRE1KB3p_1780	CL_FIRE1KB3p_225
FIRE1KB3p_1346	TCGA_LUNG_AD_DIS_K45_RNA_MIz8_.AG[CT]GG[AC]A[ACT]	FIRE1KB3p_1780	CL_FIRE1KB3p_225
FIRE1KB3p_140	TCGA_THYROID_DIS_K5_RNA_MIz16_.AAGTGGA.	FIRE1KB3p_1780	CL_FIRE1KB3p_225
FIRE1KB3p_1780	TCGA_SARCOMA_DIS_K45_RNA_MIz13_..AGT[CG]GA.	FIRE1KB3p_1780	CL_FIRE1KB3p_225
FIRE1KB3p_1784	TCGA_STOMACH_DIS_K10_RNA_MIz31_.AGT[CG]GA[AT].	FIRE1KB3p_1780	CL_FIRE1KB3p_225
FIRE1KB3p_1793	TCGA_PANCREATIC_DIS_K10_RNA_MIz14_.AGT[CG]GAT.	FIRE1KB3p_1780	CL_FIRE1KB3p_225
FIRE1KB3p_3342	TCGA_LIVER_DIS_K40_RNA_MIz12_.CAG[CT]GG[AT].	FIRE1KB3p_1780	CL_FIRE1KB3p_225
FIRE1KB3p_3850	TCGA_THYMOMA_DIS_K45_RNA_MIz26_.[CGT]AGTG[GT]A.	FIRE1KB3p_1780	CL_FIRE1KB3p_225
FIRE1KB3p_5138	TCGA_STOMACH_DIS_K45_RNA_MIz15_.TA[CG]T[CG]GA.	FIRE1KB3p_1780	CL_FIRE1KB3p_225
FIRE1KB3p_1783	TCGA_MELANOMA_DIS_K5_RNA_MIz18_[AGT][CG]GAACTA.	FIRE1KB3p_1783	CL_FIRE1KB3p_226
FIRE1KB3p_2001	TCGA_BREAST_DIS_K45_RNA_MIz36_[AGT]G[AGT]AAC[CGT]A.	FIRE1KB3p_1783	CL_FIRE1KB3p_226
FIRE1KB3p_2177	TCGA_LUNG_SQ_DIS_K45_RNA_MIz18_[AGT]G[GT]A[AT]C[CGT]A.	FIRE1KB3p_1783	CL_FIRE1KB3p_226
FIRE1KB3p_2667	TCGA_BREAST_DIS_K45_RNA_MIz25_[AT][AT]GG[AT][AG]CT.	FIRE1KB3p_1783	CL_FIRE1KB3p_226
FIRE1KB3p_2790	TCGA_KIDNEY_DIS_K45_RNA_MIz15_[AT][CG]G[AGT]AC[AGT]A.	FIRE1KB3p_1783	CL_FIRE1KB3p_226
FIRE1KB3p_4352	TCGA_LUNG_AD_DIS_K45_RNA_MIz10_.GA[AC]C[CT]AA.	FIRE1KB3p_1783	CL_FIRE1KB3p_226
FIRE1KB3p_4353	TCGA_SARCOMA_DIS_K45_RNA_MIz21_.GA[AC]C[GT][ACG][GT][AT]	FIRE1KB3p_1783	CL_FIRE1KB3p_226
FIRE1KB3p_4377	TCGA_OVARIAN_DIS_K45_RNA_MIz19_.GA[AT]C[GT][AC][AG].	FIRE1KB3p_1783	CL_FIRE1KB3p_226
FIRE1KB3p_4862	TCGA_SARCOMA_DIS_K10_RNA_MIz13_.[GT][CG]GAACT.	FIRE1KB3p_1783	CL_FIRE1KB3p_226
FIRE1KB3p_1787	TCGA_LUNG_AD_DIS_K45_RNA_MIz23_[AGT][CG]G[AC][CGT]TA[AC].	FIRE1KB3p_1787	CL_FIRE1KB3p_227
FIRE1KB3p_2155	TCGA_STOMACH_DIS_K45_RNA_MIz14_[AGT]GG[AC][CT]TAA.	FIRE1KB3p_1787	CL_FIRE1KB3p_227
FIRE1KB3p_2787	TCGA_PANCREATIC_DIS_K45_RNA_MIz14_.[AT][CG]G[AC][CG]TA[AT]	FIRE1KB3p_1787	CL_FIRE1KB3p_227
FIRE1KB3p_2788	TCGA_AML_DIS_K40_RNA_MIz21_[AT][CG]G[ACG][CGT]TA[AC][ACT]	FIRE1KB3p_1787	CL_FIRE1KB3p_227
FIRE1KB3p_4901	TCGA_BREAST_DIS_K45_RNA_MIz19_.[GT]GG[ACT][CG]TA[AT]	FIRE1KB3p_1787	CL_FIRE1KB3p_227
FIRE1KB3p_1397	TCGA_HEAD_NECK_DIS_K40_RNA_MIz15_.AG[GT][AG]AGT.	FIRE1KB3p_1790	CL_FIRE1KB3p_228
FIRE1KB3p_1789	TCGA_STOMACH_DIS_K45_RNA_MIz18_[AGT][CG]G[AG]AG[AT]A[ACT]	FIRE1KB3p_1790	CL_FIRE1KB3p_228
FIRE1KB3p_1790	TCGA_STOMACH_DIS_K10_RNA_MIz20_[AGT][CG]G[AG]AGTA.	FIRE1KB3p_1790	CL_FIRE1KB3p_228
FIRE1KB3p_2152	TCGA_TESTICULAR_DIS_K45_RNA_MIz8_[AGT]GGAAG[AT]A.	FIRE1KB3p_1790	CL_FIRE1KB3p_228
FIRE1KB3p_2154	TCGA_LUNG_SQ_DIS_K45_RNA_MIz12_[AGT]GGA[AT]GTA.	FIRE1KB3p_1790	CL_FIRE1KB3p_228
FIRE1KB3p_2785	TCGA_PANCREATIC_DIS_K10_RNA_MIz27_[AT][CG]GA[AG]GT[AT].	FIRE1KB3p_1790	CL_FIRE1KB3p_228
FIRE1KB3p_3770	TCGA_THYMOMA_DIS_K45_RNA_MIz20_.[CG]G[AG]A[GT]TA.	FIRE1KB3p_1790	CL_FIRE1KB3p_228
FIRE1KB3p_1799	TCGA_HEAD_NECK_DIS_K40_RNA_MIz13_[AGT][CG]GGAA[ACG]T.	FIRE1KB3p_1799	CL_FIRE1KB3p_229
FIRE1KB3p_1800	TCGA_BREAST_DIS_K45_RNA_MIz14_[AGT][CG]GGAA[AC]T.	FIRE1KB3p_1799	CL_FIRE1KB3p_229
FIRE1KB3p_2116	TCGA_RECTAL_DIS_K40_RNA_MIz10_[AGT]G[CG]GA[AT]AT.	FIRE1KB3p_1799	CL_FIRE1KB3p_229
FIRE1KB3p_1803	TCGA_PANCREATIC_DIS_K10_RNA_MIz25_[AGT][CG]GTAC[ACT]T.	FIRE1KB3p_1803	CL_FIRE1KB3p_230
FIRE1KB3p_2968	TCGA_BLADDER_DIS_K45_RNA_MIz17_[AT]GG[CT].CTT.	FIRE1KB3p_1803	CL_FIRE1KB3p_230
FIRE1KB3p_3785	TCGA_GLIOMA_DIS_K45_RNA_MIz13_.[CG]G[CT]AC[AT]T.	FIRE1KB3p_1803	CL_FIRE1KB3p_230
FIRE1KB3p_4707	TCGA_LIVER_DIS_K5_RNA_MIz38_.GGTAC[ACT][GT][ACT]	FIRE1KB3p_1803	CL_FIRE1KB3p_230
FIRE1KB3p_4823	TCGA_OVARIAN_DIS_K45_RNA_MIz13_.[GT][AT][CG]GTAC.	FIRE1KB3p_1803	CL_FIRE1KB3p_230
FIRE1KB3p_1806	TCGA_UTERINE_ENDOMETRIAL_DIS_K45_RNA_MIz16_[AGT][CG]GT[AGT]TTG.	FIRE1KB3p_1806	CL_FIRE1KB3p_231
FIRE1KB3p_2182	TCGA_KIDNEY_DIS_K45_RNA_MIz19_[AGT]GGT[AT]T[ACT]G.	FIRE1KB3p_1806	CL_FIRE1KB3p_231
FIRE1KB3p_4692	TCGA_OVARIAN_DIS_K45_RNA_MIz8_.GG[AT]GT[AT]G[CGT]	FIRE1KB3p_1806	CL_FIRE1KB3p_231
FIRE1KB3p_1400	TCGA_CERVICAL_DIS_K45_RNA_MIz10_.[AG]GTC[AG]AA.	FIRE1KB3p_1809	CL_FIRE1KB3p_232
FIRE1KB3p_1809	TCGA_STOMACH_DIS_K10_RNA_MIz17_[AGT][CG]GTC[AT]AA.	FIRE1KB3p_1809	CL_FIRE1KB3p_232
FIRE1KB3p_2184	TCGA_AML_DIS_K40_RNA_MIz15_[AGT]GGTC[AT]A[AT].	FIRE1KB3p_1809	CL_FIRE1KB3p_232
FIRE1KB3p_4690	TCGA_PROSTATE_CON_LOG2R_bins25_RNA_MIz17_.GG[AT]C[AGT]AA.	FIRE1KB3p_1809	CL_FIRE1KB3p_232
FIRE1KB3p_1834	TCGA_THYMOMA_DIS_K10_RNA_MIz23_[AGT]C[GT][AT]T[CT]GC[ACT]	FIRE1KB3p_1834	CL_FIRE1KB3p_233
FIRE1KB3p_1872	TCGA_OVARIAN_DIS_K45_RNA_MIz20_[AGT]CT[AGT]T[ACT]GC.	FIRE1KB3p_1834	CL_FIRE1KB3p_233
FIRE1KB3p_919	TCGA_PANCREATIC_DIS_K45_RNA_MIz19_[ACT]C[GT][AT][AT][CT]GC.	FIRE1KB3p_1834	CL_FIRE1KB3p_233
FIRE1KB3p_1838	TCGA_GBM_DIS_K45_RNA_MIz22_[AGT]C[GT]C.TA[ACG].	FIRE1KB3p_1838	CL_FIRE1KB3p_234
FIRE1KB3p_1883	TCGA_LIVER_DIS_K40_RNA_MIz23_.[AGT]CTC[ACG]TA.	FIRE1KB3p_1838	CL_FIRE1KB3p_234
FIRE1KB3p_373	TCGA_STOMACH_DIS_K10_RNA_MIz19_.AC[CT]C[ACG]TA.	FIRE1KB3p_1838	CL_FIRE1KB3p_234
FIRE1KB3p_4163	TCGA_SARCOMA_DIS_K45_RNA_MIz16_.CTC[AG][ACT]AA.	FIRE1KB3p_1838	CL_FIRE1KB3p_234
FIRE1KB3p_4167	TCGA_COLON_DIS_K40_RNA_MIz14_.CTC[AT][CT]AA[CGT]	FIRE1KB3p_1838	CL_FIRE1KB3p_234
FIRE1KB3p_4190	TCGA_LUNG_AD_DIS_K45_RNA_MIz10_.CTC[GT]TAA.	FIRE1KB3p_1838	CL_FIRE1KB3p_234
FIRE1KB3p_5461	TCGA_LIVER_DIS_K5_RNA_MIz15_.TCG[CT].TA.	FIRE1KB3p_1838	CL_FIRE1KB3p_234
FIRE1KB3p_5508	TCGA_PARAGANGLIOMA_DIS_K40_RNA_MIz11_.TCTCA[GT]A.	FIRE1KB3p_1838	CL_FIRE1KB3p_234
FIRE1KB3p_5511	TCGA_BREAST_DIS_K10_RNA_MIz23_.TCTC[CGT]TA.	FIRE1KB3p_1838	CL_FIRE1KB3p_234
FIRE1KB3p_1052	TCGA_LUNG_SQ_DIS_K45_RNA_MIz11_[ACT]GT[AC][AGT]AC[CG].	FIRE1KB3p_1844	CL_FIRE1KB3p_235
FIRE1KB3p_1844	TCGA_LUNG_AD_DIS_K45_RNA_MIz22_[AGT][CGT]T[AC][AG]AC[CG][AGT]	FIRE1KB3p_1844	CL_FIRE1KB3p_235
FIRE1KB3p_3959	TCGA_LIVER_DIS_K40_RNA_MIz20_.[CGT]TA[AG]ACC.	FIRE1KB3p_1844	CL_FIRE1KB3p_235
FIRE1KB3p_4777	TCGA_KIDNEY_DIS_K10_RNA_MIz21_.GT[ACT][AG]AC[CG][ACT]	FIRE1KB3p_1844	CL_FIRE1KB3p_235
FIRE1KB3p_181	TCGA_GLIOMA_DIS_K45_RNA_MIz21_.A[AT]CT[AC]G[ACG][ACT]	FIRE1KB3p_1852	CL_FIRE1KB3p_236
FIRE1KB3p_1852	TCGA_CERVICAL_DIS_K10_RNA_MIz13_[AGT][CT]AACT[AC]G.	FIRE1KB3p_1852	CL_FIRE1KB3p_236
FIRE1KB3p_2506	TCGA_CERVICAL_DIS_K45_RNA_MIz12_.[AT]AACT[AC]G.	FIRE1KB3p_1852	CL_FIRE1KB3p_236
FIRE1KB3p_3321	TCGA_PROSTATE_DIS_K40_RNA_MIz29_.C[AG][AGT][AC]TAG.	FIRE1KB3p_1852	CL_FIRE1KB3p_236
FIRE1KB3p_4076	TCGA_STOMACH_DIS_K10_RNA_MIz30_.[CT][ACG]ACTAG.	FIRE1KB3p_1852	CL_FIRE1KB3p_236
FIRE1KB3p_1007	TCGA_GLIOMA_DIS_K45_RNA_MIz16_[ACT]GCA[CGT]C[AG]A.	FIRE1KB3p_1854	CL_FIRE1KB3p_237
FIRE1KB3p_1854	TCGA_THYMOMA_DIS_K45_RNA_MIz33_.A[GT][CT]A[ACT][CG]G[ACT]	FIRE1KB3p_1854	CL_FIRE1KB3p_237
FIRE1KB3p_2195	TCGA_LUNG_AD_DIS_K45_RNA_MIz10_[AGT]GTA[AC][CGT]GC.	FIRE1KB3p_1854	CL_FIRE1KB3p_237
FIRE1KB3p_2215	TCGA_LUNG_SQ_DIS_K45_RNA_MIz13_[AGT]GT[AC]T[ACG]GA[AGT]	FIRE1KB3p_1854	CL_FIRE1KB3p_237
FIRE1KB3p_2220	TCGA_ESOPHAGEAL_DIS_K45_RNA_MIz14_[AGT][GT]AGC[AG]T[AG].	FIRE1KB3p_1854	CL_FIRE1KB3p_237
FIRE1KB3p_2340	TCGA_GBM_DIS_K45_RNA_MIz12_.A[GT]TA[CGT]GG[ACT]	FIRE1KB3p_1854	CL_FIRE1KB3p_237
FIRE1KB3p_2350	TCGA_TESTICULAR_DIS_K45_RNA_MIz12_[AGT]TAGC[AG][ACT]G[ACG]	FIRE1KB3p_1854	CL_FIRE1KB3p_237
FIRE1KB3p_2534	TCGA_MELANOMA_DIS_K40_RNA_MIz10_.AT.AC[CG][CG][ACT]	FIRE1KB3p_1854	CL_FIRE1KB3p_237
FIRE1KB3p_2618	TCGA_THYROID_DIS_K40_RNA_MIz11_[AT]A[GT]C[AGT]A[CG]G[ACT]	FIRE1KB3p_1854	CL_FIRE1KB3p_237
FIRE1KB3p_2627	TCGA_PANCREATIC_DIS_K10_RNA_MIz17_.AT.[AGT]TCG[AGT]	FIRE1KB3p_1854	CL_FIRE1KB3p_237
FIRE1KB3p_2669	TCGA_LUNG_SQ_DIS_K45_RNA_MIz15_[AT][AT][GT]CAA[CG]G.	FIRE1KB3p_1854	CL_FIRE1KB3p_237
FIRE1KB3p_3354	TCGA_BREAST_DIS_K45_RNA_MIz21_.CAGTA[ACT]G.	FIRE1KB3p_1854	CL_FIRE1KB3p_237
FIRE1KB3p_5422	TCGA_COLON_DIS_K40_RNA_MIz9_.TCAT[CG]G[AT].	FIRE1KB3p_1854	CL_FIRE1KB3p_237
FIRE1KB3p_811	TCGA_BREAST_DIS_K45_RNA_MIz23_[ACT]AT[CG][AT]T[CG]G[ACT]	FIRE1KB3p_1854	CL_FIRE1KB3p_237
FIRE1KB3p_1858	TCGA_MELANOMA_DIS_K40_RNA_MIz20_[AGT]CTAC[AT]GT[AGT]	FIRE1KB3p_1858	CL_FIRE1KB3p_238
FIRE1KB3p_4031	TCGA_LIVER_DIS_K40_RNA_MIz19_.CTA[ACG][AC]GT.	FIRE1KB3p_1858	CL_FIRE1KB3p_238
FIRE1KB3p_4068	TCGA_GBM_DIS_K45_RNA_MIz15_.CTAC[AGT]G[CT].	FIRE1KB3p_1858	CL_FIRE1KB3p_238
FIRE1KB3p_4110	TCGA_GLIOMA_DIS_K45_RNA_MIz8_.CT[AG]CTGT.	FIRE1KB3p_1858	CL_FIRE1KB3p_238
FIRE1KB3p_1879	TCGA_BLADDER_DIS_K45_RNA_MIz31_[AGT][CT][AT]TGTC[CGT][ACT]	FIRE1KB3p_1879	CL_FIRE1KB3p_239
FIRE1KB3p_2341	TCGA_COLON_DIS_K40_RNA_MIz12_[AGT]TA[CGT]GTC[CT].	FIRE1KB3p_1879	CL_FIRE1KB3p_239
FIRE1KB3p_2425	TCGA_STOMACH_DIS_K45_RNA_MIz15_.[AG]TT[CT]GTC[ACT]	FIRE1KB3p_1879	CL_FIRE1KB3p_239
FIRE1KB3p_2668	TCGA_AML_DIS_K40_RNA_MIz12_.ATATGTC.	FIRE1KB3p_1879	CL_FIRE1KB3p_239
FIRE1KB3p_2728	TCGA_KIDNEY_DIS_K45_RNA_MIz10_.[AT]CATGTC.	FIRE1KB3p_1879	CL_FIRE1KB3p_239
FIRE1KB3p_3101	TCGA_THYMOMA_DIS_K45_RNA_MIz12_.[AT]TGTCC[GT].	FIRE1KB3p_1879	CL_FIRE1KB3p_239
FIRE1KB3p_5328	TCGA_STOMACH_DIS_K45_RNA_MIz13_.TATGTC[CGT].	FIRE1KB3p_1879	CL_FIRE1KB3p_239
FIRE1KB3p_5328	TCGA_BREAST_DIS_K45_RNA_MIz17_.TATGTC[CGT].	FIRE1KB3p_1879	CL_FIRE1KB3p_239
FIRE1KB3p_5330	TCGA_BREAST_DIS_K10_RNA_MIz28_.TATGTC[CT].	FIRE1KB3p_1879	CL_FIRE1KB3p_239
FIRE1KB3p_5481	TCGA_CERVICAL_DIS_K10_RNA_MIz12_.TC[GT][AT]GTC.	FIRE1KB3p_1879	CL_FIRE1KB3p_239
FIRE1KB3p_5757	TCGA_MELANOMA_DIS_K40_RNA_MIz12_.TTATGTC.	FIRE1KB3p_1879	CL_FIRE1KB3p_239
FIRE1KB3p_818	TCGA_KIDNEY_DIS_K10_RNA_MIz28_[ACT][AT]CT[AT]GTC.	FIRE1KB3p_1879	CL_FIRE1KB3p_239
FIRE1KB3p_1891	TCGA_UTERINE_ENDOMETRIAL_DIS_K10_RNA_MIz12_[AGT]CT[CT]GCTA.	FIRE1KB3p_1891	CL_FIRE1KB3p_240
FIRE1KB3p_3971	TCGA_OVARIAN_DIS_K45_RNA_MIz10_.C[GT]T[AG]C[GT]A.	FIRE1KB3p_1891	CL_FIRE1KB3p_240
FIRE1KB3p_4267	TCGA_THYMOMA_DIS_K45_RNA_MIz18_.CT[GT]G[AC]TA.	FIRE1KB3p_1891	CL_FIRE1KB3p_240
FIRE1KB3p_4294	TCGA_PROSTATE_DIS_K40_RNA_MIz21_.CTT[AG]C[CGT][AG][AGT]	FIRE1KB3p_1891	CL_FIRE1KB3p_240
FIRE1KB3p_1894	TCGA_GLIOMA_DIS_K45_RNA_MIz19_.[AGT]CTGAT[AG][ACG]	FIRE1KB3p_1894	CL_FIRE1KB3p_241
FIRE1KB3p_4136	TCGA_BREAST_DIS_K45_RNA_MIz45_.[CT][AT]CTGAT.	FIRE1KB3p_1894	CL_FIRE1KB3p_241
FIRE1KB3p_4222	TCGA_PARAGANGLIOMA_DIS_K40_RNA_MIz13_.CTGATA[ACG].	FIRE1KB3p_1894	CL_FIRE1KB3p_241
FIRE1KB3p_4618	TCGA_GLIOMA_DIS_K10_RNA_MIz10_.GC[CT]G[AG]TA.	FIRE1KB3p_1894	CL_FIRE1KB3p_241
FIRE1KB3p_4666	TCGA_GBM_DIS_K10_RNA_MIz15_.G[CT][CT]GATG.	FIRE1KB3p_1894	CL_FIRE1KB3p_241
FIRE1KB3p_1902	TCGA_ESOPHAGEAL_DIS_K45_RNA_MIz16_[AGT][CT][GT]GA[GT]GA[ACT]	FIRE1KB3p_1902	CL_FIRE1KB3p_242
FIRE1KB3p_2416	TCGA_GLIOMA_DIS_K45_RNA_MIz9_[AGT]T[CGT]GAGGA.	FIRE1KB3p_1902	CL_FIRE1KB3p_242
FIRE1KB3p_2853	TCGA_PARAGANGLIOMA_DIS_K40_RNA_MIz16_[AT][CT]TG[AC]TGA[ACT]	FIRE1KB3p_1902	CL_FIRE1KB3p_242
FIRE1KB3p_5561	TCGA_GBM_DIS_K45_RNA_MIz10_.TGA[CG]GAC[ACG]	FIRE1KB3p_1902	CL_FIRE1KB3p_242
FIRE1KB3p_5578	TCGA_SARCOMA_DIS_K45_RNA_MIz14_.TGAG[GT]AT.	FIRE1KB3p_1902	CL_FIRE1KB3p_242
FIRE1KB3p_1109	TCGA_LUNG_SQ_DIS_K45_RNA_MIz10_[ACT]TA[CG]GCA..	FIRE1KB3p_1905	CL_FIRE1KB3p_243
FIRE1KB3p_1855	TCGA_TESTICULAR_DIS_K45_RNA_MIz14_[AGT]CTA[AG][ACG]C[AG].	FIRE1KB3p_1905	CL_FIRE1KB3p_243
FIRE1KB3p_1905	TCGA_LUNG_SQ_DIS_K10_RNA_MIz12_[AGT][CT]TAGGCA.	FIRE1KB3p_1905	CL_FIRE1KB3p_243
FIRE1KB3p_1906	TCGA_MELANOMA_DIS_K40_RNA_MIz24_[AGT][CT]TAG[GT]CA.	FIRE1KB3p_1905	CL_FIRE1KB3p_243
FIRE1KB3p_5175	TCGA_LUNG_AD_DIS_K45_RNA_MIz31_.T[ACT]T[AC][GT]GC[AGT]	FIRE1KB3p_1905	CL_FIRE1KB3p_243
FIRE1KB3p_5190	TCGA_SARCOMA_DIS_K45_RNA_MIz20_.TAG[ACG]C[AG][GT][ACT]	FIRE1KB3p_1905	CL_FIRE1KB3p_243
FIRE1KB3p_5726	TCGA_BREAST_DIS_K45_RNA_MIz27_.TT[AC][GT]GCA.	FIRE1KB3p_1905	CL_FIRE1KB3p_243
FIRE1KB3p_1075	TCGA_CERVICAL_DIS_K45_RNA_MIz9_[ACT][GT]CTTGCA.	FIRE1KB3p_1909	CL_FIRE1KB3p_244
FIRE1KB3p_1909	TCGA_THYMOMA_DIS_K45_RNA_MIz15_.[AGT]CTTGCA.	FIRE1KB3p_1909	CL_FIRE1KB3p_244
FIRE1KB3p_517	TCGA_MELANOMA_DIS_K40_RNA_MIz19_.[ACG]CT[AT]GCA.	FIRE1KB3p_1909	CL_FIRE1KB3p_244
FIRE1KB3p_1917	TCGA_AML_DIS_K40_RNA_MIz22_[AGT]GAAAGT[GT][ACT]	FIRE1KB3p_1919	CL_FIRE1KB3p_245
FIRE1KB3p_1919	TCGA_STOMACH_DIS_K10_RNA_MIz51_[AGT]GAA[AT][CG]TG[AGT]	FIRE1KB3p_1919	CL_FIRE1KB3p_245
FIRE1KB3p_1943	TCGA_COLON_DIS_K40_RNA_MIz12_[AGT]GA[AGT][AC]GTG[CGT]	FIRE1KB3p_1919	CL_FIRE1KB3p_245
FIRE1KB3p_2161	TCGA_GLIOMA_DIS_K45_RNA_MIz13_[AGT]GG[AT]AACT.	FIRE1KB3p_1919	CL_FIRE1KB3p_245
FIRE1KB3p_2863	TCGA_GBM_DIS_K45_RNA_MIz13_[AT]GA[AT][ACT]G[CT]G[AT]	FIRE1KB3p_1919	CL_FIRE1KB3p_245
FIRE1KB3p_1738	TCGA_LUNG_SQ_DIS_K45_RNA_MIz21_[AGT][CG]A[AC]CA[CT]A[AT]	FIRE1KB3p_1923	CL_FIRE1KB3p_246
FIRE1KB3p_1923	TCGA_SARCOMA_DIS_K10_RNA_MIz11_[AGT]GAAC[AG]CA.	FIRE1KB3p_1923	CL_FIRE1KB3p_246
FIRE1KB3p_4347	TCGA_CERVICAL_DIS_K45_RNA_MIz13_.GAAC[AG][CT]A.	FIRE1KB3p_1923	CL_FIRE1KB3p_246
FIRE1KB3p_4358	TCGA_PANCREATIC_DIS_K45_RNA_MIz12_.GAA[CT]AC[AG][ACT]	FIRE1KB3p_1923	CL_FIRE1KB3p_246
FIRE1KB3p_4361	TCGA_MELANOMA_DIS_K40_RNA_MIz32_.GAA[CT]A[CG]A.	FIRE1KB3p_1923	CL_FIRE1KB3p_246
FIRE1KB3p_4502	TCGA_KIDNEY_DIS_K45_RNA_MIz24_.G[AT]AC[AT]C[AC].	FIRE1KB3p_1923	CL_FIRE1KB3p_246
FIRE1KB3p_968	TCGA_PROSTATE_DIS_K40_RNA_MIz15_[ACT]GAA[CT]AC[AG].	FIRE1KB3p_1923	CL_FIRE1KB3p_246
FIRE1KB3p_1741	TCGA_LIVER_DIS_K40_RNA_MIz20_[AGT][CG]AAC.GT[CGT]	FIRE1KB3p_1924	CL_FIRE1KB3p_247
FIRE1KB3p_1924	TCGA_GLIOMA_DIS_K10_RNA_MIz12_[AGT]GAACAGT.	FIRE1KB3p_1924	CL_FIRE1KB3p_247
FIRE1KB3p_1925	TCGA_SARCOMA_DIS_K10_RNA_MIz12_[AGT]GA[AC]CAGT.	FIRE1KB3p_1924	CL_FIRE1KB3p_247
FIRE1KB3p_1951	TCGA_THYROID_DIS_K5_RNA_MIz25_[AGT]GA[AT]CAGT.	FIRE1KB3p_1924	CL_FIRE1KB3p_247
FIRE1KB3p_1951	TCGA_BREAST_DIS_K10_RNA_MIz19_[AGT]GA[AT]CAGT.	FIRE1KB3p_1924	CL_FIRE1KB3p_247
FIRE1KB3p_1952	TCGA_LUNG_AD_DIS_K45_RNA_MIz24_[AGT]GA[AT]C[AGT]GT.	FIRE1KB3p_1924	CL_FIRE1KB3p_247
FIRE1KB3p_2856	TCGA_AML_DIS_K40_RNA_MIz25_[AT]GAA[AC]AG[GT].	FIRE1KB3p_1924	CL_FIRE1KB3p_247
FIRE1KB3p_4346	TCGA_MELANOMA_DIS_K40_RNA_MIz20_.GAACA[AG]T.	FIRE1KB3p_1924	CL_FIRE1KB3p_247
FIRE1KB3p_4348	TCGA_THYROID_DIS_K40_RNA_MIz17_.GAAC[AGT]GT.	FIRE1KB3p_1924	CL_FIRE1KB3p_247
FIRE1KB3p_4350	TCGA_KIDNEY_DIS_K45_RNA_MIz22_.GAAC[AT]GT.	FIRE1KB3p_1924	CL_FIRE1KB3p_247
FIRE1KB3p_4433	TCGA_PANCREATIC_DIS_K10_RNA_MIz40_.G[ACT]ACAGT.	FIRE1KB3p_1924	CL_FIRE1KB3p_247
FIRE1KB3p_4478	TCGA_HEAD_NECK_DIS_K40_RNA_MIz28_.G[AGT]AC[AGT]GT.	FIRE1KB3p_1924	CL_FIRE1KB3p_247
FIRE1KB3p_448	TCGA_TESTICULAR_DIS_K45_RNA_MIz15_.[AC]G[AT]ACA[CG][ACT]	FIRE1KB3p_1924	CL_FIRE1KB3p_247
FIRE1KB3p_4787	TCGA_SARCOMA_DIS_K45_RNA_MIz19_.[GT][AG]ACAGT.	FIRE1KB3p_1924	CL_FIRE1KB3p_247
FIRE1KB3p_1926	TCGA_MELANOMA_DIS_K40_RNA_MIz55_[AGT]GA[AC][CG]TA[ACG][ACT]	FIRE1KB3p_1926	CL_FIRE1KB3p_248
FIRE1KB3p_4356	TCGA_AML_DIS_K40_RNA_MIz14_.GA[AC]GTAA.	FIRE1KB3p_1926	CL_FIRE1KB3p_248
FIRE1KB3p_683	TCGA_GBM_DIS_K45_RNA_MIz17_[ACT][ACG]GA[AC]GTA.	FIRE1KB3p_1926	CL_FIRE1KB3p_248
FIRE1KB3p_1929	TCGA_BLADDER_DIS_K45_RNA_MIz17_[AGT]GA[ACG]ATCT.	FIRE1KB3p_1929	CL_FIRE1KB3p_249
FIRE1KB3p_4343	TCGA_GBM_DIS_K45_RNA_MIz11_.GAAATCT.	FIRE1KB3p_1929	CL_FIRE1KB3p_249
FIRE1KB3p_1946	TCGA_LUNG_SQ_DIS_K45_RNA_MIz17_[AGT]GAAT[ACG][GT]C.	FIRE1KB3p_1946	CL_FIRE1KB3p_250
FIRE1KB3p_2196	TCGA_AML_DIS_K40_RNA_MIz26_[AGT][GT]A[ACG]T[CG]TC[AT]	FIRE1KB3p_1946	CL_FIRE1KB3p_250
FIRE1KB3p_3675	TCGA_LIVER_DIS_K40_RNA_MIz20_.[CG]AAT[AG]TC.	FIRE1KB3p_1946	CL_FIRE1KB3p_250
FIRE1KB3p_973	TCGA_CERVICAL_DIS_K10_RNA_MIz24_[ACT]GAAT[CG][AGT]C[ACT]	FIRE1KB3p_1946	CL_FIRE1KB3p_250
FIRE1KB3p_1922	TCGA_STOMACH_DIS_K45_RNA_MIz13_[AGT]GA[AC]A[CT]C[CG][AGT]	FIRE1KB3p_1950	CL_FIRE1KB3p_251
FIRE1KB3p_1947	TCGA_LUNG_AD_DIS_K45_RNA_MIz12_[AGT]GA[AT][AC]TCC[ACT]	FIRE1KB3p_1950	CL_FIRE1KB3p_251
FIRE1KB3p_1950	TCGA_COLON_DIS_K40_RNA_MIz8_[AGT]GA[AT]ATC[CG].	FIRE1KB3p_1950	CL_FIRE1KB3p_251
FIRE1KB3p_4496	TCGA_GBM_DIS_K45_RNA_MIz16_.G[AT]A[AC][GT]CC.	FIRE1KB3p_1950	CL_FIRE1KB3p_251
FIRE1KB3p_1960	TCGA_AML_DIS_K40_RNA_MIz31_[AGT]GAATTT[CG].	FIRE1KB3p_1961	CL_FIRE1KB3p_252
FIRE1KB3p_1961	TCGA_STOMACH_DIS_K45_RNA_MIz19_[AGT]GAATTTG.	FIRE1KB3p_1961	CL_FIRE1KB3p_252
FIRE1KB3p_4367	TCGA_KIDNEY_DIS_K45_RNA_MIz38_.GAA[CT]T.G.	FIRE1KB3p_1961	CL_FIRE1KB3p_252
FIRE1KB3p_4383	TCGA_LUNG_SQ_DIS_K45_RNA_MIz35_.GA[AT]T[GT][CT]G.	FIRE1KB3p_1961	CL_FIRE1KB3p_252
FIRE1KB3p_1014	TCGA_ESOPHAGEAL_DIS_K45_RNA_MIz10_[ACT]GC[AT]AC[AT][CG][AT]	FIRE1KB3p_1963	CL_FIRE1KB3p_253
FIRE1KB3p_1918	TCGA_GBM_DIS_K45_RNA_MIz9_[AGT]GAA[AT]CAC.	FIRE1KB3p_1963	CL_FIRE1KB3p_253
FIRE1KB3p_1963	TCGA_RECTAL_DIS_K40_RNA_MIz21_[AGT]G[AC]A[AC]C[AT]C[ACT]	FIRE1KB3p_1963	CL_FIRE1KB3p_253
FIRE1KB3p_4334	TCGA_ESOPHAGEAL_DIS_K45_RNA_MIz10_.GAAA[CT]TC[ACT]	FIRE1KB3p_1963	CL_FIRE1KB3p_253
FIRE1KB3p_4503	TCGA_MELANOMA_DIS_K40_RNA_MIz9_.G[AT]ACC[AGT]C[AT]	FIRE1KB3p_1963	CL_FIRE1KB3p_253
FIRE1KB3p_1964	TCGA_PARAGANGLIOMA_DIS_K40_RNA_MIz20_[AGT]G[AC]AAT[ACG]G.	FIRE1KB3p_1964	CL_FIRE1KB3p_254
FIRE1KB3p_4345	TCGA_STOMACH_DIS_K45_RNA_MIz10_.GAAATGG.	FIRE1KB3p_1964	CL_FIRE1KB3p_254
FIRE1KB3p_1697	TCGA_MELANOMA_DIS_K40_RNA_MIz10_[AGT]CAT[CT]TC[CG].	FIRE1KB3p_1972	CL_FIRE1KB3p_255
FIRE1KB3p_1756	TCGA_THYROID_CON_LOG2R_bins25_RNA_MIz11_[AGT][CG][AT]ATC[GT]C[ACT]	FIRE1KB3p_1972	CL_FIRE1KB3p_255
FIRE1KB3p_1955	TCGA_STOMACH_DIS_K45_RNA_MIz21_[AGT]GAAT[CGT]TC[ACT]	FIRE1KB3p_1972	CL_FIRE1KB3p_255
FIRE1KB3p_1972	TCGA_PANCREATIC_DIS_K45_RNA_MIz34_[AGT]G[ACG]AT[ACT]TC[ACT]	FIRE1KB3p_1972	CL_FIRE1KB3p_255
FIRE1KB3p_2009	TCGA_PARAGANGLIOMA_DIS_K40_RNA_MIz9_[AGT]G[AGT]ATATC.	FIRE1KB3p_1972	CL_FIRE1KB3p_255
FIRE1KB3p_2080	TCGA_STOMACH_DIS_K45_RNA_MIz20_[AGT]GC[AG][AT][ACT]TC[AGT]	FIRE1KB3p_1972	CL_FIRE1KB3p_255
FIRE1KB3p_2084	TCGA_BREAST_CON_LOG2R_bins25_RNA_MIz8_[AGT]GC[AG]TA[AT]C.	FIRE1KB3p_1972	CL_FIRE1KB3p_255
FIRE1KB3p_2938	TCGA_BREAST_DIS_K45_RNA_MIz25_[AT]G[CG][AG]T[AT]TC[ACT]	FIRE1KB3p_1972	CL_FIRE1KB3p_255
FIRE1KB3p_3454	TCGA_GBM_DIS_K45_RNA_MIz11_.CAT[CT][GT]CA[ACG]	FIRE1KB3p_1972	CL_FIRE1KB3p_255
FIRE1KB3p_4378	TCGA_GLIOMA_DIS_K45_RNA_MIz21_.GAAT[CT][CT]C.	FIRE1KB3p_1972	CL_FIRE1KB3p_255
FIRE1KB3p_4570	TCGA_THYMOMA_DIS_K10_RNA_MIz11_.GATTTCC.	FIRE1KB3p_1972	CL_FIRE1KB3p_255
FIRE1KB3p_490	TCGA_LIVER_DIS_K5_RNA_MIz23_[ACG][CG]AATCT[CG].	FIRE1KB3p_1972	CL_FIRE1KB3p_255
FIRE1KB3p_5549	TCGA_SARCOMA_DIS_K45_RNA_MIz9_.TGAATC[GT].	FIRE1KB3p_1972	CL_FIRE1KB3p_255
FIRE1KB3p_1208	TCGA_LUNG_AD_DIS_K45_RNA_MIz29_.AGAC.[AG]T[AGT]	FIRE1KB3p_1985	CL_FIRE1KB3p_256
FIRE1KB3p_1985	TCGA_BREAST_DIS_K10_RNA_MIz13_[AGT]GACTGTT.	FIRE1KB3p_1985	CL_FIRE1KB3p_256
FIRE1KB3p_2047	TCGA_THYMOMA_DIS_K45_RNA_MIz16_[AGT]G[AT]CTGT[ACT][AGT]	FIRE1KB3p_1985	CL_FIRE1KB3p_256
FIRE1KB3p_1988	TCGA_MELANOMA_DIS_K40_RNA_MIz21_[AGT]GA[CT]TATG.	FIRE1KB3p_1988	CL_FIRE1KB3p_257
FIRE1KB3p_2052	TCGA_STOMACH_DIS_K45_RNA_MIz18_[AGT]GATT[AG]TG.	FIRE1KB3p_1988	CL_FIRE1KB3p_257
FIRE1KB3p_2906	TCGA_THYROID_DIS_K40_RNA_MIz18_[AT]G[AG]TTA.G.	FIRE1KB3p_1988	CL_FIRE1KB3p_257
FIRE1KB3p_4426	TCGA_CERVICAL_DIS_K45_RNA_MIz12_.GA[CGT]TA[CT]G.	FIRE1KB3p_1988	CL_FIRE1KB3p_257
FIRE1KB3p_4428	TCGA_LUNG_SQ_DIS_K45_RNA_MIz26_.GA[CGT]TA[GT][CG].	FIRE1KB3p_1988	CL_FIRE1KB3p_257
FIRE1KB3p_4484	TCGA_HEAD_NECK_DIS_K40_RNA_MIz19_.GA[GT][CT]AT[CG].	FIRE1KB3p_1988	CL_FIRE1KB3p_257
FIRE1KB3p_1996	TCGA_PANCREATIC_DIS_K45_RNA_MIz15_[AGT]G[AG]C[AG]TA[GT].	FIRE1KB3p_1996	CL_FIRE1KB3p_258
FIRE1KB3p_1997	TCGA_AML_DIS_K40_RNA_MIz16_[AGT]G[AG]CATAT.	FIRE1KB3p_1996	CL_FIRE1KB3p_258
FIRE1KB3p_4394	TCGA_STOMACH_DIS_K45_RNA_MIz9_.GAC[AG]TAT.	FIRE1KB3p_1996	CL_FIRE1KB3p_258
FIRE1KB3p_1238	TCGA_THYROID_DIS_K40_RNA_MIz14_.AGAGA[AG]T[ACT]	FIRE1KB3p_2002	CL_FIRE1KB3p_259
FIRE1KB3p_1792	TCGA_LUNG_AD_DIS_K45_RNA_MIz12_[AGT][CG]GA[GT]AAT.	FIRE1KB3p_2002	CL_FIRE1KB3p_259
FIRE1KB3p_1970	TCGA_ESOPHAGEAL_DIS_K45_RNA_MIz12_[AGT]G[AC]GA[ACT]TA.	FIRE1KB3p_2002	CL_FIRE1KB3p_259
FIRE1KB3p_1978	TCGA_AML_DIS_K40_RNA_MIz40_[AGT]G[AC]TAATT.	FIRE1KB3p_2002	CL_FIRE1KB3p_259
FIRE1KB3p_1984	TCGA_LIVER_DIS_K40_RNA_MIz16_[AGT]G[ACT]GATAA.	FIRE1KB3p_2002	CL_FIRE1KB3p_259
FIRE1KB3p_1991	TCGA_AML_DIS_K40_RNA_MIz28_[AGT]GAG[ACG][ACT]TA[ACT]	FIRE1KB3p_2002	CL_FIRE1KB3p_259
FIRE1KB3p_2002	TCGA_MELANOMA_DIS_K40_RNA_MIz98_[AGT]GA[GT]A[AG]T[AT].	FIRE1KB3p_2002	CL_FIRE1KB3p_259
FIRE1KB3p_2007	TCGA_BLADDER_DIS_K45_RNA_MIz14_[AGT]GA[GT][AG]GTT.	FIRE1KB3p_2002	CL_FIRE1KB3p_259
FIRE1KB3p_2048	TCGA_TESTICULAR_DIS_K45_RNA_MIz8_[AGT]G[AT]G[AC]GTA[AGT]	FIRE1KB3p_2002	CL_FIRE1KB3p_259
FIRE1KB3p_3776	TCGA_THYMOMA_DIS_K10_RNA_MIz15_.[CG]GATA[CG]T[AT]	FIRE1KB3p_2002	CL_FIRE1KB3p_259
FIRE1KB3p_3990	TCGA_PROSTATE_DIS_K40_RNA_MIz14_[CGT]TGA[GT]AGT.	FIRE1KB3p_2002	CL_FIRE1KB3p_259
FIRE1KB3p_4422	TCGA_BREAST_DIS_K45_RNA_MIz18_.GA[CGT][AC]GTT[AGT]	FIRE1KB3p_2002	CL_FIRE1KB3p_259
FIRE1KB3p_4462	TCGA_PANCREATIC_DIS_K45_RNA_MIz19_.G[AG]ATAG[CGT][AT]	FIRE1KB3p_2002	CL_FIRE1KB3p_259
FIRE1KB3p_4463	TCGA_COLON_DIS_K40_RNA_MIz10_.G[AG]ATAGT.	FIRE1KB3p_2002	CL_FIRE1KB3p_259
FIRE1KB3p_4470	TCGA_LUNG_SQ_DIS_K45_RNA_MIz11_.G[AG]G[AC]ATA.	FIRE1KB3p_2002	CL_FIRE1KB3p_259
FIRE1KB3p_1842	TCGA_LUNG_AD_DIS_K45_RNA_MIz12_[AGT][CGT]G[AG]TACT.	FIRE1KB3p_2006	CL_FIRE1KB3p_260
FIRE1KB3p_2006	TCGA_TESTICULAR_DIS_K45_RNA_MIz8_[AGT]G[AG]TACTG.	FIRE1KB3p_2006	CL_FIRE1KB3p_260
FIRE1KB3p_4506	TCGA_STOMACH_DIS_K45_RNA_MIz9_.GATA[CG]TG.	FIRE1KB3p_2006	CL_FIRE1KB3p_260
FIRE1KB3p_4637	TCGA_BREAST_DIS_K45_RNA_MIz22_.G[CG]TA[CT][ACT]G.	FIRE1KB3p_2006	CL_FIRE1KB3p_260
FIRE1KB3p_2020	TCGA_STOMACH_DIS_K45_RNA_MIz11_[AGT]GATAAAC[ACT]	FIRE1KB3p_2020	CL_FIRE1KB3p_261
FIRE1KB3p_4492	TCGA_AML_DIS_K40_RNA_MIz15_.GATAA[AC]C.	FIRE1KB3p_2020	CL_FIRE1KB3p_261
FIRE1KB3p_4513	TCGA_CERVICAL_DIS_K45_RNA_MIz11_.GAT[AG]AAC.	FIRE1KB3p_2020	CL_FIRE1KB3p_261
FIRE1KB3p_2021	TCGA_AML_DIS_K40_RNA_MIz9_[AGT]GATAA[AC]G.	FIRE1KB3p_2021	CL_FIRE1KB3p_262
FIRE1KB3p_4474	TCGA_HEAD_NECK_DIS_K40_RNA_MIz9_.G[AG]TAA[AC]G.	FIRE1KB3p_2021	CL_FIRE1KB3p_262
FIRE1KB3p_4493	TCGA_GLIOMA_DIS_K45_RNA_MIz9_.GATAA[ACG]G.	FIRE1KB3p_2021	CL_FIRE1KB3p_262
FIRE1KB3p_4498	TCGA_PROSTATE_DIS_K40_RNA_MIz13_.GATA[AT][AC]G.	FIRE1KB3p_2021	CL_FIRE1KB3p_262
FIRE1KB3p_4499	TCGA_STOMACH_DIS_K45_RNA_MIz13_.GATA[AT][AC]G[CT]	FIRE1KB3p_2021	CL_FIRE1KB3p_262
FIRE1KB3p_1967	TCGA_TESTICULAR_DIS_K45_RNA_MIz20_[AGT]G[AC][AGT]GTGT.	FIRE1KB3p_2044	CL_FIRE1KB3p_263
FIRE1KB3p_2039	TCGA_PARAGANGLIOMA_DIS_K5_RNA_MIz20_[AGT]GATC[AT]GT[AGT]	FIRE1KB3p_2044	CL_FIRE1KB3p_263
FIRE1KB3p_2043	TCGA_UTERINE_ENDOMETRIAL_DIS_K45_RNA_MIz11_[AGT]GAT[CG]TGT.	FIRE1KB3p_2044	CL_FIRE1KB3p_263
FIRE1KB3p_2044	TCGA_MELANOMA_DIS_K40_RNA_MIz12_[AGT]GAT[CG]TGT[AGT]	FIRE1KB3p_2044	CL_FIRE1KB3p_263
FIRE1KB3p_2915	TCGA_AML_DIS_K40_RNA_MIz27_[AT]GAT[CG][GT][AG]T.	FIRE1KB3p_2044	CL_FIRE1KB3p_263
FIRE1KB3p_2035	TCGA_KIDNEY_DIS_K45_RNA_MIz22_[AGT]GAT[AT]T[AG]G[ACT]	FIRE1KB3p_2056	CL_FIRE1KB3p_264
FIRE1KB3p_2056	TCGA_UTERINE_ENDOMETRIAL_DIS_K45_RNA_MIz17_[AGT]GATT[CGT][ACG]G[ACT]	FIRE1KB3p_2056	CL_FIRE1KB3p_264
FIRE1KB3p_2060	TCGA_RECTAL_DIS_K40_RNA_MIz8_[AGT]GATTT[AC]G.	FIRE1KB3p_2056	CL_FIRE1KB3p_264
FIRE1KB3p_1562	TCGA_ESOPHAGEAL_DIS_K45_RNA_MIz8_[AGT]AGTG[AT][CT]G[ACT]	FIRE1KB3p_2058	CL_FIRE1KB3p_265
FIRE1KB3p_2058	TCGA_THYMOMA_DIS_K45_RNA_MIz14_.AGTG[AT]TG[ACT]	FIRE1KB3p_2058	CL_FIRE1KB3p_265
FIRE1KB3p_3382	TCGA_LUNG_AD_DIS_K45_RNA_MIz28_.CAGTG.T.	FIRE1KB3p_2058	CL_FIRE1KB3p_265
FIRE1KB3p_4077	TCGA_STOMACH_DIS_K45_RNA_MIz22_.[CT][AC]G[ACT]GAT[AGT]	FIRE1KB3p_2058	CL_FIRE1KB3p_265
FIRE1KB3p_784	TCGA_PARAGANGLIOMA_DIS_K40_RNA_MIz12_[ACT]AGTGT[ACT]G.	FIRE1KB3p_2058	CL_FIRE1KB3p_265
FIRE1KB3p_2034	TCGA_KIDNEY_DIS_K45_RNA_MIz15_[AGT]GAT[AT][CG]CT.	FIRE1KB3p_2061	CL_FIRE1KB3p_266
FIRE1KB3p_2061	TCGA_BREAST_DIS_K45_RNA_MIz43_[AGT]G[AT]TT[ACG]CT.	FIRE1KB3p_2061	CL_FIRE1KB3p_266
FIRE1KB3p_2297	TCGA_AML_DIS_K40_RNA_MIz22_[AGT]GTT[GT]ACT.	FIRE1KB3p_2061	CL_FIRE1KB3p_266
FIRE1KB3p_2485	TCGA_LUNG_AD_DIS_K45_RNA_MIz15_[AGT]TT[CG]C[GT]TG.	FIRE1KB3p_2061	CL_FIRE1KB3p_266
FIRE1KB3p_4108	TCGA_MELANOMA_DIS_K40_RNA_MIz28_.[CT][AG]ATTGC[ACT]	FIRE1KB3p_2061	CL_FIRE1KB3p_266
FIRE1KB3p_4565	TCGA_GLIOMA_DIS_K45_RNA_MIz14_.GATTC[CGT]T.	FIRE1KB3p_2061	CL_FIRE1KB3p_266
FIRE1KB3p_4913	TCGA_PARAGANGLIOMA_DIS_K40_RNA_MIz8_.[GT]GTTTGC.	FIRE1KB3p_2061	CL_FIRE1KB3p_266
FIRE1KB3p_2062	TCGA_MELANOMA_DIS_K40_RNA_MIz60_[AGT]GCAA[AC][CGT][AT][AT]	FIRE1KB3p_2063	CL_FIRE1KB3p_267
FIRE1KB3p_2063	TCGA_UTERINE_ENDOMETRIAL_DIS_K10_RNA_MIz11_[AGT]GCAAAGA.	FIRE1KB3p_2063	CL_FIRE1KB3p_267
FIRE1KB3p_2063	TCGA_BREAST_DIS_K10_RNA_MIz12_[AGT]GCAAAGA.	FIRE1KB3p_2063	CL_FIRE1KB3p_267
FIRE1KB3p_2127	TCGA_OVARIAN_DIS_K45_RNA_MIz16_[AGT]G[CT]A[AC][AC]GA[ACG]	FIRE1KB3p_2063	CL_FIRE1KB3p_267
FIRE1KB3p_2241	TCGA_BREAST_DIS_K45_RNA_MIz41_[AGT][GT]CA[AT][AC]GA.	FIRE1KB3p_2063	CL_FIRE1KB3p_267
FIRE1KB3p_2924	TCGA_GLIOMA_DIS_K10_RNA_MIz28_[AT]GC[ACT]AAG[AC][AGT]	FIRE1KB3p_2063	CL_FIRE1KB3p_267
FIRE1KB3p_3123	TCGA_UTERINE_ENDOMETRIAL_DIS_K45_RNA_MIz23_.CAAAG[AC][AG].	FIRE1KB3p_2063	CL_FIRE1KB3p_267
FIRE1KB3p_2065	TCGA_BREAST_DIS_K45_RNA_MIz18_[AGT]GCA[ACT]ATG.	FIRE1KB3p_2065	CL_FIRE1KB3p_268
FIRE1KB3p_2067	TCGA_ESOPHAGEAL_DIS_K45_RNA_MIz14_[AGT]GCA.ATG.	FIRE1KB3p_2065	CL_FIRE1KB3p_268
FIRE1KB3p_1760	TCGA_KIDNEY_DIS_K10_RNA_MIz29_[AGT][CG]CAA[AG]AC.	FIRE1KB3p_2066	CL_FIRE1KB3p_269
FIRE1KB3p_2066	TCGA_BREAST_DIS_K45_RNA_MIz16_[AGT]GCA[AT]AAC.	FIRE1KB3p_2066	CL_FIRE1KB3p_269
FIRE1KB3p_2079	TCGA_THYMOMA_DIS_K45_RNA_MIz13_[AGT]GC[AG][AT]A[AC]C.	FIRE1KB3p_2066	CL_FIRE1KB3p_269
FIRE1KB3p_2918	TCGA_PROSTATE_DIS_K40_RNA_MIz23_[AT]GCA[ACT][AGT]AC.	FIRE1KB3p_2066	CL_FIRE1KB3p_269
FIRE1KB3p_3723	TCGA_TESTICULAR_DIS_K45_RNA_MIz14_.[CG]CA[AT][AG]AC[AT]	FIRE1KB3p_2066	CL_FIRE1KB3p_269
FIRE1KB3p_4576	TCGA_MELANOMA_DIS_K40_RNA_MIz29_.GCAA[AGT]A[CG].	FIRE1KB3p_2066	CL_FIRE1KB3p_269
FIRE1KB3p_4593	TCGA_LUNG_AD_DIS_K45_RNA_MIz15_.GC[AG]AA[ACT]C.	FIRE1KB3p_2066	CL_FIRE1KB3p_269
FIRE1KB3p_4594	TCGA_HEAD_NECK_DIS_K40_RNA_MIz20_.GC[AG]A[ACT][AT]C.	FIRE1KB3p_2066	CL_FIRE1KB3p_269
FIRE1KB3p_1746	TCGA_STOMACH_DIS_K45_RNA_MIz24_[AGT][CG][AC][AC]C[ACG]TA[AT]	FIRE1KB3p_2073	CL_FIRE1KB3p_270
FIRE1KB3p_2071	TCGA_LIVER_DIS_K5_RNA_MIz90_.[AGT]GCAC[AGT]T[ACT]	FIRE1KB3p_2073	CL_FIRE1KB3p_270
FIRE1KB3p_2072	TCGA_UTERINE_ENDOMETRIAL_DIS_K45_RNA_MIz29_[AGT]GCAC[AGT]T[AT].	FIRE1KB3p_2073	CL_FIRE1KB3p_270
FIRE1KB3p_2073	TCGA_AML_DIS_K40_RNA_MIz6_[AGT]GCACATA.	FIRE1KB3p_2073	CL_FIRE1KB3p_270
FIRE1KB3p_2075	TCGA_UTERINE_ENDOMETRIAL_DIS_K10_RNA_MIz30_[AGT]GC[ACG]C[AT]TA.	FIRE1KB3p_2073	CL_FIRE1KB3p_270
FIRE1KB3p_2926	TCGA_HEAD_NECK_DIS_K40_RNA_MIz29_.[AT]GC[AG]C[AGT]T[ACT]	FIRE1KB3p_2073	CL_FIRE1KB3p_270
FIRE1KB3p_3251	TCGA_COLON_DIS_K40_RNA_MIz15_.C[ACG]CATA[ACG][AGT]	FIRE1KB3p_2073	CL_FIRE1KB3p_270
FIRE1KB3p_4585	TCGA_GBM_DIS_K45_RNA_MIz14_.GCACA[CGT]A.	FIRE1KB3p_2073	CL_FIRE1KB3p_270
FIRE1KB3p_4586	TCGA_CERVICAL_DIS_K10_RNA_MIz49_.GCAC[AGT]T[ACT].	FIRE1KB3p_2073	CL_FIRE1KB3p_270
FIRE1KB3p_5609	TCGA_PROSTATE_DIS_K40_RNA_MIz27_.TGC[ACG][ACG]AT.	FIRE1KB3p_2073	CL_FIRE1KB3p_270
FIRE1KB3p_1025	TCGA_TESTICULAR_DIS_K10_RNA_MIz29_[ACT]G[CG][AGT]CA[AG]T.	FIRE1KB3p_2089	CL_FIRE1KB3p_271
FIRE1KB3p_1483	TCGA_UTERINE_ENDOMETRIAL_DIS_K45_RNA_MIz9_[AGT][ACG]CACAAT.	FIRE1KB3p_2089	CL_FIRE1KB3p_271
FIRE1KB3p_1762	TCGA_STOMACH_DIS_K45_RNA_MIz21_[AGT][CG]CA[CG]AAT.	FIRE1KB3p_2089	CL_FIRE1KB3p_271
FIRE1KB3p_2089	TCGA_BREAST_DIS_K10_RNA_MIz16_[AGT]GC[AT]CAAT.	FIRE1KB3p_2089	CL_FIRE1KB3p_271
FIRE1KB3p_2929	TCGA_BLADDER_DIS_K45_RNA_MIz17_[AT]GC[AT]C[AG][AT]T.	FIRE1KB3p_2089	CL_FIRE1KB3p_271
FIRE1KB3p_3286	TCGA_BREAST_CON_LOG2R_bins10_RNA_MIz22_.C[ACT]CAAT[CG].	FIRE1KB3p_2089	CL_FIRE1KB3p_271
FIRE1KB3p_4403	TCGA_PARAGANGLIOMA_DIS_K40_RNA_MIz24_.G[AC][CT]CA[AT]T[AGT]	FIRE1KB3p_2089	CL_FIRE1KB3p_271
FIRE1KB3p_1492	TCGA_CERVICAL_DIS_K45_RNA_MIz18_[AGT][ACG]GC[AG]TT[AC].	FIRE1KB3p_2092	CL_FIRE1KB3p_272
FIRE1KB3p_2092	TCGA_STOMACH_DIS_K45_RNA_MIz9_[AGT]GCATTAA.	FIRE1KB3p_2092	CL_FIRE1KB3p_272
FIRE1KB3p_2114	TCGA_MELANOMA_DIS_K40_RNA_MIz36_[AGT]G[CG]AT[CT]AA.	FIRE1KB3p_2092	CL_FIRE1KB3p_272
FIRE1KB3p_1296	TCGA_OVARIAN_DIS_K45_RNA_MIz13_.[AG]C[AG]T[CT]GA.	FIRE1KB3p_2094	CL_FIRE1KB3p_273
FIRE1KB3p_1303	TCGA_LUNG_AD_DIS_K45_RNA_MIz20_.[AG]CATTGA.	FIRE1KB3p_2094	CL_FIRE1KB3p_273
FIRE1KB3p_1779	TCGA_COLON_DIS_K40_RNA_MIz18_[AGT][CG]C.TTGA.	FIRE1KB3p_2094	CL_FIRE1KB3p_273
FIRE1KB3p_2086	TCGA_LIVER_DIS_K40_RNA_MIz22_[AGT]GCAT[AGT]G[AT].	FIRE1KB3p_2094	CL_FIRE1KB3p_273
FIRE1KB3p_2094	TCGA_STOMACH_DIS_K45_RNA_MIz7_[AGT]GCATTGA.	FIRE1KB3p_2094	CL_FIRE1KB3p_273
FIRE1KB3p_2147	TCGA_RECTAL_DIS_K40_RNA_MIz14_[AGT]GC.TTGA.	FIRE1KB3p_2094	CL_FIRE1KB3p_273
FIRE1KB3p_2272	TCGA_ESOPHAGEAL_DIS_K45_RNA_MIz10_[AGT][GT]GCATTG.	FIRE1KB3p_2094	CL_FIRE1KB3p_273
FIRE1KB3p_4840	TCGA_UTERINE_ENDOMETRIAL_DIS_K45_RNA_MIz23_.[GT]C[AC][GT]TGA[AGT]	FIRE1KB3p_2094	CL_FIRE1KB3p_273
FIRE1KB3p_1018	TCGA_THYMOMA_DIS_K45_RNA_MIz13_[ACT]GC[CG]AA[AT]T.	FIRE1KB3p_2096	CL_FIRE1KB3p_274
FIRE1KB3p_1316	TCGA_AML_DIS_K5_RNA_MIz35_[AG]CG[AT]AA.[AT].	FIRE1KB3p_2096	CL_FIRE1KB3p_274
FIRE1KB3p_1706	TCGA_BREAST_DIS_K45_RNA_MIz14_[AGT]CC[ACG]A[CT]TA.	FIRE1KB3p_2096	CL_FIRE1KB3p_274
FIRE1KB3p_1711	TCGA_KIDNEY_DIS_K10_RNA_MIz19_[AGT]C[CG]AACA[AG].	FIRE1KB3p_2096	CL_FIRE1KB3p_274
FIRE1KB3p_1767	TCGA_LIVER_DIS_K40_RNA_MIz17_[AGT][CG]C[CG]AA[ACT]T.	FIRE1KB3p_2096	CL_FIRE1KB3p_274
FIRE1KB3p_2074	TCGA_RECTAL_DIS_K40_RNA_MIz12_[AGT]GC[ACG][AG]ACA.	FIRE1KB3p_2096	CL_FIRE1KB3p_274
FIRE1KB3p_2096	TCGA_LUNG_AD_DIS_K45_RNA_MIz33_[AGT]GC[CG]AA[ACT][AGT].	FIRE1KB3p_2096	CL_FIRE1KB3p_274
FIRE1KB3p_2097	TCGA_KIDNEY_DIS_K45_RNA_MIz15_[AGT]GC[CG]AA.T.	FIRE1KB3p_2096	CL_FIRE1KB3p_274
FIRE1KB3p_2099	TCGA_PANCREATIC_DIS_K45_RNA_MIz11_[AGT]GC[CG][AC]AT[AT].	FIRE1KB3p_2096	CL_FIRE1KB3p_274
FIRE1KB3p_2106	TCGA_STOMACH_DIS_K45_RNA_MIz16_.A[GT]GC[CT]AA.	FIRE1KB3p_2096	CL_FIRE1KB3p_274
FIRE1KB3p_2631	TCGA_UTERINE_ENDOMETRIAL_DIS_K45_RNA_MIz12_[AT]AT[ACG][AGT]GCC[ACT]	FIRE1KB3p_2096	CL_FIRE1KB3p_274
FIRE1KB3p_4587	TCGA_ESOPHAGEAL_DIS_K10_RNA_MIz15_.GC[ACG]AACT.	FIRE1KB3p_2096	CL_FIRE1KB3p_274
FIRE1KB3p_4610	TCGA_BREAST_DIS_K45_RNA_MIz10_.GCCAAAA.	FIRE1KB3p_2096	CL_FIRE1KB3p_274
FIRE1KB3p_4611	TCGA_BREAST_DIS_K45_RNA_MIz12_.GCCAAA[GT].	FIRE1KB3p_2096	CL_FIRE1KB3p_274
FIRE1KB3p_4697	TCGA_MELANOMA_DIS_K40_RNA_MIz13_.GG[CT]CAA[ACT].	FIRE1KB3p_2096	CL_FIRE1KB3p_274
FIRE1KB3p_4860	TCGA_COLON_DIS_K40_RNA_MIz20_.[GT][CG]C[CG]AA[ACT][AT]	FIRE1KB3p_2096	CL_FIRE1KB3p_274
FIRE1KB3p_5187	TCGA_CERVICAL_DIS_K45_RNA_MIz13_.TAG[AC]CA[AG][ACT]	FIRE1KB3p_2096	CL_FIRE1KB3p_274
FIRE1KB3p_5519	TCGA_RECTAL_DIS_K40_RNA_MIz10_.T[CT]G[AG]CCA.	FIRE1KB3p_2096	CL_FIRE1KB3p_274
FIRE1KB3p_746	TCGA_THYROID_DIS_K5_RNA_MIz19_[ACT]AGC[CG]AA[AT][CGT]	FIRE1KB3p_2096	CL_FIRE1KB3p_274
FIRE1KB3p_901	TCGA_OVARIAN_DIS_K45_RNA_MIz14_[ACT][CG]C[CG]AA[ACT]T[CGT]	FIRE1KB3p_2096	CL_FIRE1KB3p_274
FIRE1KB3p_1017	TCGA_PARAGANGLIOMA_DIS_K40_RNA_MIz11_[ACT]GCCAT[CT][ACT][GT]	FIRE1KB3p_2098	CL_FIRE1KB3p_275
FIRE1KB3p_1211	TCGA_LIVER_DIS_K40_RNA_MIz17_.AG[AC]CATT.	FIRE1KB3p_2098	CL_FIRE1KB3p_275
FIRE1KB3p_1306	TCGA_OVARIAN_DIS_K45_RNA_MIz11_.AGC[CG].AT.	FIRE1KB3p_2098	CL_FIRE1KB3p_275
FIRE1KB3p_1307	TCGA_THYMOMA_DIS_K45_RNA_MIz11_.AGC[CG]AT[AT].	FIRE1KB3p_2098	CL_FIRE1KB3p_275
FIRE1KB3p_1714	TCGA_BREAST_DIS_K10_RNA_MIz38_[AGT]C[CG]AAT[ACG][CGT].	FIRE1KB3p_2098	CL_FIRE1KB3p_275
FIRE1KB3p_2095	TCGA_THYROID_DIS_K40_RNA_MIz15_[AGT]GCCATT[AT].	FIRE1KB3p_2098	CL_FIRE1KB3p_275
FIRE1KB3p_2098	TCGA_BLADDER_DIS_K45_RNA_MIz22_[AGT]GC[CG]A[AT]T..	FIRE1KB3p_2098	CL_FIRE1KB3p_275
FIRE1KB3p_2108	TCGA_STOMACH_DIS_K45_RNA_MIz15_.A[GT]GC[CT]AT.	FIRE1KB3p_2098	CL_FIRE1KB3p_275
FIRE1KB3p_2554	TCGA_RECTAL_DIS_K40_RNA_MIz10_[AT][ACG]GC[CG].AT.	FIRE1KB3p_2098	CL_FIRE1KB3p_275
FIRE1KB3p_3941	TCGA_HEAD_NECK_DIS_K40_RNA_MIz9_[CGT]G[GT]C[CG]A[AT]T[CGT]	FIRE1KB3p_2098	CL_FIRE1KB3p_275
FIRE1KB3p_4898	TCGA_PANCREATIC_DIS_K45_RNA_MIz10_.[GT]GCCATT.	FIRE1KB3p_2098	CL_FIRE1KB3p_275
FIRE1KB3p_5458	TCGA_CERVICAL_DIS_K45_RNA_MIz14_.T[CG]CC[AG]TT.	FIRE1KB3p_2098	CL_FIRE1KB3p_275
FIRE1KB3p_5471	TCGA_PROSTATE_DIS_K40_RNA_MIz10_.T[CG][GT]CC[AG]T[AT]	FIRE1KB3p_2098	CL_FIRE1KB3p_275
FIRE1KB3p_5619	TCGA_MELANOMA_DIS_K5_RNA_MIz32_.TGCCATT.	FIRE1KB3p_2098	CL_FIRE1KB3p_275
FIRE1KB3p_5621	TCGA_THYMOMA_DIS_K45_RNA_MIz12_.TGC[CG]ATT.	FIRE1KB3p_2098	CL_FIRE1KB3p_275
FIRE1KB3p_747	TCGA_BREAST_DIS_K45_RNA_MIz10_[ACT]AGC[CG][AG]TT.	FIRE1KB3p_2098	CL_FIRE1KB3p_275
FIRE1KB3p_1768	TCGA_HEAD_NECK_DIS_K40_RNA_MIz11_[AGT][CG]C[CG][AG]TAT.	FIRE1KB3p_2100	CL_FIRE1KB3p_276
FIRE1KB3p_1769	TCGA_THYROID_DIS_K40_RNA_MIz17_[AGT][CG]C[CG]ATA[ACT].	FIRE1KB3p_2100	CL_FIRE1KB3p_276
FIRE1KB3p_2100	TCGA_LUNG_AD_DIS_K45_RNA_MIz7_[AGT]GC[CG]ATAT.	FIRE1KB3p_2100	CL_FIRE1KB3p_276
FIRE1KB3p_2107	TCGA_BREAST_DIS_K45_RNA_MIz27_[AGT]GC[CT][ACG][CT]AT[AGT]	FIRE1KB3p_2100	CL_FIRE1KB3p_276
FIRE1KB3p_3746	TCGA_LUNG_SQ_DIS_K45_RNA_MIz15_.[CG][CG][CG]ATAT.	FIRE1KB3p_2100	CL_FIRE1KB3p_276
FIRE1KB3p_4612	TCGA_ESOPHAGEAL_DIS_K45_RNA_MIz9_.GCCA.AT.	FIRE1KB3p_2100	CL_FIRE1KB3p_276
FIRE1KB3p_4613	TCGA_BREAST_CON_LOG2R_bins25_RNA_MIz14_.GCC[AG][AGT]AT.	FIRE1KB3p_2100	CL_FIRE1KB3p_276
FIRE1KB3p_1808	TCGA_PARAGANGLIOMA_DIS_K40_RNA_MIz10_[AGT][CG]GT[AT][CT]GA.	FIRE1KB3p_2122	CL_FIRE1KB3p_277
FIRE1KB3p_2122	TCGA_THYROID_DIS_K40_RNA_MIz28_[AGT]G[CG]T[AT][AT]GA.	FIRE1KB3p_2122	CL_FIRE1KB3p_277
FIRE1KB3p_2794	TCGA_BREAST_DIS_K45_RNA_MIz11_[AT][CG]G[AT]T[CT]GA[AGT]	FIRE1KB3p_2122	CL_FIRE1KB3p_277
FIRE1KB3p_4453	TCGA_MELANOMA_DIS_K40_RNA_MIz23_.G[AC]TTTGA.	FIRE1KB3p_2122	CL_FIRE1KB3p_277
FIRE1KB3p_4635	TCGA_OVARIAN_DIS_K10_RNA_MIz22_.GC[GT]A[AG]GA[ACG]	FIRE1KB3p_2122	CL_FIRE1KB3p_277
FIRE1KB3p_5654	TCGA_LIVER_DIS_K40_RNA_MIz14_.TGGTT[ACT]G.	FIRE1KB3p_2122	CL_FIRE1KB3p_277
FIRE1KB3p_688	TCGA_PANCREATIC_DIS_K45_RNA_MIz7_[ACT][AC]GGTT[AT]G[ACT]	FIRE1KB3p_2122	CL_FIRE1KB3p_277
FIRE1KB3p_1057	TCGA_PARAGANGLIOMA_DIS_K40_RNA_MIz12_[ACT]GT[ACG]TA[AC]G.	FIRE1KB3p_2142	CL_FIRE1KB3p_278
FIRE1KB3p_2142	TCGA_HEAD_NECK_DIS_K40_RNA_MIz17_[AGT]G[CT]GT[AT][ACG]G.	FIRE1KB3p_2142	CL_FIRE1KB3p_278
FIRE1KB3p_2144	TCGA_UTERINE_ENDOMETRIAL_DIS_K45_RNA_MIz9_[AGT]G[CT]GTT[AC]G.	FIRE1KB3p_2142	CL_FIRE1KB3p_278
FIRE1KB3p_3017	TCGA_GLIOMA_DIS_K45_RNA_MIz17_[AT]GTGT[AT][AG]G.	FIRE1KB3p_2142	CL_FIRE1KB3p_278
FIRE1KB3p_2091	TCGA_PROSTATE_DIS_K40_RNA_MIz19_[AGT]GC[AT]G[CT]TA.	FIRE1KB3p_2143	CL_FIRE1KB3p_279
FIRE1KB3p_2102	TCGA_ESOPHAGEAL_DIS_K45_RNA_MIz13_[AGT]GC[CGT][ACG]TTA.	FIRE1KB3p_2143	CL_FIRE1KB3p_279
FIRE1KB3p_2143	TCGA_AML_DIS_K40_RNA_MIz9_[AGT]GCTGTTA.	FIRE1KB3p_2143	CL_FIRE1KB3p_279
FIRE1KB3p_4645	TCGA_UTERINE_ENDOMETRIAL_DIS_K45_RNA_MIz11_.GC[GT][CG][GT]TA.	FIRE1KB3p_2143	CL_FIRE1KB3p_279
FIRE1KB3p_488	TCGA_OVARIAN_DIS_K45_RNA_MIz17_.[AC]GC[CT]G[AGT]T.	FIRE1KB3p_2143	CL_FIRE1KB3p_279
FIRE1KB3p_1788	TCGA_RECTAL_DIS_K40_RNA_MIz15_[AGT][CG]G[ACG][GT]TAT[ACT]	FIRE1KB3p_2168	CL_FIRE1KB3p_280
FIRE1KB3p_2157	TCGA_THYMOMA_DIS_K45_RNA_MIz12_[AGT]GG[AG]CAT[AT].	FIRE1KB3p_2168	CL_FIRE1KB3p_280
FIRE1KB3p_2168	TCGA_LIVER_DIS_K40_RNA_MIz40_[AGT]GG[CGT][AGT][CT]AT[ACT]	FIRE1KB3p_2168	CL_FIRE1KB3p_280
FIRE1KB3p_2171	TCGA_GBM_DIS_K10_RNA_MIz34_[AGT]GG.G[AC]AT.	FIRE1KB3p_2168	CL_FIRE1KB3p_280
FIRE1KB3p_2801	TCGA_PARAGANGLIOMA_DIS_K40_RNA_MIz16_[AT][CG]GT[GT][CT]A[CT][ACG]	FIRE1KB3p_2168	CL_FIRE1KB3p_280
FIRE1KB3p_4472	TCGA_COLON_DIS_K40_RNA_MIz12_.G[AG][GT]CATA.	FIRE1KB3p_2168	CL_FIRE1KB3p_280
FIRE1KB3p_4703	TCGA_BREAST_DIS_K10_RNA_MIz13_.GGGT[AT]TA.	FIRE1KB3p_2168	CL_FIRE1KB3p_280
FIRE1KB3p_4711	TCGA_AML_DIS_K40_RNA_MIz20_.GGT[AG]TA[CT][AGT]	FIRE1KB3p_2168	CL_FIRE1KB3p_280
FIRE1KB3p_4712	TCGA_BREAST_DIS_K45_RNA_MIz14_.GGT[AGT]CAT.	FIRE1KB3p_2168	CL_FIRE1KB3p_280
FIRE1KB3p_4903	TCGA_ESOPHAGEAL_DIS_K45_RNA_MIz9_.[GT]GGTC[AG][AT][ACT]	FIRE1KB3p_2168	CL_FIRE1KB3p_280
FIRE1KB3p_5467	TCGA_LUNG_SQ_DIS_K45_RNA_MIz11_.T[CG]G[GT]G[CT]A[AT]	FIRE1KB3p_2168	CL_FIRE1KB3p_280
FIRE1KB3p_1603	TCGA_PANCREATIC_DIS_K45_RNA_MIz9_[AGT][AT][CG]GTGTA.	FIRE1KB3p_2190	CL_FIRE1KB3p_281
FIRE1KB3p_2014	TCGA_MELANOMA_DIS_K40_RNA_MIz37_[AGT]G[AG]TG[CGT]AT[AT]	FIRE1KB3p_2190	CL_FIRE1KB3p_281
FIRE1KB3p_2169	TCGA_LUNG_AD_DIS_K45_RNA_MIz16_[AGT]GG.[CG]TAT.	FIRE1KB3p_2190	CL_FIRE1KB3p_281
FIRE1KB3p_2190	TCGA_BLADDER_DIS_K10_RNA_MIz11_[AGT]GGTGTA[GT][AT]	FIRE1KB3p_2190	CL_FIRE1KB3p_281
FIRE1KB3p_2971	TCGA_SARCOMA_DIS_K45_RNA_MIz9_.[AT]GG[CT]GTA.	FIRE1KB3p_2190	CL_FIRE1KB3p_281
FIRE1KB3p_1340	TCGA_LUNG_AD_DIS_K10_RNA_MIz35_.AG[CT][CG]G[AT]T.	FIRE1KB3p_2191	CL_FIRE1KB3p_282
FIRE1KB3p_1347	TCGA_MELANOMA_DIS_K5_RNA_MIz42_.AG[CT]GGT[AGT].	FIRE1KB3p_2191	CL_FIRE1KB3p_282
FIRE1KB3p_1795	TCGA_UTERINE_ENDOMETRIAL_DIS_K45_RNA_MIz13_.AGT[CG]G[AT]T.	FIRE1KB3p_2191	CL_FIRE1KB3p_282
FIRE1KB3p_2159	TCGA_OVARIAN_DIS_K45_RNA_MIz12_.AGTGG[AGT]T.	FIRE1KB3p_2191	CL_FIRE1KB3p_282
FIRE1KB3p_2178	TCGA_STOMACH_DIS_K45_RNA_MIz17_.AGTGGT[ACT][AGT]	FIRE1KB3p_2191	CL_FIRE1KB3p_282
FIRE1KB3p_2191	TCGA_BREAST_DIS_K45_RNA_MIz9_.AGTGGTT.	FIRE1KB3p_2191	CL_FIRE1KB3p_282
FIRE1KB3p_2279	TCGA_AML_DIS_K40_RNA_MIz31_.AGT[GT]GT[CT].	FIRE1KB3p_2191	CL_FIRE1KB3p_282
FIRE1KB3p_4863	TCGA_HEAD_NECK_DIS_K40_RNA_MIz11_.GT[CG]G[GT]TT.	FIRE1KB3p_2191	CL_FIRE1KB3p_282
FIRE1KB3p_1810	TCGA_SARCOMA_DIS_K45_RNA_MIz11_[AGT][CG]GTC[AT]TT[ACT]	FIRE1KB3p_2193	CL_FIRE1KB3p_283
FIRE1KB3p_2193	TCGA_LIVER_DIS_K40_RNA_MIz32_[AGT]G[GT]TC[CT][AGT]T[ACT]	FIRE1KB3p_2193	CL_FIRE1KB3p_283
FIRE1KB3p_2996	TCGA_BREAST_DIS_K45_RNA_MIz16_[AT]GT[AT]C[CG][GT]T.	FIRE1KB3p_2193	CL_FIRE1KB3p_283
FIRE1KB3p_3938	TCGA_LUNG_SQ_DIS_K45_RNA_MIz9_[CGT]G[CG]TC[GT][GT]T[ACT]	FIRE1KB3p_2193	CL_FIRE1KB3p_283
FIRE1KB3p_4566	TCGA_SARCOMA_DIS_K45_RNA_MIz12_.G[AT]TCTA[GT].	FIRE1KB3p_2193	CL_FIRE1KB3p_283
FIRE1KB3p_4821	TCGA_KIDNEY_DIS_K10_RNA_MIz29_.GT[AT]CC[GT].[AT]	FIRE1KB3p_2193	CL_FIRE1KB3p_283
FIRE1KB3p_4950	TCGA_THYROID_DIS_K5_RNA_MIz12_.GTTCCAT.	FIRE1KB3p_2193	CL_FIRE1KB3p_283
FIRE1KB3p_5439	TCGA_PANCREATIC_DIS_K45_RNA_MIz16_.TC[CGT]GT[CT]A.	FIRE1KB3p_2193	CL_FIRE1KB3p_283
FIRE1KB3p_5653	TCGA_OVARIAN_DIS_K45_RNA_MIz10_.TGGTC[GT][ACT].	FIRE1KB3p_2193	CL_FIRE1KB3p_283
FIRE1KB3p_954	TCGA_LUNG_AD_DIS_K45_RNA_MIz14_[ACT][CT]GGTC[AT]T.	FIRE1KB3p_2193	CL_FIRE1KB3p_283
FIRE1KB3p_2194	TCGA_STOMACH_DIS_K45_RNA_MIz16_[AGT]G[GT]T[GT]AAC.	FIRE1KB3p_2194	CL_FIRE1KB3p_284
FIRE1KB3p_2294	TCGA_RECTAL_DIS_K40_RNA_MIz9_[AGT]GTT[CT]AAC[AGT]	FIRE1KB3p_2194	CL_FIRE1KB3p_284
FIRE1KB3p_2952	TCGA_MELANOMA_DIS_K40_RNA_MIz27_[AT]G[CGT]TTAAC[AGT]	FIRE1KB3p_2194	CL_FIRE1KB3p_284
FIRE1KB3p_4974	TCGA_PROSTATE_DIS_K40_RNA_MIz10_.GTTTAAC.	FIRE1KB3p_2194	CL_FIRE1KB3p_284
FIRE1KB3p_1819	TCGA_CERVICAL_DIS_K45_RNA_MIz8_[AGT][CG]TAATAC.	FIRE1KB3p_2199	CL_FIRE1KB3p_285
FIRE1KB3p_2199	TCGA_OVARIAN_DIS_K45_RNA_MIz11_[AGT]GTAA[GT]AC[ACT]	FIRE1KB3p_2199	CL_FIRE1KB3p_285
FIRE1KB3p_2219	TCGA_BREAST_DIS_K45_RNA_MIz22_[AGT]GT[AG]AT[AG]C.	FIRE1KB3p_2199	CL_FIRE1KB3p_285
FIRE1KB3p_4748	TCGA_GBM_DIS_K45_RNA_MIz11_.GTAA[GT]AC.	FIRE1KB3p_2199	CL_FIRE1KB3p_285
FIRE1KB3p_4751	TCGA_AML_DIS_K40_RNA_MIz36_.GTA[AT][CGT]AC[ACT]	FIRE1KB3p_2199	CL_FIRE1KB3p_285
FIRE1KB3p_1824	TCGA_LUNG_AD_DIS_K45_RNA_MIz25_[AGT][CG]TA[CG][CG]A[GT][AT]	FIRE1KB3p_2222	CL_FIRE1KB3p_286
FIRE1KB3p_2221	TCGA_BREAST_DIS_K10_RNA_MIz33_[AGT]GTAG[CG][AC][CT][AGT]	FIRE1KB3p_2222	CL_FIRE1KB3p_286
FIRE1KB3p_2222	TCGA_GBM_DIS_K45_RNA_MIz10_[AGT]GTAG[CG]AT.	FIRE1KB3p_2222	CL_FIRE1KB3p_286
FIRE1KB3p_4708	TCGA_RECTAL_DIS_K40_RNA_MIz17_.G[GT]A[CGT]CAT.	FIRE1KB3p_2222	CL_FIRE1KB3p_286
FIRE1KB3p_4710	TCGA_BLADDER_DIS_K45_RNA_MIz17_.G[GT][ACT]GCAT.	FIRE1KB3p_2222	CL_FIRE1KB3p_286
[truncated: 3,789 more rows]

## Sheet: TEISER modules AP clustering
module_identifier	module_name	exemplar_module_identifier	Affinity_Propagation_cluster
TEISERp_137	TCGA_BREAST_DIS_K45_KMERSTEMISEQ12_RNA_MIz20_ARUGANNNNNYRYU_((((......))))	TEISERp_46	CL_TEISER_1
TEISERp_46	TCGA_BREAST_DIS_K45_MINI6xISEQ14_RNA_MIz15_AAUGANNNNNYRUU_((((......))))	TEISERp_46	CL_TEISER_1
TEISERp_492	TCGA_BREAST_DIS_K45_MINI6xISEQ0_RNA_MIz29_RAUSVNNNNNBRUY_((((......))))	TEISERp_46	CL_TEISER_1
TEISERp_55	TCGA_BREAST_DIS_K45_MINI6xISEQ12_RNA_MIz35_AAUSNNNNNNBRUU_((((......))))	TEISERp_46	CL_TEISER_1
TEISERp_107	TCGA_BREAST_CON_LOG2R_bins10_bins_10_MINI6xISEQ10_RNA_MIz13_ANAKMNANDANHKNUNU_(((((.......)))))	TEISERp_111	CL_TEISER_2
TEISERp_107	TCGA_BREAST_CON_LOG2R_bins10_bins_10_MINI6xISEQ0_RNA_MIz13_ANAKMNANDANHKNUNU_(((((.......)))))	TEISERp_111	CL_TEISER_2
TEISERp_111	TCGA_BREAST_CON_LOG2R_bins10_bins_10_MINI6xISEQ0_RNA_MIz102_ANDDNNNNANNNU_((((.....))))	TEISERp_111	CL_TEISER_2
TEISERp_111	TCGA_BREAST_CON_LOG2R_bins10_bins_10_MINI6xISEQ10_RNA_MIz102_ANDDNNNNANNNU_((((.....))))	TEISERp_111	CL_TEISER_2
TEISERp_113	TCGA_LIVER_CON_LOG2R_bins10_bins_10_MINI6xISEQ12_RNA_MIz49_ANDUNNANDRNNU_((((.....))))	TEISERp_111	CL_TEISER_2
TEISERp_114	TCGA_LIVER_CON_LOG2R_bins10_bins_10_MINI6xISEQ10_RNA_MIz58_ANDUNNMNNRNNU_((((.....))))	TEISERp_111	CL_TEISER_2
TEISERp_114	TCGA_LIVER_CON_LOG2R_bins10_bins_10_MINI6xISEQ0_RNA_MIz58_ANDUNNMNNRNNU_((((.....))))	TEISERp_111	CL_TEISER_2
TEISERp_13	TCGA_LIVER_CON_LOG2R_bins10_bins_10_MINI6xISEQ14_RNA_MIz16_AAANUNNNHANNUUU_((((.......))))	TEISERp_111	CL_TEISER_2
TEISERp_226	TCGA_BREAST_CON_LOG2R_bins10_bins_10_MINI6xISEQ10_RNA_MIz13_CRMNANNNNWBNKYG_((((.......))))	TEISERp_111	CL_TEISER_2
TEISERp_226	TCGA_BREAST_CON_LOG2R_bins10_bins_10_MINI6xISEQ0_RNA_MIz13_CRMNANNNNWBNKYG_((((.......))))	TEISERp_111	CL_TEISER_2
TEISERp_244	TCGA_BREAST_DIS_K10_MINI6xISEQ14_RNA_MIz32_DAAGNANANNNYUUN_((((.......))))	TEISERp_111	CL_TEISER_2
TEISERp_246	TCGA_BREAST_CON_LOG2R_bins10_bins_10_MINI6xISEQ0_RNA_MIz11_DAAUNHNCHNNAURUUN_((((.........))))	TEISERp_111	CL_TEISER_2
TEISERp_246	TCGA_BREAST_CON_LOG2R_bins10_bins_10_MINI6xISEQ10_RNA_MIz11_DAAUNHNCHNNAURUUN_((((.........))))	TEISERp_111	CL_TEISER_2
TEISERp_252	TCGA_LIVER_CON_LOG2R_bins10_bins_10_MINI6xISEQ12_RNA_MIz12_DANKUCHNYNADYNNUN_((((.........))))	TEISERp_111	CL_TEISER_2
TEISERp_26	TCGA_BREAST_CON_LOG2R_bins10_bins_10_MINI6xISEQ14_RNA_MIz19_AAGNANNNANNNNYUU_((((........))))	TEISERp_111	CL_TEISER_2
TEISERp_26	TCGA_BREAST_CON_LOG2R_bins10_bins_10_MINI6xISEQ12_RNA_MIz19_AAGNANNNANNNNYUU_((((........))))	TEISERp_111	CL_TEISER_2
TEISERp_267	TCGA_BREAST_CON_LOG2R_bins10_bins_10_MINI6xISEQ12_RNA_MIz14_DNAAANNNNDGMAUUNN_((((.........))))	TEISERp_111	CL_TEISER_2
TEISERp_267	TCGA_BREAST_CON_LOG2R_bins10_bins_10_MINI6xISEQ14_RNA_MIz14_DNAAANNNNDGMAUUNN_((((.........))))	TEISERp_111	CL_TEISER_2
TEISERp_278	TCGA_BREAST_CON_LOG2R_bins10_bins_10_MINI6xISEQ10_RNA_MIz18_DNUNUWHNNMKRUARNRNN_(((((.........)))))	TEISERp_111	CL_TEISER_2
TEISERp_278	TCGA_BREAST_CON_LOG2R_bins10_bins_10_MINI6xISEQ0_RNA_MIz18_DNUNUWHNNMKRUARNRNN_(((((.........)))))	TEISERp_111	CL_TEISER_2
TEISERp_316	TCGA_BREAST_CON_LOG2R_bins10_bins_10_MINI6xISEQ10_RNA_MIz12_GHRAVAWDANANNBUYDY_(((((........)))))	TEISERp_111	CL_TEISER_2
TEISERp_316	TCGA_BREAST_CON_LOG2R_bins10_bins_10_MINI6xISEQ0_RNA_MIz12_GHRAVAWDANANNBUYDY_(((((........)))))	TEISERp_111	CL_TEISER_2
TEISERp_321	TCGA_BREAST_CON_LOG2R_bins10_bins_10_MINI6xISEQ14_RNA_MIz15_GNANNANNWUNNANUNY_((((.........))))	TEISERp_111	CL_TEISER_2
TEISERp_321	TCGA_BREAST_CON_LOG2R_bins10_bins_10_MINI6xISEQ12_RNA_MIz15_GNANNANNWUNNANUNY_((((.........))))	TEISERp_111	CL_TEISER_2
TEISERp_371	TCGA_BREAST_CON_LOG2R_bins10_bins_10_MINI6xISEQ12_RNA_MIz54_MNANNNDNANUNK_((((.....))))	TEISERp_111	CL_TEISER_2
TEISERp_384	TCGA_BREAST_CON_LOG2R_bins10_bins_10_MINI6xISEQ14_RNA_MIz18_NADGNNNANAUYNUN_((((.......))))	TEISERp_111	CL_TEISER_2
TEISERp_390	TCGA_LIVER_CON_LOG2R_bins10_bins_10_MINI6xISEQ10_RNA_MIz12_NAHKUCHNYNADYNDUN_((((.........))))	TEISERp_111	CL_TEISER_2
TEISERp_390	TCGA_LIVER_CON_LOG2R_bins10_bins_10_MINI6xISEQ0_RNA_MIz12_NAHKUCHNYNADYNDUN_((((.........))))	TEISERp_111	CL_TEISER_2
TEISERp_414	TCGA_LIVER_CON_LOG2R_bins10_bins_10_MINI6xISEQ12_RNA_MIz14_NAYNUHHUWWNNUNRUN_((((.........))))	TEISERp_111	CL_TEISER_2
TEISERp_451	TCGA_BREAST_CON_LOG2R_bins10_ORIG_RNA_MIz14_NNDUWKGGDNMGDDRNNN_(((((........)))))	TEISERp_111	CL_TEISER_2
TEISERp_477	TCGA_LIVER_DIS_K40_MINI6xISEQ10_RNA_MIz105_NUWUNNNNNNRDRN_(((((....)))))	TEISERp_111	CL_TEISER_2
TEISERp_477	TCGA_BREAST_DIS_K45_MINI6xISEQ0_RNA_MIz122_NUWUNNNNNNRDRN_(((((....)))))	TEISERp_111	CL_TEISER_2
TEISERp_477	TCGA_BREAST_DIS_K45_MINI6xISEQ10_RNA_MIz124_NUWUNNNNNNRDRN_(((((....)))))	TEISERp_111	CL_TEISER_2
TEISERp_477	TCGA_LIVER_DIS_K40_MINI6xISEQ0_RNA_MIz103_NUWUNNNNNNRDRN_(((((....)))))	TEISERp_111	CL_TEISER_2
TEISERp_494	TCGA_LIVER_DIS_K40_MINI6xISEQ12_RNA_MIz40_RDABMRNNDNUNY_((((.....))))	TEISERp_111	CL_TEISER_2
TEISERp_523	TCGA_BREAST_DIS_K10_MINI6xISEQ12_RNA_MIz21_UAGAANDNNNHNNUYUR_((((.........))))	TEISERp_111	CL_TEISER_2
TEISERp_527	TCGA_BREAST_DIS_K10_MINI6xISEQ10_RNA_MIz30_UAGVAHDNNNHNNBYUR_((((.........))))	TEISERp_111	CL_TEISER_2
TEISERp_533	TCGA_LIVER_DIS_K5_MINI6xISEQ12_RNA_MIz21_UANBNGNNADAHDNNUR_((((.........))))	TEISERp_111	CL_TEISER_2
TEISERp_533	TCGA_LIVER_DIS_K5_MINI6xISEQ14_RNA_MIz21_UANBNGNNADAHDNNUR_((((.........))))	TEISERp_111	CL_TEISER_2
TEISERp_57	TCGA_BREAST_CON_LOG2R_bins10_bins_10_MINI6xISEQ14_RNA_MIz36_AAWGNNDNVYDUU_((((.....))))	TEISERp_111	CL_TEISER_2
TEISERp_587	TCGA_LIVER_CON_LOG2R_bins10_bins_10_MINI6xISEQ0_RNA_MIz14_UMHUDKNDBYNAWNRDKR_(((((........)))))	TEISERp_111	CL_TEISER_2
TEISERp_587	TCGA_LIVER_CON_LOG2R_bins10_bins_10_MINI6xISEQ10_RNA_MIz14_UMHUDKNDBYNAWNRDKR_(((((........)))))	TEISERp_111	CL_TEISER_2
TEISERp_61	TCGA_BREAST_DIS_K10_MINI6xISEQ12_RNA_MIz36_ACANNDNNNNUGU_((((.....))))	TEISERp_111	CL_TEISER_2
TEISERp_617	TCGA_BREAST_DIS_K10_KMERSTEMISEQ12_RNA_MIz15_UUACUNNDNNNNGURR_((((........))))	TEISERp_111	CL_TEISER_2
TEISERp_62	TCGA_BREAST_DIS_K10_MINI6xISEQ14_RNA_MIz35_ACANNHNNHNUGU_((((.....))))	TEISERp_111	CL_TEISER_2
TEISERp_629	TCGA_BREAST_DIS_K10_KMERSTEMISEQ12_RNA_MIz19_UUCANDNUNNNNUGRR_((((........))))	TEISERp_111	CL_TEISER_2
TEISERp_629	TCGA_BREAST_DIS_K10_KMERSTEMISEQ14_RNA_MIz19_UUCANDNUNNNNUGRR_((((........))))	TEISERp_111	CL_TEISER_2
TEISERp_676	TCGA_LIVER_CON_LOG2R_bins10_bins_10_MINI6xISEQ10_RNA_MIz13_UYNAHVDHKNDHKDUNRR_(((((........)))))	TEISERp_111	CL_TEISER_2
TEISERp_676	TCGA_LIVER_CON_LOG2R_bins10_bins_10_MINI6xISEQ0_RNA_MIz13_UYNAHVDHKNDHKDUNRR_(((((........)))))	TEISERp_111	CL_TEISER_2
TEISERp_69	TCGA_BREAST_CON_LOG2R_bins10_bins_10_MINI6xISEQ0_RNA_MIz16_ADANWWKDCBHUNUNU_((((........))))	TEISERp_111	CL_TEISER_2
TEISERp_69	TCGA_BREAST_CON_LOG2R_bins10_bins_10_MINI6xISEQ10_RNA_MIz16_ADANWWKDCBHUNUNU_((((........))))	TEISERp_111	CL_TEISER_2
TEISERp_69	TCGA_BREAST_CON_LOG2R_bins10_bins_10_MINI6xISEQ12_RNA_MIz16_ADANWWKDCBHUNUNU_((((........))))	TEISERp_111	CL_TEISER_2
TEISERp_691	TCGA_BREAST_CON_LOG2R_bins10_bins_10_MINI6xISEQ12_RNA_MIz18_WANAHDUDUDNANUNUD_((((.........))))	TEISERp_111	CL_TEISER_2
TEISERp_691	TCGA_BREAST_CON_LOG2R_bins10_bins_10_MINI6xISEQ14_RNA_MIz18_WANAHDUDUDNANUNUD_((((.........))))	TEISERp_111	CL_TEISER_2
TEISERp_718	TCGA_BREAST_CON_LOG2R_bins10_bins_10_MINI6xISEQ0_RNA_MIz15_YGANANNNNUNRNUYR_((((........))))	TEISERp_111	CL_TEISER_2
TEISERp_718	TCGA_BREAST_CON_LOG2R_bins10_bins_10_MINI6xISEQ10_RNA_MIz15_YGANANNNNUNRNUYR_((((........))))	TEISERp_111	CL_TEISER_2
TEISERp_97	TCGA_BREAST_DIS_K45_KMERSTEMISEQ14_RNA_MIz23_AGWUNUNNNRDYU_((((.....))))	TEISERp_111	CL_TEISER_2
TEISERp_195	TCGA_BREAST_DIS_K10_KMERSTEMISEQ12_RNA_MIz294_BWWANNNHUDDN_((((....))))	TEISERp_195	CL_TEISER_3
TEISERp_195	TCGA_BREAST_DIS_K10_KMERSTEMISEQ10_RNA_MIz288_BWWANNNHUDDN_((((....))))	TEISERp_195	CL_TEISER_3
TEISERp_195	TCGA_BREAST_DIS_K10_KMERSTEMISEQ0_RNA_MIz286_BWWANNNHUDDN_((((....))))	TEISERp_195	CL_TEISER_3
TEISERp_235	TCGA_BREAST_DIS_K10_KMERSTEMISEQ14_RNA_MIz33_CUDANDNHUNRG_((((....))))	TEISERp_195	CL_TEISER_3
TEISERp_328	TCGA_BREAST_DIS_K10_KMERSTEMISEQ14_RNA_MIz23_GUAAHNNNNUNNUURY_((((........))))	TEISERp_195	CL_TEISER_3
TEISERp_328	TCGA_BREAST_DIS_K10_MINI6xISEQ14_RNA_MIz23_GUAAHNNNNUNNUURY_((((........))))	TEISERp_195	CL_TEISER_3
TEISERp_343	TCGA_BREAST_DIS_K45_KMERSTEMISEQ14_RNA_MIz31_GWUANNBNURDY_((((....))))	TEISERp_195	CL_TEISER_3
TEISERp_406	TCGA_BREAST_DIS_K10_MINI6xISEQ14_RNA_MIz34_NAUUUNNNNNARRRUN_(((((......)))))	TEISERp_195	CL_TEISER_3
TEISERp_435	TCGA_BREAST_CON_LOG2R_bins10_bins_10_MINI6xISEQ10_RNA_MIz10_NGNAYNYDRCNNRUNYN_((((((.....))))))	TEISERp_195	CL_TEISER_3
TEISERp_435	TCGA_BREAST_CON_LOG2R_bins10_bins_10_MINI6xISEQ0_RNA_MIz10_NGNAYNYDRCNNRUNYN_((((((.....))))))	TEISERp_195	CL_TEISER_3
TEISERp_571	TCGA_BREAST_DIS_K10_MINI6xISEQ12_RNA_MIz19_UGNNUUUNNHDNHNRRNNYR_((((((........))))))	TEISERp_195	CL_TEISER_3
TEISERp_602	TCGA_LIVER_DIS_K40_MINI6xISEQ14_RNA_MIz19_UNUUANNNNURRNR_(((((....)))))	TEISERp_195	CL_TEISER_3
TEISERp_613	TCGA_BREAST_DIS_K10_MINI6xISEQ14_RNA_MIz30_UUAAANNNNNUURR_((((......))))	TEISERp_195	CL_TEISER_3
TEISERp_622	TCGA_BREAST_DIS_K10_MINI6xISEQ12_RNA_MIz80_UUANANNNNNNURR_((((......))))	TEISERp_195	CL_TEISER_3
TEISERp_669	TCGA_BREAST_DIS_K10_KMERSTEMISEQ14_RNA_MIz191_UWWANDNDUDDR_((((....))))	TEISERp_195	CL_TEISER_3
TEISERp_680	TCGA_BREAST_DIS_K10_ORIG_RNA_MIz18_VNDNDNNUVNANCANNNNNNNN_.((((((.........))))))	TEISERp_195	CL_TEISER_3
TEISERp_698	TCGA_BREAST_DIS_K10_KMERSTEMISEQ14_RNA_MIz47_WGAAANDNNNUUYD_((((......))))	TEISERp_195	CL_TEISER_3
TEISERp_225	TCGA_BREAST_DIS_K10_KMERSTEMISEQ0_RNA_MIz42_CNWUBNNNNNRDNG_((((......))))	TEISERp_225	CL_TEISER_4
TEISERp_225	TCGA_BREAST_DIS_K10_KMERSTEMISEQ10_RNA_MIz42_CNWUBNNNNNRDNG_((((......))))	TEISERp_225	CL_TEISER_4
TEISERp_236	TCGA_BREAST_DIS_K45_KMERSTEMISEQ10_RNA_MIz24_CUDWYNNNDNDNRG_((((......))))	TEISERp_225	CL_TEISER_4
TEISERp_236	TCGA_BREAST_DIS_K45_KMERSTEMISEQ0_RNA_MIz23_CUDWYNNNDNDNRG_((((......))))	TEISERp_225	CL_TEISER_4
TEISERp_238	TCGA_BREAST_DIS_K45_KMERSTEMISEQ12_RNA_MIz22_CUUUHNNNNNRRRG_((((......))))	TEISERp_225	CL_TEISER_4
TEISERp_240	TCGA_BREAST_DIS_K10_KMERSTEMISEQ12_RNA_MIz33_CUWUKNNNNNRDRG_((((......))))	TEISERp_225	CL_TEISER_4
TEISERp_203	TCGA_BREAST_DIS_K10_KMERSTEMISEQ14_RNA_MIz85_CCBNSVNNNNGG_((((....))))	TEISERp_229	CL_TEISER_5
TEISERp_204	TCGA_BREAST_DIS_K45_KMERSTEMISEQ14_RNA_MIz56_CCBNVNNSNNGG_((((....))))	TEISERp_229	CL_TEISER_5
TEISERp_228	TCGA_BREAST_DIS_K45_KMERSTEMISEQ12_RNA_MIz66_CSBNVNNSNNBG_((((....))))	TEISERp_229	CL_TEISER_5
TEISERp_229	TCGA_BREAST_DIS_K45_KMERSTEMISEQ0_RNA_MIz68_CSBNVNNVNNBG_((((....))))	TEISERp_229	CL_TEISER_5
TEISERp_229	TCGA_BREAST_DIS_K45_KMERSTEMISEQ10_RNA_MIz69_CSBNVNNVNNBG_((((....))))	TEISERp_229	CL_TEISER_5
TEISERp_201	TCGA_BREAST_DIS_K45_KMERSTEMISEQ12_RNA_MIz15_CBCASNSNVUGNG_((((.....))))	TEISERp_233	CL_TEISER_6
TEISERp_201	TCGA_BREAST_DIS_K45_KMERSTEMISEQ0_RNA_MIz15_CBCASNSNVUGNG_((((.....))))	TEISERp_233	CL_TEISER_6
TEISERp_201	TCGA_BREAST_DIS_K45_KMERSTEMISEQ10_RNA_MIz15_CBCASNSNVUGNG_((((.....))))	TEISERp_233	CL_TEISER_6
TEISERp_202	TCGA_BREAST_DIS_K45_MINI6xISEQ12_RNA_MIz57_CCBBNSNNNNNGG_((((.....))))	TEISERp_233	CL_TEISER_6
TEISERp_207	TCGA_BREAST_DIS_K45_MINI6xISEQ14_RNA_MIz37_CCCNNSNNNNGGG_((((.....))))	TEISERp_233	CL_TEISER_6
TEISERp_212	TCGA_BREAST_DIS_K10_KMERSTEMISEQ12_RNA_MIz56_CCMVVNNNNBKGG_((((.....))))	TEISERp_233	CL_TEISER_6
TEISERp_212	TCGA_BREAST_DIS_K10_KMERSTEMISEQ0_RNA_MIz55_CCMVVNNNNBKGG_((((.....))))	TEISERp_233	CL_TEISER_6
TEISERp_212	TCGA_BREAST_DIS_K10_KMERSTEMISEQ10_RNA_MIz56_CCMVVNNNNBKGG_((((.....))))	TEISERp_233	CL_TEISER_6
TEISERp_216	TCGA_LIVER_DIS_K40_MINI6xISEQ14_RNA_MIz17_CCNRGNNNBYNGG_((((.....))))	TEISERp_233	CL_TEISER_6
TEISERp_218	TCGA_LIVER_DIS_K40_MINI6xISEQ12_RNA_MIz30_CCNVSNNNBBNGG_((((.....))))	TEISERp_233	CL_TEISER_6
TEISERp_219	TCGA_BREAST_DIS_K10_MINI6xISEQ12_RNA_MIz98_CCNVVVNNNBNGG_((((.....))))	TEISERp_233	CL_TEISER_6
TEISERp_221	TCGA_BREAST_DIS_K10_MINI6xISEQ14_RNA_MIz36_CCUGNNNNBYRGG_((((.....))))	TEISERp_233	CL_TEISER_6
TEISERp_230	TCGA_BREAST_DIS_K45_KMERSTEMISEQ10_RNA_MIz15_CSGGNNNCNYYBG_((((.....))))	TEISERp_233	CL_TEISER_6
TEISERp_230	TCGA_BREAST_DIS_K45_KMERSTEMISEQ0_RNA_MIz15_CSGGNNNCNYYBG_((((.....))))	TEISERp_233	CL_TEISER_6
TEISERp_231	TCGA_BREAST_DIS_K45_MINI6xISEQ0_RNA_MIz72_CSNBNSNVNNNBG_((((.....))))	TEISERp_233	CL_TEISER_6
TEISERp_233	TCGA_BREAST_DIS_K45_MINI6xISEQ10_RNA_MIz69_CSNNVVNNNNNBG_((((.....))))	TEISERp_233	CL_TEISER_6
TEISERp_234	TCGA_BREAST_DIS_K10_MINI6xISEQ10_RNA_MIz107_CSNSVVNNNBNBG_((((.....))))	TEISERp_233	CL_TEISER_6
TEISERp_234	TCGA_BREAST_DIS_K10_MINI6xISEQ0_RNA_MIz107_CSNSVVNNNBNBG_((((.....))))	TEISERp_233	CL_TEISER_6
TEISERp_138	TCGA_BREAST_DIS_K45_KMERSTEMISEQ12_RNA_MIz35_ARUSNNNVNBRYU_((((.....))))	TEISERp_280	CL_TEISER_7
TEISERp_138	TCGA_BREAST_DIS_K45_KMERSTEMISEQ10_RNA_MIz35_ARUSNNNVNBRYU_((((.....))))	TEISERp_280	CL_TEISER_7
TEISERp_256	TCGA_BREAST_DIS_K10_MINI6xISEQ10_RNA_MIz56_DDUCNNNNNGRNN_((((.....))))	TEISERp_280	CL_TEISER_7
TEISERp_256	TCGA_BREAST_DIS_K10_MINI6xISEQ0_RNA_MIz56_DDUCNNNNNGRNN_((((.....))))	TEISERp_280	CL_TEISER_7
TEISERp_280	TCGA_BREAST_DIS_K45_KMERSTEMISEQ0_RNA_MIz39_DRUSNNNVNBRYN_((((.....))))	TEISERp_280	CL_TEISER_7
TEISERp_352	TCGA_LIVER_DIS_K40_MINI6xISEQ12_RNA_MIz39_HDUGNDNANYRND_((((.....))))	TEISERp_280	CL_TEISER_7
TEISERp_580	TCGA_BREAST_DIS_K45_KMERSTEMISEQ12_RNA_MIz13_UGUGNHNNNUNYRYR_((((.......))))	TEISERp_280	CL_TEISER_7
TEISERp_92	TCGA_BREAST_DIS_K45_KMERSTEMISEQ14_RNA_MIz16_AGUGMNNNHYRYU_((((.....))))	TEISERp_280	CL_TEISER_7
TEISERp_1	TCGA_BREAST_DIS_K10_MINI6xISEQ12_RNA_MIz26_AAAANNDNNANDNNNUUUU_(((((.........)))))	TEISERp_289	CL_TEISER_8
TEISERp_1	TCGA_BREAST_DIS_K10_MINI6xISEQ14_RNA_MIz26_AAAANNDNNANDNNNUUUU_(((((.........)))))	TEISERp_289	CL_TEISER_8
TEISERp_10	TCGA_BREAST_DIS_K45_MINI6xISEQ14_RNA_MIz25_AAANNNNNNNANANUUU_((((.........))))	TEISERp_289	CL_TEISER_8
TEISERp_10	TCGA_BREAST_DIS_K45_MINI6xISEQ12_RNA_MIz25_AAANNNNNNNANANUUU_((((.........))))	TEISERp_289	CL_TEISER_8
TEISERp_100	TCGA_LIVER_DIS_K40_MINI6xISEQ12_RNA_MIz15_AMAANNNNNHNANNNUUKU_(((((.........)))))	TEISERp_289	CL_TEISER_8
TEISERp_101	TCGA_BREAST_CON_LOG2R_bins10_bins_10_MINI6xISEQ0_RNA_MIz14_AMHAUDNUNNNNNRUDKU_(((((........)))))	TEISERp_289	CL_TEISER_8
TEISERp_101	TCGA_BREAST_CON_LOG2R_bins10_bins_10_MINI6xISEQ10_RNA_MIz14_AMHAUDNUNNNNNRUDKU_(((((........)))))	TEISERp_289	CL_TEISER_8
TEISERp_103	TCGA_LIVER_DIS_K5_MINI6xISEQ10_RNA_MIz19_ANAANNKGNHDNNUUNU_(((((.......)))))	TEISERp_289	CL_TEISER_8
TEISERp_103	TCGA_LIVER_DIS_K5_MINI6xISEQ0_RNA_MIz19_ANAANNKGNHDNNUUNU_(((((.......)))))	TEISERp_289	CL_TEISER_8
TEISERp_105	TCGA_LIVER_CON_LOG2R_bins10_bins_10_MINI6xISEQ14_RNA_MIz13_ANADUDDUNNUNNNUNU_((((.........))))	TEISERp_289	CL_TEISER_8
TEISERp_11	TCGA_BREAST_DIS_K10_MINI6xISEQ12_RNA_MIz40_AAANNNNNUNANNNUUU_((((.........))))	TEISERp_289	CL_TEISER_8
TEISERp_11	TCGA_BREAST_DIS_K10_MINI6xISEQ14_RNA_MIz40_AAANNNNNUNANNNUUU_((((.........))))	TEISERp_289	CL_TEISER_8
TEISERp_110	TCGA_LIVER_CON_LOG2R_bins10_bins_10_MINI6xISEQ10_RNA_MIz13_ANDDNDAMGDNAANNNU_((((.........))))	TEISERp_289	CL_TEISER_8
TEISERp_110	TCGA_LIVER_CON_LOG2R_bins10_bins_10_MINI6xISEQ0_RNA_MIz13_ANDDNDAMGDNAANNNU_((((.........))))	TEISERp_289	CL_TEISER_8
TEISERp_110	TCGA_LIVER_CON_LOG2R_bins10_bins_10_MINI6xISEQ12_RNA_MIz12_ANDDNDAMGDNAANNNU_((((.........))))	TEISERp_289	CL_TEISER_8
TEISERp_112	TCGA_LIVER_DIS_K40_MINI6xISEQ12_RNA_MIz12_ANDUDNNNUGGNNRNNU_((((.........))))	TEISERp_289	CL_TEISER_8
TEISERp_115	TCGA_BREAST_DIS_K45_KMERSTEMISEQ14_RNA_MIz29_ANGANNNNUUYNU_((((.....))))	TEISERp_289	CL_TEISER_8
TEISERp_116	TCGA_BREAST_CON_LOG2R_bins10_bins_10_MINI6xISEQ0_RNA_MIz14_ANGUNNAANNHNRYNU_(((((......)))))	TEISERp_289	CL_TEISER_8
TEISERp_116	TCGA_BREAST_CON_LOG2R_bins10_bins_10_MINI6xISEQ14_RNA_MIz14_ANGUNNAANNHNRYNU_(((((......)))))	TEISERp_289	CL_TEISER_8
TEISERp_116	TCGA_BREAST_CON_LOG2R_bins10_bins_10_MINI6xISEQ10_RNA_MIz14_ANGUNNAANNHNRYNU_(((((......)))))	TEISERp_289	CL_TEISER_8
TEISERp_117	TCGA_BREAST_CON_LOG2R_bins10_bins_10_MINI6xISEQ14_RNA_MIz14_ANHVUWUNHANUBDNU_((((........))))	TEISERp_289	CL_TEISER_8
TEISERp_119	TCGA_BREAST_CON_LOG2R_bins10_bins_10_MINI6xISEQ12_RNA_MIz16_ANNANUNDAANHNUNNU_((((.........))))	TEISERp_289	CL_TEISER_8
TEISERp_120	TCGA_BREAST_CON_LOG2R_bins10_bins_10_MINI6xISEQ14_RNA_MIz18_ANNAUUNUMHNNUNNU_((((........))))	TEISERp_289	CL_TEISER_8
TEISERp_121	TCGA_BREAST_CON_LOG2R_bins10_bins_10_MINI6xISEQ12_RNA_MIz20_ANNAUWNUMHNNUNNU_((((........))))	TEISERp_289	CL_TEISER_8
TEISERp_126	TCGA_BREAST_DIS_K45_MINI6xISEQ12_RNA_MIz18_ANUANNHUNUNNNURNU_((((.........))))	TEISERp_289	CL_TEISER_8
TEISERp_126	TCGA_BREAST_DIS_K45_MINI6xISEQ14_RNA_MIz18_ANUANNHUNUNNNURNU_((((.........))))	TEISERp_289	CL_TEISER_8
TEISERp_127	TCGA_BREAST_DIS_K45_MINI6xISEQ0_RNA_MIz38_ANUANNNNNUNNURNU_((((........))))	TEISERp_289	CL_TEISER_8
TEISERp_132	TCGA_BREAST_DIS_K45_MINI6xISEQ0_RNA_MIz80_ANYANNNNNNNNNURNU_((((.........))))	TEISERp_289	CL_TEISER_8
TEISERp_133	TCGA_LIVER_CON_LOG2R_bins10_bins_10_MINI6xISEQ10_RNA_MIz16_ANYKUVNNYHUBNNRNU_((((.........))))	TEISERp_289	CL_TEISER_8
TEISERp_133	TCGA_LIVER_CON_LOG2R_bins10_bins_10_MINI6xISEQ0_RNA_MIz16_ANYKUVNNYHUBNNRNU_((((.........))))	TEISERp_289	CL_TEISER_8
TEISERp_136	TCGA_BREAST_DIS_K45_KMERSTEMISEQ10_RNA_MIz32_ARSANNNNNNVUBYU_((((.......))))	TEISERp_289	CL_TEISER_8
TEISERp_140	TCGA_BREAST_DIS_K45_KMERSTEMISEQ10_RNA_MIz24_ASUUNNNNNNNMRRBU_((((........))))	TEISERp_289	CL_TEISER_8
TEISERp_141	TCGA_BREAST_DIS_K45_KMERSTEMISEQ12_RNA_MIz15_AUAAUNNNNNNNUURU_((((........))))	TEISERp_289	CL_TEISER_8
TEISERp_142	TCGA_BREAST_DIS_K10_MINI6xISEQ14_RNA_MIz30_AUANNNNUUNNNNNURU_((((.........))))	TEISERp_289	CL_TEISER_8
TEISERp_149	TCGA_BREAST_CON_LOG2R_bins10_bins_10_MINI6xISEQ14_RNA_MIz14_AUBAKNUNNDUNRU_((((......))))	TEISERp_289	CL_TEISER_8
TEISERp_15	TCGA_BREAST_DIS_K10_KMERSTEMISEQ14_RNA_MIz23_AAASADNNNHNBUUU_((((.......))))	TEISERp_289	CL_TEISER_8
TEISERp_150	TCGA_LIVER_DIS_K5_MINI6xISEQ12_RNA_MIz21_AUDUDBANDHNUDNNRNRU_(((((.........)))))	TEISERp_289	CL_TEISER_8
TEISERp_154	TCGA_BREAST_DIS_K45_KMERSTEMISEQ14_RNA_MIz19_AUGUNNNNANNRYRU_((((.......))))	TEISERp_289	CL_TEISER_8
TEISERp_154	TCGA_BREAST_DIS_K45_KMERSTEMISEQ12_RNA_MIz19_AUGUNNNNANNRYRU_((((.......))))	TEISERp_289	CL_TEISER_8
TEISERp_155	TCGA_BREAST_DIS_K45_KMERSTEMISEQ14_RNA_MIz22_AUGUNNNNNNNARYRU_((((........))))	TEISERp_289	CL_TEISER_8
TEISERp_155	TCGA_BREAST_DIS_K45_KMERSTEMISEQ12_RNA_MIz22_AUGUNNNNNNNARYRU_((((........))))	TEISERp_289	CL_TEISER_8
TEISERp_156	TCGA_BREAST_DIS_K45_KMERSTEMISEQ10_RNA_MIz29_AUGUNNNNNNNRRYRU_((((........))))	TEISERp_289	CL_TEISER_8
TEISERp_156	TCGA_BREAST_DIS_K45_KMERSTEMISEQ0_RNA_MIz29_AUGUNNNNNNNRRYRU_((((........))))	TEISERp_289	CL_TEISER_8
TEISERp_157	TCGA_BREAST_DIS_K45_KMERSTEMISEQ0_RNA_MIz22_AUGYNNNNMNNRYRU_((((.......))))	TEISERp_289	CL_TEISER_8
TEISERp_157	TCGA_BREAST_DIS_K45_KMERSTEMISEQ10_RNA_MIz22_AUGYNNNNMNNRYRU_((((.......))))	TEISERp_289	CL_TEISER_8
TEISERp_159	TCGA_BREAST_CON_LOG2R_bins10_bins_10_MINI6xISEQ12_RNA_MIz13_AUNNNHANNDWAUNNRU_((((.........))))	TEISERp_289	CL_TEISER_8
TEISERp_16	TCGA_BREAST_CON_LOG2R_bins10_bins_10_MINI6xISEQ14_RNA_MIz17_AAAUDHNNHHNURUUU_((((........))))	TEISERp_289	CL_TEISER_8
TEISERp_160	TCGA_LIVER_DIS_K5_MINI6xISEQ12_RNA_MIz21_AUNNUNANHNCNHNNRU_((((.........))))	TEISERp_289	CL_TEISER_8
TEISERp_160	TCGA_LIVER_DIS_K5_MINI6xISEQ14_RNA_MIz21_AUNNUNANHNCNHNNRU_((((.........))))	TEISERp_289	CL_TEISER_8
TEISERp_163	TCGA_BREAST_DIS_K45_KMERSTEMISEQ14_RNA_MIz23_AUSANNNNUBRU_((((....))))	TEISERp_289	CL_TEISER_8
TEISERp_164	TCGA_BREAST_DIS_K10_MINI6xISEQ14_RNA_MIz26_AUUANNANNNNNURRU_((((........))))	TEISERp_289	CL_TEISER_8
TEISERp_165	TCGA_BREAST_DIS_K45_KMERSTEMISEQ12_RNA_MIz18_AUUANNNNNNUNURRU_((((........))))	TEISERp_289	CL_TEISER_8
TEISERp_165	TCGA_BREAST_DIS_K45_KMERSTEMISEQ14_RNA_MIz18_AUUANNNNNNUNURRU_((((........))))	TEISERp_289	CL_TEISER_8
TEISERp_169	TCGA_BREAST_DIS_K45_MINI6xISEQ14_RNA_MIz24_AUUUDNNNNWNRRRU_(((((.....)))))	TEISERp_289	CL_TEISER_8
TEISERp_173	TCGA_BREAST_DIS_K45_MINI6xISEQ14_RNA_MIz21_AUUUUNNNNNNNNNRRRRU_(((((.........)))))	TEISERp_289	CL_TEISER_8
TEISERp_177	TCGA_BREAST_DIS_K10_MINI6xISEQ10_RNA_MIz39_AUYRNNANNNNNYRRU_((((........))))	TEISERp_289	CL_TEISER_8
TEISERp_179	TCGA_BREAST_CON_LOG2R_bins10_bins_10_MINI6xISEQ0_RNA_MIz15_AVDNUVDNHNUARNNBU_(((((.......)))))	TEISERp_289	CL_TEISER_8
TEISERp_179	TCGA_BREAST_CON_LOG2R_bins10_bins_10_MINI6xISEQ10_RNA_MIz15_AVDNUVDNHNUARNNBU_(((((.......)))))	TEISERp_289	CL_TEISER_8
TEISERp_182	TCGA_BREAST_DIS_K45_MINI6xISEQ0_RNA_MIz45_AYDNDNNNNSNNNRU_(((((.....)))))	TEISERp_289	CL_TEISER_8
TEISERp_183	TCGA_BREAST_DIS_K10_MINI6xISEQ0_RNA_MIz78_AYDNNSVNHNNNRU_((((......))))	TEISERp_289	CL_TEISER_8
TEISERp_185	TCGA_BREAST_DIS_K45_KMERSTEMISEQ0_RNA_MIz31_AYUANNNNNNBNURRU_((((........))))	TEISERp_289	CL_TEISER_8
TEISERp_185	TCGA_BREAST_DIS_K45_KMERSTEMISEQ10_RNA_MIz31_AYUANNNNNNBNURRU_((((........))))	TEISERp_289	CL_TEISER_8
TEISERp_188	TCGA_BREAST_DIS_K10_MINI6xISEQ0_RNA_MIz42_AYYRNNANNNNNYRRU_((((........))))	TEISERp_289	CL_TEISER_8
TEISERp_19	TCGA_BREAST_DIS_K45_MINI6xISEQ14_RNA_MIz19_AAAUNNNUNNNRUUU_((((.......))))	TEISERp_289	CL_TEISER_8
TEISERp_2	TCGA_LIVER_DIS_K40_MINI6xISEQ0_RNA_MIz15_AAAANNNNNHNMNNNUUUU_(((((.........)))))	TEISERp_289	CL_TEISER_8
TEISERp_2	TCGA_LIVER_DIS_K40_MINI6xISEQ10_RNA_MIz15_AAAANNNNNHNMNNNUUUU_(((((.........)))))	TEISERp_289	CL_TEISER_8
TEISERp_21	TCGA_BREAST_DIS_K45_KMERSTEMISEQ14_RNA_MIz20_AAAUNUNNNNNRUUU_((((.......))))	TEISERp_289	CL_TEISER_8
TEISERp_223	TCGA_BREAST_DIS_K45_KMERSTEMISEQ12_RNA_MIz21_CDRANNNNNUYNG_((((.....))))	TEISERp_289	CL_TEISER_8
TEISERp_23	TCGA_BREAST_DIS_K45_KMERSTEMISEQ12_RNA_MIz16_AACWNNHNNNDGUU_((((......))))	TEISERp_289	CL_TEISER_8
TEISERp_241	TCGA_BREAST_DIS_K45_KMERSTEMISEQ14_RNA_MIz17_CWAANNNNNUUDG_((((.....))))	TEISERp_289	CL_TEISER_8
TEISERp_243	TCGA_BREAST_DIS_K45_KMERSTEMISEQ10_RNA_MIz36_CWNUNWNNNRNDG_((((.....))))	TEISERp_289	CL_TEISER_8
TEISERp_243	TCGA_BREAST_DIS_K45_KMERSTEMISEQ0_RNA_MIz36_CWNUNWNNNRNDG_((((.....))))	TEISERp_289	CL_TEISER_8
TEISERp_245	TCGA_LIVER_CON_LOG2R_bins10_bins_10_MINI6xISEQ14_RNA_MIz16_DAANNNNNDUUNANUUN_((((.........))))	TEISERp_289	CL_TEISER_8
TEISERp_247	TCGA_BREAST_CON_LOG2R_bins10_bins_10_MINI6xISEQ10_RNA_MIz22_DABUHGNBNDNNURNUN_((((.........))))	TEISERp_289	CL_TEISER_8
TEISERp_247	TCGA_BREAST_CON_LOG2R_bins10_bins_10_MINI6xISEQ0_RNA_MIz22_DABUHGNBNDNNURNUN_((((.........))))	TEISERp_289	CL_TEISER_8
TEISERp_249	TCGA_BREAST_DIS_K10_KMERSTEMISEQ12_RNA_MIz23_DACMDHMNNHKGUN_((((......))))	TEISERp_289	CL_TEISER_8
TEISERp_249	TCGA_BREAST_DIS_K10_KMERSTEMISEQ10_RNA_MIz23_DACMDHMNNHKGUN_((((......))))	TEISERp_289	CL_TEISER_8
TEISERp_249	TCGA_BREAST_DIS_K10_KMERSTEMISEQ0_RNA_MIz23_DACMDHMNNHKGUN_((((......))))	TEISERp_289	CL_TEISER_8
TEISERp_25	TCGA_BREAST_DIS_K10_KMERSTEMISEQ14_RNA_MIz20_AAGGDDADDNNNYYUU_((((........))))	TEISERp_289	CL_TEISER_8
TEISERp_250	TCGA_BREAST_CON_LOG2R_bins10_bins_10_MINI6xISEQ12_RNA_MIz18_DAKUUGNBNDNNURNUN_((((.........))))	TEISERp_289	CL_TEISER_8
TEISERp_250	TCGA_BREAST_CON_LOG2R_bins10_bins_10_MINI6xISEQ14_RNA_MIz18_DAKUUGNBNDNNURNUN_((((.........))))	TEISERp_289	CL_TEISER_8
TEISERp_254	TCGA_LIVER_CON_LOG2R_bins10_bins_10_MINI6xISEQ14_RNA_MIz16_DAUNUNNNNANNUNRUN_((((.........))))	TEISERp_289	CL_TEISER_8
TEISERp_259	TCGA_BREAST_DIS_K45_MINI6xISEQ12_RNA_MIz50_DGAAHNNNNBUUYN_((((......))))	TEISERp_289	CL_TEISER_8
TEISERp_261	TCGA_LIVER_DIS_K5_MINI6xISEQ14_RNA_MIz21_DGNANNNCUNNHUUNYN_((((.........))))	TEISERp_289	CL_TEISER_8
TEISERp_261	TCGA_LIVER_DIS_K5_MINI6xISEQ12_RNA_MIz21_DGNANNNCUNNHUUNYN_((((.........))))	TEISERp_289	CL_TEISER_8
TEISERp_262	TCGA_BREAST_CON_LOG2R_bins10_bins_10_MINI6xISEQ14_RNA_MIz15_DGNAUNNNAVAUNYN_((((.......))))	TEISERp_289	CL_TEISER_8
TEISERp_264	TCGA_BREAST_DIS_K45_MINI6xISEQ0_RNA_MIz61_DHAHYNNNVNNRDUDN_(((((......)))))	TEISERp_289	CL_TEISER_8
TEISERp_266	TCGA_LIVER_DIS_K40_MINI6xISEQ12_RNA_MIz14_DMAANNNNDHUNAUUKN_((((.........))))	TEISERp_289	CL_TEISER_8
TEISERp_269	TCGA_BREAST_CON_LOG2R_bins10_bins_10_MINI6xISEQ0_RNA_MIz18_DNANSDNWNYNCUNUNN_((((.........))))	TEISERp_289	CL_TEISER_8
TEISERp_269	TCGA_BREAST_CON_LOG2R_bins10_bins_10_MINI6xISEQ10_RNA_MIz18_DNANSDNWNYNCUNUNN_((((.........))))	TEISERp_289	CL_TEISER_8
TEISERp_271	TCGA_BREAST_DIS_K45_KMERLOOPISEQ14_RNA_MIz44_DNDDGANANNNN_((((....))))	TEISERp_289	CL_TEISER_8
TEISERp_273	TCGA_BREAST_DIS_K45_KMERLOOPISEQ14_RNA_MIz38_DNDNCAHUNNNN_((((....))))	TEISERp_289	CL_TEISER_8
TEISERp_275	TCGA_BREAST_CON_LOG2R_bins10_ORIG_RNA_MIz102_DNNANRNNDNHNWUNNNNN_((((.........))))..	TEISERp_289	CL_TEISER_8
TEISERp_279	TCGA_BREAST_DIS_K45_KMERLOOPISEQ14_RNA_MIz50_DNWNNAUGNDNN_((((....))))	TEISERp_289	CL_TEISER_8
TEISERp_28	TCGA_BREAST_DIS_K45_MINI6xISEQ14_RNA_MIz17_AAGNNNHUNNUNNYUU_((((........))))	TEISERp_289	CL_TEISER_8
TEISERp_282	TCGA_BREAST_DIS_K10_KMERSTEMISEQ10_RNA_MIz29_DUCANDNDBNUGRN_((((......))))	TEISERp_289	CL_TEISER_8
TEISERp_282	TCGA_BREAST_DIS_K10_KMERSTEMISEQ0_RNA_MIz29_DUCANDNDBNUGRN_((((......))))	TEISERp_289	CL_TEISER_8
TEISERp_282	TCGA_BREAST_DIS_K10_KMERSTEMISEQ12_RNA_MIz29_DUCANDNDBNUGRN_((((......))))	TEISERp_289	CL_TEISER_8
TEISERp_284	TCGA_LIVER_DIS_K5_MINI6xISEQ14_RNA_MIz22_DUGNAAVHNDYNUNUNYRN_(((((.........)))))	TEISERp_289	CL_TEISER_8
TEISERp_286	TCGA_BREAST_DIS_K45_MINI6xISEQ0_RNA_MIz68_DVHKANNNNDWMNDBN_((((........))))	TEISERp_289	CL_TEISER_8
TEISERp_289	TCGA_BREAST_DIS_K45_ORIG_RNA_MIz187_DWWDNDAHNNNNNNDDN_((((.........))))	TEISERp_289	CL_TEISER_8
TEISERp_291	TCGA_LIVER_DIS_K5_MINI6xISEQ0_RNA_MIz24_DYGNAWVHDNYNWNUNYRN_(((((.........)))))	TEISERp_289	CL_TEISER_8
TEISERp_291	TCGA_LIVER_DIS_K5_MINI6xISEQ10_RNA_MIz25_DYGNAWVHDNYNWNUNYRN_(((((.........)))))	TEISERp_289	CL_TEISER_8
TEISERp_292	TCGA_LIVER_CON_LOG2R_bins10_bins_10_MINI6xISEQ14_RNA_MIz13_GAAAANNNNVNKNUUUY_((((.........))))	TEISERp_289	CL_TEISER_8
TEISERp_293	TCGA_LIVER_DIS_K40_MINI6xISEQ14_RNA_MIz13_GAAANNANNNNNUUUY_((((........))))	TEISERp_289	CL_TEISER_8
TEISERp_294	TCGA_BREAST_DIS_K45_MINI6xISEQ14_RNA_MIz23_GAADNUNUNNNNHNUUY_((((.........))))	TEISERp_289	CL_TEISER_8
TEISERp_294	TCGA_BREAST_DIS_K45_MINI6xISEQ12_RNA_MIz23_GAADNUNUNNNNHNUUY_((((.........))))	TEISERp_289	CL_TEISER_8
TEISERp_295	TCGA_LIVER_DIS_K40_MINI6xISEQ14_RNA_MIz12_GAANNANNNNUNNNUUY_((((.........))))	TEISERp_289	CL_TEISER_8
TEISERp_296	TCGA_LIVER_DIS_K40_MINI6xISEQ12_RNA_MIz20_GAANNNNNNUUNNNUUY_((((.........))))	TEISERp_289	CL_TEISER_8
TEISERp_3	TCGA_LIVER_DIS_K40_MINI6xISEQ14_RNA_MIz17_AAADNNANNNANNNUUU_((((.........))))	TEISERp_289	CL_TEISER_8
TEISERp_30	TCGA_BREAST_DIS_K45_KMERSTEMISEQ12_RNA_MIz18_AAGUNNNNNNKRYUU_((((.......))))	TEISERp_289	CL_TEISER_8
TEISERp_300	TCGA_BREAST_CON_LOG2R_bins10_bins_10_MINI6xISEQ10_RNA_MIz13_GANNHNUBVNANUDNNUY_(((((........)))))	TEISERp_289	CL_TEISER_8
TEISERp_300	TCGA_BREAST_CON_LOG2R_bins10_bins_10_MINI6xISEQ0_RNA_MIz13_GANNHNUBVNANUDNNUY_(((((........)))))	TEISERp_289	CL_TEISER_8
TEISERp_31	TCGA_BREAST_DIS_K45_KMERSTEMISEQ14_RNA_MIz15_AAGUNNNNNUNNRYUU_((((........))))	TEISERp_289	CL_TEISER_8
TEISERp_317	TCGA_LIVER_CON_LOG2R_bins10_bins_10_MINI6xISEQ12_RNA_MIz14_GMAAANNNNVNKNUUKY_((((.........))))	TEISERp_289	CL_TEISER_8
TEISERp_318	TCGA_LIVER_CON_LOG2R_bins10_bins_10_MINI6xISEQ12_RNA_MIz14_GMABNWNNDUUNANUKY_((((.........))))	TEISERp_289	CL_TEISER_8
TEISERp_318	TCGA_LIVER_CON_LOG2R_bins10_bins_10_MINI6xISEQ0_RNA_MIz14_GMABNWNNDUUNANUKY_((((.........))))	TEISERp_289	CL_TEISER_8
TEISERp_318	TCGA_LIVER_CON_LOG2R_bins10_bins_10_MINI6xISEQ10_RNA_MIz14_GMABNWNNDUUNANUKY_((((.........))))	TEISERp_289	CL_TEISER_8
TEISERp_32	TCGA_BREAST_DIS_K45_MINI6xISEQ14_RNA_MIz23_AAMUNNNNNURKUU_((((......))))	TEISERp_289	CL_TEISER_8
TEISERp_320	TCGA_BREAST_DIS_K45_KMERSTEMISEQ12_RNA_MIz18_GNAGNWNNUDNYUNY_((((.......))))	TEISERp_289	CL_TEISER_8
TEISERp_322	TCGA_LIVER_CON_LOG2R_bins10_bins_10_MINI6xISEQ0_RNA_MIz13_GNMNUNNUKWUHNNKNY_((((.........))))	TEISERp_289	CL_TEISER_8
TEISERp_322	TCGA_LIVER_CON_LOG2R_bins10_bins_10_MINI6xISEQ10_RNA_MIz13_GNMNUNNUKWUHNNKNY_((((.........))))	TEISERp_289	CL_TEISER_8
TEISERp_325	TCGA_BREAST_DIS_K10_KMERSTEMISEQ10_RNA_MIz57_GNWSNANHDBDNY_((((.....))))	TEISERp_289	CL_TEISER_8
TEISERp_325	TCGA_BREAST_DIS_K10_KMERSTEMISEQ0_RNA_MIz57_GNWSNANHDBDNY_((((.....))))	TEISERp_289	CL_TEISER_8
TEISERp_329	TCGA_BREAST_DIS_K45_KMERSTEMISEQ12_RNA_MIz13_GUAANANNNNNNUURY_((((........))))	TEISERp_289	CL_TEISER_8
TEISERp_331	TCGA_BREAST_DIS_K45_KMERSTEMISEQ0_RNA_MIz30_GUDANANNNNNNUNRY_((((........))))	TEISERp_289	CL_TEISER_8
TEISERp_332	TCGA_BREAST_DIS_K10_KMERSTEMISEQ0_RNA_MIz28_GUHGNNNANNNYDRY_((((.......))))	TEISERp_289	CL_TEISER_8
TEISERp_332	TCGA_BREAST_DIS_K10_KMERSTEMISEQ10_RNA_MIz27_GUHGNNNANNNYDRY_((((.......))))	TEISERp_289	CL_TEISER_8
TEISERp_333	TCGA_BREAST_DIS_K45_KMERSTEMISEQ12_RNA_MIz23_GUKANNNNHKUNRY_((((......))))	TEISERp_289	CL_TEISER_8
TEISERp_334	TCGA_BREAST_DIS_K10_ORIG_RNA_MIz13_GUNNNDNNNAAANNNNNNNRY_((((((.........))))))	TEISERp_289	CL_TEISER_8
TEISERp_336	TCGA_BREAST_DIS_K10_KMERSTEMISEQ14_RNA_MIz21_GUUGHNNANNNYRRY_((((.......))))	TEISERp_289	CL_TEISER_8
TEISERp_336	TCGA_BREAST_DIS_K10_KMERSTEMISEQ12_RNA_MIz22_GUUGHNNANNNYRRY_((((.......))))	TEISERp_289	CL_TEISER_8
TEISERp_34	TCGA_BREAST_DIS_K10_MINI6xISEQ10_RNA_MIz153_AANDNANNNNNNNUU_((((.......))))	TEISERp_289	CL_TEISER_8
TEISERp_34	TCGA_BREAST_DIS_K10_MINI6xISEQ0_RNA_MIz149_AANDNANNNNNNNUU_((((.......))))	TEISERp_289	CL_TEISER_8
TEISERp_340	TCGA_BREAST_DIS_K45_KMERSTEMISEQ12_RNA_MIz41_GUWRNHNNKYDRY_((((.....))))	TEISERp_289	CL_TEISER_8
TEISERp_341	TCGA_BREAST_DIS_K10_KMERSTEMISEQ12_RNA_MIz38_GUWSNANNNBDRY_((((.....))))	TEISERp_289	CL_TEISER_8
TEISERp_346	TCGA_BREAST_CON_LOG2R_bins10_bins_10_MINI6xISEQ12_RNA_MIz23_HAAUNUNHHNMHHRUUD_((((.........))))	TEISERp_289	CL_TEISER_8
TEISERp_349	TCGA_BREAST_CON_LOG2R_bins10_bins_10_MINI6xISEQ0_RNA_MIz17_HDAADVNAANRUWUUND_((((.........))))	TEISERp_289	CL_TEISER_8
TEISERp_349	TCGA_BREAST_CON_LOG2R_bins10_bins_10_MINI6xISEQ10_RNA_MIz17_HDAADVNAANRUWUUND_((((.........))))	TEISERp_289	CL_TEISER_8
TEISERp_350	TCGA_BREAST_DIS_K10_ORIG_RNA_MIz35_HDDNNUDNNWABKNNRNNNN_.((((((.......))))))	TEISERp_289	CL_TEISER_8
TEISERp_355	TCGA_BREAST_DIS_K10_KMERSTEMISEQ0_RNA_MIz26_KAGUNHNNYNHRYUN_((((.......))))	TEISERp_289	CL_TEISER_8
TEISERp_355	TCGA_BREAST_DIS_K10_KMERSTEMISEQ10_RNA_MIz26_KAGUNHNNYNHRYUN_((((.......))))	TEISERp_289	CL_TEISER_8
TEISERp_356	TCGA_BREAST_CON_LOG2R_bins10_bins_10_MINI6xISEQ0_RNA_MIz16_KAYMUHNDNNHNNURKRUN_(((((.........)))))	TEISERp_289	CL_TEISER_8
TEISERp_356	TCGA_BREAST_CON_LOG2R_bins10_bins_10_MINI6xISEQ10_RNA_MIz16_KAYMUHNDNNHNNURKRUN_(((((.........)))))	TEISERp_289	CL_TEISER_8
TEISERp_363	TCGA_BREAST_DIS_K45_MINI6xISEQ0_RNA_MIz73_KWRNNNNNNHANMNYDN_((((.........))))	TEISERp_289	CL_TEISER_8
TEISERp_372	TCGA_LIVER_DIS_K40_MINI6xISEQ0_RNA_MIz20_MUAUNWHNNNWRURK_((((.......))))	TEISERp_289	CL_TEISER_8
TEISERp_372	TCGA_LIVER_DIS_K40_MINI6xISEQ10_RNA_MIz20_MUAUNWHNNNWRURK_((((.......))))	TEISERp_289	CL_TEISER_8
TEISERp_373	TCGA_BREAST_DIS_K10_MINI6xISEQ14_RNA_MIz27_NAAADGNNANNNUUUN_((((........))))	TEISERp_289	CL_TEISER_8
TEISERp_374	TCGA_BREAST_DIS_K45_MINI6xISEQ14_RNA_MIz20_NAAANNNAANDNNUUUN_((((.........))))	TEISERp_289	CL_TEISER_8
TEISERp_374	TCGA_BREAST_DIS_K45_MINI6xISEQ12_RNA_MIz20_NAAANNNAANDNNUUUN_((((.........))))	TEISERp_289	CL_TEISER_8
TEISERp_375	TCGA_BREAST_DIS_K45_MINI6xISEQ12_RNA_MIz26_NAAANNNNMUDNUUUN_((((........))))	TEISERp_289	CL_TEISER_8
TEISERp_376	TCGA_BREAST_DIS_K45_MINI6xISEQ12_RNA_MIz15_NAAAUNNNNUNNNNRUUUN_(((((.........)))))	TEISERp_289	CL_TEISER_8
TEISERp_377	TCGA_BREAST_CON_LOG2R_bins10_bins_10_MINI6xISEQ12_RNA_MIz16_NAADDNUAKHNNDNUUN_((((.........))))	TEISERp_289	CL_TEISER_8
TEISERp_378	TCGA_BREAST_CON_LOG2R_bins10_bins_10_MINI6xISEQ14_RNA_MIz15_NAADDNUAUHNNDNUUN_((((.........))))	TEISERp_289	CL_TEISER_8
TEISERp_379	TCGA_LIVER_CON_LOG2R_bins10_bins_10_MINI6xISEQ0_RNA_MIz14_NAADGNRNNNYDYNUUN_(((((.......)))))	TEISERp_289	CL_TEISER_8
TEISERp_379	TCGA_LIVER_CON_LOG2R_bins10_bins_10_MINI6xISEQ10_RNA_MIz14_NAADGNRNNNYDYNUUN_(((((.......)))))	TEISERp_289	CL_TEISER_8
TEISERp_380	TCGA_LIVER_DIS_K40_MINI6xISEQ12_RNA_MIz12_NAAGNNANNANNNYUUN_((((.........))))	TEISERp_289	CL_TEISER_8
TEISERp_381	TCGA_LIVER_CON_LOG2R_bins10_bins_10_MINI6xISEQ12_RNA_MIz14_NAANGNAVNNUNNNUUN_((((.........))))	TEISERp_289	CL_TEISER_8
TEISERp_388	TCGA_BREAST_DIS_K45_MINI6xISEQ14_RNA_MIz16_NAGANDNNUUNNUYUN_((((........))))	TEISERp_289	CL_TEISER_8
TEISERp_392	TCGA_BREAST_CON_LOG2R_bins10_bins_10_MINI6xISEQ10_RNA_MIz17_NAMGNVHNDAAVDYKUN_((((.........))))	TEISERp_289	CL_TEISER_8
TEISERp_392	TCGA_BREAST_CON_LOG2R_bins10_bins_10_MINI6xISEQ0_RNA_MIz17_NAMGNVHNDAAVDYKUN_((((.........))))	TEISERp_289	CL_TEISER_8
TEISERp_396	TCGA_LIVER_CON_LOG2R_bins10_ORIG_RNA_MIz73_NANNDNNNNNNAHNNUN_((((.........))))	TEISERp_289	CL_TEISER_8
TEISERp_4	TCGA_BREAST_DIS_K45_KMERSTEMISEQ14_RNA_MIz17_AAAGNANNNNNYUUU_((((.......))))	TEISERp_289	CL_TEISER_8
TEISERp_40	TCGA_BREAST_DIS_K45_MINI6xISEQ14_RNA_MIz26_AANUNNUNNNANRNUU_((((........))))	TEISERp_289	CL_TEISER_8
TEISERp_40	TCGA_BREAST_DIS_K45_MINI6xISEQ12_RNA_MIz26_AANUNNUNNNANRNUU_((((........))))	TEISERp_289	CL_TEISER_8
TEISERp_401	TCGA_BREAST_DIS_K45_MINI6xISEQ0_RNA_MIz36_NASBNNUNNNNBUN_((((......))))	TEISERp_289	CL_TEISER_8
TEISERp_409	TCGA_BREAST_DIS_K10_MINI6xISEQ12_RNA_MIz20_NAUYUNNNHNCNRRRUN_(((((.......)))))	TEISERp_289	CL_TEISER_8
TEISERp_412	TCGA_BREAST_DIS_K10_MINI6xISEQ0_RNA_MIz86_NAYBDNNNNNYNNNRUN_(((((.......)))))	TEISERp_289	CL_TEISER_8
TEISERp_413	TCGA_LIVER_CON_LOG2R_bins10_bins_10_MINI6xISEQ10_RNA_MIz11_NAYNNRAMAAHNBNRUN_((((.........))))	TEISERp_289	CL_TEISER_8
TEISERp_413	TCGA_LIVER_CON_LOG2R_bins10_bins_10_MINI6xISEQ0_RNA_MIz11_NAYNNRAMAAHNBNRUN_((((.........))))	TEISERp_289	CL_TEISER_8
TEISERp_415	TCGA_LIVER_CON_LOG2R_bins10_bins_10_MINI6xISEQ10_RNA_MIz12_NAYNUYNYANHUYNRUN_((((.........))))	TEISERp_289	CL_TEISER_8
TEISERp_415	TCGA_LIVER_CON_LOG2R_bins10_bins_10_MINI6xISEQ0_RNA_MIz12_NAYNUYNYANHUYNRUN_((((.........))))	TEISERp_289	CL_TEISER_8
TEISERp_416	TCGA_BREAST_DIS_K10_KMERLOOPISEQ14_RNA_MIz40_NBDDASRANNNN_((((....))))	TEISERp_289	CL_TEISER_8
TEISERp_42	TCGA_BREAST_CON_LOG2R_bins10_bins_10_MINI6xISEQ14_RNA_MIz21_AANVANADNNNNABNUU_((((.........))))	TEISERp_289	CL_TEISER_8
TEISERp_420	TCGA_BREAST_CON_LOG2R_bins10_bins_10_MINI6xISEQ0_RNA_MIz16_NBUUANHNANKBKURRNN_(((((........)))))	TEISERp_289	CL_TEISER_8
TEISERp_420	TCGA_BREAST_CON_LOG2R_bins10_bins_10_MINI6xISEQ10_RNA_MIz16_NBUUANHNANKBKURRNN_(((((........)))))	TEISERp_289	CL_TEISER_8
TEISERp_420	TCGA_BREAST_CON_LOG2R_bins10_bins_10_MINI6xISEQ12_RNA_MIz16_NBUUANHNANKBKURRNN_(((((........)))))	TEISERp_289	CL_TEISER_8
TEISERp_425	TCGA_BREAST_DIS_K45_KMERLOOPISEQ14_RNA_MIz73_NDMDAUWNNKNN_((((....))))	TEISERp_289	CL_TEISER_8
TEISERp_427	TCGA_BREAST_DIS_K45_KMERLOOPISEQ14_RNA_MIz51_NDNWNCAUDNNN_((((....))))	TEISERp_289	CL_TEISER_8
TEISERp_43	TCGA_LIVER_DIS_K40_MINI6xISEQ14_RNA_MIz15_AARANNGHNHNUYUU_((((.......))))	TEISERp_289	CL_TEISER_8
TEISERp_432	TCGA_LIVER_CON_LOG2R_bins10_bins_10_MINI6xISEQ14_RNA_MIz14_NGMAAANNNNAUKYN_((((.......))))	TEISERp_289	CL_TEISER_8
TEISERp_433	TCGA_BREAST_CON_LOG2R_bins10_bins_10_MINI6xISEQ12_RNA_MIz14_NGNADNWUDANNUUNYN_((((.........))))	TEISERp_289	CL_TEISER_8
TEISERp_437	TCGA_LIVER_CON_LOG2R_bins10_bins_10_MINI6xISEQ12_RNA_MIz12_NHAUNNNHUNNUARUDN_((((.........))))	TEISERp_289	CL_TEISER_8
TEISERp_439	TCGA_BREAST_DIS_K45_MINI6xISEQ10_RNA_MIz54_NKYAWHNNSURNN_((((.....))))	TEISERp_289	CL_TEISER_8
TEISERp_440	TCGA_BREAST_CON_LOG2R_bins10_bins_10_MINI6xISEQ0_RNA_MIz18_NMAACNHNANNNUUKN_((((........))))	TEISERp_289	CL_TEISER_8
TEISERp_440	TCGA_BREAST_CON_LOG2R_bins10_bins_10_MINI6xISEQ10_RNA_MIz18_NMAACNHNANNNUUKN_((((........))))	TEISERp_289	CL_TEISER_8
TEISERp_441	TCGA_BREAST_CON_LOG2R_bins10_ORIG_RNA_MIz18_NMADNNNNNUGHDNANNNUKN_((((((.........))))))	TEISERp_289	CL_TEISER_8
TEISERp_444	TCGA_BREAST_CON_LOG2R_bins10_bins_10_MINI6xISEQ12_RNA_MIz21_NMUAUNDHNWYURKN_((((.......))))	TEISERp_289	CL_TEISER_8
TEISERp_454	TCGA_BREAST_DIS_K45_KMERLOOPISEQ14_RNA_MIz57_NNNNAAAYNNNN_((((....))))	TEISERp_289	CL_TEISER_8
TEISERp_462	TCGA_BREAST_DIS_K10_KMERLOOPISEQ14_RNA_MIz52_NNWDDASUDNNDNN_(((((....)))))	TEISERp_289	CL_TEISER_8
TEISERp_466	TCGA_BREAST_CON_LOG2R_bins10_bins_10_MINI6xISEQ0_RNA_MIz12_NUADDDDNAUUKNNURN_(((((.......)))))	TEISERp_289	CL_TEISER_8
TEISERp_466	TCGA_BREAST_CON_LOG2R_bins10_bins_10_MINI6xISEQ10_RNA_MIz12_NUADDDDNAUUKNNURN_(((((.......)))))	TEISERp_289	CL_TEISER_8
TEISERp_468	TCGA_BREAST_CON_LOG2R_bins10_bins_10_MINI6xISEQ12_RNA_MIz15_NUDAABNNNNNAAUNRN_((((.........))))	TEISERp_289	CL_TEISER_8
TEISERp_468	TCGA_BREAST_CON_LOG2R_bins10_bins_10_MINI6xISEQ14_RNA_MIz15_NUDAABNNNNNAAUNRN_((((.........))))	TEISERp_289	CL_TEISER_8
TEISERp_473	TCGA_BREAST_DIS_K45_KMERLOOPISEQ14_RNA_MIz48_NUNDSUKWNNRN_((((....))))	TEISERp_289	CL_TEISER_8
TEISERp_475	TCGA_BREAST_DIS_K45_MINI6xISEQ12_RNA_MIz95_NUUUDNNNNNRRRN_(((((....)))))	TEISERp_289	CL_TEISER_8
TEISERp_48	TCGA_BREAST_DIS_K10_MINI6xISEQ12_RNA_MIz25_AAUGNNNNNNNANYRUU_((((.........))))	TEISERp_289	CL_TEISER_8
TEISERp_480	TCGA_BREAST_DIS_K45_MINI6xISEQ12_RNA_MIz90_NWAUNNNNNNRUDN_(((((....)))))	TEISERp_289	CL_TEISER_8
TEISERp_486	TCGA_LIVER_CON_LOG2R_bins10_bins_10_MINI6xISEQ0_RNA_MIz16_RADSNNNANRNABBNUY_((((.........))))	TEISERp_289	CL_TEISER_8
TEISERp_486	TCGA_LIVER_CON_LOG2R_bins10_bins_10_MINI6xISEQ10_RNA_MIz16_RADSNNNANRNABBNUY_((((.........))))	TEISERp_289	CL_TEISER_8
TEISERp_487	TCGA_LIVER_CON_LOG2R_bins10_bins_10_MINI6xISEQ12_RNA_MIz12_RAHGANMNNHYDUY_((((......))))	TEISERp_289	CL_TEISER_8
TEISERp_488	TCGA_BREAST_DIS_K45_MINI6xISEQ0_RNA_MIz48_RANYNNYNNNMNRNUY_((((........))))	TEISERp_289	CL_TEISER_8
TEISERp_489	TCGA_BREAST_DIS_K45_KMERSTEMISEQ0_RNA_MIz24_RASUNNDNNNKRBUY_((((.......))))	TEISERp_289	CL_TEISER_8
TEISERp_496	TCGA_BREAST_DIS_K45_MINI6xISEQ10_RNA_MIz47_RHKWDNDNNSNDNDY_(((((.....)))))	TEISERp_289	CL_TEISER_8
TEISERp_5	TCGA_BREAST_DIS_K45_KMERSTEMISEQ14_RNA_MIz16_AAAGNNNNNNNAYUUU_((((........))))	TEISERp_289	CL_TEISER_8
TEISERp_50	TCGA_LIVER_DIS_K5_MINI6xISEQ12_RNA_MIz20_AAUGNNNNNUBNNYRUU_((((.........))))	TEISERp_289	CL_TEISER_8
TEISERp_500	TCGA_BREAST_DIS_K45_KMERSTEMISEQ0_RNA_MIz42_RSHKHNHNNDWMNDBY_((((........))))	TEISERp_289	CL_TEISER_8
TEISERp_51	TCGA_BREAST_DIS_K45_MINI6xISEQ12_RNA_MIz15_AAUNNCNNNNNANNRUU_((((.........))))	TEISERp_289	CL_TEISER_8
TEISERp_518	TCGA_BREAST_DIS_K45_KMERSTEMISEQ0_RNA_MIz21_SYAANNNNNYUURB_((((......))))	TEISERp_289	CL_TEISER_8
TEISERp_518	TCGA_BREAST_DIS_K45_KMERSTEMISEQ10_RNA_MIz20_SYAANNNNNYUURB_((((......))))	TEISERp_289	CL_TEISER_8
TEISERp_519	TCGA_BREAST_DIS_K45_KMERSTEMISEQ12_RNA_MIz15_UAAGNDNUNNNNYUUR_((((........))))	TEISERp_289	CL_TEISER_8
TEISERp_519	TCGA_BREAST_DIS_K10_KMERSTEMISEQ14_RNA_MIz24_UAAGNDNUNNNNYUUR_((((........))))	TEISERp_289	CL_TEISER_8
TEISERp_52	TCGA_LIVER_DIS_K40_MINI6xISEQ12_RNA_MIz18_AAUNUNNNANNNNNRUU_((((.........))))	TEISERp_289	CL_TEISER_8
TEISERp_52	TCGA_LIVER_DIS_K40_MINI6xISEQ14_RNA_MIz18_AAUNUNNNANNNNNRUU_((((.........))))	TEISERp_289	CL_TEISER_8
TEISERp_520	TCGA_BREAST_DIS_K10_MINI6xISEQ12_RNA_MIz22_UAANNNNNANNANNUUR_((((.........))))	TEISERp_289	CL_TEISER_8
TEISERp_520	TCGA_BREAST_DIS_K10_MINI6xISEQ14_RNA_MIz22_UAANNNNNANNANNUUR_((((.........))))	TEISERp_289	CL_TEISER_8
TEISERp_522	TCGA_BREAST_DIS_K45_KMERSTEMISEQ12_RNA_MIz15_UAAUNHNUNNNNRUUR_((((........))))	TEISERp_289	CL_TEISER_8
TEISERp_526	TCGA_BREAST_DIS_K10_KMERSTEMISEQ14_RNA_MIz23_UAGUNHNNUNNRYUR_((((.......))))	TEISERp_289	CL_TEISER_8
TEISERp_526	TCGA_BREAST_DIS_K10_KMERSTEMISEQ12_RNA_MIz23_UAGUNHNNUNNRYUR_((((.......))))	TEISERp_289	CL_TEISER_8
TEISERp_528	TCGA_BREAST_DIS_K45_MINI6xISEQ10_RNA_MIz46_UAGWNNNDNNDYUR_((((......))))	TEISERp_289	CL_TEISER_8
TEISERp_529	TCGA_BREAST_CON_LOG2R_bins10_bins_10_MINI6xISEQ14_RNA_MIz16_UAHNNNNUANNANNDUR_((((.........))))	TEISERp_289	CL_TEISER_8
TEISERp_529	TCGA_BREAST_CON_LOG2R_bins10_bins_10_MINI6xISEQ12_RNA_MIz16_UAHNNNNUANNANNDUR_((((.........))))	TEISERp_289	CL_TEISER_8
TEISERp_530	TCGA_BREAST_DIS_K45_KMERSTEMISEQ10_RNA_MIz22_UAMGNDNBNNNNYKUR_((((........))))	TEISERp_289	CL_TEISER_8
TEISERp_531	TCGA_BREAST_CON_LOG2R_bins10_bins_10_MINI6xISEQ14_RNA_MIz15_UANANDUNNNNAUNUR_((((........))))	TEISERp_289	CL_TEISER_8
TEISERp_536	TCGA_BREAST_DIS_K10_KMERSTEMISEQ12_RNA_MIz18_UASGMHDHNNYBUR_((((......))))	TEISERp_289	CL_TEISER_8
TEISERp_539	TCGA_LIVER_DIS_K5_MINI6xISEQ14_RNA_MIz21_UAUNUNNANNWHNNRNRUR_(((((.........)))))	TEISERp_289	CL_TEISER_8
TEISERp_539	TCGA_LIVER_DIS_K5_MINI6xISEQ12_RNA_MIz21_UAUNUNNANNWHNNRNRUR_(((((.........)))))	TEISERp_289	CL_TEISER_8
TEISERp_540	TCGA_BREAST_DIS_K45_MINI6xISEQ12_RNA_MIz14_UAUNUNNNNNNNANRNRUR_(((((.........)))))	TEISERp_289	CL_TEISER_8
TEISERp_541	TCGA_BREAST_DIS_K45_MINI6xISEQ14_RNA_MIz17_UAUUUNNNNNNNNNRRRUR_(((((.........)))))	TEISERp_289	CL_TEISER_8
TEISERp_541	TCGA_LIVER_DIS_K40_MINI6xISEQ14_RNA_MIz14_UAUUUNNNNNNNNNRRRUR_(((((.........)))))	TEISERp_289	CL_TEISER_8
TEISERp_542	TCGA_LIVER_DIS_K40_MINI6xISEQ14_RNA_MIz13_UAUUUNNNNNNNNRRRUR_(((((........)))))	TEISERp_289	CL_TEISER_8
TEISERp_543	TCGA_BREAST_DIS_K10_KMERSTEMISEQ14_RNA_MIz19_UAUUUUNNNNNNRRRUR_(((((.......)))))	TEISERp_289	CL_TEISER_8
TEISERp_544	TCGA_BREAST_DIS_K45_MINI6xISEQ10_RNA_MIz28_UAUYWNNNNNNNDRRUR_(((((.......)))))	TEISERp_289	CL_TEISER_8
TEISERp_544	TCGA_BREAST_DIS_K45_MINI6xISEQ0_RNA_MIz28_UAUYWNNNNNNNDRRUR_(((((.......)))))	TEISERp_289	CL_TEISER_8
TEISERp_545	TCGA_BREAST_DIS_K45_KMERSTEMISEQ14_RNA_MIz25_UAWGNNUNNYDUR_((((.....))))	TEISERp_289	CL_TEISER_8
TEISERp_549	TCGA_LIVER_DIS_K40_MINI6xISEQ14_RNA_MIz18_UDAAANNNNUNUUNR_((((.......))))	TEISERp_289	CL_TEISER_8
TEISERp_550	TCGA_BREAST_DIS_K10_MINI6xISEQ12_RNA_MIz103_UDAARNNNNWNUUNR_((((.......))))	TEISERp_289	CL_TEISER_8
TEISERp_551	TCGA_LIVER_DIS_K40_MINI6xISEQ0_RNA_MIz15_UDAAUNDNNNUUUNR_((((.......))))	TEISERp_289	CL_TEISER_8
TEISERp_551	TCGA_LIVER_DIS_K40_MINI6xISEQ10_RNA_MIz15_UDAAUNDNNNUUUNR_((((.......))))	TEISERp_289	CL_TEISER_8
TEISERp_551	TCGA_LIVER_DIS_K40_MINI6xISEQ14_RNA_MIz15_UDAAUNDNNNUUUNR_((((.......))))	TEISERp_289	CL_TEISER_8
TEISERp_553	TCGA_LIVER_CON_LOG2R_bins10_bins_10_MINI6xISEQ14_RNA_MIz17_UDNANNANHUUNUNNR_((((........))))	TEISERp_289	CL_TEISER_8
TEISERp_555	TCGA_BREAST_DIS_K45_KMERSTEMISEQ0_RNA_MIz37_UDNCDNNNNHNWGNNR_((((........))))	TEISERp_289	CL_TEISER_8
TEISERp_556	TCGA_LIVER_DIS_K5_MINI6xISEQ14_RNA_MIz24_UDUNADNUUNWNNUNRNR_(((((........)))))	TEISERp_289	CL_TEISER_8
TEISERp_557	TCGA_BREAST_DIS_K45_MINI6xISEQ14_RNA_MIz16_UGAANNNNANUUYR_((((......))))	TEISERp_289	CL_TEISER_8
TEISERp_558	TCGA_LIVER_DIS_K40_MINI6xISEQ14_RNA_MIz15_UGAANNNNNANUUYR_((((.......))))	TEISERp_289	CL_TEISER_8
TEISERp_559	TCGA_BREAST_DIS_K45_MINI6xISEQ14_RNA_MIz16_UGAANNNNNNAUUYR_((((.......))))	TEISERp_289	CL_TEISER_8
TEISERp_560	TCGA_BREAST_DIS_K45_KMERSTEMISEQ14_RNA_MIz25_UGAANNNNNUUUYR_((((......))))	TEISERp_289	CL_TEISER_8
TEISERp_562	TCGA_BREAST_DIS_K45_MINI6xISEQ14_RNA_MIz17_UGAANNNUNNNNUUYR_((((........))))	TEISERp_289	CL_TEISER_8
TEISERp_562	TCGA_BREAST_DIS_K45_MINI6xISEQ12_RNA_MIz17_UGAANNNUNNNNUUYR_((((........))))	TEISERp_289	CL_TEISER_8
TEISERp_563	TCGA_BREAST_DIS_K45_KMERSTEMISEQ14_RNA_MIz18_UGAANNNUNNNUUYR_((((.......))))	TEISERp_289	CL_TEISER_8
TEISERp_565	TCGA_BREAST_DIS_K45_MINI6xISEQ0_RNA_MIz45_UGAHNNBNNDUYR_((((.....))))	TEISERp_289	CL_TEISER_8
TEISERp_565	TCGA_BREAST_DIS_K45_MINI6xISEQ10_RNA_MIz45_UGAHNNBNNDUYR_((((.....))))	TEISERp_289	CL_TEISER_8
TEISERp_566	TCGA_BREAST_DIS_K45_KMERSTEMISEQ0_RNA_MIz24_UGDGNDNNWNNNYNYR_((((........))))	TEISERp_289	CL_TEISER_8
TEISERp_569	TCGA_BREAST_DIS_K45_KMERSTEMISEQ10_RNA_MIz37_UGNMNNDUNNNKNYR_((((.......))))	TEISERp_289	CL_TEISER_8
TEISERp_569	TCGA_BREAST_DIS_K45_KMERSTEMISEQ0_RNA_MIz38_UGNMNNDUNNNKNYR_((((.......))))	TEISERp_289	CL_TEISER_8
TEISERp_572	TCGA_BREAST_CON_LOG2R_bins10_bins_10_MINI6xISEQ10_RNA_MIz12_UGNUNVANNUDHNNRNYR_(((((........)))))	TEISERp_289	CL_TEISER_8
TEISERp_572	TCGA_BREAST_CON_LOG2R_bins10_bins_10_MINI6xISEQ0_RNA_MIz12_UGNUNVANNUDHNNRNYR_(((((........)))))	TEISERp_289	CL_TEISER_8
TEISERp_582	TCGA_BREAST_DIS_K45_KMERSTEMISEQ14_RNA_MIz25_UGUUNNANNRRYR_((((.....))))	TEISERp_289	CL_TEISER_8
TEISERp_585	TCGA_BREAST_CON_LOG2R_bins10_bins_10_MINI6xISEQ10_RNA_MIz13_UHANAAUDNDNNDNUNUDR_(((((.........)))))	TEISERp_289	CL_TEISER_8
TEISERp_585	TCGA_BREAST_CON_LOG2R_bins10_bins_10_MINI6xISEQ0_RNA_MIz13_UHANAAUDNDNNDNUNUDR_(((((.........)))))	TEISERp_289	CL_TEISER_8
TEISERp_586	TCGA_BREAST_DIS_K10_KMERSTEMISEQ0_RNA_MIz21_UHCANNNUNHNNUGDR_((((........))))	TEISERp_289	CL_TEISER_8
TEISERp_586	TCGA_BREAST_DIS_K10_KMERSTEMISEQ10_RNA_MIz22_UHCANNNUNHNNUGDR_((((........))))	TEISERp_289	CL_TEISER_8
TEISERp_588	TCGA_BREAST_DIS_K45_MINI6xISEQ12_RNA_MIz51_UNAAANHNNNNUUNR_((((.......))))	TEISERp_289	CL_TEISER_8
TEISERp_589	TCGA_BREAST_DIS_K45_MINI6xISEQ14_RNA_MIz33_UNAAANNNNNNNUUUNR_((((.........))))	TEISERp_289	CL_TEISER_8
TEISERp_589	TCGA_BREAST_DIS_K45_MINI6xISEQ12_RNA_MIz33_UNAAANNNNNNNUUUNR_((((.........))))	TEISERp_289	CL_TEISER_8
TEISERp_589	TCGA_LIVER_DIS_K40_MINI6xISEQ14_RNA_MIz22_UNAAANNNNNNNUUUNR_((((.........))))	TEISERp_289	CL_TEISER_8
TEISERp_59	TCGA_LIVER_DIS_K5_MINI6xISEQ14_RNA_MIz21_ABUDUCNUNNDDNRNU_((((........))))	TEISERp_289	CL_TEISER_8
TEISERp_590	TCGA_BREAST_DIS_K45_MINI6xISEQ14_RNA_MIz26_UNAAANUNNNNUUNR_((((.......))))	TEISERp_289	CL_TEISER_8
TEISERp_592	TCGA_BREAST_DIS_K10_MINI6xISEQ14_RNA_MIz24_UNAANNNNNNNGUUUNR_((((.........))))	TEISERp_289	CL_TEISER_8
TEISERp_593	TCGA_BREAST_DIS_K10_MINI6xISEQ14_RNA_MIz45_UNAANNUUNNNUUNR_((((.......))))	TEISERp_289	CL_TEISER_8
TEISERp_594	TCGA_BREAST_CON_LOG2R_bins10_bins_10_MINI6xISEQ12_RNA_MIz16_UNANNWVUANUNNNUNR_((((.........))))	TEISERp_289	CL_TEISER_8
TEISERp_594	TCGA_BREAST_CON_LOG2R_bins10_bins_10_MINI6xISEQ14_RNA_MIz16_UNANNWVUANUNNNUNR_((((.........))))	TEISERp_289	CL_TEISER_8
TEISERp_595	TCGA_LIVER_CON_LOG2R_bins10_bins_10_MINI6xISEQ14_RNA_MIz12_UNNAAANBNNANUUNNR_((((.........))))	TEISERp_289	CL_TEISER_8
TEISERp_596	TCGA_BREAST_CON_LOG2R_bins10_bins_10_MINI6xISEQ14_RNA_MIz17_UNNAANNNUGNNNUNNR_((((.........))))	TEISERp_289	CL_TEISER_8
TEISERp_597	TCGA_BREAST_CON_LOG2R_bins10_bins_10_MINI6xISEQ12_RNA_MIz24_UNNAWNNNUGNUNNR_((((.......))))	TEISERp_289	CL_TEISER_8
TEISERp_599	TCGA_BREAST_CON_LOG2R_bins10_bins_10_MINI6xISEQ14_RNA_MIz16_UNUANUDNUNNDNNURNR_(((((........)))))	TEISERp_289	CL_TEISER_8
TEISERp_599	TCGA_BREAST_CON_LOG2R_bins10_bins_10_MINI6xISEQ12_RNA_MIz16_UNUANUDNUNNDNNURNR_(((((........)))))	TEISERp_289	CL_TEISER_8
TEISERp_6	TCGA_LIVER_DIS_K5_MINI6xISEQ14_RNA_MIz23_AAANHDNGDNANNNUUU_((((.........))))	TEISERp_289	CL_TEISER_8
TEISERp_600	TCGA_BREAST_CON_LOG2R_bins10_bins_10_MINI6xISEQ12_RNA_MIz21_UNUBUUNVANNNRNRNR_(((((.......)))))	TEISERp_289	CL_TEISER_8
TEISERp_603	TCGA_LIVER_CON_LOG2R_bins10_bins_10_MINI6xISEQ14_RNA_MIz18_UNUUNHNDWNNUUNNRRNR_(((((.........)))))	TEISERp_289	CL_TEISER_8
TEISERp_604	TCGA_BREAST_DIS_K45_MINI6xISEQ10_RNA_MIz53_UNVARNYNNNNUBNR_((((.......))))	TEISERp_289	CL_TEISER_8
TEISERp_605	TCGA_BREAST_CON_LOG2R_bins10_bins_10_MINI6xISEQ14_RNA_MIz33_UNWGAHNNNUYDNR_(((((....)))))	TEISERp_289	CL_TEISER_8
TEISERp_605	TCGA_BREAST_CON_LOG2R_bins10_bins_10_MINI6xISEQ12_RNA_MIz32_UNWGAHNNNUYDNR_(((((....)))))	TEISERp_289	CL_TEISER_8
TEISERp_607	TCGA_BREAST_DIS_K45_MINI6xISEQ0_RNA_MIz44_URAUNNNBNNNRUYR_((((.......))))	TEISERp_289	CL_TEISER_8
TEISERp_612	TCGA_BREAST_DIS_K10_KMERSTEMISEQ14_RNA_MIz32_UUAAANNNNNHDUUURR_(((((.......)))))	TEISERp_289	CL_TEISER_8
TEISERp_614	TCGA_BREAST_DIS_K45_MINI6xISEQ12_RNA_MIz15_UUAANNNNNNNUNNUURR_(((((........)))))	TEISERp_289	CL_TEISER_8
TEISERp_618	TCGA_BREAST_DIS_K45_KMERSTEMISEQ14_RNA_MIz18_UUAGNANNNHYURR_((((......))))	TEISERp_289	CL_TEISER_8
TEISERp_619	TCGA_BREAST_DIS_K45_KMERSTEMISEQ12_RNA_MIz30_UUAGNDNNNHYURR_((((......))))	TEISERp_289	CL_TEISER_8
TEISERp_620	TCGA_BREAST_DIS_K45_KMERSTEMISEQ12_RNA_MIz15_UUAGNNNUNNNNYURR_((((........))))	TEISERp_289	CL_TEISER_8
TEISERp_626	TCGA_BREAST_DIS_K45_KMERSTEMISEQ14_RNA_MIz25_UUAUNNUNNNRURR_((((......))))	TEISERp_289	CL_TEISER_8
TEISERp_641	TCGA_BREAST_DIS_K45_MINI6xISEQ12_RNA_MIz62_UUNANANNNNUNRR_((((......))))	TEISERp_289	CL_TEISER_8
TEISERp_643	TCGA_LIVER_DIS_K40_MINI6xISEQ14_RNA_MIz12_UUNAUNNUNDNRUNRR_(((((......)))))	TEISERp_289	CL_TEISER_8
TEISERp_644	TCGA_BREAST_DIS_K45_KMERSTEMISEQ10_RNA_MIz20_UURGNNNUNHNNYYRR_((((........))))	TEISERp_289	CL_TEISER_8
TEISERp_645	TCGA_BREAST_DIS_K45_MINI6xISEQ14_RNA_MIz17_UUUANNNNNNNNADNURRR_(((((.........)))))	TEISERp_289	CL_TEISER_8
TEISERp_645	TCGA_BREAST_DIS_K45_MINI6xISEQ12_RNA_MIz18_UUUANNNNNNNNADNURRR_(((((.........)))))	TEISERp_289	CL_TEISER_8
TEISERp_646	TCGA_BREAST_DIS_K45_KMERSTEMISEQ14_RNA_MIz18_UUUARNNNNHYURRR_(((((.....)))))	TEISERp_289	CL_TEISER_8
TEISERp_647	TCGA_BREAST_DIS_K45_KMERSTEMISEQ12_RNA_MIz16_UUUCNNNNDUNWGRRR_((((........))))	TEISERp_289	CL_TEISER_8
TEISERp_652	TCGA_BREAST_DIS_K10_MINI6xISEQ14_RNA_MIz43_UUUNAANNNNNNNNUNRRR_(((((.........)))))	TEISERp_289	CL_TEISER_8
TEISERp_654	TCGA_BREAST_DIS_K45_MINI6xISEQ14_RNA_MIz27_UUUNANNNNNNUUNRRR_(((((.......)))))	TEISERp_289	CL_TEISER_8
TEISERp_654	TCGA_BREAST_DIS_K45_MINI6xISEQ12_RNA_MIz26_UUUNANNNNNNUUNRRR_(((((.......)))))	TEISERp_289	CL_TEISER_8
TEISERp_655	TCGA_BREAST_DIS_K45_MINI6xISEQ12_RNA_MIz22_UUUNANNNNNUNNUNRRR_(((((........)))))	TEISERp_289	CL_TEISER_8
TEISERp_657	TCGA_BREAST_DIS_K10_MINI6xISEQ12_RNA_MIz27_UUUNWNNVNNUDNCDNRRR_(((((.........)))))	TEISERp_289	CL_TEISER_8
TEISERp_657	TCGA_BREAST_DIS_K10_MINI6xISEQ14_RNA_MIz26_UUUNWNNVNNUDNCDNRRR_(((((.........)))))	TEISERp_289	CL_TEISER_8
TEISERp_659	TCGA_BREAST_DIS_K10_MINI6xISEQ14_RNA_MIz58_UUUUNHANNNNRRRR_(((((.....)))))	TEISERp_289	CL_TEISER_8
TEISERp_66	TCGA_BREAST_CON_LOG2R_bins10_bins_10_MINI6xISEQ14_RNA_MIz17_ADABNNUANADNNUNU_((((........))))	TEISERp_289	CL_TEISER_8
TEISERp_660	TCGA_BREAST_DIS_K45_KMERSTEMISEQ14_RNA_MIz26_UUUVUDNNNRBRRR_(((((....)))))	TEISERp_289	CL_TEISER_8
TEISERp_661	TCGA_BREAST_DIS_K10_KMERSTEMISEQ14_RNA_MIz23_UUWUGNWNNHYRDRR_(((((.....)))))	TEISERp_289	CL_TEISER_8
TEISERp_662	TCGA_BREAST_DIS_K45_MINI6xISEQ0_RNA_MIz45_UVAAMNNNNNNNUUBR_((((........))))	TEISERp_289	CL_TEISER_8
TEISERp_662	TCGA_BREAST_DIS_K45_MINI6xISEQ10_RNA_MIz44_UVAAMNNNNNNNUUBR_((((........))))	TEISERp_289	CL_TEISER_8
TEISERp_666	TCGA_BREAST_DIS_K45_KMERSTEMISEQ0_RNA_MIz37_UWDCNNHNNNNGNDR_((((.......))))	TEISERp_289	CL_TEISER_8
TEISERp_667	TCGA_BREAST_DIS_K45_KMERSTEMISEQ10_RNA_MIz17_UWGGNNNANNNNYYDR_((((........))))	TEISERp_289	CL_TEISER_8
TEISERp_67	TCGA_BREAST_CON_LOG2R_bins10_bins_10_MINI6xISEQ10_RNA_MIz14_ADAMDNYUNNNNYNNKUNU_(((((.........)))))	TEISERp_289	CL_TEISER_8
TEISERp_67	TCGA_BREAST_CON_LOG2R_bins10_bins_10_MINI6xISEQ0_RNA_MIz14_ADAMDNYUNNNNYNNKUNU_(((((.........)))))	TEISERp_289	CL_TEISER_8
TEISERp_672	TCGA_BREAST_DIS_K45_KMERSTEMISEQ10_RNA_MIz34_UYASNWDNNHBURR_((((......))))	TEISERp_289	CL_TEISER_8
TEISERp_672	TCGA_BREAST_DIS_K45_KMERSTEMISEQ0_RNA_MIz34_UYASNWDNNHBURR_((((......))))	TEISERp_289	CL_TEISER_8
TEISERp_673	TCGA_BREAST_DIS_K45_KMERSTEMISEQ10_RNA_MIz30_UYAUNNUNNNRURR_((((......))))	TEISERp_289	CL_TEISER_8
TEISERp_673	TCGA_BREAST_DIS_K45_KMERSTEMISEQ12_RNA_MIz30_UYAUNNUNNNRURR_((((......))))	TEISERp_289	CL_TEISER_8
TEISERp_673	TCGA_BREAST_DIS_K45_KMERSTEMISEQ0_RNA_MIz31_UYAUNNUNNNRURR_((((......))))	TEISERp_289	CL_TEISER_8
TEISERp_674	TCGA_BREAST_DIS_K45_KMERSTEMISEQ0_RNA_MIz22_UYGKYNNNNNYRR_((((.....))))	TEISERp_289	CL_TEISER_8
TEISERp_674	TCGA_BREAST_DIS_K45_KMERSTEMISEQ10_RNA_MIz22_UYGKYNNNNNYRR_((((.....))))	TEISERp_289	CL_TEISER_8
TEISERp_675	TCGA_BREAST_DIS_K45_KMERSTEMISEQ12_RNA_MIz21_UYGUYNNNNRYRR_((((.....))))	TEISERp_289	CL_TEISER_8
TEISERp_677	TCGA_BREAST_DIS_K45_KMERSTEMISEQ12_RNA_MIz17_UYVANNHNAHYUBRR_((((.......))))	TEISERp_289	CL_TEISER_8
TEISERp_68	TCGA_LIVER_CON_LOG2R_bins10_bins_10_MINI6xISEQ14_RNA_MIz16_ADANUNNANADNNUNU_((((........))))	TEISERp_289	CL_TEISER_8
TEISERp_681	TCGA_BREAST_CON_LOG2R_bins10_ORIG_RNA_MIz14_VNNNDAUDNCACNNNNB_((((.........))))	TEISERp_289	CL_TEISER_8
TEISERp_682	TCGA_BREAST_DIS_K45_KMERSTEMISEQ0_RNA_MIz35_VNSANKDNNNNUBNB_((((.......))))	TEISERp_289	CL_TEISER_8
TEISERp_688	TCGA_BREAST_DIS_K45_MINI6xISEQ0_RNA_MIz53_VUUANNNNNNURRB_((((......))))	TEISERp_289	CL_TEISER_8
TEISERp_689	TCGA_BREAST_CON_LOG2R_bins10_bins_10_MINI6xISEQ14_RNA_MIz19_WAAUNUNHHNAHHRUUD_((((.........))))	TEISERp_289	CL_TEISER_8
TEISERp_690	TCGA_BREAST_CON_LOG2R_bins10_bins_10_MINI6xISEQ14_RNA_MIz14_WADGAANNNNAYNUD_((((.......))))	TEISERp_289	CL_TEISER_8
TEISERp_695	TCGA_BREAST_CON_LOG2R_bins10_bins_10_MINI6xISEQ14_RNA_MIz15_WDAADVNAANRUWUUND_((((.........))))	TEISERp_289	CL_TEISER_8
TEISERp_696	TCGA_BREAST_DIS_K45_ORIG_RNA_MIz147_WDAWHDBNNNNNDUNDN_((((........)))).	TEISERp_289	CL_TEISER_8
TEISERp_699	TCGA_LIVER_CON_LOG2R_bins10_bins_10_MINI6xISEQ12_RNA_MIz14_WGADNMANBUDNUYD_((((.......))))	TEISERp_289	CL_TEISER_8
TEISERp_7	TCGA_LIVER_CON_LOG2R_bins10_bins_10_MINI6xISEQ14_RNA_MIz20_AAANHNADNNNANNUUU_((((.........))))	TEISERp_289	CL_TEISER_8
TEISERp_7	TCGA_LIVER_CON_LOG2R_bins10_bins_10_MINI6xISEQ12_RNA_MIz20_AAANHNADNNNANNUUU_((((.........))))	TEISERp_289	CL_TEISER_8
TEISERp_706	TCGA_BREAST_DIS_K45_MINI6xISEQ0_RNA_MIz62_WUHNRNNNNNNUYNDRD_(((((.......)))))	TEISERp_289	CL_TEISER_8
TEISERp_71	TCGA_BREAST_CON_LOG2R_bins10_bins_10_MINI6xISEQ10_RNA_MIz18_ADNANBGNVANNNUNNU_((((.........))))	TEISERp_289	CL_TEISER_8
TEISERp_71	TCGA_BREAST_CON_LOG2R_bins10_bins_10_MINI6xISEQ0_RNA_MIz18_ADNANBGNVANNNUNNU_((((.........))))	TEISERp_289	CL_TEISER_8
TEISERp_711	TCGA_BREAST_DIS_K45_KMERSTEMISEQ0_RNA_MIz29_YAAUNNNBNNNNRUUR_((((........))))	TEISERp_289	CL_TEISER_8
TEISERp_711	TCGA_BREAST_DIS_K45_KMERSTEMISEQ10_RNA_MIz29_YAAUNNNBNNNNRUUR_((((........))))	TEISERp_289	CL_TEISER_8
TEISERp_713	TCGA_BREAST_DIS_K45_MINI6xISEQ10_RNA_MIz54_YAVUNNDDNNNRBUR_((((.......))))	TEISERp_289	CL_TEISER_8
TEISERp_714	TCGA_BREAST_DIS_K45_KMERSTEMISEQ0_RNA_MIz40_YAWGNNNBNNNNYDUR_((((........))))	TEISERp_289	CL_TEISER_8
TEISERp_719	TCGA_LIVER_CON_LOG2R_bins10_bins_10_MINI6xISEQ10_RNA_MIz12_YNNUNNDKRNABUWWNNRNNR_((((((.........))))))	TEISERp_289	CL_TEISER_8
TEISERp_719	TCGA_LIVER_CON_LOG2R_bins10_bins_10_MINI6xISEQ0_RNA_MIz12_YNNUNNDKRNABUWWNNRNNR_((((((.........))))))	TEISERp_289	CL_TEISER_8
TEISERp_721	TCGA_BREAST_CON_LOG2R_bins10_bins_10_MINI6xISEQ12_RNA_MIz30_YNUDUVNHNVURNRNR_(((((......)))))	TEISERp_289	CL_TEISER_8
TEISERp_722	TCGA_BREAST_DIS_K45_KMERSTEMISEQ12_RNA_MIz20_YSAANNNUNNNUUBR_((((.......))))	TEISERp_289	CL_TEISER_8
TEISERp_725	TCGA_BREAST_CON_LOG2R_bins10_bins_10_MINI6xISEQ10_RNA_MIz24_YVYNNNWNCANRBR_((((......))))	TEISERp_289	CL_TEISER_8
TEISERp_725	TCGA_BREAST_CON_LOG2R_bins10_bins_10_MINI6xISEQ0_RNA_MIz24_YVYNNNWNCANRBR_((((......))))	TEISERp_289	CL_TEISER_8
TEISERp_73	TCGA_BREAST_CON_LOG2R_bins10_bins_10_MINI6xISEQ10_RNA_MIz14_ADNDUUUUDNUDHRNNNU_(((((........)))))	TEISERp_289	CL_TEISER_8
TEISERp_73	TCGA_BREAST_CON_LOG2R_bins10_bins_10_MINI6xISEQ14_RNA_MIz14_ADNDUUUUDNUDHRNNNU_(((((........)))))	TEISERp_289	CL_TEISER_8
TEISERp_73	TCGA_BREAST_CON_LOG2R_bins10_bins_10_MINI6xISEQ0_RNA_MIz14_ADNDUUUUDNUDHRNNNU_(((((........)))))	TEISERp_289	CL_TEISER_8
TEISERp_76	TCGA_LIVER_CON_LOG2R_bins10_bins_10_MINI6xISEQ12_RNA_MIz15_ADNYDUNARNANRNNU_((((........))))	TEISERp_289	CL_TEISER_8
TEISERp_77	TCGA_BREAST_DIS_K45_MINI6xISEQ14_RNA_MIz18_ADUANNNNUUNNURNU_((((........))))	TEISERp_289	CL_TEISER_8
TEISERp_78	TCGA_BREAST_DIS_K45_KMERSTEMISEQ14_RNA_MIz57_ADUGWNNNYRNU_((((....))))	TEISERp_289	CL_TEISER_8
TEISERp_79	TCGA_BREAST_CON_LOG2R_bins10_bins_10_MINI6xISEQ14_RNA_MIz15_ADUHHDNNAABNADRNU_((((.........))))	TEISERp_289	CL_TEISER_8
TEISERp_8	TCGA_LIVER_DIS_K40_MINI6xISEQ12_RNA_MIz12_AAANNNCNUNNNNNUUU_((((.........))))	TEISERp_289	CL_TEISER_8
TEISERp_80	TCGA_BREAST_CON_LOG2R_bins10_bins_10_MINI6xISEQ12_RNA_MIz16_ADUHHNNNAABNADRNU_((((.........))))	TEISERp_289	CL_TEISER_8
TEISERp_84	TCGA_LIVER_DIS_K5_MINI6xISEQ12_RNA_MIz26_AGANNNNADNUNNUYU_((((........))))	TEISERp_289	CL_TEISER_8
TEISERp_84	TCGA_LIVER_DIS_K5_MINI6xISEQ14_RNA_MIz26_AGANNNNADNUNNUYU_((((........))))	TEISERp_289	CL_TEISER_8
TEISERp_85	TCGA_BREAST_CON_LOG2R_bins10_bins_10_MINI6xISEQ12_RNA_MIz17_AGNAANNNNANNUNYU_((((........))))	TEISERp_289	CL_TEISER_8
TEISERp_9	TCGA_BREAST_DIS_K10_MINI6xISEQ14_RNA_MIz24_AAANNNNHNAGNUUU_((((.......))))	TEISERp_289	CL_TEISER_8
TEISERp_90	TCGA_BREAST_DIS_K45_KMERSTEMISEQ12_RNA_MIz16_AGUAUNNNNNNNURYU_((((........))))	TEISERp_289	CL_TEISER_8
TEISERp_95	TCGA_BREAST_DIS_K45_KMERSTEMISEQ14_RNA_MIz17_AGUUNNNNNNNARRYU_((((........))))	TEISERp_289	CL_TEISER_8
TEISERp_95	TCGA_BREAST_DIS_K45_KMERSTEMISEQ12_RNA_MIz17_AGUUNNNNNNNARRYU_((((........))))	TEISERp_289	CL_TEISER_8
TEISERp_98	TCGA_BREAST_DIS_K10_KMERSTEMISEQ14_RNA_MIz26_AHACNNNNHGUDU_((((.....))))	TEISERp_289	CL_TEISER_8
TEISERp_306	TCGA_BREAST_DIS_K45_MINI6xISEQ12_RNA_MIz27_GCBCHKNNNNGNGY_((((......))))	TEISERp_307	CL_TEISER_9
TEISERp_307	TCGA_BREAST_DIS_K45_MINI6xISEQ0_RNA_MIz22_GCBCYKBNNNGNGY_((((......))))	TEISERp_307	CL_TEISER_9
TEISERp_308	TCGA_BREAST_DIS_K45_MINI6xISEQ10_RNA_MIz22_GCBCYKNNNNGNGY_((((......))))	TEISERp_307	CL_TEISER_9
TEISERp_310	TCGA_BREAST_DIS_K45_MINI6xISEQ14_RNA_MIz20_GCYCYKBNNNGRGY_((((......))))	TEISERp_307	CL_TEISER_9
TEISERp_418	TCGA_LIVER_DIS_K40_ORIG_RNA_MIz38_NBSNNNSVVSBNNBNN_((((........))))	TEISERp_307	CL_TEISER_9
TEISERp_506	TCGA_LIVER_DIS_K40_MINI6xISEQ10_RNA_MIz33_SBNSCBNNNBNNB_((((.....))))	TEISERp_307	CL_TEISER_9
TEISERp_508	TCGA_BREAST_DIS_K45_KMERLOOPISEQ0_RNA_MIz88_SBSSVNNSBBNB_((((....))))	TEISERp_307	CL_TEISER_9
TEISERp_508	TCGA_BREAST_DIS_K45_KMERLOOPISEQ10_RNA_MIz88_SBSSVNNSBBNB_((((....))))	TEISERp_307	CL_TEISER_9
TEISERp_104	TCGA_LIVER_DIS_K40_MINI6xISEQ14_RNA_MIz19_ANAAUUNNNNNNUUNU_((((........))))	TEISERp_385	CL_TEISER_10
TEISERp_109	TCGA_BREAST_CON_LOG2R_bins10_bins_10_MINI6xISEQ14_RNA_MIz20_ANAUUHKNDNNRRUNU_(((((......)))))	TEISERp_385	CL_TEISER_10
TEISERp_123	TCGA_LIVER_DIS_K5_MINI6xISEQ12_RNA_MIz23_ANNCWNUANNDNGNNU_((((........))))	TEISERp_385	CL_TEISER_10
TEISERp_178	TCGA_LIVER_DIS_K5_MINI6xISEQ14_RNA_MIz33_AVARAGNNNNYUBU_((((......))))	TEISERp_385	CL_TEISER_10
TEISERp_180	TCGA_LIVER_DIS_K40_MINI6xISEQ0_RNA_MIz33_AVNWGNDVNNDNBU_((((......))))	TEISERp_385	CL_TEISER_10
TEISERp_180	TCGA_LIVER_DIS_K40_MINI6xISEQ10_RNA_MIz33_AVNWGNDVNNDNBU_((((......))))	TEISERp_385	CL_TEISER_10
TEISERp_251	TCGA_BREAST_DIS_K10_MINI6xISEQ14_RNA_MIz112_DANAHNNNWDUNUN_(((((....)))))	TEISERp_385	CL_TEISER_10
TEISERp_301	TCGA_LIVER_CON_LOG2R_bins10_bins_10_MINI6xISEQ14_RNA_MIz14_GAUNDHNHDNNRUY_(((((....)))))	TEISERp_385	CL_TEISER_10
TEISERp_319	TCGA_LIVER_DIS_K5_MINI6xISEQ10_RNA_MIz19_GNAAAUDNNNHNHBUUUNY_(((((.........)))))	TEISERp_385	CL_TEISER_10
TEISERp_319	TCGA_LIVER_DIS_K5_MINI6xISEQ0_RNA_MIz18_GNAAAUDNNNHNHBUUUNY_(((((.........)))))	TEISERp_385	CL_TEISER_10
TEISERp_33	TCGA_LIVER_DIS_K40_MINI6xISEQ14_RNA_MIz15_AANAGNNVNNUNUU_((((......))))	TEISERp_385	CL_TEISER_10
TEISERp_347	TCGA_LIVER_DIS_K40_MINI6xISEQ12_RNA_MIz44_HAUHHNNNUNDRUD_((((......))))	TEISERp_385	CL_TEISER_10
TEISERp_367	TCGA_LIVER_CON_LOG2R_bins10_bins_10_MINI6xISEQ0_RNA_MIz21_MAAUNNBNNRDNRUUK_((((........))))	TEISERp_385	CL_TEISER_10
TEISERp_367	TCGA_LIVER_CON_LOG2R_bins10_bins_10_MINI6xISEQ10_RNA_MIz21_MAAUNNBNNRDNRUUK_((((........))))	TEISERp_385	CL_TEISER_10
TEISERp_368	TCGA_LIVER_DIS_K40_MINI6xISEQ0_RNA_MIz27_MDGWNNKNRNDYNK_((((......))))	TEISERp_385	CL_TEISER_10
TEISERp_368	TCGA_LIVER_DIS_K40_MINI6xISEQ10_RNA_MIz28_MDGWNNKNRNDYNK_((((......))))	TEISERp_385	CL_TEISER_10
TEISERp_385	TCGA_LIVER_DIS_K5_MINI6xISEQ0_RNA_MIz207_NADWNNNNNNDNUN_(((((....)))))	TEISERp_385	CL_TEISER_10
TEISERp_385	TCGA_LIVER_DIS_K5_MINI6xISEQ10_RNA_MIz215_NADWNNNNNNDNUN_(((((....)))))	TEISERp_385	CL_TEISER_10
TEISERp_389	TCGA_LIVER_DIS_K40_MINI6xISEQ14_RNA_MIz12_NAGANNNNUHUNUYUN_((((........))))	TEISERp_385	CL_TEISER_10
TEISERp_391	TCGA_BREAST_DIS_K45_MINI6xISEQ12_RNA_MIz78_NAKUDNNNNNRNUN_(((((....)))))	TEISERp_385	CL_TEISER_10
TEISERp_393	TCGA_LIVER_DIS_K5_MINI6xISEQ12_RNA_MIz128_NAMWNNNNNNDKUN_(((((....)))))	TEISERp_385	CL_TEISER_10
TEISERp_394	TCGA_BREAST_DIS_K10_MINI6xISEQ12_RNA_MIz169_NANANNNNNNUNUN_(((((....)))))	TEISERp_385	CL_TEISER_10
TEISERp_397	TCGA_BREAST_DIS_K10_MINI6xISEQ10_RNA_MIz185_NANUNNNNNNRNUN_(((((....)))))	TEISERp_385	CL_TEISER_10
TEISERp_397	TCGA_BREAST_DIS_K10_MINI6xISEQ0_RNA_MIz192_NANUNNNNNNRNUN_(((((....)))))	TEISERp_385	CL_TEISER_10
TEISERp_398	TCGA_LIVER_DIS_K40_MINI6xISEQ14_RNA_MIz23_NARANANUNNUYUN_((((......))))	TEISERp_385	CL_TEISER_10
TEISERp_399	TCGA_LIVER_DIS_K5_MINI6xISEQ14_RNA_MIz28_NARANNDCANUYUN_((((......))))	TEISERp_385	CL_TEISER_10
TEISERp_408	TCGA_LIVER_DIS_K5_MINI6xISEQ14_RNA_MIz86_NAUWUNNNHRDRUN_(((((....)))))	TEISERp_385	CL_TEISER_10
TEISERp_41	TCGA_LIVER_DIS_K40_MINI6xISEQ0_RNA_MIz18_AANUNUNNNURNUU_((((......))))	TEISERp_385	CL_TEISER_10
TEISERp_41	TCGA_LIVER_DIS_K40_MINI6xISEQ10_RNA_MIz18_AANUNUNNNURNUU_((((......))))	TEISERp_385	CL_TEISER_10
TEISERp_411	TCGA_BREAST_DIS_K45_MINI6xISEQ10_RNA_MIz58_NAWWSNNNNBDDUN_(((((....)))))	TEISERp_385	CL_TEISER_10
TEISERp_421	TCGA_LIVER_CON_LOG2R_bins10_bins_10_MINI6xISEQ14_RNA_MIz14_NDAADNUNYUHAUUNN_((((........))))	TEISERp_385	CL_TEISER_10
TEISERp_421	TCGA_LIVER_CON_LOG2R_bins10_bins_10_MINI6xISEQ12_RNA_MIz14_NDAADNUNYUHAUUNN_((((........))))	TEISERp_385	CL_TEISER_10
TEISERp_430	TCGA_LIVER_DIS_K5_MINI6xISEQ14_RNA_MIz51_NGAANANNNUUYN_((((.....))))	TEISERp_385	CL_TEISER_10
TEISERp_524	TCGA_LIVER_DIS_K40_MINI6xISEQ14_RNA_MIz12_UAGANNUNNNUYUR_((((......))))	TEISERp_385	CL_TEISER_10
TEISERp_532	TCGA_LIVER_CON_LOG2R_bins10_bins_10_MINI6xISEQ14_RNA_MIz17_UANAUUNNHNNNUNUR_((((........))))	TEISERp_385	CL_TEISER_10
TEISERp_692	TCGA_LIVER_DIS_K40_MINI6xISEQ14_RNA_MIz21_WAUAHNNNUNURUD_((((......))))	TEISERp_385	CL_TEISER_10
TEISERp_712	TCGA_LIVER_CON_LOG2R_bins10_bins_10_MINI6xISEQ14_RNA_MIz22_YAUABHNWNHURUR_((((......))))	TEISERp_385	CL_TEISER_10
TEISERp_12	TCGA_LIVER_DIS_K5_MINI6xISEQ12_RNA_MIz29_AAANUNKDNNNNNRNUUU_(((((........)))))	TEISERp_429	CL_TEISER_11
TEISERp_122	TCGA_LIVER_DIS_K5_MINI6xISEQ10_RNA_MIz30_ANNCKNUHNNDNGNNU_((((........))))	TEISERp_429	CL_TEISER_11
TEISERp_122	TCGA_LIVER_DIS_K5_MINI6xISEQ0_RNA_MIz30_ANNCKNUHNNDNGNNU_((((........))))	TEISERp_429	CL_TEISER_11
TEISERp_125	TCGA_LIVER_DIS_K5_MINI6xISEQ0_RNA_MIz18_ANSYGUDNNNYRBNU_(((((.....)))))	TEISERp_429	CL_TEISER_11
TEISERp_125	TCGA_LIVER_DIS_K5_MINI6xISEQ10_RNA_MIz18_ANSYGUDNNNYRBNU_(((((.....)))))	TEISERp_429	CL_TEISER_11
TEISERp_131	TCGA_LIVER_DIS_K40_MINI6xISEQ14_RNA_MIz13_ANUUUUNNNHNNDNRRRNU_(((((.........)))))	TEISERp_429	CL_TEISER_11
[truncated: 414 more rows]

## Sheet: DNA motifs TOMTOM q-value<0.05
motif_IUPAC	module_identifier	Query_ID	Target_ID	Optimal_offset	p.value	E.value	q.value	Overlap	Query_consensus	Target_consensus	Orientation
[truncated: 1,812 more rows]

[truncated: 1 more sheets: RNA motifs TOMTOM q-value<0.05]
