# Supplementary material for: Systematic assessment of prognostic molecular features across cancers
Source: Cell Genom. 2023 Feb 2;3(3):100262. doi: 10.1016/j.xgen.2023.100262 (PMC10025453; doi:10.1016/j.xgen.2023.100262)
Supplement: Data S6. Survival stratification of patients based on module perturbation scores within a priori-specified patient sub-groups, related to Figures 4, S23, and S24 — Results of survival comparisons in a cohort for each module whose perturbation specifies significant survival stratification within patient sub-groups are shown. Patients are explicitly partitioned based on conventional clinical factors including histopathological factors and prominent genetic aberrations. The condition based on the sub-grouping is specified under the column ‘conditional_comparison’ and a list of conditions for the sub-groups is described in the Methods section. [file mmc8.xlsx]

## Sheet: OVS partitioned MPS+ v MPS– 
module_identifier	module_name	cohort	KM_pvalue	survival_information	Coxph_pvale	HR	survival_type	conditional_comparison	module_category
FIRE1KBup_1340	TCGA_COLON_DIS_K5_DNA_MIz67_[GT]CGC[AG][AT][AG][AC].	AML	2.34711e-05	ABOVE- 39(28.47mo)| BELOW- 53(12.17mo)	6.53289e-05	3.29206	overall_survival	mol_test_status_is_flt3 mutation negative	FIRE1KBup
MSigDBMOT_791	RYTTCCTG_ETS2_B	AML	0.00137935	ABOVE- 45(14.23mo)| BELOW- 50(54.73mo)	0.00194313	0.410598	overall_survival	SNV_DNMT3A_is_0	MSigDBMOT
MSigDBGO_546	GO_ANTIGEN_RECEPTOR_MEDIATED_SIGNALING_PATHWAY	AML	0.00370611	ABOVE- 53(15.2mo)| BELOW- 40(31.5mo)	0.00470401	0.439366	overall_survival	race_is_WHITE	MSigDBGO
FIRE1KBup_1284	TCGA_STOMACH_DIS_K45_DNA_MIz29_[CT][CGT][AT]CG[CT][AGT]A[CGT]	AML	0.00265805	ABOVE- 36(27.4mo)| BELOW- 47(12.2mo)	0.00364472	2.38885	overall_survival	mol_test_status_is_flt3 mutation negative	FIRE1KBup
MSigDBGO_1770	GO_INNATE_IMMUNE_RESPONSE	AML	0.0029024	ABOVE- 35(15.17mo)| BELOW- 45(31.5mo)	0.00395183	0.410125	overall_survival	SNV_DNMT3A_is_0	MSigDBGO
MSigDBGO_5362	GO_FC_RECEPTOR_MEDIATED_STIMULATORY_SIGNALING_PATHWAY	AML	0.000819753	ABOVE- 38(17.27mo)| BELOW- 30(NAmo)	0.00169493	0.279834	overall_survival	race_is_WHITE	MSigDBGO
MSigDBMOT_793	MGGAAGTG_GABP_B	AML	0.00816496	ABOVE- 54(16.2mo)| BELOW- 37(47.7mo)	0.00970431	0.454989	overall_survival	CNA_PTPRS_is_del	MSigDBMOT
MSigDBMOT_791	RYTTCCTG_ETS2_B	AML	0.00467868	ABOVE- 45(12.17mo)| BELOW- 44(28.47mo)	0.00579048	0.454395	overall_survival	SNV_NPM1_is_0	MSigDBMOT
MSigDBGO_9122	GO_INTRINSIC_COMPONENT_OF_SYNAPTIC_MEMBRANE	AML	0.0010389	ABOVE- 32(NAmo)| BELOW- 36(17.27mo)	0.00188349	3.32148	overall_survival	age_groups_is_between_30_and_60	MSigDBGO
MSigDB_5198	REACTOME_DNA_REPLICATION_PRE_INITIATION	AML	0.00432156	ABOVE- 45(14.23mo)| BELOW- 46(27.4mo)	0.00559285	0.460669	overall_survival	SNV_NRAS_is_0	MSigDB
MSigDBGO_1252	GO_POSITIVE_REGULATION_OF_CATALYTIC_ACTIVITY	AML	0.00372408	ABOVE- 36(15.17mo)| BELOW- 45(46.7mo)	0.0048437	0.43161	overall_survival	SNV_DNMT3A_is_0	MSigDBGO
MSigDBGO_546	GO_ANTIGEN_RECEPTOR_MEDIATED_SIGNALING_PATHWAY	AML	0.00338208	ABOVE- 34(16.3mo)| BELOW- 39(46.7mo)	0.00458512	0.38151	overall_survival	SNV_DNMT3A_is_0	MSigDBGO
MSigDBGO_6610	GO_T_CELL_ACTIVATION	AML	0.00817213	ABOVE- 44(17.27mo)| BELOW- 45(31.5mo)	0.0101398	0.462518	overall_survival	SNV_DNMT3A_is_0	MSigDBGO
MSigDBGO_2200	GO_T_CELL_RECEPTOR_SIGNALING_PATHWAY	AML	0.00743824	ABOVE- 50(15.2mo)| BELOW- 43(32.43mo)	0.00880758	0.474445	overall_survival	race_is_WHITE	MSigDBGO
MSigDBGO_2200	GO_T_CELL_RECEPTOR_SIGNALING_PATHWAY	AML	0.00356373	ABOVE- 33(14.23mo)| BELOW- 40(56.87mo)	0.00481196	0.386642	overall_survival	SNV_DNMT3A_is_0	MSigDBGO
FIRE1KB3p_5177	TCGA_STOMACH_DIS_K45_RNA_MIz23_.T[ACT]TCA[AC]C.	AML	0.00170279	ABOVE- 52(24.37mo)| BELOW- 26(8.1mo)	0.00217049	2.36832	overall_survival	race_is_WHITE	FIRE1KB3p
FIRE1KBup_297	TCGA_STOMACH_DIS_K45_DNA_MIz18_[ACG][CT][CT]AA[ACT]CG.	AML	0.00469392	ABOVE- 33(27.4mo)| BELOW- 45(12.2mo)	0.0062894	2.36402	overall_survival	mol_test_status_is_flt3 mutation negative	FIRE1KBup
MSigDB_1017	REACTOME_CYTOKINE_SIGNALING_IN_IMMUNE_SYSTEM	AML	0.00272315	ABOVE- 33(12.2mo)| BELOW- 41(31.5mo)	0.00389638	0.397657	overall_survival	SNV_DNMT3A_is_0	MSigDB
MSigDBGO_2143	GO_TUMOR_NECROSIS_FACTOR_MEDIATED_SIGNALING_PATHWAY	AML	0.000965358	ABOVE- 37(8.13mo)| BELOW- 30(32.43mo)	0.00148116	0.336249	overall_survival	race_is_WHITE	MSigDBGO
MSigDBGO_507	GO_I_KAPPAB_KINASE_NF_KAPPAB_SIGNALING	AML	0.00280255	ABOVE- 34(15.17mo)| BELOW- 34(NAmo)	0.00426678	0.352403	overall_survival	SNV_DNMT3A_is_0	MSigDBGO
MSigDBGO_1363	GO_LYMPHOCYTE_ACTIVATION	AML	0.0103497	ABOVE- 47(16.3mo)| BELOW- 36(31.5mo)	0.0125888	0.45839	overall_survival	mol_test_status_is_flt3 mutation negative	MSigDBGO
TEISERp_702	TCGA_LIVER_CON_LOG2R_bins10_bins_10_MINI6xISEQ0_RNA_MIz18_WMSNNANKNNNYDNBKD_((((.........))))	AML	0.00257926	ABOVE- 43(26.4mo)| BELOW- 33(9.17mo)	0.0033357	2.34055	overall_survival	mol_test_status_is_flt3 mutation negative	TEISERp
MSigDBGO_6610	GO_T_CELL_ACTIVATION	AML	0.00954461	ABOVE- 44(12.2mo)| BELOW- 38(31.5mo)	0.0119009	0.456429	overall_survival	SNV_NPM1_is_0	MSigDBGO
MSigDBGO_3232	GO_RESPONSE_TO_CYTOKINE	AML	0.00707546	ABOVE- 38(14.23mo)| BELOW- 41(30.5mo)	0.00936772	0.444366	overall_survival	SNV_DNMT3A_is_0	MSigDBGO
MSigDBGO_507	GO_I_KAPPAB_KINASE_NF_KAPPAB_SIGNALING	AML	0.00966511	ABOVE- 46(15.17mo)| BELOW- 34(31.5mo)	0.0113936	0.451126	overall_survival	race_is_WHITE	MSigDBGO
MSigDBGO_2988	GO_ACTIVATION_OF_INNATE_IMMUNE_RESPONSE	AML	0.00793018	ABOVE- 45(17.27mo)| BELOW- 40(31.5mo)	0.00945405	0.471491	overall_survival	race_is_WHITE	MSigDBGO
MSigDBMOT_350	PEA3_Q6	AML	0.00410098	ABOVE- 36(14.23mo)| BELOW- 32(NAmo)	0.00569334	0.373465	overall_survival	race_is_WHITE	MSigDBMOT
MSigDBGO_3092	GO_NEGATIVE_REGULATION_OF_IMMUNE_SYSTEM_PROCESS	AML	0.00574016	ABOVE- 31(19.23mo)| BELOW- 42(54.73mo)	0.00746857	0.417153	overall_survival	SNV_DNMT3A_is_0	MSigDBGO
MSigDB_4641	REACTOME_FCGAMMA_RECEPTOR_FCGR_DEPENDENT_PHAGOCYTOSIS	AML	0.00324622	ABOVE- 36(15.2mo)| BELOW- 28(NAmo)	0.0052104	0.317957	overall_survival	race_is_WHITE	MSigDB
MSigDBGO_899	GO_REGULATION_OF_INNATE_IMMUNE_RESPONSE	AML	0.00839577	ABOVE- 44(12.17mo)| BELOW- 40(31.5mo)	0.00976158	0.470153	overall_survival	race_is_WHITE	MSigDBGO
MSigDBONC_174	KRAS.600_UP.V1_DN	AML	0.00997903	ABOVE- 47(12.17mo)| BELOW- 30(26.4mo)	0.0120154	0.444995	overall_survival	mol_test_status_is_flt3 mutation negative	MSigDBONC
FIRE1KB3p_636	TCGA_THYROID_DIS_K40_RNA_MIz25_[ACT]A[AT]G[GT][ACT]GC[AGT]	AML	0.00349871	ABOVE- 49(26.4mo)| BELOW- 26(8.07mo)	0.00435765	2.29852	overall_survival	race_is_WHITE	FIRE1KB3p
MSigDBGO_585	GO_CYTOKINE_MEDIATED_SIGNALING_PATHWAY	AML	0.00728146	ABOVE- 35(12.2mo)| BELOW- 42(30.5mo)	0.00925086	0.445476	overall_survival	SNV_DNMT3A_is_0	MSigDBGO
FIRE1KBup_751	TCGA_ESOPHAGEAL_DIS_K10_DNA_MIz43_.[AT]ACGG[CT][AGT].	AML	0.00455154	ABOVE- 33(28.47mo)| BELOW- 37(12.17mo)	0.00595777	2.48333	overall_survival	mol_test_status_is_flt3 mutation negative	FIRE1KBup
MSigDBGO_2988	GO_ACTIVATION_OF_INNATE_IMMUNE_RESPONSE	AML	0.00506215	ABOVE- 31(19.23mo)| BELOW- 39(46.7mo)	0.00679593	0.405641	overall_survival	SNV_DNMT3A_is_0	MSigDBGO
MSigDBGO_2988	GO_ACTIVATION_OF_INNATE_IMMUNE_RESPONSE	AML	0.0120334	ABOVE- 43(17.27mo)| BELOW- 46(31.5mo)	0.0138105	0.489793	overall_survival	SNV_NRAS_is_0	MSigDBGO
MSigDB_4641	REACTOME_FCGAMMA_RECEPTOR_FCGR_DEPENDENT_PHAGOCYTOSIS	AML	0.00644851	ABOVE- 35(15.2mo)| BELOW- 29(NAmo)	0.00927588	0.34031	overall_survival	SNV_NRAS_is_0	MSigDB
MSigDBGO_2143	GO_TUMOR_NECROSIS_FACTOR_MEDIATED_SIGNALING_PATHWAY	AML	0.003306	ABOVE- 35(8.6mo)| BELOW- 31(32.43mo)	0.0044794	0.371667	overall_survival	SNV_NRAS_is_0	MSigDBGO
MSigDBMOT_411	ETS_Q4	AML	0.000217848	ABOVE- 32(8.1mo)| BELOW- 29(56.87mo)	0.000475407	0.27227	overall_survival	race_is_WHITE	MSigDBMOT
MSigDBGO_3220	GO_IMMUNE_RESPONSE_REGULATING_CELL_SURFACE_RECEPTOR_SIGNALING_PATHWAY	AML	0.0142773	ABOVE- 45(17.27mo)| BELOW- 45(54.73mo)	0.0167068	0.494333	overall_survival	SNV_DNMT3A_is_0	MSigDBGO
MSigDBGO_6610	GO_T_CELL_ACTIVATION	AML	0.0156437	ABOVE- 46(16.3mo)| BELOW- 28(31.5mo)	0.0190595	0.43883	overall_survival	mol_test_status_is_flt3 mutation negative	MSigDBGO
MSigDBGO_2988	GO_ACTIVATION_OF_INNATE_IMMUNE_RESPONSE	AML	0.00179047	ABOVE- 32(19.23mo)| BELOW- 30(NAmo)	0.00304703	0.309364	overall_survival	CNA_PTPRS_is_del	MSigDBGO
MSigDBGO_631	GO_REGULATION_OF_DEFENSE_RESPONSE	AML	0.00608537	ABOVE- 33(14.23mo)| BELOW- 36(31.5mo)	0.00798726	0.410845	overall_survival	SNV_DNMT3A_is_0	MSigDBGO
MSigDBGO_2947	GO_SENSORY_ORGAN_MORPHOGENESIS	AML	0.00636099	ABOVE- 27(46.7mo)| BELOW- 41(12.2mo)	0.00783881	2.46685	overall_survival	CNA_PTPRS_is_del	MSigDBGO
MSigDBMOT_820	RGAGGAARY_PU1_Q6	AML	0.0041572	ABOVE- 35(12.17mo)| BELOW- 30(31.5mo)	0.00578404	0.377417	overall_survival	race_is_WHITE	MSigDBMOT
MSigDBGO_1972	GO_CHROMATIN_ORGANIZATION	AML	0.00852011	ABOVE- 43(27.4mo)| BELOW- 33(12.2mo)	0.0099266	2.17926	overall_survival	mol_test_status_is_flt3 mutation negative	MSigDBGO
MSigDBGO_3092	GO_NEGATIVE_REGULATION_OF_IMMUNE_SYSTEM_PROCESS	AML	0.00459514	ABOVE- 32(14.23mo)| BELOW- 33(32.43mo)	0.0062533	0.381208	overall_survival	SNV_NPM1_is_0	MSigDBGO
MSigDBGO_885	GO_LEUKOCYTE_DIFFERENTIATION	AML	0.015512	ABOVE- 39(17.27mo)| BELOW- 40(54.73mo)	0.0179002	0.472012	overall_survival	SNV_DNMT3A_is_0	MSigDBGO
MSigDB_1017	REACTOME_CYTOKINE_SIGNALING_IN_IMMUNE_SYSTEM	AML	0.0049613	ABOVE- 33(12.17mo)| BELOW- 34(31.5mo)	0.00663303	0.40574	overall_survival	SNV_NPM1_is_0	MSigDB
FIRE1KB3p_4657	TCGA_ESOPHAGEAL_DIS_K45_RNA_MIz13_.G[CT]AG[AT]CT[AGT]	AML	0.00565056	ABOVE- 48(25.37mo)| BELOW- 31(9.1mo)	0.00655385	2.10791	overall_survival	race_is_WHITE	FIRE1KB3p
FIRE1KB3p_5675	TCGA_RECTAL_DIS_K40_RNA_MIz13_.TGTCTA[ACT].	AML	0.00401702	ABOVE- 45(26.4mo)| BELOW- 26(8.1mo)	0.0050876	2.29084	overall_survival	race_is_WHITE	FIRE1KB3p
MSigDBGO_8237	GO_POSITIVE_REGULATION_OF_LEUKOCYTE_CELL_CELL_ADHESION	AML	0.0168544	ABOVE- 38(19.33mo)| BELOW- 35(54.73mo)	0.0197282	0.447657	overall_survival	SNV_DNMT3A_is_0	MSigDBGO
TEISERp_41	TCGA_LIVER_DIS_K40_MINI6xISEQ0_RNA_MIz18_AANUNUNNNURNUU_((((......))))	AML	0.00257738	ABOVE- 36(24.37mo)| BELOW- 31(9.1mo)	0.0034039	2.45537	overall_survival	mol_test_status_is_flt3 mutation negative	TEISERp
TEISERp_41	TCGA_LIVER_DIS_K40_MINI6xISEQ10_RNA_MIz18_AANUNUNNNURNUU_((((......))))	AML	0.00257738	ABOVE- 36(24.37mo)| BELOW- 31(9.1mo)	0.0034039	2.45537	overall_survival	mol_test_status_is_flt3 mutation negative	TEISERp
TEISERp_640	TCGA_LIVER_DIS_K40_MINI6xISEQ14_RNA_MIz14_UUNAANNNNHNNUUUNRR_(((((........)))))	AML	0.00460372	ABOVE- 38(26.4mo)| BELOW- 33(9.17mo)	0.00604227	2.27274	overall_survival	mol_test_status_is_flt3 mutation negative	TEISERp
TEISERp_640	TCGA_LIVER_DIS_K40_MINI6xISEQ12_RNA_MIz14_UUNAANNNNHNNUUUNRR_(((((........)))))	AML	0.00460372	ABOVE- 38(26.4mo)| BELOW- 33(9.17mo)	0.00604227	2.27274	overall_survival	mol_test_status_is_flt3 mutation negative	TEISERp
MSigDBGO_1363	GO_LYMPHOCYTE_ACTIVATION	AML	0.0160127	ABOVE- 46(16.3mo)| BELOW- 51(30.5mo)	0.0184547	0.520751	overall_survival	SNV_DNMT3A_is_0	MSigDBGO
MSigDBGO_1770	GO_INNATE_IMMUNE_RESPONSE	AML	0.00917094	ABOVE- 34(12.17mo)| BELOW- 39(28.47mo)	0.0107909	0.45142	overall_survival	SNV_NPM1_is_0	MSigDBGO
MSigDBGO_7075	GO_REGULATION_OF_LYMPHOCYTE_ACTIVATION	AML	0.0167829	ABOVE- 46(16.3mo)| BELOW- 29(28.47mo)	0.0198323	0.462171	overall_survival	mol_test_status_is_flt3 mutation negative	MSigDBGO
MSigDBGO_1770	GO_INNATE_IMMUNE_RESPONSE	AML	0.0113562	ABOVE- 50(14.23mo)| BELOW- 48(27.4mo)	0.0125963	0.523292	overall_survival	race_is_WHITE	MSigDBGO
MSigDBGO_4394	GO_CILIARY_BASAL_BODY	AML	0.00142118	ABOVE- 34(32.43mo)| BELOW- 28(9.12mo)	0.0020896	2.84022	overall_survival	race_is_WHITE	MSigDBGO
FIRE1KB3p_2486	TCGA_MELANOMA_DIS_K40_RNA_MIz20_.AGTTTC[GT].	AML	0.00145366	ABOVE- 42(25.37mo)| BELOW- 22(8.07mo)	0.0019978	2.60074	overall_survival	race_is_WHITE	FIRE1KB3p
FIRE1KB3p_3031	TCGA_AML_DIS_K40_RNA_MIz29_[AT]TA.C[CG]A[AC][AGT]	AML	0.00412396	ABOVE- 41(26.4mo)| BELOW- 28(8.1mo)	0.00513234	2.32402	overall_survival	race_is_WHITE	FIRE1KB3p
MSigDBONC_132	RPS14_DN.V1_UP	AML	0.0227521	ABOVE- 43(17.27mo)| BELOW- 42(31.5mo)	0.0255666	0.498255	overall_survival	SNV_DNMT3A_is_0	MSigDBONC
MSigDBGO_1792	GO_FC_RECEPTOR_SIGNALING_PATHWAY	AML	0.0161612	ABOVE- 46(14.23mo)| BELOW- 49(30.5mo)	0.0176865	0.519247	overall_survival	SNV_NRAS_is_0	MSigDBGO
MSigDBGO_546	GO_ANTIGEN_RECEPTOR_MEDIATED_SIGNALING_PATHWAY	AML	0.0022871	ABOVE- 33(16.3mo)| BELOW- 27(NAmo)	0.00365065	0.317895	overall_survival	CNA_PTPRS_is_del	MSigDBGO
TEISERp_398	TCGA_LIVER_DIS_K40_MINI6xISEQ14_RNA_MIz23_NARANANUNNUYUN_((((......))))	AML	0.0109483	ABOVE- 44(26.4mo)| BELOW- 45(12.17mo)	0.0136495	1.96711	overall_survival	mol_test_status_is_flt3 mutation negative	TEISERp
MSigDBGO_1292	GO_REGULATION_OF_HEMOPOIESIS	AML	0.00760901	ABOVE- 32(12.17mo)| BELOW- 33(31.5mo)	0.0101084	0.4019	overall_survival	SNV_DNMT3A_is_0	MSigDBGO
MSigDBGO_1792	GO_FC_RECEPTOR_SIGNALING_PATHWAY	AML	0.0161646	ABOVE- 34(17.27mo)| BELOW- 40(56.87mo)	0.0188216	0.463214	overall_survival	SNV_DNMT3A_is_0	MSigDBGO
MSigDBGO_1363	GO_LYMPHOCYTE_ACTIVATION	AML	0.016837	ABOVE- 46(14.23mo)| BELOW- 45(27.4mo)	0.0193882	0.514177	overall_survival	SNV_NPM1_is_0	MSigDBGO
MSigDBGO_3185	GO_POSITIVE_REGULATION_OF_I_KAPPAB_KINASE_NF_KAPPAB_SIGNALING	AML	0.0031117	ABOVE- 31(15.2mo)| BELOW- 30(32.43mo)	0.00465041	0.347008	overall_survival	SNV_NRAS_is_0	MSigDBGO
FIRE1KB3p_3284	TCGA_RECTAL_DIS_K40_RNA_MIz12_.CA[CT]ATTC.	AML	0.00652363	ABOVE- 46(26.4mo)| BELOW- 27(7.17mo)	0.00749873	2.17849	overall_survival	race_is_WHITE	FIRE1KB3p
MSigDB_904	REACTOME_MITOTIC_G1_G1_S_PHASES	AML	0.00476795	ABOVE- 37(11.17mo)| BELOW- 25(NAmo)	0.00678712	0.367206	overall_survival	sex_is_MALE	MSigDB
TEISERp_380	TCGA_LIVER_DIS_K40_MINI6xISEQ12_RNA_MIz12_NAAGNNANNANNNYUUN_((((.........))))	AML	0.00746404	ABOVE- 36(27.4mo)| BELOW- 34(12.17mo)	0.00930591	2.24516	overall_survival	mol_test_status_is_flt3 mutation negative	TEISERp
FIRE1KB3p_55	TCGA_STOMACH_DIS_K45_RNA_MIz19_.A[AC]G[CT]AGT.	AML	0.000228917	ABOVE- 31(27.4mo)| BELOW- 28(8.13mo)	0.000456228	3.21691	overall_survival	mol_test_status_is_flt3 mutation negative	FIRE1KB3p
FIRE1KB3p_55	TCGA_LUNG_AD_DIS_K45_RNA_MIz18_.A[AC]G[CT]AGT.	AML	0.000228917	ABOVE- 31(27.4mo)| BELOW- 28(8.13mo)	0.000456228	3.21691	overall_survival	mol_test_status_is_flt3 mutation negative	FIRE1KB3p
TEISERp_646	TCGA_BREAST_DIS_K45_KMERSTEMISEQ14_RNA_MIz18_UUUARNNNNHYURRR_(((((.....)))))	AML	0.0102026	ABOVE- 37(26.4mo)| BELOW- 37(9.17mo)	0.0120284	2.14393	overall_survival	mol_test_status_is_flt3 mutation negative	TEISERp
MSigDBGO_4396	GO_ENDOSOME	AML	0.00966266	ABOVE- 34(11.17mo)| BELOW- 30(NAmo)	0.0123611	0.398241	overall_survival	CNA_TP53_is_del	MSigDBGO
MSigDBGO_4565	GO_KINASE_BINDING	AML	0.021801	ABOVE- 43(19.23mo)| BELOW- 36(46.7mo)	0.0246323	0.487715	overall_survival	SNV_DNMT3A_is_0	MSigDBGO
FIRE1KBup_751	TCGA_ESOPHAGEAL_DIS_K10_DNA_MIz43_.[AT]ACGG[CT][AGT].	AML	0.0169086	ABOVE- 49(30.5mo)| BELOW- 31(12.17mo)	0.018165	2.03563	overall_survival	SNV_DNMT3A_is_0	FIRE1KBup
MSigDBGO_1792	GO_FC_RECEPTOR_SIGNALING_PATHWAY	AML	0.0144896	ABOVE- 34(19.23mo)| BELOW- 32(56.87mo)	0.0170874	0.422249	overall_survival	CNA_PTPRS_is_del	MSigDBGO
MSigDBGO_8986	GO_COLLAGEN_CONTAINING_EXTRACELLULAR_MATRIX	AML	0.0101521	ABOVE- 29(56.87mo)| BELOW- 33(24.37mo)	0.0129171	2.62809	overall_survival	age_groups_is_between_30_and_60	MSigDBGO
TEISERp_621	TCGA_BREAST_DIS_K10_KMERSTEMISEQ14_RNA_MIz23_UUAGUNNNNNYURR_((((......))))	AML	0.000314369	ABOVE- 30(27.4mo)| BELOW- 28(9.17mo)	0.000612807	3.34968	overall_survival	mol_test_status_is_flt3 mutation negative	TEISERp
MSigDBGO_3538	GO_PHAGOCYTOSIS	AML	0.0168034	ABOVE- 35(17.27mo)| BELOW- 40(31.5mo)	0.019536	0.478209	overall_survival	SNV_DNMT3A_is_0	MSigDBGO
MSigDBGO_1078	GO_TOLL_LIKE_RECEPTOR_SIGNALING_PATHWAY	AML	0.00980703	ABOVE- 34(17.27mo)| BELOW- 29(32.43mo)	0.012213	0.39919	overall_survival	SNV_NRAS_is_0	MSigDBGO
MSigDBGO_585	GO_CYTOKINE_MEDIATED_SIGNALING_PATHWAY	AML	0.0104337	ABOVE- 34(12.17mo)| BELOW- 34(27.4mo)	0.0129775	0.442083	overall_survival	SNV_NPM1_is_0	MSigDBGO
MSigDBGO_2941	GO_RESPONSE_TO_INTERFERON_GAMMA	AML	0.00285786	ABOVE- 27(12.17mo)| BELOW- 32(NAmo)	0.00408704	0.33605	overall_survival	SNV_DNMT3A_is_0	MSigDBGO
MSigDB_870	REACTOME_G_ALPHA_I_SIGNALLING_EVENTS	AML	0.0101044	ABOVE- 27(26.4mo)| BELOW- 34(NAmo)	0.013207	0.372684	overall_survival	SNV_DNMT3A_is_0	MSigDB
MSigDBGO_3022	GO_RESPONSE_TO_BIOTIC_STIMULUS	AML	0.00822081	ABOVE- 27(14.23mo)| BELOW- 36(31.5mo)	0.010395	0.401484	overall_survival	SNV_DNMT3A_is_0	MSigDBGO
MSigDBGO_697	GO_PROTEIN_CATABOLIC_PROCESS	AML	0.0163409	ABOVE- 38(11.17mo)| BELOW- 41(28.47mo)	0.0182567	0.494144	overall_survival	CNA_PTPRS_is_del	MSigDBGO
MSigDBGO_7077	GO_POSITIVE_REGULATION_OF_LYMPHOCYTE_ACTIVATION	AML	0.0201334	ABOVE- 36(19.23mo)| BELOW- 34(54.73mo)	0.0239941	0.456686	overall_survival	SNV_DNMT3A_is_0	MSigDBGO
MSigDBGO_4396	GO_ENDOSOME	AML	0.0199958	ABOVE- 42(17.27mo)| BELOW- 49(30.5mo)	0.0227618	0.523589	overall_survival	SNV_DNMT3A_is_0	MSigDBGO
MSigDB_5198	REACTOME_DNA_REPLICATION_PRE_INITIATION	AML	0.0165295	ABOVE- 46(14.23mo)| BELOW- 44(27.4mo)	0.0196232	0.521834	overall_survival	race_is_WHITE	MSigDB
MSigDBGO_3232	GO_RESPONSE_TO_CYTOKINE	AML	0.0137568	ABOVE- 37(12.17mo)| BELOW- 35(27.4mo)	0.0169885	0.467819	overall_survival	SNV_NPM1_is_0	MSigDBGO
MSigDBGO_2258	GO_ACTIVATION_OF_IMMUNE_RESPONSE	AML	0.0152487	ABOVE- 33(14.23mo)| BELOW- 46(31.5mo)	0.0178719	0.495116	overall_survival	SNV_DNMT3A_is_0	MSigDBGO
FIRE1KB3p_940	TCGA_THYMOMA_DIS_K45_RNA_MIz16_[ACT][CT]C[AG]TA[ACT]C[ACT]	AML	0.00616548	ABOVE- 42(26.4mo)| BELOW- 27(8.63mo)	0.00726268	2.21124	overall_survival	race_is_WHITE	FIRE1KB3p
MSigDBGO_899	GO_REGULATION_OF_INNATE_IMMUNE_RESPONSE	AML	0.0119545	ABOVE- 27(14.23mo)| BELOW- 40(46.7mo)	0.014819	0.439766	overall_survival	SNV_DNMT3A_is_0	MSigDBGO
FIRE1KB3p_4997	TCGA_SARCOMA_DIS_K45_RNA_MIz12_.TAAC[AG][AG]G.	AML	0.00532973	ABOVE- 38(27.4mo)| BELOW- 28(8.1mo)	0.006534	2.30889	overall_survival	race_is_WHITE	FIRE1KB3p
TEISERp_327	TCGA_BREAST_DIS_K45_MINI6xISEQ14_RNA_MIz17_GSCUGBSNNNRGBY_((((......))))	AML	0.0148982	ABOVE- 41(12.2mo)| BELOW- 29(27.4mo)	0.0179609	0.459208	overall_survival	mol_test_status_is_flt3 mutation negative	TEISERp
FIRE1KB3p_3121	TCGA_PARAGANGLIOMA_DIS_K40_RNA_MIz17_.CAA[ACT]CT[AG].	AML	0.00670227	ABOVE- 42(26.4mo)| BELOW- 23(8.1mo)	0.00811805	2.35229	overall_survival	race_is_WHITE	FIRE1KB3p
FIRE1KB3p_3472	TCGA_AML_DIS_K40_RNA_MIz15_.CATT[ACG]AC.	AML	0.00719727	ABOVE- 42(26.4mo)| BELOW- 25(8.1mo)	0.00811086	2.27006	overall_survival	race_is_WHITE	FIRE1KB3p
MSigDBGO_5362	GO_FC_RECEPTOR_MEDIATED_STIMULATORY_SIGNALING_PATHWAY	AML	0.000134418	ABOVE- 27(17.27mo)| BELOW- 28(NAmo)	0.000652487	0.180063	overall_survival	SNV_DNMT3A_is_0	MSigDBGO
FIRE1KB3p_294	TCGA_OVARIAN_DIS_K45_RNA_MIz14_.AC[AT]AGT[CG].	AML	0.00610488	ABOVE- 44(26.4mo)| BELOW- 24(8.07mo)	0.00747554	2.23407	overall_survival	race_is_WHITE	FIRE1KB3p
MSigDBGO_1078	GO_TOLL_LIKE_RECEPTOR_SIGNALING_PATHWAY	AML	0.0102429	ABOVE- 37(17.27mo)| BELOW- 26(31.5mo)	0.0127279	0.407478	overall_survival	race_is_WHITE	MSigDBGO
MSigDBGO_2988	GO_ACTIVATION_OF_INNATE_IMMUNE_RESPONSE	AML	0.00651464	ABOVE- 30(10.13mo)| BELOW- 33(32.43mo)	0.00856648	0.407576	overall_survival	SNV_NPM1_is_0	MSigDBGO
MSigDBGO_1005	GO_MACROAUTOPHAGY	AML	0.0119805	ABOVE- 33(19.23mo)| BELOW- 33(46.7mo)	0.0141789	0.435412	overall_survival	CNA_PTPRS_is_del	MSigDBGO
MSigDBGO_2607	GO_LEUKOCYTE_CELL_CELL_ADHESION	AML	0.0257851	ABOVE- 39(19.23mo)| BELOW- 42(54.73mo)	0.0289484	0.503953	overall_survival	SNV_DNMT3A_is_0	MSigDBGO
MSigDB_5017	REACTOME_C_TYPE_LECTIN_RECEPTORS_CLRS	AML	0.00520814	ABOVE- 32(9.63mo)| BELOW- 29(46.7mo)	0.00679944	0.384103	overall_survival	race_is_WHITE	MSigDB
MSigDBGO_1374	GO_LEUKOCYTE_PROLIFERATION	AML	0.0192094	ABOVE- 33(19.23mo)| BELOW- 34(54.73mo)	0.0228554	0.444579	overall_survival	SNV_DNMT3A_is_0	MSigDBGO
MSigDBGO_899	GO_REGULATION_OF_INNATE_IMMUNE_RESPONSE	AML	0.00179747	ABOVE- 29(17.27mo)| BELOW- 28(NAmo)	0.00310671	0.303003	overall_survival	CNA_PTPRS_is_del	MSigDBGO
FIRE1KB3p_4993	TCGA_LUNG_SQ_DIS_K45_RNA_MIz8_.TAACAAG.	AML	0.00122567	ABOVE- 34(27.4mo)| BELOW- 26(8.1mo)	0.00172666	2.68915	overall_survival	race_is_WHITE	FIRE1KB3p
FIRE1KB3p_4993	TCGA_LUNG_AD_DIS_K45_RNA_MIz8_.TAACAAG.	AML	0.00122567	ABOVE- 34(27.4mo)| BELOW- 26(8.1mo)	0.00172666	2.68915	overall_survival	race_is_WHITE	FIRE1KB3p
FIRE1KBup_36	TCGA_LIVER_CON_LOG2R_bins10_DNA_MIz11_.AA[CT]CCG[CT][ACG]	AML	0.0113131	ABOVE- 36(27.4mo)| BELOW- 34(12.17mo)	0.0130651	2.15605	overall_survival	mol_test_status_is_flt3 mutation negative	FIRE1KBup
MSigDBGO_2200	GO_T_CELL_RECEPTOR_SIGNALING_PATHWAY	AML	0.00298751	ABOVE- 28(17.27mo)| BELOW- 30(56.87mo)	0.00448599	0.333999	overall_survival	CNA_PTPRS_is_del	MSigDBGO
MSigDB_1017	REACTOME_CYTOKINE_SIGNALING_IN_IMMUNE_SYSTEM	AML	0.00828384	ABOVE- 34(14.23mo)| BELOW- 27(31.5mo)	0.0112327	0.386991	overall_survival	mol_test_status_is_flt3 mutation negative	MSigDB
FIRE1KB3p_2051	TCGA_UTERINE_ENDOMETRIAL_DIS_K45_RNA_MIz11_[AGT]GATT[AC][CG]A.	AML	0.00851635	ABOVE- 42(27.4mo)| BELOW- 27(8.1mo)	0.0100368	2.18092	overall_survival	race_is_WHITE	FIRE1KB3p
FIRE1KB3p_3823	TCGA_UTERINE_ENDOMETRIAL_DIS_K45_RNA_MIz10_.[CG]TAC[CT]GA[AGT]	AML	0.00669849	ABOVE- 42(26.4mo)| BELOW- 25(8.08mo)	0.0078047	2.2422	overall_survival	race_is_WHITE	FIRE1KB3p
FIRE1KB3p_2302	TCGA_CERVICAL_DIS_K45_RNA_MIz22_[AGT]GTTT[ACG]G[GT][AGT]	AML	0.004745	ABOVE- 38(24.37mo)| BELOW- 25(9.17mo)	0.0058962	2.4193	overall_survival	mol_test_status_is_flt3 mutation negative	FIRE1KB3p
FIRE1KB3p_5222	TCGA_GBM_DIS_K45_RNA_MIz13_.T[AG]GCAAT[AGT]	AML	0.0103629	ABOVE- 44(26.4mo)| BELOW- 29(8.1mo)	0.0117383	2.08428	overall_survival	race_is_WHITE	FIRE1KB3p
MSigDBGO_4226	GO_TRANSPORTER_COMPLEX	AML	0.0235497	ABOVE- 35(56.87mo)| BELOW- 33(25.37mo)	0.0272154	2.20286	overall_survival	age_groups_is_between_30_and_60	MSigDBGO
MSigDBGO_3443	GO_RESPONSE_TO_TUMOR_NECROSIS_FACTOR	AML	0.00515035	ABOVE- 32(9.1mo)| BELOW- 30(31.5mo)	0.00654133	0.403523	overall_survival	race_is_WHITE	MSigDBGO
MSigDB_4553	REACTOME_TOLL_LIKE_RECEPTOR_CASCADES	AML	0.0067252	ABOVE- 31(17.27mo)| BELOW- 28(NAmo)	0.00897236	0.361038	overall_survival	CNA_PTPRS_is_del	MSigDB
FIRE1KBup_158	TCGA_ESOPHAGEAL_DIS_K45_DNA_MIz25_.[ACG][ACG]CGTA[AC].	AML	0.0152173	ABOVE- 36(26.4mo)| BELOW- 41(12.2mo)	0.0172766	2.01823	overall_survival	mol_test_status_is_flt3 mutation negative	FIRE1KBup
FIRE1KBup_239	TCGA_THYROID_DIS_K40_DNA_MIz20_[ACG]C[AGT]TGCG[AC][AG]	AML	0.0292463	ABOVE- 31(27.4mo)| BELOW- 50(15.17mo)	0.0333061	1.96952	overall_survival	mol_test_status_is_flt3 mutation negative	FIRE1KBup
MSigDBGO_7025	GO_REGULATION_OF_T_CELL_ACTIVATION	AML	0.0238797	ABOVE- 41(17.27mo)| BELOW- 37(31.5mo)	0.027643	0.498926	overall_survival	SNV_DNMT3A_is_0	MSigDBGO
MSigDBGO_3892	GO_EYE_MORPHOGENESIS	AML	0.00861311	ABOVE- 23(56.87mo)| BELOW- 37(15.2mo)	0.011058	2.64136	overall_survival	SNV_NRAS_is_0	MSigDBGO
MSigDBGO_899	GO_REGULATION_OF_INNATE_IMMUNE_RESPONSE	AML	0.0217415	ABOVE- 40(14.23mo)| BELOW- 45(30.5mo)	0.0238214	0.5186	overall_survival	SNV_NRAS_is_0	MSigDBGO
FIRE1KB3p_2991	TCGA_PROSTATE_DIS_K40_RNA_MIz23_.ATGT[AG]G[CT].	AML	0.0129796	ABOVE- 39(26.4mo)| BELOW- 35(9.1mo)	0.0148192	2.05736	overall_survival	mol_test_status_is_flt3 mutation negative	FIRE1KB3p
MSigDB_640	REACTOME_ANTIGEN_PROCESSING_CROSS_PRESENTATION	AML	0.0198215	ABOVE- 50(12.2mo)| BELOW- 42(28.47mo)	0.0212683	0.532675	overall_survival	race_is_WHITE	MSigDB
TEISERp_95	TCGA_BREAST_DIS_K45_KMERSTEMISEQ14_RNA_MIz17_AGUUNNNNNNNARRYU_((((........))))	AML	0.00909137	ABOVE- 31(26.4mo)| BELOW- 37(12.17mo)	0.0109549	2.18656	overall_survival	mol_test_status_is_flt3 mutation negative	TEISERp
TEISERp_95	TCGA_BREAST_DIS_K45_KMERSTEMISEQ12_RNA_MIz17_AGUUNNNNNNNARRYU_((((........))))	AML	0.00909137	ABOVE- 31(26.4mo)| BELOW- 37(12.17mo)	0.0109549	2.18656	overall_survival	mol_test_status_is_flt3 mutation negative	TEISERp
FIRE1KB3p_4712	TCGA_BREAST_DIS_K45_RNA_MIz14_.GGT[AGT]CAT.	AML	0.00417144	ABOVE- 40(27.4mo)| BELOW- 22(8.1mo)	0.00515053	2.44412	overall_survival	race_is_WHITE	FIRE1KB3p
TEISERp_321	TCGA_BREAST_CON_LOG2R_bins10_bins_10_MINI6xISEQ14_RNA_MIz15_GNANNANNWUNNANUNY_((((.........))))	AML	0.00895297	ABOVE- 46(25.37mo)| BELOW- 23(8.6mo)	0.0100962	2.15466	overall_survival	race_is_WHITE	TEISERp
TEISERp_321	TCGA_BREAST_CON_LOG2R_bins10_bins_10_MINI6xISEQ12_RNA_MIz15_GNANNANNWUNNANUNY_((((.........))))	AML	0.00895297	ABOVE- 46(25.37mo)| BELOW- 23(8.6mo)	0.0100962	2.15466	overall_survival	race_is_WHITE	TEISERp
FIRE1KB3p_3449	TCGA_THYROID_DIS_K40_RNA_MIz14_.CATC[GT][ACT]A.	AML	0.0111582	ABOVE- 46(25.37mo)| BELOW- 24(9.1mo)	0.0127475	2.12761	overall_survival	race_is_WHITE	FIRE1KB3p
FIRE1KB3p_2739	TCGA_LIVER_DIS_K40_RNA_MIz12_[AT]C[CG]AA[GT]T[AG].	AML	0.00311465	ABOVE- 36(27.4mo)| BELOW- 25(8.1mo)	0.00410853	2.51005	overall_survival	race_is_WHITE	FIRE1KB3p
MSigDBGO_1179	GO_PATTERN_RECOGNITION_RECEPTOR_SIGNALING_PATHWAY	AML	0.00372625	ABOVE- 27(16.3mo)| BELOW- 31(NAmo)	0.00548693	0.354323	overall_survival	SNV_DNMT3A_is_0	MSigDBGO
TEISERp_640	TCGA_LIVER_DIS_K40_MINI6xISEQ14_RNA_MIz14_UUNAANNNNHNNUUUNRR_(((((........)))))	AML	0.0040714	ABOVE- 34(28.47mo)| BELOW- 26(8.1mo)	0.00555211	2.57205	overall_survival	CNA_TP53_is_del	TEISERp
TEISERp_640	TCGA_LIVER_DIS_K40_MINI6xISEQ12_RNA_MIz14_UUNAANNNNHNNUUUNRR_(((((........)))))	AML	0.0040714	ABOVE- 34(28.47mo)| BELOW- 26(8.1mo)	0.00555211	2.57205	overall_survival	CNA_TP53_is_del	TEISERp
MSigDBGO_2150	GO_ADAPTIVE_IMMUNE_RESPONSE	AML	0.0119032	ABOVE- 38(15.2mo)| BELOW- 20(NAmo)	0.016101	0.356653	overall_survival	mol_test_status_is_flt3 mutation negative	MSigDBGO
TEISERp_43	TCGA_LIVER_DIS_K40_MINI6xISEQ14_RNA_MIz15_AARANNGHNHNUYUU_((((.......))))	AML	0.00213921	ABOVE- 32(27.4mo)| BELOW- 26(9.17mo)	0.00309582	2.79289	overall_survival	mol_test_status_is_flt3 mutation negative	TEISERp
MSigDB_741	REACTOME_CDK_MEDIATED_PHOSPHORYLATION_AND_REMOVAL_OF_CDC6	AML	0.0169199	ABOVE- 37(14.23mo)| BELOW- 32(27.4mo)	0.0190923	0.4683	overall_survival	SNV_NRAS_is_0	MSigDB
FIRE1KB3p_266	TCGA_PROSTATE_DIS_K40_RNA_MIz15_.AC[AG][AG]CAT.	AML	0.00220198	ABOVE- 36(27.4mo)| BELOW- 24(8.1mo)	0.00293634	2.55064	overall_survival	race_is_WHITE	FIRE1KB3p
FIRE1KB3p_1112	TCGA_STOMACH_DIS_K45_RNA_MIz11_[ACT]TAC[GT]CT[AG].	AML	0.0126965	ABOVE- 46(26.4mo)| BELOW- 25(8.6mo)	0.0139269	2.08672	overall_survival	race_is_WHITE	FIRE1KB3p
FIRE1KB3p_4974	TCGA_PROSTATE_DIS_K40_RNA_MIz10_.GTTTAAC.	AML	0.00477318	ABOVE- 35(27.4mo)| BELOW- 28(9.1mo)	0.00567577	2.34167	overall_survival	race_is_WHITE	FIRE1KB3p
FIRE1KB3p_1763	TCGA_KIDNEY_DIS_K45_RNA_MIz16_[AGT][CG]CA[CT][CG][AG]T[AT]	AML	0.00860837	ABOVE- 43(24.37mo)| BELOW- 24(8.07mo)	0.00994241	2.18376	overall_survival	race_is_WHITE	FIRE1KB3p
MSigDB_686	REACTOME_SIGNALING_BY_THE_B_CELL_RECEPTOR_BCR	AML	0.0239332	ABOVE- 43(12.2mo)| BELOW- 38(31.5mo)	0.0259883	0.514598	overall_survival	SNV_NRAS_is_0	MSigDB
FIRE1KB3p_1624	TCGA_AML_DIS_K40_RNA_MIz9_[AGT][AT]TTAG[CG]G.	AML	0.0144788	ABOVE- 43(27.4mo)| BELOW- 26(8.1mo)	0.0168432	2.12938	overall_survival	race_is_WHITE	FIRE1KB3p
MSigDBMOT_820	RGAGGAARY_PU1_Q6	AML	0.0168594	ABOVE- 31(15.2mo)| BELOW- 32(32.43mo)	0.0205424	0.429133	overall_survival	SNV_NRAS_is_0	MSigDBMOT
MSigDBGO_93	GO_REGULATION_OF_LEUKOCYTE_PROLIFERATION	AML	0.0195102	ABOVE- 36(12.17mo)| BELOW- 34(30.5mo)	0.0220121	0.476351	overall_survival	race_is_WHITE	MSigDBGO
MSigDBGO_4378	GO_CILIUM	AML	0.00448596	ABOVE- 22(NAmo)| BELOW- 35(12.17mo)	0.0062472	2.90112	overall_survival	race_is_WHITE	MSigDBGO
TEISERp_3	TCGA_LIVER_DIS_K40_MINI6xISEQ14_RNA_MIz17_AAADNNANNNANNNUUU_((((.........))))	AML	0.00349833	ABOVE- 35(26.4mo)| BELOW- 24(7.17mo)	0.00469328	2.60243	overall_survival	mol_test_status_is_flt3 mutation negative	TEISERp
MSigDBGO_3537	GO_POSITIVE_REGULATION_OF_DEFENSE_RESPONSE	AML	0.00957383	ABOVE- 26(17.27mo)| BELOW- 34(NAmo)	0.012677	0.39769	overall_survival	SNV_DNMT3A_is_0	MSigDBGO
MSigDB_657	REACTOME_ORC1_REMOVAL_FROM_CHROMATIN	AML	0.0286878	ABOVE- 40(19.33mo)| BELOW- 37(32.43mo)	0.031733	0.504802	overall_survival	SNV_NRAS_is_0	MSigDB
TEISERp_518	TCGA_BREAST_DIS_K45_KMERSTEMISEQ10_RNA_MIz20_SYAANNNNNYUURB_((((......))))	AML	0.0133183	ABOVE- 39(26.4mo)| BELOW- 35(9.17mo)	0.0163602	2.0215	overall_survival	mol_test_status_is_flt3 mutation negative	TEISERp
TEISERp_518	TCGA_BREAST_DIS_K45_KMERSTEMISEQ0_RNA_MIz21_SYAANNNNNYUURB_((((......))))	AML	0.0133183	ABOVE- 39(26.4mo)| BELOW- 35(9.17mo)	0.0163602	2.0215	overall_survival	mol_test_status_is_flt3 mutation negative	TEISERp
FIRE1KB3p_4977	TCGA_LUNG_SQ_DIS_K45_RNA_MIz19_.GTTT[ACG]G[GT].	AML	0.0123353	ABOVE- 41(24.37mo)| BELOW- 26(9.17mo)	0.0137404	2.16595	overall_survival	mol_test_status_is_flt3 mutation negative	FIRE1KB3p
TEISERp_203	TCGA_BREAST_DIS_K10_KMERSTEMISEQ14_RNA_MIz85_CCBNSVNNNNGG_((((....))))	AML	0.00432235	ABOVE- 36(7.13mo)| BELOW- 28(16.3mo)	0.00540954	0.442263	overall_survival	age_groups_is_above_60	TEISERp
MSigDBGO_1003	GO_CATION_TRANSPORT	AML	0.00375183	ABOVE- 26(8.13mo)| BELOW- 31(54.73mo)	0.00530979	0.351073	overall_survival	CNA_TP53_is_del	MSigDBGO
FIRE1KB3p_282	TCGA_LUNG_SQ_DIS_K45_RNA_MIz9_.AC[AGT]GGTT.	AML	0.0144823	ABOVE- 43(26.4mo)| BELOW- 27(8.1mo)	0.0159537	2.08281	overall_survival	race_is_WHITE	FIRE1KB3p
FIRE1KBup_375	TCGA_TESTICULAR_DIS_K45_DNA_MIz23_[ACT][ACT][AT]GCG[CT]A.	AML	0.0150224	ABOVE- 27(26.4mo)| BELOW- 38(12.17mo)	0.0171582	2.21534	overall_survival	mol_test_status_is_flt3 mutation negative	FIRE1KBup
FIRE1KB3p_843	TCGA_LIVER_DIS_K40_RNA_MIz13_[ACT]C[ACG]GATA[CT].	AML	0.0084202	ABOVE- 40(26.4mo)| BELOW- 27(7.62mo)	0.00977532	2.15363	overall_survival	race_is_WHITE	FIRE1KB3p
FIRE1KB3p_3339	TCGA_PARAGANGLIOMA_DIS_K40_RNA_MIz17_.C[AG][CT][AG]CAA.	AML	0.00371557	ABOVE- 38(27.4mo)| BELOW- 21(8.1mo)	0.00467513	2.55867	overall_survival	race_is_WHITE	FIRE1KB3p
FIRE1KB3p_1801	TCGA_COLON_DIS_K40_RNA_MIz15_[AGT][CG]GTA[AC][AGT]G[ACT]	AML	0.00154287	ABOVE- 29(26.4mo)| BELOW- 28(8.13mo)	0.00240076	2.82381	overall_survival	mol_test_status_is_flt3 mutation negative	FIRE1KB3p
FIRE1KB3p_1554	TCGA_PROSTATE_DIS_K40_RNA_MIz12_[AGT][AG]TAGAC[CT].	AML	0.00848489	ABOVE- 41(26.4mo)| BELOW- 23(8.08mo)	0.00980269	2.24605	overall_survival	race_is_WHITE	FIRE1KB3p
MSigDBGO_409	GO_CELLULAR_RESPONSE_TO_BIOTIC_STIMULUS	AML	0.0108085	ABOVE- 29(17.27mo)| BELOW- 31(31.5mo)	0.0139441	0.405069	overall_survival	SNV_DNMT3A_is_0	MSigDBGO
MSigDBGO_4608	GO_EXTRACELLULAR_MATRIX_STRUCTURAL_CONSTITUENT	AML	0.0147178	ABOVE- 19(56.87mo)| BELOW- 39(16.3mo)	0.0182697	2.65783	overall_survival	CNA_XRCC2_is_amp	MSigDBGO
MSigDBGO_592	GO_T_CELL_PROLIFERATION	AML	0.0107004	ABOVE- 28(17.27mo)| BELOW- 30(NAmo)	0.0137875	0.378979	overall_survival	SNV_DNMT3A_is_0	MSigDBGO
MSigDBGO_3092	GO_NEGATIVE_REGULATION_OF_IMMUNE_SYSTEM_PROCESS	AML	0.0109204	ABOVE- 34(17.27mo)| BELOW- 25(28.47mo)	0.0139131	0.39498	overall_survival	mol_test_status_is_flt3 mutation negative	MSigDBGO
TEISERp_686	TCGA_LIVER_DIS_K5_MINI6xISEQ10_RNA_MIz27_VSAACHNNNNNNHUUBB_((((.........))))	AML	0.000833732	ABOVE- 32(26.4mo)| BELOW- 24(7.17mo)	0.0013498	2.9577	overall_survival	mol_test_status_is_flt3 mutation negative	TEISERp
MSigDBGO_289	GO_INTRACELLULAR_PROTEIN_TRANSPORT	AML	0.0276858	ABOVE- 46(31.5mo)| BELOW- 54(12.2mo)	0.0300598	1.79743	overall_survival	SNV_NPM1_is_0	MSigDBGO
MSigDBMOT_350	PEA3_Q6	AML	0.0048822	ABOVE- 24(15.17mo)| BELOW- 32(NAmo)	0.00726481	0.340209	overall_survival	SNV_DNMT3A_is_0	MSigDBMOT
MSigDBGO_4019	GO_TRANSFERASE_COMPLEX	AML	0.0257515	ABOVE- 37(26.4mo)| BELOW- 49(12.2mo)	0.0290867	1.87575	overall_survival	mol_test_status_is_flt3 mutation negative	MSigDBGO
MSigDBGO_3629	GO_REGULATION_OF_CELLULAR_AMINO_ACID_METABOLIC_PROCESS	AML	0.0102446	ABOVE- 26(11.17mo)| BELOW- 34(32.43mo)	0.0125075	0.40954	overall_survival	SNV_NRAS_is_0	MSigDBGO
FIRE1KB3p_208	TCGA_ESOPHAGEAL_DIS_K45_RNA_MIz14_.A[AT]TGTGG.	AML	0.00689146	ABOVE- 36(26.4mo)| BELOW- 26(9.1mo)	0.0085658	2.31895	overall_survival	mol_test_status_is_flt3 mutation negative	FIRE1KB3p
KNOWNMOT_261	E2F1_5p_TTT[CG][CG]CG[CG]	AML	0.0212193	ABOVE- 41(27.4mo)| BELOW- 34(12.17mo)	0.0244444	1.98247	overall_survival	mol_test_status_is_flt3 mutation negative	KNOWNMOT
FIRE1KB3p_2292	TCGA_BREAST_DIS_K45_RNA_MIz29_[AGT]GTT[AT][AT][CG]G.	AML	0.0124012	ABOVE- 36(26.4mo)| BELOW- 28(12.2mo)	0.0149385	2.2205	overall_survival	mol_test_status_is_flt3 mutation negative	FIRE1KB3p
MSigDBGO_3764	GO_RESPONSE_TO_MOLECULE_OF_BACTERIAL_ORIGIN	AML	0.00153434	ABOVE- 27(12.17mo)| BELOW- 28(30.5mo)	0.0027334	0.317226	overall_survival	SNV_DNMT3A_is_0	MSigDBGO
FIRE1KB3p_4731	TCGA_HEAD_NECK_DIS_K40_RNA_MIz25_.G[GT]TG[CT][AG]A[AGT]	AML	0.0115496	ABOVE- 42(26.4mo)| BELOW- 29(8.1mo)	0.0132211	2.04013	overall_survival	race_is_WHITE	FIRE1KB3p
MSigDB_1017	REACTOME_CYTOKINE_SIGNALING_IN_IMMUNE_SYSTEM	AML	0.0220663	ABOVE- 45(12.2mo)| BELOW- 45(27.4mo)	0.0241761	0.541956	overall_survival	race_is_WHITE	MSigDB
MSigDBGO_724	GO_ADAPTIVE_IMMUNE_RESPONSE_BASED_ON_SOMATIC_RECOMBINATION_OF_IMMUNE_RECEPTORS_BUILT_FROM_IMMUNOGLOBULIN_SUPERFAMILY_DOMAINS	AML	0.00925774	ABOVE- 34(12.17mo)| BELOW- 27(30.5mo)	0.0111017	0.424434	overall_survival	race_is_WHITE	MSigDBGO
FIRE1KB3p_2178	TCGA_STOMACH_DIS_K45_RNA_MIz17_.AGTGGT[ACT][AGT]	AML	0.0163006	ABOVE- 49(25.37mo)| BELOW- 32(8.1mo)	0.0171877	1.90656	overall_survival	race_is_WHITE	FIRE1KB3p
MSigDBGO_2646	GO_POSITIVE_REGULATION_OF_CELL_CELL_ADHESION	AML	0.0261509	ABOVE- 31(19.33mo)| BELOW- 33(54.73mo)	0.0300604	0.453453	overall_survival	SNV_DNMT3A_is_0	MSigDBGO
MSigDBGO_2626	GO_POSITIVE_REGULATION_OF_CYTOKINE_PRODUCTION	AML	0.0290967	ABOVE- 36(17.27mo)| BELOW- 35(31.5mo)	0.0332247	0.492254	overall_survival	SNV_DNMT3A_is_0	MSigDBGO
FIRE1KB3p_3223	TCGA_RECTAL_DIS_K40_RNA_MIz14_.C[AC][AG]C[AG]TA.	AML	0.011382	ABOVE- 39(27.4mo)| BELOW- 25(8.1mo)	0.0130546	2.20346	overall_survival	race_is_WHITE	FIRE1KB3p
MSigDBGO_3977	GO_ACTIN_CYTOSKELETON	AML	0.0152412	ABOVE- 32(12.17mo)| BELOW- 28(54.73mo)	0.0176152	0.416301	overall_survival	SNV_DNMT3A_is_0	MSigDBGO
MSigDB_5198	REACTOME_DNA_REPLICATION_PRE_INITIATION	AML	0.0185959	ABOVE- 32(15.2mo)| BELOW- 33(32.43mo)	0.0238871	0.461401	overall_survival	SNV_NPM1_is_0	MSigDB
TEISERp_7	TCGA_LIVER_CON_LOG2R_bins10_bins_10_MINI6xISEQ12_RNA_MIz20_AAANHNADNNNANNUUU_((((.........))))	AML	0.0156195	ABOVE- 42(27.4mo)| BELOW- 21(8.1mo)	0.0182166	2.23764	overall_survival	race_is_WHITE	TEISERp
TEISERp_7	TCGA_LIVER_CON_LOG2R_bins10_bins_10_MINI6xISEQ14_RNA_MIz20_AAANHNADNNNANNUUU_((((.........))))	AML	0.0156195	ABOVE- 42(27.4mo)| BELOW- 21(8.1mo)	0.0182166	2.23764	overall_survival	race_is_WHITE	TEISERp
FIRE1KB3p_2310	TCGA_BREAST_DIS_K45_RNA_MIz22_[AGT]TA[ACG]GT[GT]C[ACT]	AML	0.0135489	ABOVE- 41(26.4mo)| BELOW- 26(8.1mo)	0.0153544	2.10647	overall_survival	race_is_WHITE	FIRE1KB3p
FIRE1KB3p_4640	TCGA_SARCOMA_DIS_K45_RNA_MIz17_.G[CGT]AT[GT]AC.	AML	0.00340724	ABOVE- 38(26.4mo)| BELOW- 20(8.07mo)	0.00443256	2.54331	overall_survival	race_is_WHITE	FIRE1KB3p
FIRE1KB3p_5159	TCGA_RECTAL_DIS_K40_RNA_MIz17_.T[ACT]CATCT.	AML	0.0170605	ABOVE- 43(26.4mo)| BELOW- 26(9.17mo)	0.0189394	2.06069	overall_survival	race_is_WHITE	FIRE1KB3p
MSigDB_985	REACTOME_DNA_REPLICATION	AML	0.0188806	ABOVE- 37(11.17mo)| BELOW- 28(27.4mo)	0.0224325	0.463622	overall_survival	sex_is_MALE	MSigDB
MSigDBGO_3507	GO_T_CELL_DIFFERENTIATION	AML	0.0105577	ABOVE- 28(17.27mo)| BELOW- 29(54.73mo)	0.0135507	0.376605	overall_survival	SNV_DNMT3A_is_0	MSigDBGO
FIRE1KB3p_475	TCGA_KIDNEY_DIS_K45_RNA_MIz16_.A[CG]CAGTT.	AML	0.0192119	ABOVE- 31(26.4mo)| BELOW- 37(12.17mo)	0.0221034	2.08107	overall_survival	mol_test_status_is_flt3 mutation negative	FIRE1KB3p
MSigDBGO_507	GO_I_KAPPAB_KINASE_NF_KAPPAB_SIGNALING	AML	0.0346235	ABOVE- 42(17.27mo)| BELOW- 39(30.5mo)	0.0374835	0.526607	overall_survival	SNV_NRAS_is_0	MSigDBGO
MSigDBGO_1770	GO_INNATE_IMMUNE_RESPONSE	AML	0.0237662	ABOVE- 37(17.27mo)| BELOW- 29(31.5mo)	0.0270717	0.469943	overall_survival	mol_test_status_is_flt3 mutation negative	MSigDBGO
MSigDBGO_899	GO_REGULATION_OF_INNATE_IMMUNE_RESPONSE	AML	0.0107044	ABOVE- 28(10.13mo)| BELOW- 33(31.5mo)	0.0131995	0.430551	overall_survival	SNV_NPM1_is_0	MSigDBGO
MSigDBGO_5392	GO_IMMUNE_RESPONSE_REGULATING_SIGNALING_PATHWAY	AML	0.0297269	ABOVE- 48(16.3mo)| BELOW- 54(31.5mo)	0.0326817	0.564251	overall_survival	SNV_DNMT3A_is_0	MSigDBGO
FIRE1KB3p_5221	TCGA_GLIOMA_DIS_K10_RNA_MIz25_.T[AG]GCAA[CG][ACT]	AML	0.00908258	ABOVE- 41(26.4mo)| BELOW- 21(8.6mo)	0.0109753	2.25983	overall_survival	race_is_WHITE	FIRE1KB3p
MSigDBGO_1179	GO_PATTERN_RECOGNITION_RECEPTOR_SIGNALING_PATHWAY	AML	0.0306578	ABOVE- 36(17.27mo)| BELOW- 37(31.5mo)	0.0330342	0.504215	overall_survival	SNV_NRAS_is_0	MSigDBGO
MSigDB_657	REACTOME_ORC1_REMOVAL_FROM_CHROMATIN	AML	0.0338361	ABOVE- 40(19.33mo)| BELOW- 34(56.87mo)	0.0375535	0.508028	overall_survival	race_is_WHITE	MSigDB
FIRE1KB3p_5776	TCGA_OVARIAN_DIS_K45_RNA_MIz12_.TT[CG]ATGC.	AML	0.00525039	ABOVE- 37(26.4mo)| BELOW- 22(8.1mo)	0.00667505	2.42412	overall_survival	race_is_WHITE	FIRE1KB3p
FIRE1KB3p_4310	TCGA_BLADDER_DIS_K45_RNA_MIz12_.CTT[CG][CG]AT.	AML	0.00735139	ABOVE- 39(26.4mo)| BELOW- 23(8.1mo)	0.00851016	2.25656	overall_survival	race_is_WHITE	FIRE1KB3p
FIRE1KB3p_3481	TCGA_KIDNEY_DIS_K45_RNA_MIz13_.CATT[AT][CG]G.	AML	0.0113537	ABOVE- 40(26.4mo)| BELOW- 25(8.1mo)	0.0132944	2.14202	overall_survival	race_is_WHITE	FIRE1KB3p
MSigDBGO_3537	GO_POSITIVE_REGULATION_OF_DEFENSE_RESPONSE	AML	0.00923138	ABOVE- 28(17.27mo)| BELOW- 28(NAmo)	0.0126454	0.365198	overall_survival	CNA_PTPRS_is_del	MSigDBGO
FIRE1KBup_49	TCGA_LIVER_DIS_K40_DNA_MIz19_.A[AT][ACT]A[CG]CG.	AML	0.00145623	ABOVE- 24(31.5mo)| BELOW- 30(12.17mo)	0.00230829	3.22112	overall_survival	mol_test_status_is_flt3 mutation negative	FIRE1KBup
FIRE1KBup_1244	TCGA_KIDNEY_DIS_K45_DNA_MIz15_.[CT]AA[AC]CG[ACG].	AML	0.0228728	ABOVE- 37(26.4mo)| BELOW- 41(12.17mo)	0.0258604	1.9181	overall_survival	mol_test_status_is_flt3 mutation negative	FIRE1KBup
MSigDB_5000	REACTOME_CLEC7A_DECTIN_1_SIGNALING	AML	0.0268587	ABOVE- 32(14.23mo)| BELOW- 33(56.87mo)	0.0299016	0.467787	overall_survival	SNV_NRAS_is_0	MSigDB
FIRE1KB3p_812	TCGA_KIDNEY_DIS_K45_RNA_MIz12_[ACT]AT[CG]G[AGT]GT[AGT]	AML	0.00811615	ABOVE- 40(27.4mo)| BELOW- 22(7.62mo)	0.00960038	2.24772	overall_survival	race_is_WHITE	FIRE1KB3p
FIRE1KB3p_3469	TCGA_PROSTATE_DIS_K40_RNA_MIz10_.CATTAAC.	AML	0.00903178	ABOVE- 38(26.4mo)| BELOW- 24(8.1mo)	0.0104406	2.24269	overall_survival	race_is_WHITE	FIRE1KB3p
MSigDBGO_3537	GO_POSITIVE_REGULATION_OF_DEFENSE_RESPONSE	AML	0.0288723	ABOVE- 40(14.23mo)| BELOW- 36(30.5mo)	0.0319669	0.51667	overall_survival	race_is_WHITE	MSigDBGO
MSigDBGO_1372	GO_DEFENSE_RESPONSE_TO_OTHER_ORGANISM	AML	0.0161118	ABOVE- 31(15.2mo)| BELOW- 29(32.43mo)	0.0187071	0.427023	overall_survival	race_is_WHITE	MSigDBGO
FIRE1KBup_168	TCGA_HEAD_NECK_DIS_K40_DNA_MIz36_[ACG][ACT][AT]T[AGT]CGC[ACG]	AML	0.0237349	ABOVE- 29(27.4mo)| BELOW- 39(12.17mo)	0.0283061	2.05939	overall_survival	mol_test_status_is_flt3 mutation negative	FIRE1KBup
FIRE1KB3p_1791	TCGA_MELANOMA_DIS_K40_RNA_MIz19_[AGT][CG]G[AG]TAAA.	AML	0.0148462	ABOVE- 42(26.4mo)| BELOW- 25(8.1mo)	0.0166645	2.08063	overall_survival	race_is_WHITE	FIRE1KB3p
MSigDB_4643	REACTOME_REGULATION_OF_ACTIN_DYNAMICS_FOR_PHAGOCYTIC_CUP_FORMATION	AML	0.00659717	ABOVE- 30(15.2mo)| BELOW- 23(NAmo)	0.0108541	0.275116	overall_survival	SNV_NRAS_is_0	MSigDB
FIRE1KB3p_1768	TCGA_HEAD_NECK_DIS_K40_RNA_MIz11_[AGT][CG]C[CG][AG]TAT.	AML	0.00625464	ABOVE- 37(27.4mo)| BELOW- 22(8.1mo)	0.00771566	2.39112	overall_survival	race_is_WHITE	FIRE1KB3p
FIRE1KB3p_2780	TCGA_BREAST_DIS_K45_RNA_MIz33_[AT][CG][CGT]AT[GT]AC[ACT]	AML	0.0101945	ABOVE- 38(26.4mo)| BELOW- 25(7.62mo)	0.0115212	2.19093	overall_survival	race_is_WHITE	FIRE1KB3p
MSigDB_4641	REACTOME_FCGAMMA_RECEPTOR_FCGR_DEPENDENT_PHAGOCYTOSIS	AML	0.000577404	ABOVE- 25(17.27mo)| BELOW- 27(NAmo)	0.00180641	0.202296	overall_survival	SNV_DNMT3A_is_0	MSigDB
FIRE1KB3p_945	TCGA_THYMOMA_DIS_K45_RNA_MIz14_[ACT]CT[CG]TGTA.	AML	0.0151751	ABOVE- 42(25.37mo)| BELOW- 27(8.1mo)	0.0165129	2.03049	overall_survival	race_is_WHITE	FIRE1KB3p
FIRE1KB3p_3362	TCGA_COLON_DIS_K40_RNA_MIz10_.CAGTAGT.	AML	0.00776959	ABOVE- 37(24.37mo)| BELOW- 26(8.07mo)	0.00901634	2.18188	overall_survival	race_is_WHITE	FIRE1KB3p
TEISERp_620	TCGA_BREAST_DIS_K45_KMERSTEMISEQ12_RNA_MIz15_UUAGNNNUNNNNYURR_((((........))))	AML	0.000932707	ABOVE- 30(27.4mo)| BELOW- 24(9.17mo)	0.00156206	3.07372	overall_survival	mol_test_status_is_flt3 mutation negative	TEISERp
TEISERp_539	TCGA_LIVER_DIS_K5_MINI6xISEQ12_RNA_MIz21_UAUNUNNANNWHNNRNRUR_(((((.........)))))	AML	0.016451	ABOVE- 41(26.4mo)| BELOW- 31(8.08mo)	0.0185499	1.97579	overall_survival	race_is_WHITE	TEISERp
TEISERp_539	TCGA_LIVER_DIS_K5_MINI6xISEQ14_RNA_MIz21_UAUNUNNANNWHNNRNRUR_(((((.........)))))	AML	0.016451	ABOVE- 41(26.4mo)| BELOW- 31(8.08mo)	0.0185499	1.97579	overall_survival	race_is_WHITE	TEISERp
FIRE1KB3p_4639	TCGA_GBM_DIS_K45_RNA_MIz21_.G[CGT]AT[CGT]AC.	AML	0.0158251	ABOVE- 43(26.4mo)| BELOW- 24(8.1mo)	0.0180605	2.06245	overall_survival	race_is_WHITE	FIRE1KB3p
MSigDBGO_631	GO_REGULATION_OF_DEFENSE_RESPONSE	AML	0.0168277	ABOVE- 33(12.17mo)| BELOW- 30(28.47mo)	0.0197049	0.460486	overall_survival	SNV_NPM1_is_0	MSigDBGO
FIRE1KB3p_2467	TCGA_MELANOMA_DIS_K40_RNA_MIz19_[AGT]TGTCTA[CGT].	AML	0.0110641	ABOVE- 40(26.4mo)| BELOW- 22(8.1mo)	0.0127765	2.21129	overall_survival	race_is_WHITE	FIRE1KB3p
MSigDBGO_396	GO_REGULATION_OF_HYDROLASE_ACTIVITY	AML	0.012921	ABOVE- 29(14.23mo)| BELOW- 29(NAmo)	0.0157374	0.411612	overall_survival	SNV_DNMT3A_is_0	MSigDBGO
MSigDBGO_1841	GO_REGULATION_OF_RESPONSE_TO_STRESS	AML	0.014951	ABOVE- 35(11.17mo)| BELOW- 24(31.5mo)	0.017869	0.424625	overall_survival	sex_is_MALE	MSigDBGO
FIRE1KB3p_1098	TCGA_THYMOMA_DIS_K45_RNA_MIz14_[ACT]T[AC]ACAAG.	AML	0.0160389	ABOVE- 42(24.37mo)| BELOW- 28(8.1mo)	0.0175879	1.99939	overall_survival	race_is_WHITE	FIRE1KB3p
MSigDB_4553	REACTOME_TOLL_LIKE_RECEPTOR_CASCADES	AML	0.0269311	ABOVE- 29(17.27mo)| BELOW- 35(46.7mo)	0.0304147	0.468829	overall_survival	SNV_DNMT3A_is_0	MSigDB
FIRE1KB3p_4762	TCGA_BREAST_DIS_K10_RNA_MIz17_.GTA[CG]ACT.	AML	0.00341959	ABOVE- 36(26.4mo)| BELOW- 21(8.1mo)	0.0045435	2.50732	overall_survival	race_is_WHITE	FIRE1KB3p
FIRE1KB3p_2798	TCGA_GLIOMA_DIS_K45_RNA_MIz19_.[AT][CG]GTAG[CT][AGT]	AML	0.0228482	ABOVE- 47(26.4mo)| BELOW- 28(8.1mo)	0.024362	1.92689	overall_survival	race_is_WHITE	FIRE1KB3p
FIRE1KB3p_5628	TCGA_RECTAL_DIS_K40_RNA_MIz20_.T.GC[GT][AC]A.	AML	0.0172677	ABOVE- 44(26.4mo)| BELOW- 24(8.1mo)	0.0193723	2.03163	overall_survival	race_is_WHITE	FIRE1KB3p
TEISERp_640	TCGA_LIVER_DIS_K40_MINI6xISEQ12_RNA_MIz14_UUNAANNNNHNNUUUNRR_(((((........)))))	AML	0.027128	ABOVE- 45(27.4mo)| BELOW- 37(12.17mo)	0.0294712	1.85841	overall_survival	SNV_DNMT3A_is_0	TEISERp
TEISERp_640	TCGA_LIVER_DIS_K40_MINI6xISEQ14_RNA_MIz14_UUNAANNNNHNNUUUNRR_(((((........)))))	AML	0.027128	ABOVE- 45(27.4mo)| BELOW- 37(12.17mo)	0.0294712	1.85841	overall_survival	SNV_DNMT3A_is_0	TEISERp
MSigDBGO_3358	GO_POSITIVE_REGULATION_OF_IMMUNE_RESPONSE	AML	0.0364257	ABOVE- 39(19.23mo)| BELOW- 42(30.5mo)	0.0409733	0.535989	overall_survival	SNV_DNMT3A_is_0	MSigDBGO
MSigDBGO_3443	GO_RESPONSE_TO_TUMOR_NECROSIS_FACTOR	AML	0.0179255	ABOVE- 28(12.17mo)| BELOW- 35(30.5mo)	0.0205129	0.464642	overall_survival	SNV_NRAS_is_0	MSigDBGO
MSigDBGO_1872	GO_POSITIVE_REGULATION_OF_CELL_ACTIVATION	AML	0.0404233	ABOVE- 39(19.23mo)| BELOW- 38(31.5mo)	0.0444021	0.526615	overall_survival	SNV_DNMT3A_is_0	MSigDBGO
FIRE1KB3p_481	TCGA_COLON_DIS_K40_RNA_MIz22_.[ACG]CATTC[CGT][AGT]	AML	0.0252193	ABOVE- 47(26.4mo)| BELOW- 26(9.17mo)	0.0273681	1.94403	overall_survival	race_is_WHITE	FIRE1KB3p
FIRE1KB3p_1820	TCGA_RECTAL_DIS_K40_RNA_MIz14_[AGT]C[GT]A[AT]C[ACG]A.	AML	0.0111602	ABOVE- 36(26.4mo)| BELOW- 25(12.17mo)	0.0126544	2.22768	overall_survival	race_is_WHITE	FIRE1KB3p
TEISERp_162	TCGA_LIVER_DIS_K40_MINI6xISEQ14_RNA_MIz16_AUNUUNUDNNNNNRRNRU_(((((........)))))	AML	0.0057687	ABOVE- 30(28.47mo)| BELOW- 26(7.17mo)	0.00717952	2.56977	overall_survival	mol_test_status_is_flt3 mutation negative	TEISERp
MSigDBGO_9216	GO_DNA_BINDING_TRANSCRIPTION_FACTOR_ACTIVITY	AML	0.0026292	ABOVE- 29(17.23mo)| BELOW- 28(6.13mo)	0.00349681	2.46587	overall_survival	age_groups_is_above_60	MSigDBGO
FIRE1KB3p_5259	TCGA_STOMACH_DIS_K10_RNA_MIz25_.TAGTGC..	AML	0.0207336	ABOVE- 45(26.4mo)| BELOW- 25(8.1mo)	0.0223239	1.98428	overall_survival	race_is_WHITE	FIRE1KB3p
MSigDBGO_3232	GO_RESPONSE_TO_CYTOKINE	AML	0.00575713	ABOVE- 28(9.1mo)| BELOW- 27(31.5mo)	0.00730242	0.372068	overall_survival	sex_is_MALE	MSigDBGO
TEISERp_526	TCGA_BREAST_DIS_K10_KMERSTEMISEQ14_RNA_MIz23_UAGUNHNNUNNRYUR_((((.......))))	AML	0.00500084	ABOVE- 32(27.4mo)| BELOW- 26(8.1mo)	0.00618383	2.37905	overall_survival	race_is_WHITE	TEISERp
TEISERp_526	TCGA_BREAST_DIS_K10_KMERSTEMISEQ12_RNA_MIz23_UAGUNHNNUNNRYUR_((((.......))))	AML	0.00500084	ABOVE- 32(27.4mo)| BELOW- 26(8.1mo)	0.00618383	2.37905	overall_survival	race_is_WHITE	TEISERp
FIRE1KB3p_1862	TCGA_PARAGANGLIOMA_DIS_K40_RNA_MIz14_[AGT]CTA[CT][AC]C[AT][AT]	AML	0.0158504	ABOVE- 38(26.4mo)| BELOW- 28(8.1mo)	0.0174246	2.05701	overall_survival	race_is_WHITE	FIRE1KB3p
TEISERp_270	TCGA_BREAST_CON_LOG2R_bins10_bins_10_MINI6xISEQ12_RNA_MIz28_DNAUUNUNUNNNRUNN_((((........))))	AML	0.0031063	ABOVE- 27(16.3mo)| BELOW- 30(6.13mo)	0.00378381	2.45869	overall_survival	age_groups_is_above_60	TEISERp
MSigDBGO_93	GO_REGULATION_OF_LEUKOCYTE_PROLIFERATION	AML	0.00340287	ABOVE- 25(14.23mo)| BELOW- 28(NAmo)	0.00533813	0.316121	overall_survival	SNV_DNMT3A_is_0	MSigDBGO
MSigDBGO_1077	GO_CYTOKINE_PRODUCTION	AML	0.037632	ABOVE- 38(17.27mo)| BELOW- 47(31.5mo)	0.0413888	0.547116	overall_survival	SNV_DNMT3A_is_0	MSigDBGO
FIRE1KBup_1245	TCGA_RECTAL_DIS_K5_DNA_MIz30_.[CT].AACG[AT][ACT]	AML	0.00863241	ABOVE- 28(27.4mo)| BELOW- 30(12.17mo)	0.0110616	2.37298	overall_survival	mol_test_status_is_flt3 mutation negative	FIRE1KBup
MSigDBGO_409	GO_CELLULAR_RESPONSE_TO_BIOTIC_STIMULUS	AML	0.0315099	ABOVE- 42(15.2mo)| BELOW- 34(27.4mo)	0.0339629	0.525654	overall_survival	race_is_WHITE	MSigDBGO
MSigDBGO_5362	GO_FC_RECEPTOR_MEDIATED_STIMULATORY_SIGNALING_PATHWAY	AML	0.000838024	ABOVE- 26(19.23mo)| BELOW- 25(NAmo)	0.00268561	0.188352	overall_survival	CNA_PTPRS_is_del	MSigDBGO
MSigDBGO_4665	GO_HORMONE_ACTIVITY	AML	0.0387308	ABOVE- 26(46.73mo)| BELOW- 35(25.37mo)	0.0436552	2.21099	overall_survival	age_groups_is_between_30_and_60	MSigDBGO
MSigDBGO_3232	GO_RESPONSE_TO_CYTOKINE	AML	0.0289509	ABOVE- 52(12.2mo)| BELOW- 46(26.4mo)	0.0310867	0.568624	overall_survival	race_is_WHITE	MSigDBGO
MSigDB_5000	REACTOME_CLEC7A_DECTIN_1_SIGNALING	AML	0.0347693	ABOVE- 35(14.23mo)| BELOW- 33(46.7mo)	0.0384509	0.496648	overall_survival	race_is_WHITE	MSigDB
FIRE1KB3p_2240	TCGA_THYMOMA_DIS_K45_RNA_MIz31_[AGT][GT][AT]TCT[AG]C[ACT]	AML	0.0215248	ABOVE- 45(26.4mo)| BELOW- 32(9.17mo)	0.0230315	1.88833	overall_survival	race_is_WHITE	FIRE1KB3p
FIRE1KB3p_4235	TCGA_SARCOMA_DIS_K45_RNA_MIz10_.[CT]G[CG]T[AC]GT[AGT]	AML	0.00749279	ABOVE- 37(25.37mo)| BELOW- 22(8.6mo)	0.00913573	2.29654	overall_survival	race_is_WHITE	FIRE1KB3p
TEISERp_336	TCGA_BREAST_DIS_K10_KMERSTEMISEQ14_RNA_MIz21_GUUGHNNANNNYRRY_((((.......))))	AML	0.0148206	ABOVE- 38(26.4mo)| BELOW- 26(8.1mo)	0.0163126	2.09739	overall_survival	race_is_WHITE	TEISERp
TEISERp_336	TCGA_BREAST_DIS_K10_KMERSTEMISEQ12_RNA_MIz22_GUUGHNNANNNYRRY_((((.......))))	AML	0.0148206	ABOVE- 38(26.4mo)| BELOW- 26(8.1mo)	0.0163126	2.09739	overall_survival	race_is_WHITE	TEISERp
FIRE1KB3p_4006	TCGA_THYMOMA_DIS_K45_RNA_MIz22_.[CGT]TTCATC.	AML	0.0296167	ABOVE- 46(25.37mo)| BELOW- 31(8.1mo)	0.0311291	1.8862	overall_survival	race_is_WHITE	FIRE1KB3p
FIRE1KB3p_4707	TCGA_LIVER_DIS_K5_RNA_MIz38_.GGTAC[ACT][GT][ACT]	AML	0.0226375	ABOVE- 43(26.4mo)| BELOW- 32(9.1mo)	0.0245874	1.9063	overall_survival	race_is_WHITE	FIRE1KB3p
MSigDBGO_3538	GO_PHAGOCYTOSIS	AML	0.025882	ABOVE- 33(12.2mo)| BELOW- 32(28.47mo)	0.0293138	0.483867	overall_survival	SNV_NPM1_is_0	MSigDBGO
FIRE1KB3p_5288	TCGA_PROSTATE_DIS_K40_RNA_MIz17_.TAT[AT]ACC.	AML	0.00540421	ABOVE- 31(26.4mo)| BELOW- 25(9.17mo)	0.00704024	2.5076	overall_survival	mol_test_status_is_flt3 mutation negative	FIRE1KB3p
MSigDBGO_566	GO_TRANSLATIONAL_INITIATION	AML	0.0321363	ABOVE- 51(30.5mo)| BELOW- 44(16.3mo)	0.0346434	1.76749	overall_survival	SNV_DNMT3A_is_0	MSigDBGO
FIRE1KB3p_1940	TCGA_STOMACH_DIS_K45_RNA_MIz23_[AGT]GAAG[AG][CT]A[ACT]	AML	0.0199844	ABOVE- 42(26.4mo)| BELOW- 27(8.08mo)	0.0221545	1.98529	overall_survival	race_is_WHITE	FIRE1KB3p
FIRE1KB3p_5133	TCGA_MELANOMA_DIS_K40_RNA_MIz16_.TA[CGT][AG]GAC[AT]	AML	0.0142006	ABOVE- 39(26.4mo)| BELOW- 24(8.1mo)	0.0161115	2.11811	overall_survival	race_is_WHITE	FIRE1KB3p
FIRE1KB3p_2983	TCGA_COLON_DIS_K40_RNA_MIz13_.ATGTAAC.	AML	0.0208877	ABOVE- 44(26.4mo)| BELOW- 29(8.1mo)	0.0225255	1.9259	overall_survival	race_is_WHITE	FIRE1KB3p
TEISERp_541	TCGA_BREAST_DIS_K45_MINI6xISEQ14_RNA_MIz17_UAUUUNNNNNNNNNRRRUR_(((((.........)))))	AML	0.00242574	ABOVE- 29(26.4mo)| BELOW- 26(9.1mo)	0.00343831	2.61218	overall_survival	mol_test_status_is_flt3 mutation negative	TEISERp
TEISERp_541	TCGA_LIVER_DIS_K40_MINI6xISEQ14_RNA_MIz14_UAUUUNNNNNNNNNRRRUR_(((((.........)))))	AML	0.00242574	ABOVE- 29(26.4mo)| BELOW- 26(9.1mo)	0.00343831	2.61218	overall_survival	mol_test_status_is_flt3 mutation negative	TEISERp
MSigDBGO_1179	GO_PATTERN_RECOGNITION_RECEPTOR_SIGNALING_PATHWAY	AML	0.0090098	ABOVE- 27(19.23mo)| BELOW- 27(NAmo)	0.0117941	0.360813	overall_survival	CNA_PTPRS_is_del	MSigDBGO
MSigDBGO_1179	GO_PATTERN_RECOGNITION_RECEPTOR_SIGNALING_PATHWAY	AML	0.0301004	ABOVE- 38(16.3mo)| BELOW- 34(31.5mo)	0.0325893	0.51636	overall_survival	race_is_WHITE	MSigDBGO
FIRE1KB3p_445	TCGA_PROSTATE_CON_LOG2R_bins25_RNA_MIz13_[ACG]ATAA[CG][CT]C[ACT]	AML	0.0141373	ABOVE- 39(27.4mo)| BELOW- 21(8.1mo)	0.0161176	2.22711	overall_survival	race_is_WHITE	FIRE1KB3p
FIRE1KB3p_3007	TCGA_RECTAL_DIS_K40_RNA_MIz18_.ATGT[CT][ACG]C.	AML	0.0227754	ABOVE- 43(26.4mo)| BELOW- 24(8.1mo)	0.0255461	2.01751	overall_survival	race_is_WHITE	FIRE1KB3p
MSigDBGO_2258	GO_ACTIVATION_OF_IMMUNE_RESPONSE	AML	0.0262474	ABOVE- 33(12.17mo)| BELOW- 40(26.4mo)	0.0294602	0.519935	overall_survival	SNV_NPM1_is_0	MSigDBGO
MSigDBGO_2469	GO_COENZYME_METABOLIC_PROCESS	AML	0.0121297	ABOVE- 27(10.13mo)| BELOW- 32(46.7mo)	0.0147733	0.440224	overall_survival	SNV_NRAS_is_0	MSigDBGO
TEISERp_615	TCGA_BREAST_DIS_K10_MINI6xISEQ12_RNA_MIz19_UUAANNUDNNNNNNUURR_(((((........)))))	AML	0.0210838	ABOVE- 38(27.4mo)| BELOW- 25(12.17mo)	0.0224546	2.10961	overall_survival	race_is_WHITE	TEISERp
FIRE1KB3p_4995	TCGA_LUNG_SQ_DIS_K45_RNA_MIz8_.TAACA[CT]C[ACT]	AML	0.0121275	ABOVE- 39(26.4mo)| BELOW- 22(8.1mo)	0.0136685	2.18143	overall_survival	race_is_WHITE	FIRE1KB3p
MSigDBGO_874	GO_REGULATION_OF_IMMUNE_RESPONSE	AML	0.0373125	ABOVE- 43(17.27mo)| BELOW- 46(30.5mo)	0.0408746	0.557974	overall_survival	SNV_DNMT3A_is_0	MSigDBGO
TEISERp_293	TCGA_LIVER_DIS_K40_MINI6xISEQ14_RNA_MIz13_GAAANNANNNNNUUUY_((((........))))	AML	0.0208071	ABOVE- 28(27.4mo)| BELOW- 33(9.1mo)	0.0236698	2.17888	overall_survival	mol_test_status_is_flt3 mutation negative	TEISERp
MSigDBMOT_350	PEA3_Q6	AML	0.0431484	ABOVE- 32(17.23mo)| BELOW- 34(NAmo)	0.0482681	0.49243	overall_survival	SNV_NRAS_is_0	MSigDBMOT
FIRE1KB3p_3270	TCGA_THYROID_DIS_K40_RNA_MIz15_.C[ACG]TTAAC.	AML	0.00908713	ABOVE- 35(26.4mo)| BELOW- 24(9.1mo)	0.0102566	2.26122	overall_survival	race_is_WHITE	FIRE1KB3p
FIRE1KB3p_640	TCGA_OVARIAN_DIS_K45_RNA_MIz11_.ACTACA[AG].	AML	0.0150229	ABOVE- 33(26.4mo)| BELOW- 31(12.17mo)	0.0179491	2.07707	overall_survival	mol_test_status_is_flt3 mutation negative	FIRE1KB3p
FIRE1KB3p_5010	TCGA_PARAGANGLIOMA_DIS_K40_RNA_MIz22_.TA[ACG][CT]GG[GT].	AML	0.0126166	ABOVE- 34(24.37mo)| BELOW- 26(12.17mo)	0.0139536	2.21543	overall_survival	mol_test_status_is_flt3 mutation negative	FIRE1KB3p
TEISERp_519	TCGA_BREAST_DIS_K45_KMERSTEMISEQ12_RNA_MIz15_UAAGNDNUNNNNYUUR_((((........))))	AML	0.0132747	ABOVE- 39(20.3mo)| BELOW- 24(8.1mo)	0.0149021	2.10346	overall_survival	race_is_WHITE	TEISERp
TEISERp_519	TCGA_BREAST_DIS_K10_KMERSTEMISEQ14_RNA_MIz24_UAAGNDNUNNNNYUUR_((((........))))	AML	0.0132747	ABOVE- 39(20.3mo)| BELOW- 24(8.1mo)	0.0149021	2.10346	overall_survival	race_is_WHITE	TEISERp
FIRE1KB3p_2581	TCGA_PARAGANGLIOMA_DIS_K40_RNA_MIz13_[AT][ACT]TC[AG]TC[ACG][AGT]	AML	0.014755	ABOVE- 39(26.4mo)| BELOW- 24(8.1mo)	0.0168585	2.10222	overall_survival	race_is_WHITE	FIRE1KB3p
FIRE1KBup_736	TCGA_UTERINE_ENDOMETRIAL_DIS_K45_DNA_MIz17_.[AT]AA[AG]CG[AC].	AML	0.0136424	ABOVE- 28(27.4mo)| BELOW- 32(12.17mo)	0.0164788	2.21029	overall_survival	mol_test_status_is_flt3 mutation negative	FIRE1KBup
FIRE1KB3p_1843	TCGA_PROSTATE_DIS_K40_RNA_MIz23_[AGT][CGT]TA[AC]C[CG]A.	AML	0.00862565	ABOVE- 33(27.4mo)| BELOW- 24(10.13mo)	0.0108279	2.383	overall_survival	mol_test_status_is_flt3 mutation negative	FIRE1KB3p
FIRE1KB3p_2240	TCGA_THYMOMA_DIS_K45_RNA_MIz31_[AGT][GT][AT]TCT[AG]C[ACT]	AML	0.000923171	ABOVE- 30(26.4mo)| BELOW- 23(10.13mo)	0.00148728	2.93239	overall_survival	mol_test_status_is_flt3 mutation negative	FIRE1KB3p
TEISERp_512	TCGA_LIVER_CON_LOG2R_bins10_ORIG_RNA_MIz23_SNCNBNNSBVNNNNNGNBH_(((((........))))).	AML	0.0108704	ABOVE- 38(7.13mo)| BELOW- 26(17.23mo)	0.0130575	0.48298	overall_survival	age_groups_is_above_60	TEISERp
FIRE1KB3p_704	TCGA_SARCOMA_DIS_K45_RNA_MIz12_[ACT]ACTA[CG]TG.	AML	0.0137166	ABOVE- 37(27.4mo)| BELOW- 24(8.1mo)	0.0159264	2.16689	overall_survival	race_is_WHITE	FIRE1KB3p
FIRE1KB3p_4889	TCGA_KIDNEY_DIS_K45_RNA_MIz18_.[GT]GAG[AG]TA.	AML	0.0186381	ABOVE- 40(26.4mo)| BELOW- 24(8.1mo)	0.0207402	2.06873	overall_survival	race_is_WHITE	FIRE1KB3p
MSigDBGO_1078	GO_TOLL_LIKE_RECEPTOR_SIGNALING_PATHWAY	AML	0.0029321	ABOVE- 26(17.27mo)| BELOW- 26(NAmo)	0.00486049	0.30608	overall_survival	SNV_DNMT3A_is_0	MSigDBGO
MSigDB_741	REACTOME_CDK_MEDIATED_PHOSPHORYLATION_AND_REMOVAL_OF_CDC6	AML	0.034395	ABOVE- 38(14.72mo)| BELOW- 30(32.43mo)	0.0378161	0.50366	overall_survival	race_is_WHITE	MSigDB
FIRE1KB3p_1539	TCGA_BREAST_DIS_K45_RNA_MIz17_[AGT][AG]CAACTT[ACT]	AML	0.0191058	ABOVE- 40(24.37mo)| BELOW- 27(8.1mo)	0.0209688	2.00246	overall_survival	race_is_WHITE	FIRE1KB3p
FIRE1KB3p_3076	TCGA_SARCOMA_DIS_K45_RNA_MIz18_[AT]T[CT][CG]CTAA.	AML	0.00517296	ABOVE- 30(26.4mo)| BELOW- 25(7.17mo)	0.00698254	2.53604	overall_survival	mol_test_status_is_flt3 mutation negative	FIRE1KB3p
FIRE1KB3p_663	TCGA_PROSTATE_DIS_K5_RNA_MIz57_[ACT]AC[CG][AT]A[CG]T.	AML	0.0264205	ABOVE- 43(26.4mo)| BELOW- 27(8.6mo)	0.0283016	1.94662	overall_survival	race_is_WHITE	FIRE1KB3p
MSigDBGO_4128	GO_CYTOSOLIC_LARGE_RIBOSOMAL_SUBUNIT	AML	0.0433102	ABOVE- 38(32.43mo)| BELOW- 33(16.3mo)	0.0466807	1.93268	overall_survival	SNV_NPM1_is_0	MSigDBGO
MSigDB_992	REACTOME_HIV_INFECTION	AML	0.0306495	ABOVE- 37(10.2mo)| BELOW- 30(31.5mo)	0.0338144	0.500789	overall_survival	sex_is_MALE	MSigDB
TEISERp_50	TCGA_LIVER_DIS_K5_MINI6xISEQ12_RNA_MIz20_AAUGNNNNNUBNNYRUU_((((.........))))	AML	0.000498962	ABOVE- 28(27.4mo)| BELOW- 24(7.17mo)	0.000888569	3.19741	overall_survival	mol_test_status_is_flt3 mutation negative	TEISERp
FIRE1KB3p_4721	TCGA_SARCOMA_DIS_K45_RNA_MIz11_.G[GT]GATTA.	AML	0.0202037	ABOVE- 41(26.4mo)| BELOW- 28(8.1mo)	0.0222474	1.96115	overall_survival	race_is_WHITE	FIRE1KB3p
FIRE1KB3p_4759	TCGA_KIDNEY_DIS_K45_RNA_MIz14_.GT[AC]GAAA.	AML	0.00282685	ABOVE- 30(26.4mo)| BELOW- 24(9.1mo)	0.00404312	2.65896	overall_survival	mol_test_status_is_flt3 mutation negative	FIRE1KB3p
FIRE1KB3p_3687	TCGA_BLADDER_DIS_K45_RNA_MIz31_.[CG][ACT]ATGC[AG].	AML	0.022823	ABOVE- 44(26.4mo)| BELOW- 27(9.17mo)	0.0254104	1.93021	overall_survival	race_is_WHITE	FIRE1KB3p
MSigDBGO_3358	GO_POSITIVE_REGULATION_OF_IMMUNE_RESPONSE	AML	0.0159668	ABOVE- 30(11.17mo)| BELOW- 28(31.5mo)	0.0190849	0.437584	overall_survival	sex_is_MALE	MSigDBGO
TEISERp_532	TCGA_LIVER_CON_LOG2R_bins10_bins_10_MINI6xISEQ14_RNA_MIz17_UANAUUNNHNNNUNUR_((((........))))	AML	0.000953759	ABOVE- 27(27.4mo)| BELOW- 25(9.17mo)	0.00151817	3.17595	overall_survival	mol_test_status_is_flt3 mutation negative	TEISERp
MSigDBGO_1770	GO_INNATE_IMMUNE_RESPONSE	AML	0.0073017	ABOVE- 26(12.17mo)| BELOW- 28(31.5mo)	0.00939701	0.377033	overall_survival	sex_is_MALE	MSigDBGO
MSigDBGO_7423	GO_PROCESS_UTILIZING_AUTOPHAGIC_MECHANISM	AML	0.040576	ABOVE- 39(19.23mo)| BELOW- 35(32.43mo)	0.0441224	0.528487	overall_survival	CNA_PTPRS_is_del	MSigDBGO
TEISERp_260	TCGA_LIVER_DIS_K40_MINI6xISEQ14_RNA_MIz20_DGAAWDNNNUUUYN_((((......))))	AML	0.0065181	ABOVE- 25(16.17mo)| BELOW- 33(6.13mo)	0.00767901	2.27926	overall_survival	age_groups_is_above_60	TEISERp
FIRE1KB3p_1053	TCGA_STOMACH_DIS_K45_RNA_MIz9_[ACT][GT]AC[AGT]TGC[ACT]	AML	0.0160106	ABOVE- 40(26.4mo)| BELOW- 20(8.1mo)	0.0183273	2.18255	overall_survival	race_is_WHITE	FIRE1KB3p
FIRE1KB3p_3384	TCGA_SARCOMA_DIS_K45_RNA_MIz7_.C[AG]TTAAC.	AML	0.0164007	ABOVE- 38(26.4mo)| BELOW- 24(8.1mo)	0.0177846	2.10372	overall_survival	race_is_WHITE	FIRE1KB3p
FIRE1KB3p_3196	TCGA_MELANOMA_DIS_K40_RNA_MIz29_.CAAT[CT]A[AC].	AML	0.0259384	ABOVE- 49(26.4mo)| BELOW- 33(8.1mo)	0.0277511	1.81692	overall_survival	race_is_WHITE	FIRE1KB3p
MSigDBGO_1252	GO_POSITIVE_REGULATION_OF_CATALYTIC_ACTIVITY	AML	0.0265724	ABOVE- 53(14.23mo)| BELOW- 51(27.4mo)	0.028153	0.583581	overall_survival	race_is_WHITE	MSigDBGO
MSigDBMOT_503	TTGCACT_MIR130A_MIR301_MIR130B	AML	0.0151801	ABOVE- 33(27.4mo)| BELOW- 26(12.17mo)	0.0173606	2.21555	overall_survival	mol_test_status_is_flt3 mutation negative	MSigDBMOT
MSigDBGO_585	GO_CYTOKINE_MEDIATED_SIGNALING_PATHWAY	AML	0.0333518	ABOVE- 48(12.2mo)| BELOW- 45(26.4mo)	0.0357286	0.569196	overall_survival	race_is_WHITE	MSigDBGO
TEISERp_61	TCGA_BREAST_DIS_K10_MINI6xISEQ12_RNA_MIz36_ACANNDNNNNUGU_((((.....))))	AML	0.00405752	ABOVE- 27(16.3mo)| BELOW- 28(7.13mo)	0.00482251	2.48995	overall_survival	age_groups_is_above_60	TEISERp
FIRE1KB3p_3162	TCGA_ESOPHAGEAL_DIS_K45_RNA_MIz10_.CA[AG]TA[AC]G[ACT]	AML	0.0199164	ABOVE- 39(27.4mo)| BELOW- 29(8.6mo)	0.022187	1.96657	overall_survival	race_is_WHITE	FIRE1KB3p
FIRE1KB3p_687	TCGA_ESOPHAGEAL_DIS_K45_RNA_MIz18_[ACT][ACG]GT[GT]TCT.	AML	0.0233963	ABOVE- 44(25.37mo)| BELOW- 27(8.08mo)	0.02529	1.92094	overall_survival	race_is_WHITE	FIRE1KB3p
MSigDB_5341	REACTOME_REGULATION_OF_RUNX3_EXPRESSION_AND_ACTIVITY	AML	0.0441979	ABOVE- 38(13.22mo)| BELOW- 34(27.4mo)	0.0467737	0.523868	overall_survival	SNV_NRAS_is_0	MSigDB
FIRE1KB3p_4864	TCGA_STOMACH_DIS_K45_RNA_MIz11_.GTC[GT]AA[AC].	AML	0.0111282	ABOVE- 36(26.4mo)| BELOW- 23(8.1mo)	0.0129834	2.2108	overall_survival	race_is_WHITE	FIRE1KB3p
MSigDBGO_7075	GO_REGULATION_OF_LYMPHOCYTE_ACTIVATION	AML	0.0432618	ABOVE- 45(17.27mo)| BELOW- 43(30.5mo)	0.0474233	0.562536	overall_survival	SNV_DNMT3A_is_0	MSigDBGO
FIRE1KB3p_3756	TCGA_THYROID_DIS_K40_RNA_MIz11_.[CG]CTAAAG.	AML	0.0140117	ABOVE- 37(25.37mo)| BELOW- 26(8.08mo)	0.0154427	2.06674	overall_survival	race_is_WHITE	FIRE1KB3p
MSigDB_5198	REACTOME_DNA_REPLICATION_PRE_INITIATION	AML	0.00727886	ABOVE- 29(10.2mo)| BELOW- 24(NAmo)	0.00997141	0.361503	overall_survival	sex_is_MALE	MSigDB
FIRE1KB3p_2991	TCGA_PROSTATE_DIS_K40_RNA_MIz23_.ATGT[AG]G[CT].	AML	0.0013762	ABOVE- 29(16.17mo)| BELOW- 24(6.13mo)	0.00175689	2.75972	overall_survival	age_groups_is_above_60	FIRE1KB3p
FIRE1KB3p_351	TCGA_PANCREATIC_DIS_K45_RNA_MIz16_.AC[CG][GT]A[CT][AT][CGT]	AML	0.00996882	ABOVE- 36(23.35mo)| BELOW- 22(8.1mo)	0.0119364	2.25143	overall_survival	race_is_WHITE	FIRE1KB3p
TEISERp_229	TCGA_BREAST_DIS_K45_KMERSTEMISEQ10_RNA_MIz69_CSBNVNNVNNBG_((((....))))	AML	0.012762	ABOVE- 37(7.17mo)| BELOW- 27(16.3mo)	0.0146906	0.490701	overall_survival	age_groups_is_above_60	TEISERp
TEISERp_229	TCGA_BREAST_DIS_K45_KMERSTEMISEQ0_RNA_MIz68_CSBNVNNVNNBG_((((....))))	AML	0.012762	ABOVE- 37(7.17mo)| BELOW- 27(16.3mo)	0.0146906	0.490701	overall_survival	age_groups_is_above_60	TEISERp
FIRE1KB3p_3777	TCGA_ESOPHAGEAL_DIS_K45_RNA_MIz13_.[CG]G[AT]TA[CT][CG][AT]	AML	0.0243919	ABOVE- 43(25.37mo)| BELOW- 25(8.1mo)	0.0263254	1.95964	overall_survival	race_is_WHITE	FIRE1KB3p
MSigDBGO_9102	GO_INTRINSIC_COMPONENT_OF_POSTSYNAPTIC_SPECIALIZATION_MEMBRANE	AML	0.0318847	ABOVE- 49(22.37mo)| BELOW- 63(16.2mo)	0.0347205	1.68713	overall_survival	race_is_WHITE	MSigDBGO
MSigDBGO_9102	GO_INTRINSIC_COMPONENT_OF_POSTSYNAPTIC_SPECIALIZATION_MEMBRANE	AML	0.036786	ABOVE- 48(22.37mo)| BELOW- 65(16.3mo)	0.0398522	1.68456	overall_survival	SNV_NRAS_is_0	MSigDBGO
MSigDBGO_697	GO_PROTEIN_CATABOLIC_PROCESS	AML	0.00866996	ABOVE- 30(6.13mo)| BELOW- 32(16.3mo)	0.0108282	0.479064	overall_survival	age_groups_is_above_60	MSigDBGO
MSigDB_964	REACTOME_INTERFERON_ALPHA_BETA_SIGNALING	AML	0.00713138	ABOVE- 28(9.1mo)| BELOW- 26(31.5mo)	0.00891847	0.389195	overall_survival	race_is_WHITE	MSigDB
FIRE1KB3p_4006	TCGA_THYMOMA_DIS_K45_RNA_MIz22_.[CGT]TTCATC.	AML	0.00639481	ABOVE- 31(26.4mo)| BELOW- 23(7.17mo)	0.0080114	2.56296	overall_survival	mol_test_status_is_flt3 mutation negative	FIRE1KB3p
MSigDB_932	REACTOME_ASSEMBLY_OF_THE_PRE_REPLICATIVE_COMPLEX	AML	0.0460842	ABOVE- 39(15.2mo)| BELOW- 38(32.43mo)	0.0493009	0.542155	overall_survival	SNV_NRAS_is_0	MSigDB
FIRE1KB3p_4702	TCGA_PANCREATIC_DIS_K45_RNA_MIz12_.GG[GT][AT]GTA.	AML	0.0279905	ABOVE- 43(25.37mo)| BELOW- 25(8.08mo)	0.0299139	1.95153	overall_survival	race_is_WHITE	FIRE1KB3p
TEISERp_133	TCGA_LIVER_CON_LOG2R_bins10_bins_10_MINI6xISEQ10_RNA_MIz16_ANYKUVNNYHUBNNRNU_((((.........))))	AML	0.00758483	ABOVE- 33(24.37mo)| BELOW- 22(10.13mo)	0.00954014	2.43624	overall_survival	mol_test_status_is_flt3 mutation negative	TEISERp
TEISERp_133	TCGA_LIVER_CON_LOG2R_bins10_bins_10_MINI6xISEQ0_RNA_MIz16_ANYKUVNNYHUBNNRNU_((((.........))))	AML	0.00758483	ABOVE- 33(24.37mo)| BELOW- 22(10.13mo)	0.00954014	2.43624	overall_survival	mol_test_status_is_flt3 mutation negative	TEISERp
FIRE1KB3p_4731	TCGA_HEAD_NECK_DIS_K40_RNA_MIz25_.G[GT]TG[CT][AG]A[AGT]	AML	0.00105332	ABOVE- 29(26.4mo)| BELOW- 23(9.1mo)	0.00171692	2.93286	overall_survival	mol_test_status_is_flt3 mutation negative	FIRE1KB3p
FIRE1KB3p_4965	TCGA_BLADDER_DIS_K45_RNA_MIz26_.[GT]TG[CGT]T[AC]G.	AML	0.0225304	ABOVE- 38(24.37mo)| BELOW- 27(9.17mo)	0.0248521	2.00231	overall_survival	mol_test_status_is_flt3 mutation negative	FIRE1KB3p
FIRE1KB3p_5183	TCGA_GLIOMA_DIS_K45_RNA_MIz13_.TAGAA[GT]C.	AML	0.00974972	ABOVE- 38(26.4mo)| BELOW- 17(7.63mo)	0.0117404	2.42392	overall_survival	race_is_WHITE	FIRE1KB3p
FIRE1KB3p_439	TCGA_BLADDER_DIS_K45_RNA_MIz11_.A[CG]AGGTT.	AML	0.0116579	ABOVE- 33(26.4mo)| BELOW- 25(8.6mo)	0.0135062	2.22262	overall_survival	race_is_WHITE	FIRE1KB3p
FIRE1KB3p_3721	TCGA_COLON_DIS_K40_RNA_MIz16_[CG]CAA[AG][CT]T[AG].	AML	0.0253036	ABOVE- 43(24.37mo)| BELOW- 25(9.17mo)	0.0280028	1.9437	overall_survival	race_is_WHITE	FIRE1KB3p
FIRE1KB3p_3726	TCGA_PANCREATIC_DIS_K45_RNA_MIz11_.[CG]CACATT.	AML	0.00951233	ABOVE- 35(27.4mo)| BELOW- 21(9.1mo)	0.0111303	2.33132	overall_survival	race_is_WHITE	FIRE1KB3p
FIRE1KB3p_613	TCGA_RECTAL_DIS_K40_RNA_MIz11_.A[CT]AACAC.	AML	0.0124811	ABOVE- 35(26.4mo)| BELOW- 24(8.1mo)	0.0139395	2.16647	overall_survival	race_is_WHITE	FIRE1KB3p
MSigDBGO_1792	GO_FC_RECEPTOR_SIGNALING_PATHWAY	AML	0.0375537	ABOVE- 50(14.23mo)| BELOW- 47(28.47mo)	0.0394939	0.579888	overall_survival	race_is_WHITE	MSigDBGO
TEISERp_524	TCGA_LIVER_DIS_K40_MINI6xISEQ14_RNA_MIz12_UAGANNUNNNUYUR_((((......))))	AML	0.0233467	ABOVE- 42(25.37mo)| BELOW- 25(8.08mo)	0.0254695	1.95642	overall_survival	race_is_WHITE	TEISERp
FIRE1KB3p_4453	TCGA_MELANOMA_DIS_K40_RNA_MIz23_.G[AC]TTTGA.	AML	0.0289522	ABOVE- 44(26.4mo)| BELOW- 33(8.6mo)	0.0310413	1.83338	overall_survival	race_is_WHITE	FIRE1KB3p
MSigDBGO_3629	GO_REGULATION_OF_CELLULAR_AMINO_ACID_METABOLIC_PROCESS	AML	0.0226831	ABOVE- 27(12.2mo)| BELOW- 30(32.43mo)	0.026162	0.442405	overall_survival	race_is_WHITE	MSigDBGO
FIRE1KB3p_5707	TCGA_BREAST_DIS_K45_RNA_MIz16_.TTAA[CT]GC.	AML	0.0112497	ABOVE- 31(26.4mo)| BELOW- 26(9.1mo)	0.0133006	2.25925	overall_survival	mol_test_status_is_flt3 mutation negative	FIRE1KB3p
FIRE1KB3p_3127	TCGA_THYROID_DIS_K40_RNA_MIz12_.CAA[AT]CTG[AGT]	AML	0.00739232	ABOVE- 33(26.4mo)| BELOW- 22(8.1mo)	0.00877699	2.38864	overall_survival	race_is_WHITE	FIRE1KB3p
TEISERp_645	TCGA_BREAST_DIS_K45_MINI6xISEQ14_RNA_MIz17_UUUANNNNNNNNADNURRR_(((((.........)))))	AML	0.0321367	ABOVE- 46(26.4mo)| BELOW- 28(8.1mo)	0.0332016	1.85951	overall_survival	race_is_WHITE	TEISERp
TEISERp_645	TCGA_BREAST_DIS_K45_MINI6xISEQ12_RNA_MIz18_UUUANNNNNNNNADNURRR_(((((.........)))))	AML	0.0321367	ABOVE- 46(26.4mo)| BELOW- 28(8.1mo)	0.0332016	1.85951	overall_survival	race_is_WHITE	TEISERp
MSigDBGO_631	GO_REGULATION_OF_DEFENSE_RESPONSE	AML	0.0373462	ABOVE- 47(14.23mo)| BELOW- 41(27.4mo)	0.0395446	0.568495	overall_survival	race_is_WHITE	MSigDBGO
FIRE1KB3p_2868	TCGA_MELANOMA_DIS_K40_RNA_MIz26_.ATG[AC]CAA.	AML	0.0339062	ABOVE- 42(26.4mo)| BELOW- 25(8.1mo)	0.0359582	1.94955	overall_survival	race_is_WHITE	FIRE1KB3p
FIRE1KB3p_5815	TCGA_RECTAL_DIS_K40_RNA_MIz12_.TTG[GT]AGT[CGT]	AML	0.0269497	ABOVE- 41(24.37mo)| BELOW- 25(8.1mo)	0.0291683	1.96596	overall_survival	race_is_WHITE	FIRE1KB3p
TEISERp_266	TCGA_LIVER_DIS_K40_MINI6xISEQ12_RNA_MIz14_DMAANNNNDHUNAUUKN_((((.........))))	AML	0.0148609	ABOVE- 32(26.4mo)| BELOW- 27(9.1mo)	0.0178995	2.15377	overall_survival	mol_test_status_is_flt3 mutation negative	TEISERp
MSigDBGO_1976	GO_RESPONSE_TO_OXYGEN_CONTAINING_COMPOUND	AML	0.00634601	ABOVE- 27(12.2mo)| BELOW- 25(NAmo)	0.00876518	0.355054	overall_survival	SNV_DNMT3A_is_0	MSigDBGO
TEISERp_502	TCGA_LIVER_DIS_K40_MINI6xISEQ12_RNA_MIz14_RYAANNUNNDNUURY_((((.......))))	AML	0.0391768	ABOVE- 38(26.4mo)| BELOW- 33(9.17mo)	0.0433555	1.89148	overall_survival	mol_test_status_is_flt3 mutation negative	TEISERp
TEISERp_119	TCGA_BREAST_CON_LOG2R_bins10_bins_10_MINI6xISEQ12_RNA_MIz16_ANNANUNDAANHNUNNU_((((.........))))	AML	0.00853868	ABOVE- 29(26.4mo)| BELOW- 27(12.17mo)	0.0107677	2.30684	overall_survival	mol_test_status_is_flt3 mutation negative	TEISERp
FIRE1KBup_771	TCGA_BLADDER_DIS_K45_DNA_MIz24_.[AT]AT[CGT][AGT]CG.	AML	0.0133758	ABOVE- 31(27.4mo)| BELOW- 25(12.17mo)	0.0161616	2.30655	overall_survival	mol_test_status_is_flt3 mutation negative	FIRE1KBup
MSigDBGO_3375	GO_RIBOSOMAL_LARGE_SUBUNIT_BIOGENESIS	AML	0.0228445	ABOVE- 31(54.73mo)| BELOW- 25(19.23mo)	0.026819	2.30614	overall_survival	CNA_TP53_is_del	MSigDBGO
FIRE1KB3p_3110	TCGA_BREAST_DIS_K10_RNA_MIz41_.[AT]TTCC[AC]A[AG]	AML	0.019014	ABOVE- 37(26.4mo)| BELOW- 22(8.1mo)	0.0217621	2.14982	overall_survival	race_is_WHITE	FIRE1KB3p
FIRE1KB3p_1046	TCGA_ESOPHAGEAL_DIS_K45_RNA_MIz19_[ACT]G[GT][AT]TGC[AC][AGT]	AML	0.0200608	ABOVE- 41(20.3mo)| BELOW- 25(8.1mo)	0.0213043	1.96223	overall_survival	race_is_WHITE	FIRE1KB3p
FIRE1KB3p_1316	TCGA_AML_DIS_K5_RNA_MIz35_[AG]CG[AT]AA.[AT].	AML	0.0135978	ABOVE- 36(26.4mo)| BELOW- 24(8.1mo)	0.0152984	2.11329	overall_survival	race_is_WHITE	FIRE1KB3p
MSigDB_4917	REACTOME_SIGNALING_BY_INTERLEUKINS	AML	0.0219468	ABOVE- 26(12.17mo)| BELOW- 31(30.5mo)	0.0255795	0.446415	overall_survival	SNV_DNMT3A_is_0	MSigDB
FIRE1KB3p_5049	TCGA_AML_DIS_K40_RNA_MIz12_.TA[AT]GC[AC]G[AT]	AML	0.025184	ABOVE- 44(25.37mo)| BELOW- 20(8.08mo)	0.0276352	1.99864	overall_survival	race_is_WHITE	FIRE1KB3p
TEISERp_556	TCGA_LIVER_DIS_K5_MINI6xISEQ14_RNA_MIz24_UDUNADNUUNWNNUNRNR_(((((........)))))	AML	0.00989695	ABOVE- 31(20.3mo)| BELOW- 25(7.17mo)	0.0117635	2.29448	overall_survival	mol_test_status_is_flt3 mutation negative	TEISERp
FIRE1KBup_1181	TCGA_STOMACH_DIS_K45_DNA_MIz22_[CGT]CC[AT]GGCA[CGT]	AML	0.00882133	ABOVE- 26(10.63mo)| BELOW- 29(30.5mo)	0.0103964	0.423111	overall_survival	SNV_DNMT3A_is_0	FIRE1KBup
TEISERp_2	TCGA_LIVER_DIS_K40_MINI6xISEQ10_RNA_MIz15_AAAANNNNNHNMNNNUUUU_(((((.........)))))	AML	0.0110355	ABOVE- 31(27.4mo)| BELOW- 23(9.1mo)	0.0129186	2.45443	overall_survival	mol_test_status_is_flt3 mutation negative	TEISERp
TEISERp_2	TCGA_LIVER_DIS_K40_MINI6xISEQ0_RNA_MIz15_AAAANNNNNHNMNNNUUUU_(((((.........)))))	AML	0.0110355	ABOVE- 31(27.4mo)| BELOW- 23(9.1mo)	0.0129186	2.45443	overall_survival	mol_test_status_is_flt3 mutation negative	TEISERp
FIRE1KB3p_165	TCGA_AML_DIS_K40_RNA_MIz15_.A[AT][AT][CG]GAC[ACT]	AML	0.0283679	ABOVE- 48(24.37mo)| BELOW- 32(8.1mo)	0.0304211	1.80077	overall_survival	race_is_WHITE	FIRE1KB3p
MSigDBGO_580	GO_RESPONSE_TO_TYPE_I_INTERFERON	AML	0.0213845	ABOVE- 32(12.17mo)| BELOW- 24(31.5mo)	0.0239045	0.437192	overall_survival	race_is_WHITE	MSigDBGO
FIRE1KB3p_3710	TCGA_PANCREATIC_DIS_K45_RNA_MIz30_.[CG][AT]ATGCA[AGT]	AML	0.00234803	ABOVE- 31(26.4mo)| BELOW- 21(9.1mo)	0.00343577	2.75475	overall_survival	mol_test_status_is_flt3 mutation negative	FIRE1KB3p
FIRE1KB3p_4019	TCGA_MELANOMA_DIS_K40_RNA_MIz36_.[CT]AA[ACT]GGT[AT]	AML	0.00362497	ABOVE- 29(26.4mo)| BELOW- 24(9.1mo)	0.00493542	2.57353	overall_survival	mol_test_status_is_flt3 mutation negative	FIRE1KB3p
MSigDBGO_3022	GO_RESPONSE_TO_BIOTIC_STIMULUS	AML	0.0202754	ABOVE- 26(12.17mo)| BELOW- 30(28.47mo)	0.0229737	0.437556	overall_survival	SNV_NPM1_is_0	MSigDBGO
TEISERp_367	TCGA_LIVER_CON_LOG2R_bins10_bins_10_MINI6xISEQ10_RNA_MIz21_MAAUNNBNNRDNRUUK_((((........))))	AML	0.0278475	ABOVE- 32(26.4mo)| BELOW- 35(12.17mo)	0.0312497	1.93846	overall_survival	mol_test_status_is_flt3 mutation negative	TEISERp
TEISERp_367	TCGA_LIVER_CON_LOG2R_bins10_bins_10_MINI6xISEQ0_RNA_MIz21_MAAUNNBNNRDNRUUK_((((........))))	AML	0.0278475	ABOVE- 32(26.4mo)| BELOW- 35(12.17mo)	0.0312497	1.93846	overall_survival	mol_test_status_is_flt3 mutation negative	TEISERp
FIRE1KB3p_5456	TCGA_COLON_DIS_K40_RNA_MIz13_T[CG]AT[ACT]TGC.	AML	0.00434391	ABOVE- 33(27.4mo)| BELOW- 20(8.1mo)	0.00573044	2.57144	overall_survival	race_is_WHITE	FIRE1KB3p
FIRE1KB3p_1049	TCGA_UTERINE_ENDOMETRIAL_DIS_K45_RNA_MIz11_[ACT]G[GT]TTA[CT]C[ACT]	AML	0.00181371	ABOVE- 28(26.4mo)| BELOW- 24(8.13mo)	0.00266666	2.74231	overall_survival	mol_test_status_is_flt3 mutation negative	FIRE1KB3p
FIRE1KB3p_3634	TCGA_PANCREATIC_DIS_K45_RNA_MIz24_.C[CT]AATC..	AML	0.0269354	ABOVE- 41(19.23mo)| BELOW- 21(8.1mo)	0.0290595	2.03685	overall_survival	race_is_WHITE	FIRE1KB3p
FIRE1KB3p_5018	TCGA_MELANOMA_DIS_K5_RNA_MIz45_.TAA[CG]TGC[ACT]	AML	0.00342766	ABOVE- 29(26.4mo)| BELOW- 23(9.1mo)	0.00480477	2.72309	overall_survival	mol_test_status_is_flt3 mutation negative	FIRE1KB3p
TEISERp_649	TCGA_LIVER_DIS_K40_MINI6xISEQ12_RNA_MIz18_UUUDAANNNNNNNNUNRRR_(((((.........)))))	AML	0.0360099	ABOVE- 38(24.37mo)| BELOW- 37(12.17mo)	0.0393666	1.83632	overall_survival	mol_test_status_is_flt3 mutation negative	TEISERp
FIRE1KB3p_2007	TCGA_BLADDER_DIS_K45_RNA_MIz14_[AGT]GA[GT][AG]GTT.	AML	0.028361	ABOVE- 43(26.4mo)| BELOW- 23(8.08mo)	0.0312943	1.94716	overall_survival	race_is_WHITE	FIRE1KB3p
FIRE1KB3p_4914	TCGA_GBM_DIS_K45_RNA_MIz9_.GTTAAAC.	AML	0.00420539	ABOVE- 26(27.4mo)| BELOW- 26(7.17mo)	0.00592613	2.71082	overall_survival	mol_test_status_is_flt3 mutation negative	FIRE1KB3p
TEISERp_31	TCGA_BREAST_DIS_K45_KMERSTEMISEQ14_RNA_MIz15_AAGUNNNNNUNNRYUU_((((........))))	AML	0.00465843	ABOVE- 29(26.4mo)| BELOW- 24(7.17mo)	0.00631588	2.53789	overall_survival	mol_test_status_is_flt3 mutation negative	TEISERp
FIRE1KB3p_5337	TCGA_KIDNEY_DIS_K45_RNA_MIz10_.TATTAGG.	AML	0.00912389	ABOVE- 33(27.4mo)| BELOW- 22(8.07mo)	0.0107041	2.33176	overall_survival	race_is_WHITE	FIRE1KB3p
MSigDBGO_631	GO_REGULATION_OF_DEFENSE_RESPONSE	AML	0.00675265	ABOVE- 27(9.13mo)| BELOW- 25(31.5mo)	0.00901879	0.370268	overall_survival	sex_is_MALE	MSigDBGO
MSigDBGO_2228	GO_ANTIGEN_PROCESSING_AND_PRESENTATION_OF_EXOGENOUS_PEPTIDE_ANTIGEN_VIA_MHC_CLASS_I	AML	0.0430298	ABOVE- 41(10.13mo)| BELOW- 42(26.4mo)	0.0437366	0.564146	overall_survival	SNV_NRAS_is_0	MSigDBGO
TEISERp_264	TCGA_BREAST_DIS_K45_MINI6xISEQ0_RNA_MIz61_DHAHYNNNVNNRDUDN_(((((......)))))	AML	0.0169923	ABOVE- 27(16.3mo)| BELOW- 37(7.17mo)	0.0185523	1.98143	overall_survival	age_groups_is_above_60	TEISERp
FIRE1KBup_1183	TCGA_RECTAL_DIS_K40_DNA_MIz21_[CGT]CCCCC[CG]C.	AML	0.0333086	ABOVE- 31(47.7mo)| BELOW- 28(16.2mo)	0.0375537	2.11783	overall_survival	CNA_PTPRS_is_del	FIRE1KBup
FIRE1KB3p_5252	TCGA_AML_DIS_K40_RNA_MIz19_.TA[GT]C[CT]AG[AT]	AML	0.00690236	ABOVE- 30(26.4mo)| BELOW- 24(8.17mo)	0.00854145	2.41158	overall_survival	mol_test_status_is_flt3 mutation negative	FIRE1KB3p
MSigDB_687	REACTOME_EXTRACELLULAR_MATRIX_ORGANIZATION	AML	0.00777709	ABOVE- 25(56.87mo)| BELOW- 25(26.4mo)	0.0115072	3.31492	overall_survival	age_groups_is_between_30_and_60	MSigDB
FIRE1KB3p_4994	TCGA_THYROID_DIS_K40_RNA_MIz17_.TAAC[AC]AG[AGT]	AML	0.0288551	ABOVE- 44(25.37mo)| BELOW- 26(8.1mo)	0.0310167	1.88511	overall_survival	race_is_WHITE	FIRE1KB3p
FIRE1KB3p_3955	TCGA_AML_DIS_K40_RNA_MIz23_[CGT]GTTGTA.[AT]	AML	0.00251758	ABOVE- 30(26.4mo)| BELOW- 22(7.17mo)	0.0036893	2.68723	overall_survival	mol_test_status_is_flt3 mutation negative	FIRE1KB3p
MSigDBGO_2988	GO_ACTIVATION_OF_INNATE_IMMUNE_RESPONSE	AML	0.0185107	ABOVE- 28(20.3mo)| BELOW- 26(46.7mo)	0.0226928	0.415216	overall_survival	CNA_XRCC2_is_amp	MSigDBGO
FIRE1KB3p_3470	TCGA_CERVICAL_DIS_K45_RNA_MIz10_.CATTACA.	AML	0.0292373	ABOVE- 41(26.4mo)| BELOW- 26(8.1mo)	0.0313914	1.92579	overall_survival	race_is_WHITE	FIRE1KB3p
FIRE1KB3p_4900	TCGA_BREAST_CON_LOG2R_bins10_RNA_MIz21_.GTGG[AC][AT]A.	AML	0.0216592	ABOVE- 35(26.4mo)| BELOW- 23(9.17mo)	0.0254675	2.1526	overall_survival	mol_test_status_is_flt3 mutation negative	FIRE1KB3p
FIRE1KB3p_1417	TCGA_BREAST_DIS_K45_RNA_MIz10_[AGT]A[AC]G[AG]TCT.	AML	0.0222148	ABOVE- 39(24.37mo)| BELOW- 30(8.1mo)	0.0242453	1.89522	overall_survival	race_is_WHITE	FIRE1KB3p
FIRE1KB3p_3117	TCGA_PANCREATIC_DIS_K45_RNA_MIz24_[AT]TTGTG[CGT][CG][ACT]	AML	0.0185304	ABOVE- 34(26.4mo)| BELOW- 24(9.1mo)	0.0220361	2.14814	overall_survival	mol_test_status_is_flt3 mutation negative	FIRE1KB3p
FIRE1KB3p_5687	TCGA_PROSTATE_DIS_K40_RNA_MIz19_.T[GT]G[CG]AGT.	AML	0.0451663	ABOVE- 56(25.37mo)| BELOW- 30(9.17mo)	0.0466765	1.74942	overall_survival	race_is_WHITE	FIRE1KB3p
MSigDBGO_1792	GO_FC_RECEPTOR_SIGNALING_PATHWAY	AML	0.0372955	ABOVE- 32(12.2mo)| BELOW- 25(56.87mo)	0.0417626	0.456967	overall_survival	CNA_XRCC2_is_amp	MSigDBGO
FIRE1KB3p_4559	TCGA_AML_DIS_K40_RNA_MIz12_.GATTAA[CG].	AML	0.0109864	ABOVE- 34(26.4mo)| BELOW- 21(8.6mo)	0.0129641	2.30052	overall_survival	race_is_WHITE	FIRE1KB3p
FIRE1KB3p_4297	TCGA_LUNG_SQ_DIS_K45_RNA_MIz15_.CTT[AGT]CAG.	AML	0.0246794	ABOVE- 41(26.4mo)| BELOW- 26(8.1mo)	0.0270725	1.91684	overall_survival	race_is_WHITE	FIRE1KB3p
MSigDBGO_1451	GO_RESPONSE_TO_BACTERIUM	AML	0.0241434	ABOVE- 24(17.27mo)| BELOW- 32(30.5mo)	0.0277793	0.44743	overall_survival	SNV_DNMT3A_is_0	MSigDBGO
FIRE1KB3p_3109	TCGA_AML_DIS_K40_RNA_MIz11_[AT]TTCAG[CG]T[AGT]	AML	0.0328832	ABOVE- 47(25.37mo)| BELOW- 34(8.1mo)	0.034583	1.77719	overall_survival	race_is_WHITE	FIRE1KB3p
FIRE1KB3p_2790	TCGA_KIDNEY_DIS_K45_RNA_MIz15_[AT][CG]G[AGT]AC[AGT]A.	AML	0.0180344	ABOVE- 37(26.4mo)| BELOW- 22(8.1mo)	0.0208136	2.09842	overall_survival	race_is_WHITE	FIRE1KB3p
FIRE1KB3p_2847	TCGA_LIVER_DIS_K40_RNA_MIz19_[AT].[CT]GTGGT.	AML	0.00442268	ABOVE- 32(26.4mo)| BELOW- 20(9.1mo)	0.00594804	2.63059	overall_survival	mol_test_status_is_flt3 mutation negative	FIRE1KB3p
FIRE1KB3p_4811	TCGA_SARCOMA_DIS_K45_RNA_MIz23_.GT[AGT]TGCA.	AML	0.0322148	ABOVE- 46(25.37mo)| BELOW- 25(8.1mo)	0.0340737	1.86336	overall_survival	race_is_WHITE	FIRE1KB3p
FIRE1KB3p_3352	TCGA_BREAST_DIS_K45_RNA_MIz16_.C[AGT]AAAGG.	AML	0.0323377	ABOVE- 41(27.4mo)| BELOW- 25(8.1mo)	0.0346491	1.92899	overall_survival	race_is_WHITE	FIRE1KB3p
FIRE1KB3p_5336	TCGA_BREAST_DIS_K45_RNA_MIz12_.TATT[AC]GG.	AML	0.0154559	ABOVE- 34(26.4mo)| BELOW- 23(8.08mo)	0.0177899	2.17875	overall_survival	race_is_WHITE	FIRE1KB3p
MSigDBGO_1078	GO_TOLL_LIKE_RECEPTOR_SIGNALING_PATHWAY	AML	0.00264153	ABOVE- 27(17.27mo)| BELOW- 22(NAmo)	0.00487694	0.265604	overall_survival	CNA_PTPRS_is_del	MSigDBGO
FIRE1KB3p_1296	TCGA_OVARIAN_DIS_K45_RNA_MIz13_.[AG]C[AG]T[CT]GA.	AML	0.0301126	ABOVE- 41(27.4mo)| BELOW- 25(9.1mo)	0.0322266	1.9247	overall_survival	race_is_WHITE	FIRE1KB3p
FIRE1KB3p_2187	TCGA_CERVICAL_DIS_K45_RNA_MIz9_[AGT]GGTG[AGT]AA[ACT]	AML	0.0119165	ABOVE- 34(26.4mo)| BELOW- 21(8.08mo)	0.0135542	2.28019	overall_survival	race_is_WHITE	FIRE1KB3p
MSigDBGO_899	GO_REGULATION_OF_INNATE_IMMUNE_RESPONSE	AML	0.000671464	ABOVE- 26(8.17mo)| BELOW- 23(32.43mo)	0.00138244	0.271655	overall_survival	sex_is_MALE	MSigDBGO
TEISERp_321	TCGA_BREAST_CON_LOG2R_bins10_bins_10_MINI6xISEQ14_RNA_MIz15_GNANNANNWUNNANUNY_((((.........))))	AML	0.00317029	ABOVE- 31(30.5mo)| BELOW- 20(9.1mo)	0.00428548	2.78493	overall_survival	SNV_DNMT3A_is_0	TEISERp
TEISERp_321	TCGA_BREAST_CON_LOG2R_bins10_bins_10_MINI6xISEQ12_RNA_MIz15_GNANNANNWUNNANUNY_((((.........))))	AML	0.00317029	ABOVE- 31(30.5mo)| BELOW- 20(9.1mo)	0.00428548	2.78493	overall_survival	SNV_DNMT3A_is_0	TEISERp
MSigDBGO_865	GO_CELLULAR_RESPONSE_TO_OXYGEN_CONTAINING_COMPOUND	AML	0.00729965	ABOVE- 27(14.23mo)| BELOW- 24(31.5mo)	0.0104278	0.359337	overall_survival	SNV_DNMT3A_is_0	MSigDBGO
TEISERp_542	TCGA_LIVER_DIS_K40_MINI6xISEQ14_RNA_MIz13_UAUUUNNNNNNNNRRRUR_(((((........)))))	AML	0.041462	ABOVE- 38(24.37mo)| BELOW- 39(12.17mo)	0.0442222	1.79977	overall_survival	mol_test_status_is_flt3 mutation negative	TEISERp
FIRE1KB3p_1163	TCGA_LUNG_SQ_DIS_K45_RNA_MIz17_[ACT]TGCTA[CT][ACG][ACT]	AML	0.0259873	ABOVE- 40(24.37mo)| BELOW- 24(8.1mo)	0.028019	1.956	overall_survival	race_is_WHITE	FIRE1KB3p
TEISERp_98	TCGA_BREAST_DIS_K10_KMERSTEMISEQ14_RNA_MIz26_AHACNNNNHGUDU_((((.....))))	AML	0.0186168	ABOVE- 31(27.4mo)| BELOW- 25(12.17mo)	0.0205527	2.2119	overall_survival	mol_test_status_is_flt3 mutation negative	TEISERp
MSigDBGO_1841	GO_REGULATION_OF_RESPONSE_TO_STRESS	AML	0.0454595	ABOVE- 40(12.17mo)| BELOW- 33(27.4mo)	0.0497517	0.545398	overall_survival	SNV_NPM1_is_0	MSigDBGO
TEISERp_645	TCGA_BREAST_DIS_K45_MINI6xISEQ12_RNA_MIz18_UUUANNNNNNNNADNURRR_(((((.........)))))	AML	0.00146713	ABOVE- 31(27.4mo)| BELOW- 19(7.17mo)	0.00209991	3.04723	overall_survival	mol_test_status_is_flt3 mutation negative	TEISERp
TEISERp_645	TCGA_BREAST_DIS_K45_MINI6xISEQ14_RNA_MIz17_UUUANNNNNNNNADNURRR_(((((.........)))))	AML	0.00146713	ABOVE- 31(27.4mo)| BELOW- 19(7.17mo)	0.00209991	3.04723	overall_survival	mol_test_status_is_flt3 mutation negative	TEISERp
FIRE1KB3p_2952	TCGA_MELANOMA_DIS_K40_RNA_MIz27_[AT]G[CGT]TTAAC[AGT]	AML	0.0171316	ABOVE- 29(26.4mo)| BELOW- 27(9.1mo)	0.0194862	2.2089	overall_survival	mol_test_status_is_flt3 mutation negative	FIRE1KB3p
MSigDB_4699	REACTOME_CELLULAR_RESPONSES_TO_STRESS	AML	0.00141044	ABOVE- 24(6.12mo)| BELOW- 26(19.23mo)	0.00221887	0.332312	overall_survival	age_groups_is_above_60	MSigDB
MSigDBGO_464	GO_METAL_ION_TRANSPORT	AML	0.0172194	ABOVE- 23(14.17mo)| BELOW- 30(54.73mo)	0.0208764	0.411677	overall_survival	CNA_TP53_is_del	MSigDBGO
FIRE1KB3p_2213	TCGA_COLON_DIS_K40_RNA_MIz19_[AGT]GT[ACG]T[CT][GT]CA	AML	0.0388471	ABOVE- 46(25.37mo)| BELOW- 27(8.6mo)	0.0419232	1.82969	overall_survival	race_is_WHITE	FIRE1KB3p
FIRE1KB3p_2203	TCGA_THYMOMA_DIS_K45_RNA_MIz18_[AGT][GT]AC[AGT]AGA.	AML	0.0032242	ABOVE- 28(26.4mo)| BELOW- 23(9.17mo)	0.00438547	2.73022	overall_survival	mol_test_status_is_flt3 mutation negative	FIRE1KB3p
KNOWNMOT_941	MEOX2.2_5p_[AGT][CG]T[AC]ATTA[AT][ACGT]	AML	0.0199523	ABOVE- 31(32.43mo)| BELOW- 27(8.6mo)	0.0226295	2.10924	overall_survival	race_is_WHITE	KNOWNMOT
FIRE1KB3p_3995	TCGA_KIDNEY_DIS_K45_RNA_MIz44_.[CGT]TG[CGT]TAG.	AML	0.0382554	ABOVE- 37(26.4mo)| BELOW- 33(10.13mo)	0.0420425	1.85855	overall_survival	mol_test_status_is_flt3 mutation negative	FIRE1KB3p
FIRE1KB3p_2258	TCGA_BREAST_CON_LOG2R_bins25_RNA_MIz14_[AGT]GT[CGT]GCA[AT].	AML	0.0332406	ABOVE- 44(27.4mo)| BELOW- 27(9.17mo)	0.0361379	1.84672	overall_survival	race_is_WHITE	FIRE1KB3p
FIRE1KB3p_4742	TCGA_MELANOMA_DIS_K40_RNA_MIz11_.GTAACT[CG].	AML	0.0369256	ABOVE- 41(26.4mo)| BELOW- 28(8.1mo)	0.039834	1.86972	overall_survival	race_is_WHITE	FIRE1KB3p
FIRE1KB3p_2417	TCGA_PARAGANGLIOMA_DIS_K40_RNA_MIz10_[AGT]T[CGT]GTC[CGT]A.	AML	0.0280465	ABOVE- 42(24.37mo)| BELOW- 20(8.1mo)	0.0294204	1.98805	overall_survival	race_is_WHITE	FIRE1KB3p
FIRE1KB3p_703	TCGA_GBM_DIS_K45_RNA_MIz16_.ACT[AC]TA[CG][ACT]	AML	0.0289704	ABOVE- 40(26.4mo)| BELOW- 26(8.1mo)	0.0312973	1.90909	overall_survival	race_is_WHITE	FIRE1KB3p
FIRE1KB3p_2097	TCGA_KIDNEY_DIS_K45_RNA_MIz15_[AGT]GC[CG]AA.T.	AML	0.0350714	ABOVE- 41(26.4mo)| BELOW- 20(9.17mo)	0.0369799	2.01053	overall_survival	race_is_WHITE	FIRE1KB3p
MSigDBMOT_350	PEA3_Q6	AML	0.0124993	ABOVE- 24(12.2mo)| BELOW- 27(NAmo)	0.0158689	0.372174	overall_survival	SNV_NPM1_is_0	MSigDBMOT
FIRE1KB3p_815	TCGA_CERVICAL_DIS_K45_RNA_MIz13_[ACT]AT[CG]TGG[CT].	AML	0.0307922	ABOVE- 41(26.4mo)| BELOW- 24(8.6mo)	0.0339416	1.92261	overall_survival	race_is_WHITE	FIRE1KB3p
FIRE1KB3p_2592	TCGA_MELANOMA_DIS_K40_RNA_MIz10_.ATAG[AT]GC.	AML	0.0130168	ABOVE- 34(27.4mo)| BELOW- 20(8.1mo)	0.0151611	2.30463	overall_survival	race_is_WHITE	FIRE1KB3p
MSigDBGO_2258	GO_ACTIVATION_OF_IMMUNE_RESPONSE	AML	0.0370586	ABOVE- 47(14.23mo)| BELOW- 51(26.4mo)	0.0388561	0.593519	overall_survival	race_is_WHITE	MSigDBGO
FIRE1KB3p_888	TCGA_ESOPHAGEAL_DIS_K45_RNA_MIz13_.[AC]TCCTTT.	AML	0.0010101	ABOVE- 30(27.4mo)| BELOW- 19(9.17mo)	0.00171152	3.30696	overall_survival	mol_test_status_is_flt3 mutation negative	FIRE1KB3p
FIRE1KB3p_4695	TCGA_MELANOMA_DIS_K40_RNA_MIz15_.GGCGC[CT]A.	AML	0.0181394	ABOVE- 27(8.1mo)| BELOW- 30(26.4mo)	0.0203006	0.469891	overall_survival	race_is_WHITE	FIRE1KB3p
FIRE1KBup_771	TCGA_BLADDER_DIS_K45_DNA_MIz24_.[AT]AT[CGT][AGT]CG.	AML	6.07095e-05	ABOVE- 30(28.47mo)| BELOW- 18(8.1mo)	0.000177084	4.30877	overall_survival	CNA_TP53_is_del	FIRE1KBup
FIRE1KB3p_2294	TCGA_RECTAL_DIS_K40_RNA_MIz9_[AGT]GTT[CT]AAC[AGT]	AML	0.0386013	ABOVE- 38(27.4mo)| BELOW- 32(9.17mo)	0.0407748	1.84701	overall_survival	race_is_WHITE	FIRE1KB3p
FIRE1KB3p_1913	TCGA_CERVICAL_DIS_K45_RNA_MIz8_[AGT]CTTTG[CT]G.	AML	0.0441369	ABOVE- 46(26.4mo)| BELOW- 22(8.1mo)	0.0462517	1.87271	overall_survival	race_is_WHITE	FIRE1KB3p
FIRE1KB3p_5075	TCGA_AML_DIS_K40_RNA_MIz22_.TACATG[AG].	AML	0.00351885	ABOVE- 27(26.4mo)| BELOW- 24(9.1mo)	0.00476974	2.63699	overall_survival	mol_test_status_is_flt3 mutation negative	FIRE1KB3p
FIRE1KB3p_5582	TCGA_PROSTATE_DIS_K40_RNA_MIz18_.TGATA[CG][CG].	AML	0.0174753	ABOVE- 31(26.4mo)| BELOW- 24(9.17mo)	0.0198155	2.22058	overall_survival	mol_test_status_is_flt3 mutation negative	FIRE1KB3p
MSigDBGO_3022	GO_RESPONSE_TO_BIOTIC_STIMULUS	AML	0.0381352	ABOVE- 26(17.27mo)| BELOW- 31(28.47mo)	0.0415835	0.470915	overall_survival	CNA_PTPRS_is_del	MSigDBGO
FIRE1KB3p_3118	TCGA_ESOPHAGEAL_DIS_K45_RNA_MIz69_.ATTTTTT.	AML	0.0214394	ABOVE- 27(16.17mo)| BELOW- 33(7.62mo)	0.0223311	2.02135	overall_survival	age_groups_is_above_60	FIRE1KB3p
FIRE1KB3p_3118	TCGA_PANCREATIC_DIS_K10_RNA_MIz163_.ATTTTTT.	AML	0.0214394	ABOVE- 27(16.17mo)| BELOW- 33(7.62mo)	0.0223311	2.02135	overall_survival	age_groups_is_above_60	FIRE1KB3p
FIRE1KB3p_3118	TCGA_RECTAL_DIS_K40_RNA_MIz56_.ATTTTTT.	AML	0.0214394	ABOVE- 27(16.17mo)| BELOW- 33(7.62mo)	0.0223311	2.02135	overall_survival	age_groups_is_above_60	FIRE1KB3p
FIRE1KB3p_3118	TCGA_HEAD_NECK_DIS_K40_RNA_MIz66_.ATTTTTT.	AML	0.0214394	ABOVE- 27(16.17mo)| BELOW- 33(7.62mo)	0.0223311	2.02135	overall_survival	age_groups_is_above_60	FIRE1KB3p
FIRE1KB3p_3118	TCGA_PARAGANGLIOMA_DIS_K40_RNA_MIz69_.ATTTTTT.	AML	0.0214394	ABOVE- 27(16.17mo)| BELOW- 33(7.62mo)	0.0223311	2.02135	overall_survival	age_groups_is_above_60	FIRE1KB3p
FIRE1KB3p_3118	TCGA_THYMOMA_DIS_K10_RNA_MIz154_.ATTTTTT.	AML	0.0214394	ABOVE- 27(16.17mo)| BELOW- 33(7.62mo)	0.0223311	2.02135	overall_survival	age_groups_is_above_60	FIRE1KB3p
FIRE1KB3p_3118	TCGA_LIVER_DIS_K40_RNA_MIz85_.ATTTTTT.	AML	0.0214394	ABOVE- 27(16.17mo)| BELOW- 33(7.62mo)	0.0223311	2.02135	overall_survival	age_groups_is_above_60	FIRE1KB3p
FIRE1KB3p_3118	TCGA_COLON_DIS_K5_RNA_MIz85_.ATTTTTT.	AML	0.0214394	ABOVE- 27(16.17mo)| BELOW- 33(7.62mo)	0.0223311	2.02135	overall_survival	age_groups_is_above_60	FIRE1KB3p
FIRE1KB3p_3118	TCGA_SARCOMA_DIS_K45_RNA_MIz70_.ATTTTTT.	AML	0.0214394	ABOVE- 27(16.17mo)| BELOW- 33(7.62mo)	0.0223311	2.02135	overall_survival	age_groups_is_above_60	FIRE1KB3p
FIRE1KB3p_5787	TCGA_THYROID_DIS_K40_RNA_MIz9_.TTCTCA[AC].	AML	0.0357749	ABOVE- 39(26.4mo)| BELOW- 23(8.1mo)	0.0373966	1.97016	overall_survival	race_is_WHITE	FIRE1KB3p
FIRE1KB3p_2543	TCGA_COLON_DIS_K40_RNA_MIz13_.A..TACG[AGT]	AML	0.0202398	ABOVE- 36(26.4mo)| BELOW- 22(9.1mo)	0.0223591	2.07896	overall_survival	race_is_WHITE	FIRE1KB3p
FIRE1KB3p_553	TCGA_HEAD_NECK_DIS_K40_RNA_MIz25_.[ACG][GT]TT[AC]GG.	AML	0.0444446	ABOVE- 53(26.4mo)| BELOW- 32(8.1mo)	0.0453597	1.72823	overall_survival	race_is_WHITE	FIRE1KB3p
FIRE1KB3p_3212	TCGA_THYMOMA_DIS_K45_RNA_MIz27_.CACA[ACT]AT.	AML	0.00419576	ABOVE- 29(26.4mo)| BELOW- 22(9.1mo)	0.00578694	2.59179	overall_survival	mol_test_status_is_flt3 mutation negative	FIRE1KB3p
KNOWNMOT_854	KLF16_5p_[AG][AC]C[AC]CGCCC[AC]C	AML	0.00714374	ABOVE- 30(7.13mo)| BELOW- 23(19.23mo)	0.00877058	0.426777	overall_survival	age_groups_is_above_60	KNOWNMOT
TEISERp_662	TCGA_BREAST_DIS_K45_MINI6xISEQ0_RNA_MIz45_UVAAMNNNNNNNUUBR_((((........))))	AML	0.0211513	ABOVE- 30(16.3mo)| BELOW- 34(7.13mo)	0.0224209	1.92035	overall_survival	age_groups_is_above_60	TEISERp
TEISERp_662	TCGA_BREAST_DIS_K45_MINI6xISEQ10_RNA_MIz44_UVAAMNNNNNNNUUBR_((((........))))	AML	0.0211513	ABOVE- 30(16.3mo)| BELOW- 34(7.13mo)	0.0224209	1.92035	overall_survival	age_groups_is_above_60	TEISERp
FIRE1KB3p_3601	TCGA_AML_DIS_K40_RNA_MIz10_.CC[GT][AG]TAA.	AML	0.0354326	ABOVE- 44(25.37mo)| BELOW- 24(7.62mo)	0.0371739	1.86055	overall_survival	race_is_WHITE	FIRE1KB3p
TEISERp_321	TCGA_BREAST_CON_LOG2R_bins10_bins_10_MINI6xISEQ14_RNA_MIz15_GNANNANNWUNNANUNY_((((.........))))	AML	0.00301283	ABOVE- 31(26.4mo)| BELOW- 19(9.1mo)	0.00414475	2.7607	overall_survival	SNV_NPM1_is_0	TEISERp
TEISERp_321	TCGA_BREAST_CON_LOG2R_bins10_bins_10_MINI6xISEQ12_RNA_MIz15_GNANNANNWUNNANUNY_((((.........))))	AML	0.00301283	ABOVE- 31(26.4mo)| BELOW- 19(9.1mo)	0.00414475	2.7607	overall_survival	SNV_NPM1_is_0	TEISERp
FIRE1KB3p_2498	TCGA_GBM_DIS_K45_RNA_MIz16_[AGT]TTGT[GT][CG]C.	AML	0.00242928	ABOVE- 29(28.47mo)| BELOW- 20(8.1mo)	0.00374276	3.05914	overall_survival	CNA_TP53_is_del	FIRE1KB3p
MSigDBGO_585	GO_CYTOKINE_MEDIATED_SIGNALING_PATHWAY	AML	0.0209206	ABOVE- 25(9.1mo)| BELOW- 28(31.5mo)	0.0245745	0.429379	overall_survival	sex_is_MALE	MSigDBGO
FIRE1KB3p_2398	TCGA_ESOPHAGEAL_DIS_K45_RNA_MIz14_[AGT]TC[CGT]ACT[AT][AGT]	AML	0.000131983	ABOVE- 27(26.4mo)| BELOW- 21(7.17mo)	0.00029639	3.74	overall_survival	mol_test_status_is_flt3 mutation negative	FIRE1KB3p
FIRE1KB3p_5162	TCGA_PARAGANGLIOMA_DIS_K40_RNA_MIz17_.TACTC[GT][ACT].	AML	0.0287161	ABOVE- 32(26.4mo)| BELOW- 26(9.17mo)	0.030405	2.05985	overall_survival	mol_test_status_is_flt3 mutation negative	FIRE1KB3p
MSigDBGO_6610	GO_T_CELL_ACTIVATION	AML	0.0208091	ABOVE- 34(8.1mo)| BELOW- 21(17.23mo)	0.0251746	0.457829	overall_survival	age_groups_is_above_60	MSigDBGO
MSigDBGO_1372	GO_DEFENSE_RESPONSE_TO_OTHER_ORGANISM	AML	0.0180349	ABOVE- 21(17.27mo)| BELOW- 30(NAmo)	0.0215857	0.391776	overall_survival	SNV_DNMT3A_is_0	MSigDBGO
KNOWNMOT_333	ELAVL2.4_3p_[AG][AT]TTTATTT[AT][AG]	AML	0.00915588	ABOVE- 34(26.4mo)| BELOW- 18(8.1mo)	0.0106442	2.42302	overall_survival	race_is_WHITE	KNOWNMOT
FIRE1KB3p_2100	TCGA_LUNG_AD_DIS_K45_RNA_MIz7_[AGT]GC[CG]ATAT.	AML	0.0116026	ABOVE- 32(25.37mo)| BELOW- 21(8.08mo)	0.0133777	2.31597	overall_survival	race_is_WHITE	FIRE1KB3p
FIRE1KB3p_3466	TCGA_RECTAL_DIS_K40_RNA_MIz17_.C[AT]GTT[CT]G.	AML	0.031941	ABOVE- 35(26.4mo)| BELOW- 23(9.17mo)	0.033887	2.05388	overall_survival	mol_test_status_is_flt3 mutation negative	FIRE1KB3p
MSigDBGO_3538	GO_PHAGOCYTOSIS	AML	0.0333216	ABOVE- 31(12.17mo)| BELOW- 24(32.43mo)	0.0373873	0.459162	overall_survival	sex_is_MALE	MSigDBGO
MSigDBGO_3764	GO_RESPONSE_TO_MOLECULE_OF_BACTERIAL_ORIGIN	AML	0.0290295	ABOVE- 26(17.27mo)| BELOW- 28(32.43mo)	0.03342	0.446833	overall_survival	CNA_PTPRS_is_del	MSigDBGO
FIRE1KB3p_5222	TCGA_GBM_DIS_K45_RNA_MIz13_.T[AG]GCAAT[AGT]	AML	0.00119849	ABOVE- 28(26.4mo)| BELOW- 21(9.1mo)	0.00187916	2.99315	overall_survival	mol_test_status_is_flt3 mutation negative	FIRE1KB3p
FIRE1KB3p_5111	TCGA_KIDNEY_DIS_K45_RNA_MIz19_.TA[CG]CCA[AT].	AML	0.0306979	ABOVE- 39(25.37mo)| BELOW- 26(9.1mo)	0.0327196	1.89327	overall_survival	race_is_WHITE	FIRE1KB3p
FIRE1KB3p_2321	TCGA_THYMOMA_DIS_K45_RNA_MIz19_[AGT]TAC[ACT]GCA.	AML	0.0256495	ABOVE- 30(26.4mo)| BELOW- 27(9.1mo)	0.0278603	2.08784	overall_survival	mol_test_status_is_flt3 mutation negative	FIRE1KB3p
TEISERp_657	TCGA_BREAST_DIS_K10_MINI6xISEQ12_RNA_MIz27_UUUNWNNVNNUDNCDNRRR_(((((.........)))))	AML	0.0256272	ABOVE- 37(27.4mo)| BELOW- 23(8.1mo)	0.0284502	1.99414	overall_survival	race_is_WHITE	TEISERp
TEISERp_657	TCGA_BREAST_DIS_K10_MINI6xISEQ14_RNA_MIz26_UUUNWNNVNNUDNCDNRRR_(((((.........)))))	AML	0.0256272	ABOVE- 37(27.4mo)| BELOW- 23(8.1mo)	0.0284502	1.99414	overall_survival	race_is_WHITE	TEISERp
FIRE1KB3p_5347	TCGA_PROSTATE_CON_LOG2R_bins10_RNA_MIz66_.TATTTTT.	AML	0.00851451	ABOVE- 26(12.17mo)| BELOW- 27(7.15mo)	0.00967246	2.30845	overall_survival	age_groups_is_above_60	FIRE1KB3p
FIRE1KB3p_5347	TCGA_RECTAL_DIS_K5_RNA_MIz111_.TATTTTT.	AML	0.00851451	ABOVE- 26(12.17mo)| BELOW- 27(7.15mo)	0.00967246	2.30845	overall_survival	age_groups_is_above_60	FIRE1KB3p
FIRE1KB3p_5347	TCGA_PROSTATE_DIS_K40_RNA_MIz92_.TATTTTT.	AML	0.00851451	ABOVE- 26(12.17mo)| BELOW- 27(7.15mo)	0.00967246	2.30845	overall_survival	age_groups_is_above_60	FIRE1KB3p
FIRE1KB3p_5347	TCGA_PROSTATE_CON_LOG2R_bins5_RNA_MIz82_.TATTTTT.	AML	0.00851451	ABOVE- 26(12.17mo)| BELOW- 27(7.15mo)	0.00967246	2.30845	overall_survival	age_groups_is_above_60	FIRE1KB3p
FIRE1KB3p_5347	TCGA_PROSTATE_CON_LOG2R_bins25_RNA_MIz45_.TATTTTT.	AML	0.00851451	ABOVE- 26(12.17mo)| BELOW- 27(7.15mo)	0.00967246	2.30845	overall_survival	age_groups_is_above_60	FIRE1KB3p
MSigDBGO_2258	GO_ACTIVATION_OF_IMMUNE_RESPONSE	AML	0.0203041	ABOVE- 25(10.13mo)| BELOW- 29(31.5mo)	0.0236286	0.447917	overall_survival	sex_is_MALE	MSigDBGO
FIRE1KB3p_5422	TCGA_COLON_DIS_K40_RNA_MIz9_.TCAT[CG]G[AT].	AML	0.0192753	ABOVE- 37(20.3mo)| BELOW- 18(7.17mo)	0.0216552	2.17139	overall_survival	race_is_WHITE	FIRE1KB3p
FIRE1KB3p_189	TCGA_BREAST_DIS_K45_RNA_MIz14_.A[AT]GC[CG]TA.	AML	0.0131739	ABOVE- 34(26.4mo)| BELOW- 21(7.62mo)	0.015439	2.17018	overall_survival	race_is_WHITE	FIRE1KB3p
FIRE1KB3p_3439	TCGA_RECTAL_DIS_K40_RNA_MIz10_.CATC[ACG]TT.	AML	0.0391016	ABOVE- 39(26.4mo)| BELOW- 23(8.63mo)	0.0410139	1.94472	overall_survival	race_is_WHITE	FIRE1KB3p
FIRE1KB3p_5701	TCGA_HEAD_NECK_DIS_K40_RNA_MIz13_.TGTTT[CG]C.	AML	0.0189398	ABOVE- 35(28.47mo)| BELOW- 19(8.63mo)	0.0215072	2.22741	overall_survival	race_is_WHITE	FIRE1KB3p
FIRE1KB3p_1343	TCGA_THYMOMA_DIS_K45_RNA_MIz19_.[AG][CT]G[AG]CAA.	AML	0.0312793	ABOVE- 38(26.4mo)| BELOW- 26(8.1mo)	0.0342194	1.9058	overall_survival	race_is_WHITE	FIRE1KB3p
FIRE1KB3p_1689	TCGA_AML_DIS_K40_RNA_MIz18_[AGT]CATA[AT][AC]C[ACT]	AML	0.0436263	ABOVE- 44(26.4mo)| BELOW- 29(8.1mo)	0.0455107	1.79611	overall_survival	race_is_WHITE	FIRE1KB3p
FIRE1KB3p_2966	TCGA_BREAST_DIS_K45_RNA_MIz31_.ATGG[CGT]AA.	AML	0.0115358	ABOVE- 29(26.4mo)| BELOW- 24(9.1mo)	0.0142181	2.29893	overall_survival	mol_test_status_is_flt3 mutation negative	FIRE1KB3p
FIRE1KB3p_3979	TCGA_SARCOMA_DIS_K10_RNA_MIz18_.[CG]TTC[AG]GA[ACT]	AML	0.0127271	ABOVE- 33(27.4mo)| BELOW- 20(8.1mo)	0.0148104	2.29847	overall_survival	race_is_WHITE	FIRE1KB3p
MSigDBGO_2143	GO_TUMOR_NECROSIS_FACTOR_MEDIATED_SIGNALING_PATHWAY	AML	0.00163679	ABOVE- 22(9.1mo)| BELOW- 26(32.43mo)	0.00276358	0.287169	overall_survival	SNV_NPM1_is_0	MSigDBGO
FIRE1KB3p_2183	TCGA_SARCOMA_DIS_K45_RNA_MIz17_[AGT]G[GT]CAAA[GT].	AML	0.0341463	ABOVE- 40(26.4mo)| BELOW- 25(8.1mo)	0.0373326	1.8854	overall_survival	race_is_WHITE	FIRE1KB3p
FIRE1KB3p_4628	TCGA_SARCOMA_DIS_K45_RNA_MIz16_.G[CG]GAA[AT][CT][AGT]	AML	0.0293777	ABOVE- 37(26.4mo)| BELOW- 22(8.1mo)	0.0315592	2.00943	overall_survival	race_is_WHITE	FIRE1KB3p
MSigDBGO_5006	GO_ENZYME_REGULATOR_ACTIVITY	AML	0.030921	ABOVE- 23(17.27mo)| BELOW- 31(46.7mo)	0.0353306	0.45126	overall_survival	SNV_DNMT3A_is_0	MSigDBGO
FIRE1KB3p_2331	TCGA_KIDNEY_DIS_K45_RNA_MIz10_[AGT]TA[CG]GAC[AT].	AML	0.00953624	ABOVE- 31(28.47mo)| BELOW- 20(8.1mo)	0.0115701	2.49643	overall_survival	race_is_WHITE	FIRE1KB3p
FIRE1KB3p_4000	TCGA_STOMACH_CON_LOG2R_bins10_RNA_MIz25_[CGT]T[GT]T[GT]TTA[AT]	AML	0.0225362	ABOVE- 27(16.17mo)| BELOW- 35(7.17mo)	0.0244925	1.93681	overall_survival	age_groups_is_above_60	FIRE1KB3p
TEISERp_539	TCGA_LIVER_DIS_K5_MINI6xISEQ14_RNA_MIz21_UAUNUNNANNWHNNRNRUR_(((((.........)))))	AML	0.0275974	ABOVE- 32(30.5mo)| BELOW- 23(9.1mo)	0.0315037	2.1536	overall_survival	SNV_DNMT3A_is_0	TEISERp
TEISERp_539	TCGA_LIVER_DIS_K5_MINI6xISEQ12_RNA_MIz21_UAUNUNNANNWHNNRNRUR_(((((.........)))))	AML	0.0275974	ABOVE- 32(30.5mo)| BELOW- 23(9.1mo)	0.0315037	2.1536	overall_survival	SNV_DNMT3A_is_0	TEISERp
FIRE1KB3p_5118	TCGA_LUNG_SQ_DIS_K45_RNA_MIz13_.TA[CG]GAAT.	AML	0.0401329	ABOVE- 43(25.37mo)| BELOW- 30(9.1mo)	0.0424614	1.79052	overall_survival	race_is_WHITE	FIRE1KB3p
FIRE1KB3p_5557	TCGA_BREAST_DIS_K45_RNA_MIz22_.TGAC[AG]A[ACG].	AML	0.0292336	ABOVE- 37(26.4mo)| BELOW- 26(8.1mo)	0.0315853	1.91396	overall_survival	race_is_WHITE	FIRE1KB3p
FIRE1KB3p_565	TCGA_BLADDER_DIS_K45_RNA_MIz21_.A[CGT]ACTTG.	AML	0.0407481	ABOVE- 48(24.37mo)| BELOW- 24(8.1mo)	0.0435004	1.79778	overall_survival	race_is_WHITE	FIRE1KB3p
FIRE1KB3p_565	TCGA_KIDNEY_DIS_K45_RNA_MIz21_.A[CGT]ACTTG.	AML	0.0407481	ABOVE- 48(24.37mo)| BELOW- 24(8.1mo)	0.0435004	1.79778	overall_survival	race_is_WHITE	FIRE1KB3p
FIRE1KB3p_565	TCGA_PANCREATIC_DIS_K45_RNA_MIz21_.A[CGT]ACTTG.	AML	0.0407481	ABOVE- 48(24.37mo)| BELOW- 24(8.1mo)	0.0435004	1.79778	overall_survival	race_is_WHITE	FIRE1KB3p
FIRE1KB3p_1101	TCGA_LUNG_AD_DIS_K45_RNA_MIz12_[ACT]TAC[AG]CT[CT].	AML	0.0312226	ABOVE- 38(26.4mo)| BELOW- 20(9.17mo)	0.032715	2.0329	overall_survival	race_is_WHITE	FIRE1KB3p
FIRE1KB3p_1492	TCGA_CERVICAL_DIS_K45_RNA_MIz18_[AGT][ACG]GC[AG]TT[AC].	AML	0.0439518	ABOVE- 46(26.4mo)| BELOW- 27(8.1mo)	0.0464497	1.78925	overall_survival	race_is_WHITE	FIRE1KB3p
TEISERp_166	TCGA_BREAST_DIS_K10_MINI6xISEQ14_RNA_MIz26_AUUAUNNNNNNURRU_((((.......))))	AML	0.00764368	ABOVE- 30(26.4mo)| BELOW- 21(9.17mo)	0.00989036	2.47574	overall_survival	mol_test_status_is_flt3 mutation negative	TEISERp
FIRE1KB3p_3210	TCGA_PANCREATIC_DIS_K45_RNA_MIz11_.CA[AT]TTGC[ACT]	AML	0.0107931	ABOVE- 31(27.4mo)| BELOW- 21(8.1mo)	0.012927	2.36327	overall_survival	race_is_WHITE	FIRE1KB3p
FIRE1KB3p_152	TCGA_PROSTATE_DIS_K40_RNA_MIz12_.AATAC[CG]A.	AML	0.0399417	ABOVE- 41(26.4mo)| BELOW- 29(8.1mo)	0.0427027	1.81397	overall_survival	race_is_WHITE	FIRE1KB3p
FIRE1KB3p_5129	TCGA_CERVICAL_DIS_K45_RNA_MIz19_.T[ACG]GT[GT]TC[ACT]	AML	0.00563872	ABOVE- 30(26.4mo)| BELOW- 20(9.17mo)	0.00722264	2.61132	overall_survival	mol_test_status_is_flt3 mutation negative	FIRE1KB3p
MSigDBGO_1306	GO_INNATE_IMMUNE_RESPONSE_ACTIVATING_CELL_SURFACE_RECEPTOR_SIGNALING_PATHWAY	AML	0.0352636	ABOVE- 27(15.2mo)| BELOW- 27(32.43mo)	0.0411641	0.455943	overall_survival	SNV_NRAS_is_0	MSigDBGO
FIRE1KB3p_4990	TCGA_LUNG_SQ_DIS_K45_RNA_MIz12_.TAAA[CGT]CC.	AML	0.0201669	ABOVE- 34(27.4mo)| BELOW- 21(8.1mo)	0.0227349	2.13777	overall_survival	race_is_WHITE	FIRE1KB3p
FIRE1KB3p_4994	TCGA_THYROID_DIS_K40_RNA_MIz17_.TAAC[AC]AG[AGT]	AML	0.0210063	ABOVE- 34(26.4mo)| BELOW- 20(9.17mo)	0.0244294	2.18961	overall_survival	SNV_NPM1_is_0	FIRE1KB3p
FIRE1KB3p_5018	TCGA_MELANOMA_DIS_K5_RNA_MIz45_.TAA[CG]TGC[ACT]	AML	0.0460754	ABOVE- 46(24.37mo)| BELOW- 33(8.1mo)	0.0480841	1.7396	overall_survival	race_is_WHITE	FIRE1KB3p
MSigDBGO_3764	GO_RESPONSE_TO_MOLECULE_OF_BACTERIAL_ORIGIN	AML	0.00498657	ABOVE- 26(12.17mo)| BELOW- 23(27.4mo)	0.00725653	0.357188	overall_survival	SNV_NPM1_is_0	MSigDBGO
MSigDB_774	REACTOME_TRANSMISSION_ACROSS_CHEMICAL_SYNAPSES	AML	0.0385758	ABOVE- 33(12.17mo)| BELOW- 33(26.4mo)	0.0412928	0.538688	overall_survival	race_is_WHITE	MSigDB
FIRE1KB3p_767	TCGA_STOMACH_DIS_K45_RNA_MIz18_[ACT][AG]T[ACG]CTAG.	AML	0.0243439	ABOVE- 31(26.4mo)| BELOW- 26(9.17mo)	0.0271561	2.05101	overall_survival	mol_test_status_is_flt3 mutation negative	FIRE1KB3p
FIRE1KB3p_3962	TCGA_HEAD_NECK_DIS_K40_RNA_MIz22_.C[GT]TAC[AT][CT].	AML	0.0315649	ABOVE- 34(26.4mo)| BELOW- 27(9.17mo)	0.0354448	1.94216	overall_survival	mol_test_status_is_flt3 mutation negative	FIRE1KB3p
FIRE1KB3p_565	TCGA_KIDNEY_DIS_K45_RNA_MIz21_.A[CGT]ACTTG.	AML	0.00548851	ABOVE- 33(24.37mo)| BELOW- 17(9.1mo)	0.00724116	2.57483	overall_survival	mol_test_status_is_flt3 mutation negative	FIRE1KB3p
FIRE1KB3p_565	TCGA_PANCREATIC_DIS_K45_RNA_MIz21_.A[CGT]ACTTG.	AML	0.00548851	ABOVE- 33(24.37mo)| BELOW- 17(9.1mo)	0.00724116	2.57483	overall_survival	mol_test_status_is_flt3 mutation negative	FIRE1KB3p
FIRE1KB3p_565	TCGA_BLADDER_DIS_K45_RNA_MIz21_.A[CGT]ACTTG.	AML	0.00548851	ABOVE- 33(24.37mo)| BELOW- 17(9.1mo)	0.00724116	2.57483	overall_survival	mol_test_status_is_flt3 mutation negative	FIRE1KB3p
FIRE1KB3p_2298	TCGA_PANCREATIC_DIS_K45_RNA_MIz10_[AGT]GTT[GT]AG[CG][AGT]	AML	0.0398609	ABOVE- 40(24.37mo)| BELOW- 25(8.1mo)	0.0427305	1.86794	overall_survival	race_is_WHITE	FIRE1KB3p
MSigDB_5153	REACTOME_NEUTROPHIL_DEGRANULATION	AML	0.0263244	ABOVE- 30(8.07mo)| BELOW- 30(16.17mo)	0.0264697	0.510032	overall_survival	age_groups_is_above_60	MSigDB
MSigDBGO_2354	GO_MYELOID_LEUKOCYTE_MEDIATED_IMMUNITY	AML	0.0263244	ABOVE- 30(8.07mo)| BELOW- 30(16.17mo)	0.0264697	0.510032	overall_survival	age_groups_is_above_60	MSigDBGO
FIRE1KB3p_5600	TCGA_ESOPHAGEAL_DIS_K45_RNA_MIz10_.TGATT[ACG]G.	AML	0.0147057	ABOVE- 30(26.4mo)| BELOW- 22(9.1mo)	0.0173605	2.32383	overall_survival	mol_test_status_is_flt3 mutation negative	FIRE1KB3p
FIRE1KB3p_1732	TCGA_LIVER_CON_LOG2R_bins25_RNA_MIz16_.[AGT]C[CT]AATC[ACT]	AML	0.0374706	ABOVE- 38(20.3mo)| BELOW- 23(8.1mo)	0.0402031	1.93832	overall_survival	race_is_WHITE	FIRE1KB3p
FIRE1KB3p_3202	TCGA_THYROID_DIS_K40_RNA_MIz14_.CAAT[GT][AG]C[AGT]	AML	0.0396127	ABOVE- 36(27.4mo)| BELOW- 25(9.17mo)	0.0427783	1.93785	overall_survival	race_is_WHITE	FIRE1KB3p
MSigDB_1002	REACTOME_INNATE_IMMUNE_SYSTEM	AML	0.0237624	ABOVE- 31(7.62mo)| BELOW- 26(16.17mo)	0.0237487	0.489298	overall_survival	age_groups_is_above_60	MSigDB
TEISERp_306	TCGA_BREAST_DIS_K45_MINI6xISEQ12_RNA_MIz27_GCBCHKNNNNGNGY_((((......))))	AML	0.0110833	ABOVE- 31(7.15mo)| BELOW- 22(19.23mo)	0.013718	0.448218	overall_survival	age_groups_is_above_60	TEISERp
FIRE1KB3p_5567	TCGA_MELANOMA_DIS_K40_RNA_MIz71_.TG[AC]TAT[AG].	AML	0.0356712	ABOVE- 31(26.4mo)| BELOW- 29(9.17mo)	0.0389452	1.95355	overall_survival	mol_test_status_is_flt3 mutation negative	FIRE1KB3p
FIRE1KB3p_773	TCGA_BREAST_CON_LOG2R_bins25_RNA_MIz13_.[AC]TA[GT]CAC.	AML	0.0424269	ABOVE- 42(26.4mo)| BELOW- 26(9.1mo)	0.0446751	1.82373	overall_survival	race_is_WHITE	FIRE1KB3p
FIRE1KB3p_1954	TCGA_PROSTATE_DIS_K40_RNA_MIz12_[AGT]GAATC[GT]T.	AML	0.0237363	ABOVE- 33(25.37mo)| BELOW- 23(8.1mo)	0.0256041	2.069	overall_survival	race_is_WHITE	FIRE1KB3p
FIRE1KB3p_1976	TCGA_KIDNEY_DIS_K10_RNA_MIz15_[AGT]GACTAA[CT].	AML	0.0271738	ABOVE- 34(28.47mo)| BELOW- 20(8.1mo)	0.0301225	2.15904	overall_survival	race_is_WHITE	FIRE1KB3p
FIRE1KB3p_895	TCGA_CERVICAL_DIS_K45_RNA_MIz21_[ACT][CG][AGT]TC[AG]GA[AT]	AML	0.0134654	ABOVE- 29(26.4mo)| BELOW- 23(9.1mo)	0.0167338	2.30171	overall_survival	mol_test_status_is_flt3 mutation negative	FIRE1KB3p
FIRE1KB3p_3391	TCGA_LIVER_DIS_K40_RNA_MIz30_.C[AGT]TATG[ACT][AG]	AML	0.00881391	ABOVE- 27(28.47mo)| BELOW- 23(8.07mo)	0.0106558	2.51864	overall_survival	CNA_TP53_is_del	FIRE1KB3p
FIRE1KB3p_4041	TCGA_SARCOMA_DIS_K45_RNA_MIz21_.[CT]A[ACT]GTCT.	AML	0.046949	ABOVE- 46(25.37mo)| BELOW- 27(8.6mo)	0.0489566	1.77047	overall_survival	race_is_WHITE	FIRE1KB3p
TEISERp_530	TCGA_BREAST_DIS_K45_KMERSTEMISEQ10_RNA_MIz22_UAMGNDNBNNNNYKUR_((((........))))	AML	0.0383504	ABOVE- 36(24.37mo)| BELOW- 25(9.17mo)	0.0413977	1.92622	overall_survival	mol_test_status_is_flt3 mutation negative	TEISERp
TEISERp_134	TCGA_BREAST_CON_LOG2R_bins10_bins_10_MINI6xISEQ12_RNA_MIz20_ANYNDHUAVKNRNU_((((......))))	AML	0.0471377	ABOVE- 41(26.4mo)| BELOW- 30(8.1mo)	0.0484294	1.78697	overall_survival	race_is_WHITE	TEISERp
FIRE1KB3p_2541	TCGA_LIVER_DIS_K40_RNA_MIz20_.ATA[CG][AC]GA.	AML	0.00601328	ABOVE- 27(26.4mo)| BELOW- 23(9.1mo)	0.00794765	2.50588	overall_survival	mol_test_status_is_flt3 mutation negative	FIRE1KB3p
FIRE1KB3p_5215	TCGA_KIDNEY_DIS_K45_RNA_MIz13_.TAGGAAT.	AML	0.045877	ABOVE- 44(26.4mo)| BELOW- 30(8.1mo)	0.0484013	1.75919	overall_survival	race_is_WHITE	FIRE1KB3p
FIRE1KB3p_4625	TCGA_UTERINE_ENDOMETRIAL_DIS_K45_RNA_MIz18_.G[CG]ATA[CG][CGT][ACT]	AML	0.0397668	ABOVE- 37(26.4mo)| BELOW- 25(9.1mo)	0.0411926	1.90388	overall_survival	SNV_NPM1_is_0	FIRE1KB3p
FIRE1KB3p_2095	TCGA_THYROID_DIS_K40_RNA_MIz15_[AGT]GCCATT[AT].	AML	0.0215179	ABOVE- 28(26.4mo)| BELOW- 25(9.17mo)	0.0238559	2.20764	overall_survival	mol_test_status_is_flt3 mutation negative	FIRE1KB3p
FIRE1KB3p_241	TCGA_LUNG_AD_DIS_K45_RNA_MIz20_.ACACAT[GT].	AML	0.04323	ABOVE- 40(26.4mo)| BELOW- 25(8.08mo)	0.0458981	1.85284	overall_survival	race_is_WHITE	FIRE1KB3p
FIRE1KB3p_2363	TCGA_LUNG_SQ_DIS_K45_RNA_MIz13_[AGT]T[AGT]C[AG]TGC[ACT]	AML	0.00950476	ABOVE- 30(27.4mo)| BELOW- 21(7.63mo)	0.0113082	2.37632	overall_survival	race_is_WHITE	FIRE1KB3p
FIRE1KB3p_5401	TCGA_AML_DIS_K40_RNA_MIz14_.TC[AGT]AACT.	AML	0.00148094	ABOVE- 27(26.4mo)| BELOW- 21(7.17mo)	0.00230502	2.96721	overall_survival	mol_test_status_is_flt3 mutation negative	FIRE1KB3p
FIRE1KB3p_2931	TCGA_PANCREATIC_DIS_K10_RNA_MIz38_.[AT]GCATG[AC][ACT]	AML	0.0273523	ABOVE- 35(27.4mo)| BELOW- 20(8.1mo)	0.0298733	2.09417	overall_survival	race_is_WHITE	FIRE1KB3p
FIRE1KB3p_2671	TCGA_THYROID_DIS_K40_RNA_MIz20_.[AT]ATGTGG.	AML	0.00812993	ABOVE- 28(12.17mo)| BELOW- 24(6.13mo)	0.00898109	2.27849	overall_survival	age_groups_is_above_60	FIRE1KB3p
FIRE1KB3p_122	TCGA_LIVER_DIS_K40_RNA_MIz9_.AAGGTAA.	AML	0.0378355	ABOVE- 38(25.37mo)| BELOW- 29(8.1mo)	0.0403794	1.82575	overall_survival	race_is_WHITE	FIRE1KB3p
FIRE1KB3p_2584	TCGA_COLON_DIS_K40_RNA_MIz9_[AT]AG[AC]ATC[GT][CGT]	AML	0.0222265	ABOVE- 33(26.4mo)| BELOW- 22(8.1mo)	0.0245776	2.0924	overall_survival	race_is_WHITE	FIRE1KB3p
FIRE1KB3p_1096	TCGA_COLON_DIS_K40_RNA_MIz12_[ACT]TA[AC]T[CG]G[CG].	AML	0.0384549	ABOVE- 38(27.4mo)| BELOW- 26(8.1mo)	0.0416809	1.86541	overall_survival	race_is_WHITE	FIRE1KB3p
FIRE1KB3p_2760	TCGA_PROSTATE_CON_LOG2R_bins10_RNA_MIz21_.ATC[CT][GT]CA.	AML	0.00658317	ABOVE- 29(24.37mo)| BELOW- 21(9.17mo)	0.00863891	2.48523	overall_survival	mol_test_status_is_flt3 mutation negative	FIRE1KB3p
FIRE1KB3p_1418	TCGA_THYMOMA_DIS_K10_RNA_MIz39_.AGTA[ACG]C[AG][AGT]	AML	0.0218624	ABOVE- 30(26.4mo)| BELOW- 23(9.17mo)	0.0252008	2.19788	overall_survival	mol_test_status_is_flt3 mutation negative	FIRE1KB3p
FIRE1KB3p_1981	TCGA_COLON_DIS_K40_RNA_MIz14_[AGT]G[ACT]ATGCA.	AML	0.00239957	ABOVE- 27(27.4mo)| BELOW- 21(9.1mo)	0.0037357	2.93843	overall_survival	mol_test_status_is_flt3 mutation negative	FIRE1KB3p
FIRE1KBup_342	TCGA_LIVER_DIS_K40_DNA_MIz17_[ACG]TG[GT]G[CT]CC[ACT]	AML	0.0267177	ABOVE- 31(12.17mo)| BELOW- 24(24.37mo)	0.0300249	0.478739	overall_survival	mol_test_status_is_flt3 mutation negative	FIRE1KBup
MSigDBGO_2399	GO_CYTOKINE_SECRETION	AML	0.0239112	ABOVE- 27(19.33mo)| BELOW- 22(NAmo)	0.0307477	0.380377	overall_survival	SNV_DNMT3A_is_0	MSigDBGO
FIRE1KB3p_2670	TCGA_CERVICAL_DIS_K45_RNA_MIz14_.[AT][AT][GT]C[CG]AC[AG]	AML	0.0145724	ABOVE- 29(27.4mo)| BELOW- 23(8.1mo)	0.0175019	2.26237	overall_survival	race_is_WHITE	FIRE1KB3p
FIRE1KB3p_2520	TCGA_LUNG_SQ_DIS_K45_RNA_MIz14_.ATAC[ACG][CGT]C.	AML	0.0453903	ABOVE- 39(26.4mo)| BELOW- 22(8.1mo)	0.0480637	1.91425	overall_survival	race_is_WHITE	FIRE1KB3p
FIRE1KB3p_5359	TCGA_BLADDER_DIS_K45_RNA_MIz9_.TCA[AG]TTC.	AML	0.0370499	ABOVE- 37(26.4mo)| BELOW- 24(8.1mo)	0.0392492	1.91391	overall_survival	race_is_WHITE	FIRE1KB3p
TEISERp_141	TCGA_BREAST_DIS_K45_KMERSTEMISEQ12_RNA_MIz15_AUAAUNNNNNNNUURU_((((........))))	AML	0.0177756	ABOVE- 26(28.47mo)| BELOW- 24(9.17mo)	0.0206633	2.4623	overall_survival	mol_test_status_is_flt3 mutation negative	TEISERp
FIRE1KB3p_1054	TCGA_STOMACH_DIS_K45_RNA_MIz15_[ACT][GT]ACCTA[CT].	AML	0.020714	ABOVE- 32(26.4mo)| BELOW- 22(8.1mo)	0.0223656	2.12846	overall_survival	race_is_WHITE	FIRE1KB3p
FIRE1KB3p_174	TCGA_UTERINE_ENDOMETRIAL_DIS_K45_RNA_MIz8_.AATC[CG]AT.	AML	0.0347185	ABOVE- 36(26.4mo)| BELOW- 25(8.1mo)	0.0374899	1.91055	overall_survival	race_is_WHITE	FIRE1KB3p
FIRE1KB3p_4548	TCGA_LUNG_AD_DIS_K45_RNA_MIz27_.GAT.[CT]TC[AT]	AML	0.0407282	ABOVE- 33(26.4mo)| BELOW- 26(9.17mo)	0.0450393	1.94981	overall_survival	mol_test_status_is_flt3 mutation negative	FIRE1KB3p
FIRE1KB3p_4997	TCGA_SARCOMA_DIS_K45_RNA_MIz12_.TAAC[AG][AG]G.	AML	0.010197	ABOVE- 29(28.47mo)| BELOW- 21(9.1mo)	0.0127578	2.44887	overall_survival	SNV_NPM1_is_0	FIRE1KB3p
FIRE1KB3p_5500	TCGA_MELANOMA_DIS_K40_RNA_MIz39_.T[CT][AG]AGTG.	AML	0.00911114	ABOVE- 27(16.17mo)| BELOW- 24(6.13mo)	0.0100703	2.33612	overall_survival	age_groups_is_above_60	FIRE1KB3p
FIRE1KB3p_4796	TCGA_HEAD_NECK_DIS_K5_RNA_MIz37_.GTAG[CG][AC]T.	AML	0.029827	ABOVE- 35(27.4mo)| BELOW- 22(9.17mo)	0.0319177	2.0037	overall_survival	race_is_WHITE	FIRE1KB3p
FIRE1KB3p_5006	TCGA_PROSTATE_DIS_K40_RNA_MIz25_.TA[AC]G[ACT]C[AC].	AML	0.0176066	ABOVE- 30(26.4mo)| BELOW- 23(9.17mo)	0.0209748	2.17004	overall_survival	mol_test_status_is_flt3 mutation negative	FIRE1KB3p
FIRE1KB3p_3620	TCGA_THYROID_DIS_K40_RNA_MIz11_.C[CGT]TA[CT]AC[AGT]	AML	0.00585432	ABOVE- 31(27.4mo)| BELOW- 18(8.07mo)	0.00738916	2.57887	overall_survival	race_is_WHITE	FIRE1KB3p
FIRE1KB3p_4356	TCGA_AML_DIS_K40_RNA_MIz14_.GA[AC]GTAA.	AML	0.0194777	ABOVE- 26(26.4mo)| BELOW- 27(9.17mo)	0.0231746	2.16833	overall_survival	mol_test_status_is_flt3 mutation negative	FIRE1KB3p
MSigDBGO_409	GO_CELLULAR_RESPONSE_TO_BIOTIC_STIMULUS	AML	0.033498	ABOVE- 27(14.23mo)| BELOW- 26(28.47mo)	0.0381563	0.461478	overall_survival	SNV_NPM1_is_0	MSigDBGO
FIRE1KB3p_2521	TCGA_GLIOMA_DIS_K45_RNA_MIz12_.ATAC[ACG]TC[ACT]	AML	0.0437978	ABOVE- 41(25.37mo)| BELOW- 28(9.17mo)	0.0462524	1.79044	overall_survival	race_is_WHITE	FIRE1KB3p
FIRE1KBup_705	TCGA_MELANOMA_DIS_K40_DNA_MIz14_[AGT]GTG[CG]TC[AC].	AML	0.014321	ABOVE- 21(8.6mo)| BELOW- 30(28.47mo)	0.0171698	0.431282	overall_survival	race_is_WHITE	FIRE1KBup
FIRE1KB3p_2625	TCGA_AML_DIS_K40_RNA_MIz7_.ATAGTGG.	AML	0.0245598	ABOVE- 33(28.47mo)| BELOW- 21(8.1mo)	0.0266022	2.10573	overall_survival	race_is_WHITE	FIRE1KB3p
FIRE1KB3p_3103	TCGA_BREAST_DIS_K45_RNA_MIz18_[AT]TGTG.CA.	AML	0.0394511	ABOVE- 38(26.4mo)| BELOW- 20(9.17mo)	0.0419368	1.96231	overall_survival	SNV_NPM1_is_0	FIRE1KB3p
MSigDB_686	REACTOME_SIGNALING_BY_THE_B_CELL_RECEPTOR_BCR	AML	0.0354767	ABOVE- 27(19.23mo)| BELOW- 24(56.87mo)	0.0400439	0.434223	overall_survival	CNA_PTPRS_is_del	MSigDB
FIRE1KB3p_3366	TCGA_MELANOMA_DIS_K40_RNA_MIz21_.C[AG]TATG[AC][ACT]	AML	0.0448169	ABOVE- 39(26.4mo)| BELOW- 28(8.1mo)	0.0468176	1.80383	overall_survival	race_is_WHITE	FIRE1KB3p
MSigDB_1017	REACTOME_CYTOKINE_SIGNALING_IN_IMMUNE_SYSTEM	AML	0.0199015	ABOVE- 24(12.17mo)| BELOW- 26(32.43mo)	0.0238243	0.418059	overall_survival	sex_is_MALE	MSigDB
TEISERp_365	TCGA_LIVER_DIS_K5_MINI6xISEQ12_RNA_MIz28_MAANHDNGDNANNNUUK_((((.........))))	AML	0.0175618	ABOVE- 29(26.4mo)| BELOW- 22(9.1mo)	0.0207874	2.29125	overall_survival	mol_test_status_is_flt3 mutation negative	TEISERp
MSigDB_774	REACTOME_TRANSMISSION_ACROSS_CHEMICAL_SYNAPSES	AML	0.012856	ABOVE- 23(12.2mo)| BELOW- 27(31.5mo)	0.0154817	0.418658	overall_survival	SNV_DNMT3A_is_0	MSigDB
FIRE1KB3p_2014	TCGA_MELANOMA_DIS_K40_RNA_MIz37_[AGT]G[AG]TG[CGT]AT[AT]	AML	0.0281678	ABOVE- 30(26.4mo)| BELOW- 25(9.17mo)	0.0316558	2.04978	overall_survival	mol_test_status_is_flt3 mutation negative	FIRE1KB3p
FIRE1KB3p_876	TCGA_HEAD_NECK_DIS_K40_RNA_MIz21_[ACT]C[CGT][CG]ATT[AG].	AML	0.00422591	ABOVE- 30(26.4mo)| BELOW- 18(8.17mo)	0.00565354	2.74018	overall_survival	mol_test_status_is_flt3 mutation negative	FIRE1KB3p
FIRE1KB3p_4230	TCGA_TESTICULAR_DIS_K45_RNA_MIz11_.[CT]GCAGA[AT].	AML	0.0358809	ABOVE- 35(26.4mo)| BELOW- 22(8.63mo)	0.0386606	1.98487	overall_survival	race_is_WHITE	FIRE1KB3p
FIRE1KB3p_5639	TCGA_THYROID_DIS_K40_RNA_MIz13_.TG[CT]C[AT]AC[AT]	AML	0.0383651	ABOVE- 37(27.4mo)| BELOW- 19(8.1mo)	0.0420901	2.01426	overall_survival	race_is_WHITE	FIRE1KB3p
FIRE1KB3p_2635	TCGA_ESOPHAGEAL_DIS_K45_RNA_MIz12_[AT]ATAC[GT][CT]G.	AML	0.00396939	ABOVE- 24(26.4mo)| BELOW- 24(9.1mo)	0.00522041	2.73634	overall_survival	mol_test_status_is_flt3 mutation negative	FIRE1KB3p
FIRE1KBup_1181	TCGA_STOMACH_DIS_K45_DNA_MIz22_[CGT]CC[AT]GGCA[CGT]	AML	0.00939629	ABOVE- 28(10.13mo)| BELOW- 21(26.4mo)	0.0119557	0.399107	overall_survival	mol_test_status_is_flt3 mutation negative	FIRE1KBup
FIRE1KB3p_2967	TCGA_GBM_DIS_K45_RNA_MIz11_[AT]GG[CT][AT]ACT.	AML	0.0361218	ABOVE- 35(26.4mo)| BELOW- 22(8.1mo)	0.0385492	1.98	overall_survival	race_is_WHITE	FIRE1KB3p
FIRE1KB3p_1112	TCGA_STOMACH_DIS_K45_RNA_MIz11_[ACT]TAC[GT]CT[AG].	AML	0.0365687	ABOVE- 32(30.5mo)| BELOW- 22(9.1mo)	0.0396315	2.08339	overall_survival	SNV_DNMT3A_is_0	FIRE1KB3p
FIRE1KB3p_3395	TCGA_OVARIAN_DIS_K45_RNA_MIz14_.C[AGT]TG[AT]AC.	AML	0.0431324	ABOVE- 40(25.37mo)| BELOW- 20(8.1mo)	0.0465934	1.90514	overall_survival	race_is_WHITE	FIRE1KB3p
FIRE1KB3p_8	TCGA_RECTAL_DIS_K40_RNA_MIz9_.AA[AT]ACTC.	AML	0.0168229	ABOVE- 25(26.4mo)| BELOW- 26(9.1mo)	0.0196911	2.2732	overall_survival	mol_test_status_is_flt3 mutation negative	FIRE1KB3p
FIRE1KB3p_3934	TCGA_LIVER_DIS_K40_RNA_MIz10_.[CGT]GATCAT.	AML	0.00559987	ABOVE- 27(26.4mo)| BELOW- 21(7.17mo)	0.00763285	2.69489	overall_survival	mol_test_status_is_flt3 mutation negative	FIRE1KB3p
FIRE1KB3p_1716	TCGA_HEAD_NECK_DIS_K40_RNA_MIz19_[AGT]C[CG][AGT]A[GT]A[CT][AGT]	AML	0.0429143	ABOVE- 35(27.4mo)| BELOW- 20(8.1mo)	0.0453327	2.03733	overall_survival	race_is_WHITE	FIRE1KB3p
FIRE1KB3p_4375	TCGA_BREAST_DIS_K45_RNA_MIz10_.GAATAAC.	AML	0.0252952	ABOVE- 32(27.4mo)| BELOW- 22(8.08mo)	0.0280005	2.07664	overall_survival	race_is_WHITE	FIRE1KB3p
FIRE1KB3p_4746	TCGA_AML_DIS_K40_RNA_MIz21_.GTA[AG]CT[AG].	AML	0.0017845	ABOVE- 28(27.4mo)| BELOW- 19(7.62mo)	0.00278019	3.03839	overall_survival	CNA_TP53_is_del	FIRE1KB3p
TEISERp_539	TCGA_LIVER_DIS_K5_MINI6xISEQ14_RNA_MIz21_UAUNUNNANNWHNNRNRUR_(((((.........)))))	AML	0.0018772	ABOVE- 23(27.4mo)| BELOW- 24(7.15mo)	0.00313278	3.00768	overall_survival	mol_test_status_is_flt3 mutation negative	TEISERp
TEISERp_539	TCGA_LIVER_DIS_K5_MINI6xISEQ12_RNA_MIz21_UAUNUNNANNWHNNRNRUR_(((((.........)))))	AML	0.0018772	ABOVE- 23(27.4mo)| BELOW- 24(7.15mo)	0.00313278	3.00768	overall_survival	mol_test_status_is_flt3 mutation negative	TEISERp
FIRE1KB3p_3657	TCGA_PROSTATE_DIS_K5_RNA_MIz49_.CCTTA[ACG]T.	AML	0.0322928	ABOVE- 30(26.4mo)| BELOW- 26(9.17mo)	0.0360026	1.99654	overall_survival	mol_test_status_is_flt3 mutation negative	FIRE1KB3p
FIRE1KB3p_4032	TCGA_LUNG_AD_DIS_K45_RNA_MIz7_.CTA[AC]GA[CT][ACT]	AML	0.0155549	ABOVE- 30(27.4mo)| BELOW- 21(7.62mo)	0.0180272	2.2537	overall_survival	race_is_WHITE	FIRE1KB3p
FIRE1KB3p_5683	TCGA_LUNG_SQ_DIS_K45_RNA_MIz14_.TGTGATA.	AML	0.0300524	ABOVE- 29(27.4mo)| BELOW- 25(9.17mo)	0.033522	2.07	overall_survival	mol_test_status_is_flt3 mutation negative	FIRE1KB3p
FIRE1KB3p_5444	TCGA_PROSTATE_DIS_K40_RNA_MIz8_.TCCTTAT.	AML	0.0422909	ABOVE- 38(26.4mo)| BELOW- 25(8.1mo)	0.0439569	1.84095	overall_survival	race_is_WHITE	FIRE1KB3p
FIRE1KB3p_1901	TCGA_AML_DIS_K5_RNA_MIz44_[AGT][CT][GT]ACTAC.	AML	0.0434469	ABOVE- 36(27.4mo)| BELOW- 22(8.08mo)	0.0457071	1.93553	overall_survival	race_is_WHITE	FIRE1KB3p
TEISERp_348	TCGA_LIVER_DIS_K5_MINI6xISEQ10_RNA_MIz32_HAURYNNRNNHNVNRYRUD_(((((.........)))))	AML	0.0410863	ABOVE- 30(27.4mo)| BELOW- 24(9.1mo)	0.0463826	2.06334	overall_survival	mol_test_status_is_flt3 mutation negative	TEISERp
FIRE1KBup_202	TCGA_PARAGANGLIOMA_DIS_K5_DNA_MIz27_.[AC]G[AT]AAAA[ACT]	AML	0.00404241	ABOVE- 22(30.5mo)| BELOW- 25(8.1mo)	0.00593334	2.91848	overall_survival	CNA_TP53_is_del	FIRE1KBup
FIRE1KB3p_154	TCGA_HEAD_NECK_DIS_K40_RNA_MIz14_.AAT[ACG]G[CT]G.	AML	0.00392276	ABOVE- 26(27.4mo)| BELOW- 21(7.17mo)	0.0055546	2.91783	overall_survival	mol_test_status_is_flt3 mutation negative	FIRE1KB3p
FIRE1KB3p_3478	TCGA_COLON_DIS_K40_RNA_MIz13_.C[AT]TA[GT]CT.	AML	0.00901122	ABOVE- 27(28.47mo)| BELOW- 21(8.07mo)	0.0112769	2.60865	overall_survival	CNA_TP53_is_del	FIRE1KB3p
FIRE1KB3p_821	TCGA_AML_DIS_K40_RNA_MIz15_[ACT]ATG[AC][CT]AC[ACT]	AML	0.00508367	ABOVE- 28(27.4mo)| BELOW- 20(9.17mo)	0.00676599	2.60275	overall_survival	mol_test_status_is_flt3 mutation negative	FIRE1KB3p
FIRE1KB3p_1791	TCGA_MELANOMA_DIS_K40_RNA_MIz19_[AGT][CG]G[AG]TAAA.	AML	0.000535894	ABOVE- 27(27.4mo)| BELOW- 19(7.17mo)	0.00105689	3.4272	overall_survival	mol_test_status_is_flt3 mutation negative	FIRE1KB3p
TEISERp_342	TCGA_BREAST_DIS_K10_KMERSTEMISEQ12_RNA_MIz29_GWGUNNUNHHRYDY_((((......))))	AML	0.0364642	ABOVE- 32(26.4mo)| BELOW- 24(7.17mo)	0.0408895	1.98214	overall_survival	mol_test_status_is_flt3 mutation negative	TEISERp
TEISERp_367	TCGA_LIVER_CON_LOG2R_bins10_bins_10_MINI6xISEQ10_RNA_MIz21_MAAUNNBNNRDNRUUK_((((........))))	AML	0.00222622	ABOVE- 24(16.17mo)| BELOW- 23(5.1mo)	0.00326877	2.89837	overall_survival	age_groups_is_above_60	TEISERp
TEISERp_367	TCGA_LIVER_CON_LOG2R_bins10_bins_10_MINI6xISEQ0_RNA_MIz21_MAAUNNBNNRDNRUUK_((((........))))	AML	0.00222622	ABOVE- 24(16.17mo)| BELOW- 23(5.1mo)	0.00326877	2.89837	overall_survival	age_groups_is_above_60	TEISERp
TEISERp_446	TCGA_BREAST_CON_LOG2R_bins10_bins_10_MINI6xISEQ14_RNA_MIz22_NNAAMDAUNRDUUNN_((((.......))))	AML	0.0419474	ABOVE- 37(26.4mo)| BELOW- 21(8.63mo)	0.0437225	1.9269	overall_survival	race_is_WHITE	TEISERp
FIRE1KB3p_3121	TCGA_PARAGANGLIOMA_DIS_K40_RNA_MIz17_.CAA[ACT]CT[AG].	AML	0.00109148	ABOVE- 29(26.4mo)| BELOW- 17(9.17mo)	0.00180033	3.41115	overall_survival	mol_test_status_is_flt3 mutation negative	FIRE1KB3p
FIRE1KB3p_2726	TCGA_UTERINE_ENDOMETRIAL_DIS_K45_RNA_MIz11_.[AT]CATGCA.	AML	0.0230967	ABOVE- 32(26.4mo)| BELOW- 22(7.63mo)	0.026678	2.05156	overall_survival	race_is_WHITE	FIRE1KB3p
FIRE1KB3p_5554	TCGA_AML_DIS_K40_RNA_MIz14_.TGAC[AC]AA.	AML	0.043021	ABOVE- 37(24.37mo)| BELOW- 21(7.17mo)	0.0456086	1.92462	overall_survival	race_is_WHITE	FIRE1KB3p
FIRE1KB3p_688	TCGA_PANCREATIC_DIS_K45_RNA_MIz7_[ACT][AC]GGTT[AT]G[ACT]	AML	0.000859322	ABOVE- 26(26.4mo)| BELOW- 20(7.17mo)	0.00135273	3.3566	overall_survival	mol_test_status_is_flt3 mutation negative	FIRE1KB3p
MSigDB_4830	REACTOME_PD_1_SIGNALING	AML	0.0107061	ABOVE- 23(10.63mo)| BELOW- 24(46.7mo)	0.0143506	0.349475	overall_survival	race_is_WHITE	MSigDB
MSigDBGO_1179	GO_PATTERN_RECOGNITION_RECEPTOR_SIGNALING_PATHWAY	AML	0.0265309	ABOVE- 25(14.23mo)| BELOW- 26(31.5mo)	0.0302718	0.451662	overall_survival	SNV_NPM1_is_0	MSigDBGO
FIRE1KB3p_5055	TCGA_STOMACH_DIS_K45_RNA_MIz27_.TA[AT][GT]GAG.	AML	0.00235733	ABOVE- 26(16.17mo)| BELOW- 21(6.63mo)	0.00299445	2.82159	overall_survival	age_groups_is_above_60	FIRE1KB3p
FIRE1KB3p_4014	TCGA_PANCREATIC_DIS_K45_RNA_MIz10_.CTAAAC[AC].	AML	0.0307992	ABOVE- 26(26.4mo)| BELOW- 27(9.17mo)	0.0344466	2.08405	overall_survival	mol_test_status_is_flt3 mutation negative	FIRE1KB3p
FIRE1KB3p_1084	TCGA_LUNG_AD_DIS_K45_RNA_MIz12_[ACT][GT]TAG[AT]TC[CGT]	AML	0.00351481	ABOVE- 25(26.4mo)| BELOW- 22(9.17mo)	0.00512488	2.81104	overall_survival	mol_test_status_is_flt3 mutation negative	FIRE1KB3p
FIRE1KB3p_5745	TCGA_ESOPHAGEAL_DIS_K45_RNA_MIz12_.TTAGT[AG]G.	AML	0.0421414	ABOVE- 29(26.4mo)| BELOW- 27(9.17mo)	0.0454888	1.96752	overall_survival	mol_test_status_is_flt3 mutation negative	FIRE1KB3p
MSigDBMOT_350	PEA3_Q6	AML	0.00275815	ABOVE- 21(19.33mo)| BELOW- 24(NAmo)	0.00604263	0.233336	overall_survival	CNA_PTPRS_is_del	MSigDBMOT
MSigDBGO_3537	GO_POSITIVE_REGULATION_OF_DEFENSE_RESPONSE	AML	0.00328599	ABOVE- 23(9.13mo)| BELOW- 23(32.43mo)	0.00518801	0.310494	overall_survival	sex_is_MALE	MSigDBGO
FIRE1KB3p_5320	TCGA_PROSTATE_DIS_K40_RNA_MIz18_.TATGC[ACT]G[ACT]	AML	0.008372	ABOVE- 28(26.4mo)| BELOW- 20(9.17mo)	0.0105664	2.53354	overall_survival	mol_test_status_is_flt3 mutation negative	FIRE1KB3p
TEISERp_251	TCGA_BREAST_DIS_K10_MINI6xISEQ14_RNA_MIz112_DANAHNNNWDUNUN_(((((....)))))	AML	0.0397943	ABOVE- 28(16.3mo)| BELOW- 36(7.17mo)	0.0404334	1.80506	overall_survival	age_groups_is_above_60	TEISERp
FIRE1KB3p_5665	TCGA_THYROID_DIS_K40_RNA_MIz9_.TGTATGA.	AML	0.00845651	ABOVE- 26(27.4mo)| BELOW- 22(9.1mo)	0.010765	2.51474	overall_survival	mol_test_status_is_flt3 mutation negative	FIRE1KB3p
FIRE1KB3p_2389	TCGA_THYROID_DIS_K40_RNA_MIz11_.AGTTCAT.	AML	0.00461448	ABOVE- 25(26.4mo)| BELOW- 22(8.17mo)	0.00639376	2.75945	overall_survival	mol_test_status_is_flt3 mutation negative	FIRE1KB3p
FIRE1KB3p_4997	TCGA_SARCOMA_DIS_K45_RNA_MIz12_.TAAC[AG][AG]G.	AML	0.000148322	ABOVE- 24(28.47mo)| BELOW- 21(9.1mo)	0.000373521	4.033	overall_survival	mol_test_status_is_flt3 mutation negative	FIRE1KB3p
FIRE1KB3p_5271	TCGA_STOMACH_DIS_K45_RNA_MIz13_.TAGTTGT.	AML	0.00150069	ABOVE- 28(26.4mo)| BELOW- 18(8.17mo)	0.00225036	3.13461	overall_survival	mol_test_status_is_flt3 mutation negative	FIRE1KB3p
MSigDBGO_580	GO_RESPONSE_TO_TYPE_I_INTERFERON	AML	0.00864751	ABOVE- 22(12.17mo)| BELOW- 25(54.73mo)	0.0106252	0.364672	overall_survival	SNV_DNMT3A_is_0	MSigDBGO
FIRE1KB3p_4445	TCGA_CERVICAL_DIS_K45_RNA_MIz8_.GA[CT]T[AC]GA[ACT]	AML	0.0337075	ABOVE- 32(27.4mo)| BELOW- 21(8.1mo)	0.0362396	2.05996	overall_survival	race_is_WHITE	FIRE1KB3p
FIRE1KB3p_2324	TCGA_SARCOMA_DIS_K45_RNA_MIz22_[AGT]TAC.[CT]CA.	AML	0.036951	ABOVE- 31(26.4mo)| BELOW- 23(9.17mo)	0.0416044	2.01145	overall_survival	mol_test_status_is_flt3 mutation negative	FIRE1KB3p
FIRE1KB3p_2764	TCGA_LUNG_SQ_DIS_K45_RNA_MIz10_.ATCCTTT.	AML	0.0331495	ABOVE- 30(26.4mo)| BELOW- 22(10.13mo)	0.0360571	2.1035	overall_survival	mol_test_status_is_flt3 mutation negative	FIRE1KB3p
FIRE1KB3p_3969	TCGA_COLON_DIS_K40_RNA_MIz12_[CGT]T[AG]AGTAG.	AML	0.000266367	ABOVE- 24(27.4mo)| BELOW- 21(9.1mo)	0.000616409	3.69906	overall_survival	mol_test_status_is_flt3 mutation negative	FIRE1KB3p
FIRE1KB3p_444	TCGA_THYMOMA_DIS_K45_RNA_MIz28_.[AC]G[AGT]TT[ACG]G[ACT]	AML	0.0450214	ABOVE- 33(26.4mo)| BELOW- 22(9.17mo)	0.0496935	1.97504	overall_survival	mol_test_status_is_flt3 mutation negative	FIRE1KB3p
FIRE1KB3p_2051	TCGA_UTERINE_ENDOMETRIAL_DIS_K45_RNA_MIz11_[AGT]GATT[AC][CG]A.	AML	0.000382264	ABOVE- 25(27.4mo)| BELOW- 20(7.17mo)	0.000807076	3.66554	overall_survival	mol_test_status_is_flt3 mutation negative	FIRE1KB3p
FIRE1KB3p_2752	TCGA_HEAD_NECK_DIS_K40_RNA_MIz21_[AT]C[CGT]GA[AT][CG]A.	AML	0.0129496	ABOVE- 29(19.23mo)| BELOW- 20(9.1mo)	0.0160994	2.31522	overall_survival	mol_test_status_is_flt3 mutation negative	FIRE1KB3p
FIRE1KB3p_2368	TCGA_PROSTATE_DIS_K40_RNA_MIz18_[AGT]T[AT]C[CG]AC[ACG][AGT]	AML	0.0383256	ABOVE- 33(26.4mo)| BELOW- 20(9.17mo)	0.0415353	2.04406	overall_survival	race_is_WHITE	FIRE1KB3p
FIRE1KB3p_5414	TCGA_LUNG_SQ_DIS_K45_RNA_MIz11_.TCAT[ACG]GA.	AML	0.0412651	ABOVE- 36(22.37mo)| BELOW- 21(7.63mo)	0.0438605	1.91122	overall_survival	race_is_WHITE	FIRE1KB3p
FIRE1KB3p_1856	TCGA_LUNG_SQ_DIS_K45_RNA_MIz15_[AGT]CTACA[ACG][CT][AT]	AML	0.0117205	ABOVE- 28(26.4mo)| BELOW- 20(9.1mo)	0.0148986	2.43198	overall_survival	mol_test_status_is_flt3 mutation negative	FIRE1KB3p
MSigDB_870	REACTOME_G_ALPHA_I_SIGNALLING_EVENTS	AML	0.0351604	ABOVE- 26(20.3mo)| BELOW- 21(NAmo)	0.0439382	0.380684	overall_survival	mol_test_status_is_flt3 mutation negative	MSigDB
TEISERp_373	TCGA_BREAST_DIS_K10_MINI6xISEQ14_RNA_MIz27_NAAADGNNANNNUUUN_((((........))))	AML	0.0077303	ABOVE- 28(27.4mo)| BELOW- 19(7.17mo)	0.00930847	2.6223	overall_survival	mol_test_status_is_flt3 mutation negative	TEISERp
TEISERp_44	TCGA_BREAST_DIS_K45_KMERSTEMISEQ14_RNA_MIz15_AAUANNNNNUNNURUU_((((........))))	AML	0.0113692	ABOVE- 27(26.4mo)| BELOW- 21(9.17mo)	0.0141326	2.41886	overall_survival	mol_test_status_is_flt3 mutation negative	TEISERp
MSigDB_5017	REACTOME_C_TYPE_LECTIN_RECEPTORS_CLRS	AML	0.0170618	ABOVE- 21(14.23mo)| BELOW- 26(56.87mo)	0.0217942	0.382731	overall_survival	SNV_DNMT3A_is_0	MSigDB
MSigDBMOT_560	CTTGTAT_MIR381	AML	0.000825518	ABOVE- 28(26.4mo)| BELOW- 17(9.1mo)	0.00144807	3.40948	overall_survival	mol_test_status_is_flt3 mutation negative	MSigDBMOT
FIRE1KB3p_1709	TCGA_AML_DIS_K5_RNA_MIz31_[AGT]CCAGTA[ACG].	AML	0.042281	ABOVE- 35(25.37mo)| BELOW- 19(8.1mo)	0.0431464	1.98657	overall_survival	race_is_WHITE	FIRE1KB3p
FIRE1KB3p_3108	TCGA_PANCREATIC_DIS_K10_RNA_MIz18_.[AT]TTC[AG]CC[ACT]	AML	0.0170125	ABOVE- 32(26.4mo)| BELOW- 17(8.1mo)	0.0187207	2.27801	overall_survival	race_is_WHITE	FIRE1KB3p
MSigDBGO_1015	GO_ORGANONITROGEN_COMPOUND_CATABOLIC_PROCESS	AML	0.0185414	ABOVE- 25(6.65mo)| BELOW- 28(16.3mo)	0.0225804	0.493829	overall_survival	age_groups_is_above_60	MSigDBGO
MSigDBGO_2475	GO_INTERSPECIES_INTERACTION_BETWEEN_ORGANISMS	AML	0.036754	ABOVE- 32(6.65mo)| BELOW- 26(16.3mo)	0.0387702	0.532897	overall_survival	age_groups_is_above_60	MSigDBGO
MSigDBGO_1451	GO_RESPONSE_TO_BACTERIUM	AML	0.0311609	ABOVE- 23(12.17mo)| BELOW- 27(27.4mo)	0.0345402	0.456777	overall_survival	SNV_NPM1_is_0	MSigDBGO
MSigDBMOT_726	TAATGTG_MIR323	AML	0.03571	ABOVE- 32(26.4mo)| BELOW- 21(8.1mo)	0.039164	2.02205	overall_survival	race_is_WHITE	MSigDBMOT
FIRE1KB3p_832	TCGA_SARCOMA_DIS_K45_RNA_MIz21_[ACT][AT]TGA[GT]CA[AGT]	AML	0.0143567	ABOVE- 28(26.4mo)| BELOW- 20(8.17mo)	0.0166974	2.38962	overall_survival	mol_test_status_is_flt3 mutation negative	FIRE1KB3p
FIRE1KBup_487	TCGA_PROSTATE_DIS_K40_DNA_MIz31_[AC]TTTA[AG][ACT]A.	AML	0.033189	ABOVE- 22(30.5mo)| BELOW- 27(8.1mo)	0.0365169	2.26673	overall_survival	CNA_TP53_is_del	FIRE1KBup
MSigDBGO_1458	GO_REGULATION_OF_SECRETION	AML	0.0227333	ABOVE- 21(14.7mo)| BELOW- 27(54.73mo)	0.0262832	0.419407	overall_survival	SNV_DNMT3A_is_0	MSigDBGO
MSigDBGO_1792	GO_FC_RECEPTOR_SIGNALING_PATHWAY	AML	0.0338004	ABOVE- 25(11.17mo)| BELOW- 25(31.5mo)	0.0380944	0.458395	overall_survival	sex_is_MALE	MSigDBGO
FIRE1KB3p_1763	TCGA_KIDNEY_DIS_K45_RNA_MIz16_[AGT][CG]CA[CT][CG][AG]T[AT]	AML	0.00100546	ABOVE- 27(26.4mo)| BELOW- 18(7.17mo)	0.00169173	3.23559	overall_survival	mol_test_status_is_flt3 mutation negative	FIRE1KB3p
FIRE1KB3p_927	TCGA_RECTAL_DIS_K40_RNA_MIz11_[ACT][CGT]GCAAAT.	AML	0.0069088	ABOVE- 28(26.4mo)| BELOW- 19(7.17mo)	0.00904777	2.55482	overall_survival	mol_test_status_is_flt3 mutation negative	FIRE1KB3p
FIRE1KB3p_2650	TCGA_COLON_DIS_K40_RNA_MIz11_.ATAT[CG]AC.	AML	0.00632179	ABOVE- 24(26.4mo)| BELOW- 23(7.17mo)	0.00811451	2.53802	overall_survival	mol_test_status_is_flt3 mutation negative	FIRE1KB3p
FIRE1KB3p_4997	TCGA_SARCOMA_DIS_K45_RNA_MIz12_.TAAC[AG][AG]G.	AML	0.0191779	ABOVE- 27(30.5mo)| BELOW- 21(9.1mo)	0.0223076	2.36417	overall_survival	SNV_DNMT3A_is_0	FIRE1KB3p
FIRE1KB3p_3961	TCGA_BLADDER_DIS_K45_RNA_MIz13_[CGT]T[AC][AC]GA[AT]C[AT]	AML	0.0392428	ABOVE- 31(24.37mo)| BELOW- 23(9.17mo)	0.0433271	1.96849	overall_survival	mol_test_status_is_flt3 mutation negative	FIRE1KB3p
MSigDB_964	REACTOME_INTERFERON_ALPHA_BETA_SIGNALING	AML	0.00538069	ABOVE- 21(10.63mo)| BELOW- 24(54.73mo)	0.00733983	0.320968	overall_survival	SNV_DNMT3A_is_0	MSigDB
FIRE1KB3p_2424	TCGA_UTERINE_ENDOMETRIAL_DIS_K45_RNA_MIz15_.[AGT]T[CT]GATC.	AML	0.0237972	ABOVE- 27(26.4mo)| BELOW- 22(9.17mo)	0.0273254	2.23662	overall_survival	mol_test_status_is_flt3 mutation negative	FIRE1KB3p
FIRE1KB3p_2807	TCGA_TESTICULAR_DIS_K45_RNA_MIz10_.ATC[GT][AG]CA.	AML	0.0189485	ABOVE- 30(27.4mo)| BELOW- 19(7.63mo)	0.0208029	2.23334	overall_survival	race_is_WHITE	FIRE1KB3p
KNOWNMOT_1537	SNRPA.7_3p_[AT]TTGCAC[ACT]	AML	0.0225875	ABOVE- 30(20.3mo)| BELOW- 20(9.17mo)	0.0257961	2.15438	overall_survival	mol_test_status_is_flt3 mutation negative	KNOWNMOT
TEISERp_409	TCGA_BREAST_DIS_K10_MINI6xISEQ12_RNA_MIz20_NAUYUNNNHNCNRRRUN_(((((.......)))))	AML	0.0305378	ABOVE- 33(27.4mo)| BELOW- 18(8.1mo)	0.0334212	2.08848	overall_survival	race_is_WHITE	TEISERp
FIRE1KB3p_2391	TCGA_MELANOMA_DIS_K40_RNA_MIz20_[AGT]TC[AT][AG]GAT[AT]	AML	0.0121206	ABOVE- 27(26.4mo)| BELOW- 20(8.17mo)	0.0145811	2.48084	overall_survival	mol_test_status_is_flt3 mutation negative	FIRE1KB3p
FIRE1KB3p_5833	TCGA_GLIOMA_DIS_K45_RNA_MIz13_.TTTCC[AG]A.	AML	0.0286287	ABOVE- 29(28.47mo)| BELOW- 21(8.1mo)	0.0314052	2.14484	overall_survival	race_is_WHITE	FIRE1KB3p
FIRE1KB3p_5833	TCGA_OVARIAN_DIS_K45_RNA_MIz8_.TTTCC[AG]A.	AML	0.0286287	ABOVE- 29(28.47mo)| BELOW- 21(8.1mo)	0.0314052	2.14484	overall_survival	race_is_WHITE	FIRE1KB3p
FIRE1KB3p_5847	TCGA_BREAST_DIS_K45_RNA_MIz21_.TTTGTC[GT].	AML	0.0124294	ABOVE- 27(26.4mo)| BELOW- 20(7.17mo)	0.0149268	2.4739	overall_survival	mol_test_status_is_flt3 mutation negative	FIRE1KB3p
FIRE1KB3p_5575	TCGA_GBM_DIS_K45_RNA_MIz12_.TG[AG]CAAA[ACG]	AML	0.0018153	ABOVE- 26(27.4mo)| BELOW- 19(7.17mo)	0.00284815	3.00015	overall_survival	mol_test_status_is_flt3 mutation negative	FIRE1KB3p
MSigDBMOT_621	CATGTAA_MIR496	AML	0.0169441	ABOVE- 28(27.4mo)| BELOW- 21(8.08mo)	0.0193358	2.21573	overall_survival	race_is_WHITE	MSigDBMOT
FIRE1KB3p_3483	TCGA_AML_DIS_K40_RNA_MIz10_.CATTCAT.	AML	0.00727565	ABOVE- 26(27.4mo)| BELOW- 20(8.13mo)	0.00957133	2.6604	overall_survival	mol_test_status_is_flt3 mutation negative	FIRE1KB3p
FIRE1KB3p_899	TCGA_COLON_DIS_K40_RNA_MIz12_[ACT][CG]CA[CT]TAG.	AML	0.0275769	ABOVE- 30(28.47mo)| BELOW- 20(8.1mo)	0.030711	2.13748	overall_survival	race_is_WHITE	FIRE1KB3p
FIRE1KB3p_2000	TCGA_UTERINE_ENDOMETRIAL_DIS_K45_RNA_MIz15_[AGT]G[AG]TAAC[AT][CGT]	AML	0.00958836	ABOVE- 23(30.5mo)| BELOW- 23(8.1mo)	0.0120911	2.64663	overall_survival	CNA_TP53_is_del	FIRE1KB3p
FIRE1KB3p_5786	TCGA_CERVICAL_DIS_K45_RNA_MIz11_.TTCTACT.	AML	0.000371544	ABOVE- 27(26.4mo)| BELOW- 17(7.17mo)	0.000696785	3.58926	overall_survival	mol_test_status_is_flt3 mutation negative	FIRE1KB3p
FIRE1KB3p_2890	TCGA_AML_DIS_K40_RNA_MIz12_[AT]G[ACT][GT]TACC[AGT]	AML	0.0350976	ABOVE- 32(24.37mo)| BELOW- 21(8.1mo)	0.0372872	1.97901	overall_survival	race_is_WHITE	FIRE1KB3p
FIRE1KB3p_1914	TCGA_RECTAL_DIS_K40_RNA_MIz9_[AGT]GAAAAC[CG][ACT]	AML	0.0347395	ABOVE- 29(28.47mo)| BELOW- 21(8.63mo)	0.0383178	2.12409	overall_survival	race_is_WHITE	FIRE1KB3p
FIRE1KB3p_630	TCGA_STOMACH_DIS_K45_RNA_MIz17_[ACT]AATA[GT]GC.	AML	0.0070503	ABOVE- 24(26.4mo)| BELOW- 22(8.13mo)	0.00910581	2.6172	overall_survival	mol_test_status_is_flt3 mutation negative	FIRE1KB3p
FIRE1KB3p_3130	TCGA_THYMOMA_DIS_K45_RNA_MIz12_.CAAC[AC]A[CT][AGT]	AML	0.0393913	ABOVE- 33(27.4mo)| BELOW- 18(8.1mo)	0.0428293	2.06642	overall_survival	race_is_WHITE	FIRE1KB3p
FIRE1KB3p_4994	TCGA_THYROID_DIS_K40_RNA_MIz17_.TAAC[AC]AG[AGT]	AML	0.0423737	ABOVE- 32(26.4mo)| BELOW- 19(9.1mo)	0.0463142	2.06459	overall_survival	SNV_DNMT3A_is_0	FIRE1KB3p
FIRE1KB3p_2198	TCGA_MELANOMA_DIS_K40_RNA_MIz18_[AGT]GTAA[CT]GA.	AML	0.0156694	ABOVE- 24(26.4mo)| BELOW- 24(9.1mo)	0.018755	2.28337	overall_survival	mol_test_status_is_flt3 mutation negative	FIRE1KB3p
FIRE1KB3p_2365	TCGA_KIDNEY_DIS_K45_RNA_MIz20_[AGT]T[AT]ACTC[GT].	AML	0.0185105	ABOVE- 26(30.5mo)| BELOW- 21(8.1mo)	0.0216427	2.42084	overall_survival	CNA_TP53_is_del	FIRE1KB3p
MSigDBGO_659	GO_DEFENSE_RESPONSE_TO_VIRUS	AML	0.0364398	ABOVE- 21(17.27mo)| BELOW- 26(31.5mo)	0.0444821	0.414388	overall_survival	SNV_NRAS_is_0	MSigDBGO
FIRE1KB3p_5324	TCGA_AML_DIS_K40_RNA_MIz14_.TATGGTT.	AML	0.0271451	ABOVE- 24(30.5mo)| BELOW- 24(8.1mo)	0.0306552	2.27547	overall_survival	CNA_TP53_is_del	FIRE1KB3p
FIRE1KB3p_707	TCGA_STOMACH_DIS_K45_RNA_MIz24_[ACT]A[CT]ATGA[CG].	AML	0.0334746	ABOVE- 29(26.4mo)| BELOW- 23(9.17mo)	0.0371905	2.01173	overall_survival	mol_test_status_is_flt3 mutation negative	FIRE1KB3p
FIRE1KB3p_2521	TCGA_GLIOMA_DIS_K45_RNA_MIz12_.ATAC[ACG]TC[ACT]	AML	0.00267561	ABOVE- 24(26.4mo)| BELOW- 21(9.17mo)	0.00395276	2.84841	overall_survival	mol_test_status_is_flt3 mutation negative	FIRE1KB3p
TEISERp_383	TCGA_LIVER_DIS_K5_MINI6xISEQ14_RNA_MIz20_NADANNNCAANNUNUN_((((........))))	AML	0.0448128	ABOVE- 33(26.4mo)| BELOW- 20(8.1mo)	0.0479177	1.96892	overall_survival	race_is_WHITE	TEISERp
FIRE1KB3p_721	TCGA_PANCREATIC_DIS_K10_RNA_MIz16_[ACT][ACT]GTATCC.	AML	0.00894103	ABOVE- 28(22.33mo)| BELOW- 19(8.07mo)	0.0108221	2.40574	overall_survival	race_is_WHITE	FIRE1KB3p
FIRE1KB3p_3333	TCGA_LUNG_SQ_DIS_K45_RNA_MIz12_.CAGC[AT]TA[ACT]	AML	0.000972442	ABOVE- 23(27.4mo)| BELOW- 21(9.1mo)	0.00181851	3.35484	overall_survival	mol_test_status_is_flt3 mutation negative	FIRE1KB3p
MSigDBGO_724	GO_ADAPTIVE_IMMUNE_RESPONSE_BASED_ON_SOMATIC_RECOMBINATION_OF_IMMUNE_RECEPTORS_BUILT_FROM_IMMUNOGLOBULIN_SUPERFAMILY_DOMAINS	AML	0.0128672	ABOVE- 24(12.17mo)| BELOW- 22(30.5mo)	0.0156005	0.388695	overall_survival	SNV_DNMT3A_is_0	MSigDBGO
FIRE1KB3p_592	TCGA_MELANOMA_DIS_K40_RNA_MIz30_.[ACG]TCTTGA[ACT]	AML	0.0402949	ABOVE- 24(27.4mo)| BELOW- 26(9.1mo)	0.0435414	2.10641	overall_survival	mol_test_status_is_flt3 mutation negative	FIRE1KB3p
FIRE1KB3p_2014	TCGA_MELANOMA_DIS_K40_RNA_MIz37_[AGT]G[AG]TG[CGT]AT[AT]	AML	0.0299337	ABOVE- 24(28.47mo)| BELOW- 25(8.1mo)	0.0345287	2.17287	overall_survival	CNA_TP53_is_del	FIRE1KB3p
FIRE1KB3p_5232	TCGA_BREAST_DIS_K45_RNA_MIz15_.T[AG]TA[AC]GG[AGT]	AML	0.0332858	ABOVE- 27(26.4mo)| BELOW- 24(8.13mo)	0.036763	2.05222	overall_survival	mol_test_status_is_flt3 mutation negative	FIRE1KB3p
FIRE1KBup_1304	TCGA_PARAGANGLIOMA_DIS_K40_DNA_MIz11_.CTGTG[CT]C[ACT]	AML	0.00632682	ABOVE- 25(7.17mo)| BELOW- 20(26.4mo)	0.00846381	0.354871	overall_survival	mol_test_status_is_flt3 mutation negative	FIRE1KBup
FIRE1KBup_1331	TCGA_THYMOMA_DIS_K10_DNA_MIz30_.G[CG]CCCCC[AGT]	AML	0.0257214	ABOVE- 22(12.17mo)| BELOW- 25(30.5mo)	0.0296699	0.418117	overall_survival	CNA_TP53_is_del	FIRE1KBup
FIRE1KB3p_2027	TCGA_MELANOMA_DIS_K5_RNA_MIz92_[AGT]G[AT][AC]T[GT]AC[AT]	AML	0.0176822	ABOVE- 26(30.5mo)| BELOW- 21(8.08mo)	0.0212189	2.38951	overall_survival	CNA_TP53_is_del	FIRE1KB3p
FIRE1KB3p_1308	TCGA_LUNG_AD_DIS_K45_RNA_MIz15_.[AG]C[CG][GT]A[CT]T[AGT]	AML	0.0453007	ABOVE- 34(24.37mo)| BELOW- 19(8.1mo)	0.0483379	1.96125	overall_survival	race_is_WHITE	FIRE1KB3p
FIRE1KB3p_1328	TCGA_STOMACH_DIS_K45_RNA_MIz15_.[AG]C[GT]T[AC]GA[ACT]	AML	0.0204172	ABOVE- 27(27.4mo)| BELOW- 20(9.17mo)	0.0241062	2.38765	overall_survival	mol_test_status_is_flt3 mutation negative	FIRE1KB3p
FIRE1KB3p_300	TCGA_GBM_DIS_K45_RNA_MIz13_.[AC]ATG[AC]GA.	AML	0.0210328	ABOVE- 29(24.37mo)| BELOW- 19(9.17mo)	0.0238021	2.25541	overall_survival	mol_test_status_is_flt3 mutation negative	FIRE1KB3p
MSigDBGO_4378	GO_CILIUM	AML	0.00078097	ABOVE- 19(NAmo)| BELOW- 24(12.17mo)	0.00222251	4.75157	overall_survival	SNV_DNMT3A_is_0	MSigDBGO
TEISERp_654	TCGA_BREAST_DIS_K45_MINI6xISEQ12_RNA_MIz26_UUUNANNNNNNUUNRRR_(((((.......)))))	AML	0.0416417	ABOVE- 29(16.3mo)| BELOW- 28(7.17mo)	0.0427576	1.85032	overall_survival	age_groups_is_above_60	TEISERp
TEISERp_654	TCGA_BREAST_DIS_K45_MINI6xISEQ14_RNA_MIz27_UUUNANNNNNNUUNRRR_(((((.......)))))	AML	0.0416417	ABOVE- 29(16.3mo)| BELOW- 28(7.17mo)	0.0427576	1.85032	overall_survival	age_groups_is_above_60	TEISERp
FIRE1KB3p_1940	TCGA_STOMACH_DIS_K45_RNA_MIz23_[AGT]GAAG[AG][CT]A[ACT]	AML	0.00439272	ABOVE- 26(27.4mo)| BELOW- 19(7.17mo)	0.00625971	2.77179	overall_survival	mol_test_status_is_flt3 mutation negative	FIRE1KB3p
FIRE1KB3p_4974	TCGA_PROSTATE_DIS_K40_RNA_MIz10_.GTTTAAC.	AML	0.017121	ABOVE- 25(30.5mo)| BELOW- 22(12.17mo)	0.0190517	2.36295	overall_survival	SNV_DNMT3A_is_0	FIRE1KB3p
FIRE1KB3p_4710	TCGA_BLADDER_DIS_K45_RNA_MIz17_.G[GT][ACT]GCAT.	AML	0.00610326	ABOVE- 28(26.4mo)| BELOW- 17(9.17mo)	0.00805613	2.72747	overall_survival	mol_test_status_is_flt3 mutation negative	FIRE1KB3p
FIRE1KB3p_2595	TCGA_AML_DIS_K40_RNA_MIz11_[AT][AG]CATGC[AC][AGT]	AML	0.0141772	ABOVE- 29(27.4mo)| BELOW- 18(8.08mo)	0.0162853	2.34938	overall_survival	race_is_WHITE	FIRE1KB3p
FIRE1KBup_1177	TCGA_MELANOMA_DIS_K40_DNA_MIz17_[CGT]CATGG[AGT][GT][ACG]	AML	0.024799	ABOVE- 20(9.1mo)| BELOW- 28(30.5mo)	0.0273779	0.448989	overall_survival	SNV_DNMT3A_is_0	FIRE1KBup
MSigDBGO_2170	GO_CELLULAR_RESPONSE_TO_NITROGEN_COMPOUND	AML	0.0294879	ABOVE- 24(19.23mo)| BELOW- 21(NAmo)	0.0365061	0.369215	overall_survival	SNV_NRAS_is_0	MSigDBGO
FIRE1KB3p_432	TCGA_ESOPHAGEAL_DIS_K45_RNA_MIz12_[ACG][AG][AT]AG[GT]TC[AT]	AML	0.015269	ABOVE- 25(26.4mo)| BELOW- 22(9.1mo)	0.0187678	2.33943	overall_survival	mol_test_status_is_flt3 mutation negative	FIRE1KB3p
FIRE1KB3p_3771	TCGA_GBM_DIS_K45_RNA_MIz13_.[CG]GA[GT]ATT[AGT]	AML	0.00323358	ABOVE- 22(28.47mo)| BELOW- 22(9.17mo)	0.0049402	3.07133	overall_survival	mol_test_status_is_flt3 mutation negative	FIRE1KB3p
MSigDB_4910	REACTOME_INTERLEUKIN_1_FAMILY_SIGNALING	AML	0.0457457	ABOVE- 25(8.1mo)| BELOW- 25(26.4mo)	0.0481582	0.482268	overall_survival	SNV_NRAS_is_0	MSigDB
FIRE1KB3p_657	TCGA_RECTAL_DIS_K40_RNA_MIz13_[ACT][AC]ATG[AC]G[AC][AGT]	AML	0.0446862	ABOVE- 31(24.37mo)| BELOW- 20(9.17mo)	0.0481624	2.02253	overall_survival	mol_test_status_is_flt3 mutation negative	FIRE1KB3p
FIRE1KB3p_5012	TCGA_THYROID_DIS_K40_RNA_MIz14_.TA[ACG]GACA.	AML	0.00250451	ABOVE- 24(26.4mo)| BELOW- 20(8.13mo)	0.003632	3.04974	overall_survival	mol_test_status_is_flt3 mutation negative	FIRE1KB3p
FIRE1KB3p_609	TCGA_SARCOMA_DIS_K45_RNA_MIz13_.[AC]GTTT[AG]G[ACT]	AML	0.0338753	ABOVE- 28(27.4mo)| BELOW- 21(9.1mo)	0.0378548	2.12545	overall_survival	mol_test_status_is_flt3 mutation negative	FIRE1KB3p
FIRE1KB3p_5371	TCGA_OVARIAN_DIS_K45_RNA_MIz18_.TC[ACG]AT[CG]T.	AML	0.0446483	ABOVE- 32(22.82mo)| BELOW- 22(9.17mo)	0.0480226	1.9053	overall_survival	race_is_WHITE	FIRE1KB3p
FIRE1KB3p_22	TCGA_CERVICAL_DIS_K45_RNA_MIz19_.A[AC][AG]ATGG[AGT]	AML	0.011205	ABOVE- 28(26.4mo)| BELOW- 18(8.17mo)	0.0140421	2.4594	overall_survival	mol_test_status_is_flt3 mutation negative	FIRE1KB3p
FIRE1KB3p_2623	TCGA_HEAD_NECK_DIS_K40_RNA_MIz14_.AT[AGT]G[AC]GT[ACT]	AML	0.0363802	ABOVE- 28(26.4mo)| BELOW- 22(8.17mo)	0.0392482	2.06362	overall_survival	mol_test_status_is_flt3 mutation negative	FIRE1KB3p
FIRE1KB3p_609	TCGA_SARCOMA_DIS_K45_RNA_MIz13_.[AC]GTTT[AG]G[ACT]	AML	0.00988753	ABOVE- 24(28.47mo)| BELOW- 21(8.08mo)	0.0131252	2.65645	overall_survival	CNA_TP53_is_del	FIRE1KB3p
FIRE1KB3p_2979	TCGA_LUNG_SQ_DIS_K45_RNA_MIz14_[AT]G[GT]GT[AT]GT.	AML	0.00922912	ABOVE- 26(26.4mo)| BELOW- 19(9.1mo)	0.011376	2.65634	overall_survival	mol_test_status_is_flt3 mutation negative	FIRE1KB3p
FIRE1KB3p_1946	TCGA_LUNG_SQ_DIS_K45_RNA_MIz17_[AGT]GAAT[ACG][GT]C.	AML	0.0399111	ABOVE- 29(26.4mo)| BELOW- 21(9.17mo)	0.0435571	2.06325	overall_survival	mol_test_status_is_flt3 mutation negative	FIRE1KB3p
MSigDBGO_2294	GO_REGULATION_OF_PROTEIN_LOCALIZATION	AML	0.00859815	ABOVE- 20(19.23mo)| BELOW- 24(NAmo)	0.0128503	0.334183	overall_survival	SNV_DNMT3A_is_0	MSigDBGO
MSigDBGO_1976	GO_RESPONSE_TO_OXYGEN_CONTAINING_COMPOUND	AML	0.017753	ABOVE- 26(12.17mo)| BELOW- 20(31.5mo)	0.0210299	0.407094	overall_survival	SNV_NPM1_is_0	MSigDBGO
FIRE1KB3p_2589	TCGA_OVARIAN_DIS_K45_RNA_MIz13_[AT]AG[AT][CG]CTA.	AML	0.00587477	ABOVE- 25(26.4mo)| BELOW- 20(9.1mo)	0.00768805	2.6499	overall_survival	mol_test_status_is_flt3 mutation negative	FIRE1KB3p
FIRE1KB3p_2426	TCGA_MELANOMA_DIS_K40_RNA_MIz22_[AGT]TCTT[CG]AG[ACT]	AML	0.0087278	ABOVE- 28(26.4mo)| BELOW- 17(9.1mo)	0.0109168	2.64548	overall_survival	mol_test_status_is_flt3 mutation negative	FIRE1KB3p
FIRE1KB3p_3710	TCGA_PANCREATIC_DIS_K45_RNA_MIz30_.[CG][AT]ATGCA[AGT]	AML	0.0189736	ABOVE- 23(28.47mo)| BELOW- 23(8.1mo)	0.0234262	2.44849	overall_survival	CNA_TP53_is_del	FIRE1KB3p
FIRE1KB3p_2255	TCGA_HEAD_NECK_DIS_K40_RNA_MIz15_[AGT][GT]C[GT]A[CT]TG.	AML	0.018524	ABOVE- 26(26.4mo)| BELOW- 21(9.17mo)	0.0219877	2.30999	overall_survival	mol_test_status_is_flt3 mutation negative	FIRE1KB3p
FIRE1KB3p_63	TCGA_PROSTATE_CON_LOG2R_bins25_RNA_MIz12_.AAC[GT]AG[CT].	AML	0.00945007	ABOVE- 27(26.4mo)| BELOW- 18(9.1mo)	0.0119788	2.63634	overall_survival	mol_test_status_is_flt3 mutation negative	FIRE1KB3p
FIRE1KB3p_4015	TCGA_UTERINE_ENDOMETRIAL_DIS_K45_RNA_MIz21_.C.TAA[AC]C.	AML	0.0455233	ABOVE- 30(26.4mo)| BELOW- 20(9.1mo)	0.0492273	2.05675	overall_survival	mol_test_status_is_flt3 mutation negative	FIRE1KB3p
FIRE1KB3p_1840	TCGA_HEAD_NECK_DIS_K40_RNA_MIz11_[AGT][CG]T[CT]GCAT.	AML	0.00035234	ABOVE- 24(27.4mo)| BELOW- 19(9.1mo)	0.000754534	3.73458	overall_survival	mol_test_status_is_flt3 mutation negative	FIRE1KB3p
FIRE1KB3p_679	TCGA_LUNG_AD_DIS_K45_RNA_MIz25_[ACT][ACG]C[CT]TAT[CG].	AML	0.0413353	ABOVE- 29(26.4mo)| BELOW- 21(7.17mo)	0.0445108	2.0544	overall_survival	mol_test_status_is_flt3 mutation negative	FIRE1KB3p
FIRE1KB3p_3136	TCGA_LUNG_AD_DIS_K45_RNA_MIz21_.CAA[CG]AA[CT].	AML	0.0306339	ABOVE- 27(26.4mo)| BELOW- 22(9.17mo)	0.0351014	2.10974	overall_survival	mol_test_status_is_flt3 mutation negative	FIRE1KB3p
FIRE1KB3p_4069	TCGA_MELANOMA_DIS_K40_RNA_MIz45_.CT[AC][AT][CG]AT[AT]	AML	0.0120534	ABOVE- 23(28.47mo)| BELOW- 22(8.1mo)	0.0149869	2.61391	overall_survival	CNA_TP53_is_del	FIRE1KB3p
MSigDB_761	REACTOME_PHOSPHORYLATION_OF_CD3_AND_TCR_ZETA_CHAINS	AML	0.0218261	ABOVE- 23(19.33mo)| BELOW- 21(NAmo)	0.0278718	0.342381	overall_survival	SNV_DNMT3A_is_0	MSigDB
FIRE1KB3p_2069	TCGA_GLIOMA_DIS_K45_RNA_MIz18_[AGT]GCA[AT]T[CT]G.	AML	0.0216708	ABOVE- 27(26.4mo)| BELOW- 20(10.13mo)	0.0234856	2.28766	overall_survival	mol_test_status_is_flt3 mutation negative	FIRE1KB3p
FIRE1KB3p_4922	TCGA_SARCOMA_DIS_K45_RNA_MIz14_[GT]TA[CGT][CGT]GGT[AGT]	AML	0.00774148	ABOVE- 25(27.4mo)| BELOW- 20(8.13mo)	0.0103398	2.59458	overall_survival	mol_test_status_is_flt3 mutation negative	FIRE1KB3p
FIRE1KB3p_5155	TCGA_LIVER_DIS_K40_RNA_MIz12_.TACTATA.	AML	0.00586623	ABOVE- 22(30.5mo)| BELOW- 22(8.1mo)	0.00789707	2.88199	overall_survival	CNA_TP53_is_del	FIRE1KB3p
FIRE1KB3p_5714	TCGA_MELANOMA_DIS_K40_RNA_MIz44_.TTAC[AG][AT]G.	AML	0.035432	ABOVE- 25(28.47mo)| BELOW- 23(8.1mo)	0.0401913	2.17478	overall_survival	CNA_TP53_is_del	FIRE1KB3p
TEISERp_158	TCGA_BREAST_DIS_K10_MINI6xISEQ14_RNA_MIz24_AUNANNUUNNHNUNRU_((((........))))	AML	0.0315014	ABOVE- 28(24.37mo)| BELOW- 20(12.17mo)	0.0345761	2.17468	overall_survival	mol_test_status_is_flt3 mutation negative	TEISERp
FIRE1KB3p_1978	TCGA_AML_DIS_K40_RNA_MIz40_[AGT]G[AC]TAATT.	AML	0.0374263	ABOVE- 24(28.47mo)| BELOW- 24(8.1mo)	0.04167	2.16969	overall_survival	CNA_TP53_is_del	FIRE1KB3p
FIRE1KB3p_3852	TCGA_BREAST_DIS_K10_RNA_MIz25_.[CG]TAGTTG[ACT]	AML	0.0176125	ABOVE- 26(26.4mo)| BELOW- 20(9.1mo)	0.0220905	2.39391	overall_survival	mol_test_status_is_flt3 mutation negative	FIRE1KB3p
FIRE1KB3p_5405	TCGA_BLADDER_DIS_K45_RNA_MIz9_.TC[AG]TC[AG]T.	AML	0.0252841	ABOVE- 31(26.4mo)| BELOW- 16(8.1mo)	0.0281298	2.27016	overall_survival	race_is_WHITE	FIRE1KB3p
FIRE1KB3p_4276	TCGA_SARCOMA_DIS_K45_RNA_MIz12_.CTTAA[AT]C.	AML	0.0298091	ABOVE- 24(28.47mo)| BELOW- 23(8.1mo)	0.0335606	2.26835	overall_survival	CNA_TP53_is_del	FIRE1KB3p
MSigDBGO_3942	GO_SECRETORY_GRANULE	AML	0.0419052	ABOVE- 28(8.07mo)| BELOW- 24(16.17mo)	0.0411942	0.513719	overall_survival	age_groups_is_above_60	MSigDBGO
FIRE1KB3p_1365	TCGA_STOMACH_DIS_K45_RNA_MIz17_[AG]G[AG]T[AGT][CT]GA[ACT]	AML	0.03298	ABOVE- 27(26.4mo)| BELOW- 22(9.17mo)	0.0377924	2.08278	overall_survival	mol_test_status_is_flt3 mutation negative	FIRE1KB3p
FIRE1KB3p_5029	TCGA_GLIOMA_DIS_K45_RNA_MIz14_.TA[AG]CAAC.	AML	0.00715856	ABOVE- 26(26.4mo)| BELOW- 19(7.17mo)	0.00872154	2.53675	overall_survival	mol_test_status_is_flt3 mutation negative	FIRE1KB3p
FIRE1KB3p_5737	TCGA_PANCREATIC_DIS_K10_RNA_MIz45_.TT[AG]CC[CGT][AG][AT]	AML	0.0384808	ABOVE- 30(26.4mo)| BELOW- 19(9.1mo)	0.0427088	2.07812	overall_survival	mol_test_status_is_flt3 mutation negative	FIRE1KB3p
FIRE1KB3p_703	TCGA_GBM_DIS_K45_RNA_MIz16_.ACT[AC]TA[CG][ACT]	AML	0.00934697	ABOVE- 25(26.4mo)| BELOW- 20(8.13mo)	0.0117187	2.52136	overall_survival	mol_test_status_is_flt3 mutation negative	FIRE1KB3p
FIRE1KB3p_1835	TCGA_STOMACH_DIS_K45_RNA_MIz18_[AGT][CGT]C[AG]TAGA.	AML	0.0138583	ABOVE- 27(26.4mo)| BELOW- 19(7.17mo)	0.0168845	2.36296	overall_survival	mol_test_status_is_flt3 mutation negative	FIRE1KB3p
MSigDBMOT_71	NRF2_01	AML	0.0208799	ABOVE- 22(6.13mo)| BELOW- 26(10.13mo)	0.0235136	0.466338	overall_survival	age_groups_is_above_60	MSigDBMOT
FIRE1KB3p_3891	TCGA_ESOPHAGEAL_DIS_K45_RNA_MIz9_.[CGT]CATTAC[AT]	AML	0.0305367	ABOVE- 25(26.4mo)| BELOW- 23(9.1mo)	0.0347805	2.14433	overall_survival	mol_test_status_is_flt3 mutation negative	FIRE1KB3p
FIRE1KB3p_2606	TCGA_MELANOMA_DIS_K40_RNA_MIz18_.ATAGGTA.	AML	0.0014176	ABOVE- 24(27.4mo)| BELOW- 19(9.17mo)	0.00229176	3.2198	overall_survival	mol_test_status_is_flt3 mutation negative	FIRE1KB3p
FIRE1KB3p_3044	TCGA_SARCOMA_DIS_K45_RNA_MIz11_[AT]TA[GT][AG]C[CG]T.	AML	0.0022041	ABOVE- 26(27.4mo)| BELOW- 17(7.17mo)	0.0032126	3.19624	overall_survival	mol_test_status_is_flt3 mutation negative	FIRE1KB3p
FIRE1KB3p_5622	TCGA_LUNG_AD_DIS_K45_RNA_MIz9_.TGC[CG][GT]AA[ACT]	AML	0.0411332	ABOVE- 30(25.37mo)| BELOW- 21(8.6mo)	0.0443114	1.96881	overall_survival	race_is_WHITE	FIRE1KB3p
FIRE1KB3p_1343	TCGA_THYMOMA_DIS_K45_RNA_MIz19_.[AG][CT]G[AG]CAA.	AML	0.00591788	ABOVE- 24(27.4mo)| BELOW- 20(8.17mo)	0.00837689	2.7202	overall_survival	mol_test_status_is_flt3 mutation negative	FIRE1KB3p
MSigDB_5198	REACTOME_DNA_REPLICATION_PRE_INITIATION	AML	0.00936227	ABOVE- 23(7.17mo)| BELOW- 22(20.3mo)	0.0121304	0.403072	overall_survival	age_groups_is_above_60	MSigDB
FIRE1KB3p_3306	TCGA_SARCOMA_DIS_K45_RNA_MIz18_.C[AG]ACAA[ACG].	AML	0.00737405	ABOVE- 27(26.4mo)| BELOW- 17(9.17mo)	0.00971868	2.7019	overall_survival	mol_test_status_is_flt3 mutation negative	FIRE1KB3p
FIRE1KB3p_2932	TCGA_MELANOMA_DIS_K40_RNA_MIz23_[AT]GCATT[AT]G.	AML	0.0087456	ABOVE- 23(28.47mo)| BELOW- 21(8.07mo)	0.0110997	2.69633	overall_survival	CNA_TP53_is_del	FIRE1KB3p
FIRE1KB3p_2776	TCGA_BREAST_CON_LOG2R_bins25_RNA_MIz17_[AT][CG]C[AG]AT.G.	AML	0.0199394	ABOVE- 28(27.4mo)| BELOW- 18(8.1mo)	0.0234494	2.32659	overall_survival	race_is_WHITE	FIRE1KB3p
MSigDBONC_131	RPS14_DN.V1_DN	AML	0.00525939	ABOVE- 24(54.73mo)| BELOW- 19(16.3mo)	0.00810905	3.08598	overall_survival	CNA_TP53_is_del	MSigDBONC
FIRE1KB3p_4759	TCGA_KIDNEY_DIS_K45_RNA_MIz14_.GT[AC]GAAA.	AML	0.0165449	ABOVE- 23(30.5mo)| BELOW- 22(8.1mo)	0.0200049	2.45754	overall_survival	CNA_TP53_is_del	FIRE1KB3p
FIRE1KB3p_1522	TCGA_MELANOMA_DIS_K40_RNA_MIz28_[AGT]ACTG[AC][CT]A.	AML	0.00974339	ABOVE- 22(28.47mo)| BELOW- 22(8.1mo)	0.012036	2.67343	overall_survival	CNA_TP53_is_del	FIRE1KB3p
FIRE1KB3p_122	TCGA_LIVER_DIS_K40_RNA_MIz9_.AAGGTAA.	AML	0.0104124	ABOVE- 24(26.4mo)| BELOW- 21(9.1mo)	0.0130069	2.45347	overall_survival	mol_test_status_is_flt3 mutation negative	FIRE1KB3p
MSigDBGO_3796	GO_REGULATION_OF_TRANSMEMBRANE_TRANSPORT	AML	0.0416145	ABOVE- 26(12.17mo)| BELOW- 22(26.4mo)	0.0471724	0.472553	overall_survival	SNV_NPM1_is_0	MSigDBGO
FIRE1KB3p_90	TCGA_SARCOMA_DIS_K45_RNA_MIz18_.AA[CT]G[GT]CT.	AML	0.0156252	ABOVE- 24(27.4mo)| BELOW- 21(9.17mo)	0.0183038	2.45066	overall_survival	mol_test_status_is_flt3 mutation negative	FIRE1KB3p
TEISERp_168	TCGA_BREAST_DIS_K10_MINI6xISEQ12_RNA_MIz21_AUUNUUNDNNNNNRRNRRU_((((((.......))))))	AML	0.0314215	ABOVE- 24(27.4mo)| BELOW- 22(9.17mo)	0.0345426	2.30909	overall_survival	mol_test_status_is_flt3 mutation negative	TEISERp
MSigDBGO_3022	GO_RESPONSE_TO_BIOTIC_STIMULUS	AML	0.0403539	ABOVE- 22(12.17mo)| BELOW- 25(31.5mo)	0.0444021	0.453699	overall_survival	sex_is_MALE	MSigDBGO
FIRE1KBup_1191	TCGA_BREAST_DIS_K10_DNA_MIz15_[CGT][CG]CATG[AG]G.	AML	0.0108609	ABOVE- 20(10.63mo)| BELOW- 24(31.5mo)	0.0136235	0.377112	overall_survival	SNV_DNMT3A_is_0	FIRE1KBup
FIRE1KB3p_2784	TCGA_LIVER_DIS_K40_RNA_MIz18_[AT][CG]CT[AT]TGA.	AML	0.0371848	ABOVE- 30(26.4mo)| BELOW- 18(8.13mo)	0.0412891	2.10754	overall_survival	mol_test_status_is_flt3 mutation negative	FIRE1KB3p
MSigDBGO_1466	GO_FC_EPSILON_RECEPTOR_SIGNALING_PATHWAY	AML	0.0321628	ABOVE- 24(14.68mo)| BELOW- 20(56.87mo)	0.0371308	0.383947	overall_survival	CNA_PTPRS_is_del	MSigDBGO
FIRE1KB3p_1862	TCGA_PARAGANGLIOMA_DIS_K40_RNA_MIz14_[AGT]CTA[CT][AC]C[AT][AT]	AML	0.00416767	ABOVE- 22(27.4mo)| BELOW- 21(7.17mo)	0.00590763	2.93423	overall_survival	mol_test_status_is_flt3 mutation negative	FIRE1KB3p
FIRE1KB3p_5719	TCGA_RECTAL_DIS_K40_RNA_MIz14_.TTAC[CG][CGT]A.	AML	0.0355924	ABOVE- 25(26.4mo)| BELOW- 23(9.1mo)	0.040156	2.09318	overall_survival	mol_test_status_is_flt3 mutation negative	FIRE1KB3p
FIRE1KB3p_1509	TCGA_MELANOMA_DIS_K40_RNA_MIz36_[AGT]A[CT][AG]AC[GT]A.	AML	0.0113923	ABOVE- 22(28.47mo)| BELOW- 22(8.1mo)	0.0142798	2.58685	overall_survival	CNA_TP53_is_del	FIRE1KB3p
FIRE1KB3p_1146	TCGA_COLON_DIS_K40_RNA_MIz9_[ACT]TCTTG[CG]A[AT]	AML	0.0440306	ABOVE- 29(27.4mo)| BELOW- 21(8.08mo)	0.0460856	1.98113	overall_survival	race_is_WHITE	FIRE1KB3p
FIRE1KB3p_4721	TCGA_SARCOMA_DIS_K45_RNA_MIz11_.G[GT]GATTA.	AML	0.00666773	ABOVE- 23(26.4mo)| BELOW- 21(7.17mo)	0.00874065	2.58489	overall_survival	mol_test_status_is_flt3 mutation negative	FIRE1KB3p
FIRE1KB3p_4157	TCGA_HEAD_NECK_DIS_K40_RNA_MIz16_.[CT]C[AC]GAAT.	AML	0.00402792	ABOVE- 22(26.4mo)| BELOW- 21(9.17mo)	0.00570675	2.91037	overall_survival	mol_test_status_is_flt3 mutation negative	FIRE1KB3p
MSigDBGO_9131	GO_FICOLIN_1_RICH_GRANULE	AML	0.0126028	ABOVE- 22(6.13mo)| BELOW- 23(16.17mo)	0.0143928	0.418479	overall_survival	age_groups_is_above_60	MSigDBGO
FIRE1KB3p_1539	TCGA_BREAST_DIS_K45_RNA_MIz17_[AGT][AG]CAACTT[ACT]	AML	0.0156225	ABOVE- 25(26.4mo)| BELOW- 20(9.1mo)	0.0185203	2.38026	overall_survival	mol_test_status_is_flt3 mutation negative	FIRE1KB3p
FIRE1KB3p_2126	TCGA_GBM_DIS_K45_RNA_MIz9_[AGT]GC[GT]TAG[ACT].	AML	0.028761	ABOVE- 28(24.37mo)| BELOW- 18(8.1mo)	0.0310889	2.24886	overall_survival	race_is_WHITE	FIRE1KB3p
MSigDBGO_2409	GO_ACTIN_FILAMENT_POLYMERIZATION	AML	0.0082649	ABOVE- 20(19.23mo)| BELOW- 22(NAmo)	0.0121337	0.288841	overall_survival	CNA_PTPRS_is_del	MSigDBGO
FIRE1KB3p_3143	TCGA_THYROID_DIS_K40_RNA_MIz9_.CA[AC]GTAA.	AML	0.0222719	ABOVE- 24(27.4mo)| BELOW- 21(9.1mo)	0.0268707	2.36189	overall_survival	mol_test_status_is_flt3 mutation negative	FIRE1KB3p
MSigDB_657	REACTOME_ORC1_REMOVAL_FROM_CHROMATIN	AML	0.00738339	ABOVE- 23(19.33mo)| BELOW- 19(NAmo)	0.0113416	0.296932	overall_survival	sex_is_MALE	MSigDB
FIRE1KB3p_5018	TCGA_MELANOMA_DIS_K5_RNA_MIz45_.TAA[CG]TGC[ACT]	AML	0.0150207	ABOVE- 26(27.93mo)| BELOW- 18(8.07mo)	0.0178399	2.51227	overall_survival	CNA_TP53_is_del	FIRE1KB3p
FIRE1KB3p_5418	TCGA_MELANOMA_DIS_K40_RNA_MIz19_.TCATAGT.	AML	0.029563	ABOVE- 25(26.4mo)| BELOW- 22(8.17mo)	0.0328519	2.1391	overall_survival	mol_test_status_is_flt3 mutation negative	FIRE1KB3p
TEISERp_544	TCGA_BREAST_DIS_K45_MINI6xISEQ0_RNA_MIz28_UAUYWNNNNNNNDRRUR_(((((.......)))))	AML	0.0345474	ABOVE- 23(16.3mo)| BELOW- 26(7.17mo)	0.038678	1.99792	overall_survival	age_groups_is_above_60	TEISERp
TEISERp_544	TCGA_BREAST_DIS_K45_MINI6xISEQ10_RNA_MIz28_UAUYWNNNNNNNDRRUR_(((((.......)))))	AML	0.0345474	ABOVE- 23(16.3mo)| BELOW- 26(7.17mo)	0.038678	1.99792	overall_survival	age_groups_is_above_60	TEISERp
FIRE1KB3p_5718	TCGA_HEAD_NECK_DIS_K40_RNA_MIz20_.TTACC[CGT][ACG][ACT]	AML	0.0241494	ABOVE- 23(27.4mo)| BELOW- 22(8.1mo)	0.0277763	2.3304	overall_survival	CNA_TP53_is_del	FIRE1KB3p
FIRE1KB3p_5212	TCGA_LUNG_SQ_DIS_K45_RNA_MIz9_.TAGCTAT.	AML	0.0197284	ABOVE- 21(28.47mo)| BELOW- 23(8.07mo)	0.0228737	2.47206	overall_survival	CNA_TP53_is_del	FIRE1KB3p
FIRE1KB3p_2394	TCGA_BREAST_DIS_K10_RNA_MIz42_[AGT]T.CATGC[ACT]	AML	0.0195559	ABOVE- 24(27.4mo)| BELOW- 21(10.13mo)	0.0243331	2.31329	overall_survival	mol_test_status_is_flt3 mutation negative	FIRE1KB3p
FIRE1KB3p_3801	TCGA_LUNG_AD_DIS_K10_RNA_MIz22_.C[GT]A[AC]T[AC]G.	AML	0.0191664	ABOVE- 24(26.4mo)| BELOW- 21(9.17mo)	0.0224155	2.30688	overall_survival	mol_test_status_is_flt3 mutation negative	FIRE1KB3p
TEISERp_560	TCGA_BREAST_DIS_K45_KMERSTEMISEQ14_RNA_MIz25_UGAANNNNNUUUYR_((((......))))	AML	0.0415694	ABOVE- 23(12.17mo)| BELOW- 26(7.17mo)	0.0426194	1.97889	overall_survival	age_groups_is_above_60	TEISERp
FIRE1KB3p_2238	TCGA_PANCREATIC_DIS_K45_RNA_MIz22_[AGT][GT][AT]GATC[ACG].	AML	0.00726548	ABOVE- 23(26.4mo)| BELOW- 20(9.17mo)	0.00953232	2.6566	overall_survival	mol_test_status_is_flt3 mutation negative	FIRE1KB3p
FIRE1KBup_1177	TCGA_MELANOMA_DIS_K40_DNA_MIz17_[CGT]CATGG[AGT][GT][ACG]	AML	0.00273081	ABOVE- 20(9.1mo)| BELOW- 22(26.4mo)	0.00407323	0.328995	overall_survival	mol_test_status_is_flt3 mutation negative	FIRE1KBup
FIRE1KB3p_2929	TCGA_BLADDER_DIS_K45_RNA_MIz17_[AT]GC[AT]C[AG][AT]T.	AML	0.00723343	ABOVE- 25(26.4mo)| BELOW- 18(9.1mo)	0.00982809	2.63301	overall_survival	mol_test_status_is_flt3 mutation negative	FIRE1KB3p
FIRE1KB3p_4974	TCGA_PROSTATE_DIS_K40_RNA_MIz10_.GTTTAAC.	AML	0.000174963	ABOVE- 21(28.47mo)| BELOW- 20(9.1mo)	0.000413453	4.11295	overall_survival	mol_test_status_is_flt3 mutation negative	FIRE1KB3p
FIRE1KB3p_2880	TCGA_PARAGANGLIOMA_DIS_K40_RNA_MIz12_.ATGA[CG]TT.	AML	0.000194549	ABOVE- 23(28.47mo)| BELOW- 18(7.17mo)	0.000467565	4.07498	overall_survival	mol_test_status_is_flt3 mutation negative	FIRE1KB3p
FIRE1KB3p_3871	TCGA_STOMACH_DIS_K45_RNA_MIz20_.[CG]TATTC[AG][ACT]	AML	0.0192228	ABOVE- 23(30.5mo)| BELOW- 21(8.08mo)	0.0225319	2.40173	overall_survival	CNA_TP53_is_del	FIRE1KB3p
FIRE1KB3p_5352	TCGA_PANCREATIC_DIS_K45_RNA_MIz18_.TC.AAC[GT].	AML	0.00770318	ABOVE- 24(26.4mo)| BELOW- 19(7.17mo)	0.0101997	2.60659	overall_survival	mol_test_status_is_flt3 mutation negative	FIRE1KB3p
FIRE1KB3p_1090	TCGA_CERVICAL_DIS_K45_RNA_MIz10_[ACT]GTTGA[GT]T.	AML	0.00349488	ABOVE- 22(26.4mo)| BELOW- 20(7.17mo)	0.0049413	2.96364	overall_survival	mol_test_status_is_flt3 mutation negative	FIRE1KB3p
FIRE1KB3p_3416	TCGA_LUNG_AD_DIS_K45_RNA_MIz16_.CAT[AG]TAC[ACT]	AML	0.00327964	ABOVE- 24(26.4mo)| BELOW- 18(7.17mo)	0.00457177	2.96226	overall_survival	mol_test_status_is_flt3 mutation negative	FIRE1KB3p
MSigDB_4830	REACTOME_PD_1_SIGNALING	AML	0.0125083	ABOVE- 18(12.17mo)| BELOW- 24(46.7mo)	0.0168164	0.341393	overall_survival	SNV_DNMT3A_is_0	MSigDB
FIRE1KB3p_4786	TCGA_THYROID_DIS_K40_RNA_MIz21_.GT[AG]AAAG.	AML	0.0331019	ABOVE- 25(28.47mo)| BELOW- 20(8.1mo)	0.0366276	2.2361	overall_survival	CNA_TP53_is_del	FIRE1KB3p
FIRE1KB3p_15	TCGA_SARCOMA_DIS_K45_RNA_MIz12_.AACA[ACT]TC[ACT]	AML	0.0398813	ABOVE- 26(26.4mo)| BELOW- 20(8.17mo)	0.0435506	2.13646	overall_survival	mol_test_status_is_flt3 mutation negative	FIRE1KB3p
FIRE1KB3p_643	TCGA_THYMOMA_DIS_K10_RNA_MIz13_[ACT]ACACATG.	AML	0.00533866	ABOVE- 24(30.5mo)| BELOW- 18(8.1mo)	0.00727211	2.83053	overall_survival	race_is_WHITE	FIRE1KB3p
KNOWNMOT_1884	ZCRB1_3p_G[AG][AC]TTAA[GT]	AML	0.0218827	ABOVE- 25(26.4mo)| BELOW- 19(9.1mo)	0.0251119	2.33801	overall_survival	mol_test_status_is_flt3 mutation negative	KNOWNMOT
FIRE1KB3p_3757	TCGA_MELANOMA_DIS_K40_RNA_MIz17_.CG[CT]A[AT][AT]T.	AML	0.0466198	ABOVE- 28(26.4mo)| BELOW- 20(7.17mo)	0.049388	1.98814	overall_survival	SNV_DNMT3A_is_0	FIRE1KB3p
FIRE1KB3p_1443	TCGA_STOMACH_DIS_K45_RNA_MIz14_[AGT]AATC[AG][ACT]C[AGT]	AML	0.0361763	ABOVE- 27(26.4mo)| BELOW- 19(7.17mo)	0.0389587	2.11646	overall_survival	mol_test_status_is_flt3 mutation negative	FIRE1KB3p
FIRE1KB3p_1163	TCGA_LUNG_SQ_DIS_K45_RNA_MIz17_[ACT]TGCTA[CT][ACG][ACT]	AML	0.0134308	ABOVE- 24(26.4mo)| BELOW- 19(9.17mo)	0.0162582	2.46973	overall_survival	mol_test_status_is_flt3 mutation negative	FIRE1KB3p
FIRE1KB3p_2868	TCGA_MELANOMA_DIS_K40_RNA_MIz26_.ATG[AC]CAA.	AML	0.00940609	ABOVE- 25(26.4mo)| BELOW- 17(9.17mo)	0.0115917	2.73057	overall_survival	mol_test_status_is_flt3 mutation negative	FIRE1KB3p
FIRE1KB3p_857	TCGA_COLON_DIS_K5_RNA_MIz33_[AC]TC[AGT]ATG.[ACG]	AML	0.0127857	ABOVE- 27(27.4mo)| BELOW- 16(8.1mo)	0.015524	2.4627	overall_survival	race_is_WHITE	FIRE1KB3p
FIRE1KB3p_2112	TCGA_KIDNEY_DIS_K45_RNA_MIz27_[AGT]G[CG][ACT]AACA.	AML	0.0426856	ABOVE- 29(27.4mo)| BELOW- 16(9.17mo)	0.0480404	2.18671	overall_survival	mol_test_status_is_flt3 mutation negative	FIRE1KB3p
MSigDBGO_1306	GO_INNATE_IMMUNE_RESPONSE_ACTIVATING_CELL_SURFACE_RECEPTOR_SIGNALING_PATHWAY	AML	0.0351538	ABOVE- 21(19.23mo)| BELOW- 22(NAmo)	0.0432509	0.406626	overall_survival	SNV_DNMT3A_is_0	MSigDBGO
FIRE1KB3p_2293	TCGA_PROSTATE_DIS_K40_RNA_MIz11_[AGT]GTTCATA.	AML	0.0282946	ABOVE- 21(28.47mo)| BELOW- 23(8.1mo)	0.0325118	2.28914	overall_survival	CNA_TP53_is_del	FIRE1KB3p
FIRE1KB3p_4960	TCGA_THYROID_DIS_K40_RNA_MIz10_.GTTGATT.	AML	0.00258031	ABOVE- 22(27.4mo)| BELOW- 19(7.17mo)	0.00397992	3.16894	overall_survival	mol_test_status_is_flt3 mutation negative	FIRE1KB3p
FIRE1KB3p_4695	TCGA_MELANOMA_DIS_K40_RNA_MIz15_.GGCGC[CT]A.	AML	0.0174393	ABOVE- 21(9.1mo)| BELOW- 22(31.5mo)	0.0201711	0.412537	overall_survival	SNV_DNMT3A_is_0	FIRE1KB3p
MSigDB_4612	REACTOME_RHO_GTPASE_CYCLE	AML	0.0313614	ABOVE- 20(12.2mo)| BELOW- 22(NAmo)	0.0378833	0.376046	overall_survival	SNV_DNMT3A_is_0	MSigDB
MSigDBMOT_694	ATGTACA_MIR493	AML	0.0186955	ABOVE- 26(26.4mo)| BELOW- 17(9.17mo)	0.0219395	2.41625	overall_survival	mol_test_status_is_flt3 mutation negative	MSigDBMOT
FIRE1KB3p_4829	TCGA_THYROID_DIS_K40_RNA_MIz8_.GTATGCA.	AML	0.00265084	ABOVE- 24(27.4mo)| BELOW- 17(7.17mo)	0.00396057	3.04829	overall_survival	mol_test_status_is_flt3 mutation negative	FIRE1KB3p
FIRE1KB3p_3137	TCGA_GLIOMA_DIS_K45_RNA_MIz23_.CAA[CG][AG]AT.	AML	0.0108972	ABOVE- 25(26.4mo)| BELOW- 17(9.17mo)	0.0134179	2.57437	overall_survival	mol_test_status_is_flt3 mutation negative	FIRE1KB3p
FIRE1KB3p_2377	TCGA_THYROID_DIS_K40_RNA_MIz17_[AGT]TCAA[CT]G[CGT].	AML	0.0147619	ABOVE- 24(27.4mo)| BELOW- 18(8.17mo)	0.0176387	2.54754	overall_survival	mol_test_status_is_flt3 mutation negative	FIRE1KB3p
FIRE1KB3p_4062	TCGA_THYMOMA_DIS_K10_RNA_MIz29_.[CT]ACAAGA.	AML	0.0392268	ABOVE- 25(27.4mo)| BELOW- 20(9.1mo)	0.0425565	2.12294	overall_survival	mol_test_status_is_flt3 mutation negative	FIRE1KB3p
FIRE1KB3p_4622	TCGA_HEAD_NECK_DIS_K5_RNA_MIz24_.G[CG]A[AT]TAG[AC]	AML	0.0394407	ABOVE- 27(26.4mo)| BELOW- 18(9.1mo)	0.0449994	2.11792	overall_survival	SNV_NPM1_is_0	FIRE1KB3p
FIRE1KB3p_613	TCGA_RECTAL_DIS_K40_RNA_MIz11_.A[CT]AACAC.	AML	0.0339018	ABOVE- 25(30.5mo)| BELOW- 19(12.17mo)	0.0370764	2.19912	overall_survival	SNV_DNMT3A_is_0	FIRE1KB3p
FIRE1KB3p_4297	TCGA_LUNG_SQ_DIS_K45_RNA_MIz15_.CTT[AGT]CAG.	AML	0.0183692	ABOVE- 26(19.23mo)| BELOW- 17(9.1mo)	0.0218205	2.32451	overall_survival	mol_test_status_is_flt3 mutation negative	FIRE1KB3p
FIRE1KB3p_2990	TCGA_OVARIAN_DIS_K10_RNA_MIz15_[AT]GTAG[CT]G[AGT].	AML	0.00679729	ABOVE- 21(27.4mo)| BELOW- 20(9.1mo)	0.00918137	2.83062	overall_survival	mol_test_status_is_flt3 mutation negative	FIRE1KB3p
FIRE1KB3p_5049	TCGA_AML_DIS_K40_RNA_MIz12_.TA[AT]GC[AC]G[AT]	AML	0.00586171	ABOVE- 26(26.4mo)| BELOW- 15(7.17mo)	0.00793836	2.81229	overall_survival	mol_test_status_is_flt3 mutation negative	FIRE1KB3p
FIRE1KBup_335	TCGA_STOMACH_DIS_K45_DNA_MIz17_[ACG]TG[AC]C[CT]CA[CGT]	AML	0.0428645	ABOVE- 21(8.08mo)| BELOW- 24(28.47mo)	0.0471222	0.475537	overall_survival	race_is_WHITE	FIRE1KBup
MSigDBGO_2252	GO_RESPONSE_TO_LIPID	AML	0.0026804	ABOVE- 20(12.17mo)| BELOW- 20(NAmo)	0.00490203	0.276357	overall_survival	SNV_DNMT3A_is_0	MSigDBGO
MSigDB_840	REACTOME_MUSCLE_CONTRACTION	AML	0.0113583	ABOVE- 18(8.1mo)| BELOW- 23(30.5mo)	0.0148129	0.359922	overall_survival	CNA_TP53_is_del	MSigDB
MSigDBGO_929	GO_REGULATION_OF_CELLULAR_AMINE_METABOLIC_PROCESS	AML	0.0140693	ABOVE- 20(13.22mo)| BELOW- 21(56.87mo)	0.0181988	0.360013	overall_survival	race_is_WHITE	MSigDBGO
FIRE1KB3p_3757	TCGA_MELANOMA_DIS_K40_RNA_MIz17_.CG[CT]A[AT][AT]T.	AML	0.0113283	ABOVE- 24(26.4mo)| BELOW- 18(8.17mo)	0.0146206	2.47159	overall_survival	mol_test_status_is_flt3 mutation negative	FIRE1KB3p
FIRE1KB3p_2437	TCGA_HEAD_NECK_DIS_K40_RNA_MIz17_[AGT]T.GATC[CT][AGT]	AML	0.0410443	ABOVE- 27(26.4mo)| BELOW- 18(9.1mo)	0.0466664	2.09049	overall_survival	mol_test_status_is_flt3 mutation negative	FIRE1KB3p
FIRE1KB3p_82	TCGA_PROSTATE_DIS_K40_RNA_MIz31_.A[ACT][CG]GTA[AG][ACT]	AML	0.00863118	ABOVE- 20(14.23mo)| BELOW- 21(7.62mo)	0.0107075	2.74075	overall_survival	age_groups_is_above_60	FIRE1KB3p
FIRE1KB3p_613	TCGA_RECTAL_DIS_K40_RNA_MIz11_.A[CT]AACAC.	AML	0.00124219	ABOVE- 22(27.4mo)| BELOW- 18(9.17mo)	0.00197099	3.39608	overall_survival	mol_test_status_is_flt3 mutation negative	FIRE1KB3p
FIRE1KB3p_5758	TCGA_LIVER_DIS_K40_RNA_MIz12_.TTATTAG.	AML	0.010798	ABOVE- 20(28.47mo)| BELOW- 21(8.07mo)	0.0138093	2.70983	overall_survival	CNA_TP53_is_del	FIRE1KB3p
FIRE1KBup_725	TCGA_THYROID_CON_LOG2R_bins25_DNA_MIz9_[AGT]TGT[CGT]TGC.	AML	0.030292	ABOVE- 19(12.2mo)| BELOW- 24(31.5mo)	0.0352717	0.439951	overall_survival	SNV_DNMT3A_is_0	FIRE1KBup
FIRE1KB3p_3045	TCGA_AML_DIS_K40_RNA_MIz11_[AT]TAT[AC]C[CG]T.	AML	0.030924	ABOVE- 23(26.4mo)| BELOW- 20(9.17mo)	0.0331891	2.26868	overall_survival	mol_test_status_is_flt3 mutation negative	FIRE1KB3p
FIRE1KB3p_1572	TCGA_PARAGANGLIOMA_DIS_K40_RNA_MIz14_[AGT][AT]A[AG]GATC.	AML	0.0278599	ABOVE- 23(24.37mo)| BELOW- 21(9.1mo)	0.0314624	2.15104	overall_survival	mol_test_status_is_flt3 mutation negative	FIRE1KB3p
FIRE1KB3p_572	TCGA_LUNG_AD_DIS_K45_RNA_MIz19_.[AC]GT[AT][AC]GA.	AML	0.0311435	ABOVE- 21(28.47mo)| BELOW- 22(8.07mo)	0.0353128	2.2622	overall_survival	CNA_TP53_is_del	FIRE1KB3p
FIRE1KB3p_2332	TCGA_COLON_DIS_K40_RNA_MIz16_[AGT]TA[CG]G[AC][CGT]A.	AML	0.0261128	ABOVE- 23(26.4mo)| BELOW- 20(9.17mo)	0.0301488	2.26128	overall_survival	mol_test_status_is_flt3 mutation negative	FIRE1KB3p
FIRE1KB3p_4993	TCGA_LUNG_SQ_DIS_K45_RNA_MIz8_.TAACAAG.	AML	0.0228873	ABOVE- 23(30.5mo)| BELOW- 19(9.1mo)	0.0269336	2.41051	overall_survival	SNV_DNMT3A_is_0	FIRE1KB3p
FIRE1KB3p_4993	TCGA_LUNG_AD_DIS_K45_RNA_MIz8_.TAACAAG.	AML	0.0228873	ABOVE- 23(30.5mo)| BELOW- 19(9.1mo)	0.0269336	2.41051	overall_survival	SNV_DNMT3A_is_0	FIRE1KB3p
FIRE1KB3p_3388	TCGA_COLON_DIS_K40_RNA_MIz10_.C[AG]TTAC[GT].	AML	0.0201649	ABOVE- 24(26.4mo)| BELOW- 18(7.17mo)	0.0234251	2.38903	overall_survival	mol_test_status_is_flt3 mutation negative	FIRE1KB3p
FIRE1KB3p_3362	TCGA_COLON_DIS_K40_RNA_MIz10_.CAGTAGT.	AML	0.00185271	ABOVE- 21(26.4mo)| BELOW- 19(7.17mo)	0.0027857	3.14298	overall_survival	mol_test_status_is_flt3 mutation negative	FIRE1KB3p
FIRE1KB3p_911	TCGA_STOMACH_DIS_K45_RNA_MIz16_[ACT]C[GT]AAC[AG][AT][ACT]	AML	0.0018066	ABOVE- 22(26.4mo)| BELOW- 18(6.63mo)	0.00284077	3.13725	overall_survival	mol_test_status_is_flt3 mutation negative	FIRE1KB3p
MSigDBGO_409	GO_CELLULAR_RESPONSE_TO_BIOTIC_STIMULUS	AML	0.0188783	ABOVE- 20(15.17mo)| BELOW- 21(31.5mo)	0.0229203	0.384336	overall_survival	sex_is_MALE	MSigDBGO
FIRE1KB3p_3948	TCGA_CERVICAL_DIS_K45_RNA_MIz13_[CGT]G.TATAC[AGT]	AML	0.0435091	ABOVE- 22(26.4mo)| BELOW- 22(9.1mo)	0.0475992	2.11809	overall_survival	mol_test_status_is_flt3 mutation negative	FIRE1KB3p
FIRE1KB3p_5712	TCGA_LIVER_DIS_K40_RNA_MIz12_.TTACACA.	AML	0.0342451	ABOVE- 26(26.4mo)| BELOW- 18(8.13mo)	0.0389175	2.11452	overall_survival	mol_test_status_is_flt3 mutation negative	FIRE1KB3p
MSigDB_4570	REACTOME_ACTIVATION_OF_APC_C_AND_APC_C:CDC20_MEDIATED_DEGRADATION_OF_MITOTIC_PROTEINS	AML	0.00879123	ABOVE- 19(6.13mo)| BELOW- 22(20.3mo)	0.0109708	0.390828	overall_survival	age_groups_is_above_60	MSigDB
MSigDBGO_1121	GO_SECRETION	AML	0.0212848	ABOVE- 24(6.13mo)| BELOW- 18(16.23mo)	0.024176	0.431555	overall_survival	age_groups_is_above_60	MSigDBGO
FIRE1KB3p_2223	TCGA_LIVER_DIS_K40_RNA_MIz13_[AGT]GTAG[CT]G[ACT][AGT]	AML	0.016827	ABOVE- 23(27.4mo)| BELOW- 18(7.17mo)	0.0206697	2.51074	overall_survival	mol_test_status_is_flt3 mutation negative	FIRE1KB3p
FIRE1KB3p_3469	TCGA_PROSTATE_DIS_K40_RNA_MIz10_.CATTAAC.	AML	0.000206595	ABOVE- 22(26.4mo)| BELOW- 17(7.17mo)	0.000467057	4.14384	overall_survival	mol_test_status_is_flt3 mutation negative	FIRE1KB3p
KNOWNMOT_368	EN1_MSX1_MSX2_MSX3_5p_[CG][CT]AATTA[ACG]	AML	0.02077	ABOVE- 24(27.4mo)| BELOW- 17(7.17mo)	0.0234839	2.50542	overall_survival	race_is_WHITE	KNOWNMOT
FIRE1KBup_447	TCGA_THYROID_CON_LOG2R_bins5_DNA_MIz29_[ACT]CT[AG]CCCC.	AML	0.0346177	ABOVE- 19(7.17mo)| BELOW- 23(31.5mo)	0.0365889	0.433274	overall_survival	SNV_DNMT3A_is_0	FIRE1KBup
MSigDBONC_34	VEGF_A_UP.V1_UP	AML	0.000978916	ABOVE- 16(6.13mo)| BELOW- 23(30.5mo)	0.00201319	0.246117	overall_survival	race_is_WHITE	MSigDBONC
FIRE1KB3p_4272	TCGA_MELANOMA_DIS_K40_RNA_MIz20_.CTGTTAT.	AML	0.0379479	ABOVE- 24(26.4mo)| BELOW- 19(9.17mo)	0.0408161	2.16842	overall_survival	mol_test_status_is_flt3 mutation negative	FIRE1KB3p
FIRE1KB3p_5389	TCGA_RECTAL_DIS_K40_RNA_MIz8_.TC[AG]A[CGT]GT.	AML	0.0201486	ABOVE- 24(20.8mo)| BELOW- 18(7.63mo)	0.0228514	2.28367	overall_survival	race_is_WHITE	FIRE1KB3p
KNOWNMOT_1884	ZCRB1_3p_G[AG][AC]TTAA[GT]	AML	0.00706148	ABOVE- 21(28.47mo)| BELOW- 19(8.08mo)	0.00927429	2.81929	overall_survival	CNA_TP53_is_del	KNOWNMOT
FIRE1KB3p_5272	TCGA_LUNG_AD_DIS_K45_RNA_MIz12_.TA[GT]TGTC[AT]	AML	0.000579447	ABOVE- 24(26.4mo)| BELOW- 15(7.17mo)	0.00102151	3.77412	overall_survival	mol_test_status_is_flt3 mutation negative	FIRE1KB3p
FIRE1KB3p_24	TCGA_GBM_DIS_K45_RNA_MIz12_.AAC.ATC[ACT]	AML	0.0219254	ABOVE- 25(27.4mo)| BELOW- 16(8.17mo)	0.0249468	2.45744	overall_survival	mol_test_status_is_flt3 mutation negative	FIRE1KB3p
FIRE1KB3p_629	TCGA_SARCOMA_DIS_K45_RNA_MIz14_[ACT]AAT[ACG]G[AC]G.	AML	0.000574683	ABOVE- 19(26.4mo)| BELOW- 20(6.63mo)	0.0011742	3.65981	overall_survival	mol_test_status_is_flt3 mutation negative	FIRE1KB3p
FIRE1KB3p_825	TCGA_PANCREATIC_DIS_K45_RNA_MIz20_[ACT][AT]GC[AT]C[AG]A[AT]	AML	0.0226769	ABOVE- 24(26.4mo)| BELOW- 18(8.17mo)	0.0265169	2.25797	overall_survival	mol_test_status_is_flt3 mutation negative	FIRE1KB3p
MSigDBGO_4041	GO_VESICLE_LUMEN	AML	0.0477453	ABOVE- 26(6.13mo)| BELOW- 19(15.17mo)	0.0477212	0.50197	overall_survival	age_groups_is_above_60	MSigDBGO
FIRE1KB3p_3321	TCGA_PROSTATE_DIS_K40_RNA_MIz29_.C[AG][AGT][AC]TAG.	AML	0.0342239	ABOVE- 22(27.4mo)| BELOW- 20(8.1mo)	0.0393188	2.247	overall_survival	CNA_TP53_is_del	FIRE1KB3p
FIRE1KB3p_4226	TCGA_LUNG_AD_DIS_K10_RNA_MIz23_.[CT]GATTG[CG][AT]	AML	0.00160618	ABOVE- 23(27.4mo)| BELOW- 16(7.17mo)	0.00274458	3.3538	overall_survival	mol_test_status_is_flt3 mutation negative	FIRE1KB3p
KNOWNMOT_42	AP1.7_5p_[ACG]TGA[CG]TCA[GT]	AML	0.0373863	ABOVE- 19(9.1mo)| BELOW- 22(28.47mo)	0.0417903	0.419599	overall_survival	race_is_WHITE	KNOWNMOT
FIRE1KBup_220	TCGA_LUNG_SQ_DIS_K45_DNA_MIz14_[ACG][AT]GA[AG][GT]GAG	AML	0.00936479	ABOVE- 18(12.17mo)| BELOW- 22(27.4mo)	0.0112647	0.380786	overall_survival	SNV_DNMT3A_is_0	FIRE1KBup
FIRE1KB3p_3790	TCGA_COLON_DIS_K40_RNA_MIz23_.[CG][GT]AT[CGT]AC.	AML	0.0405838	ABOVE- 26(26.4mo)| BELOW- 17(7.17mo)	0.0448383	2.10246	overall_survival	mol_test_status_is_flt3 mutation negative	FIRE1KB3p
KNOWNMOT_1566	SOX5.4_5p_[AT]AACAAT	AML	0.0346114	ABOVE- 21(30.5mo)| BELOW- 20(8.07mo)	0.0379296	2.34213	overall_survival	CNA_TP53_is_del	KNOWNMOT
FIRE1KBup_1027	TCGA_MELANOMA_DIS_K40_DNA_MIz16_[CG][AT]G[CGT]CAGAG	AML	0.0299447	ABOVE- 19(7.17mo)| BELOW- 22(30.5mo)	0.033471	0.429341	overall_survival	race_is_WHITE	FIRE1KBup
FIRE1KB3p_5735	TCGA_GBM_DIS_K45_RNA_MIz13_.TT[AG]CAAG.	AML	0.00433071	ABOVE- 20(28.47mo)| BELOW- 19(8.07mo)	0.00626251	2.98356	overall_survival	CNA_TP53_is_del	FIRE1KB3p
FIRE1KB3p_103	TCGA_KIDNEY_DIS_K45_RNA_MIz12_.AAGC[AG]AT.	AML	0.00352324	ABOVE- 23(26.4mo)| BELOW- 16(8.13mo)	0.00505211	2.98063	overall_survival	mol_test_status_is_flt3 mutation negative	FIRE1KB3p
FIRE1KB3p_3472	TCGA_AML_DIS_K40_RNA_MIz15_.CATT[ACG]AC.	AML	0.00649687	ABOVE- 22(28.47mo)| BELOW- 17(8.07mo)	0.00855513	2.97629	overall_survival	CNA_TP53_is_del	FIRE1KB3p
FIRE1KB3p_3468	TCGA_ESOPHAGEAL_DIS_K45_RNA_MIz10_.C[AT]TAAAC[ACT]	AML	0.019746	ABOVE- 20(28.47mo)| BELOW- 20(8.07mo)	0.0228957	2.50909	overall_survival	CNA_TP53_is_del	FIRE1KB3p
TEISERp_119	TCGA_BREAST_CON_LOG2R_bins10_bins_10_MINI6xISEQ12_RNA_MIz16_ANNANUNDAANHNUNNU_((((.........))))	AML	0.00449085	ABOVE- 19(16.17mo)| BELOW- 20(6.13mo)	0.00607691	2.91278	overall_survival	age_groups_is_above_60	TEISERp
FIRE1KB3p_5072	TCGA_HEAD_NECK_DIS_K40_RNA_MIz9_.TACATC[AG].	AML	0.00606979	ABOVE- 22(27.4mo)| BELOW- 17(9.1mo)	0.00830024	2.89835	overall_survival	mol_test_status_is_flt3 mutation negative	FIRE1KB3p
FIRE1KB3p_1402	TCGA_MELANOMA_DIS_K40_RNA_MIz22_.AG[GT]CTA[AG][ACT]	AML	0.0366974	ABOVE- 23(27.4mo)| BELOW- 18(8.1mo)	0.0398288	2.26124	overall_survival	CNA_TP53_is_del	FIRE1KB3p
FIRE1KBup_915	TCGA_UTERINE_ENDOMETRIAL_DIS_K10_DNA_MIz19_.CC[AT]GGCA[AGT]	AML	0.0465923	ABOVE- 19(12.17mo)| BELOW- 23(30.5mo)	0.0498774	0.471311	overall_survival	SNV_DNMT3A_is_0	FIRE1KBup
FIRE1KB3p_2512	TCGA_MELANOMA_DIS_K40_RNA_MIz42_.ATA[AG]CT[CG].	AML	0.00936453	ABOVE- 21(16.3mo)| BELOW- 19(6.13mo)	0.0112285	2.43543	overall_survival	age_groups_is_above_60	FIRE1KB3p
FIRE1KB3p_1802	TCGA_COLON_DIS_K40_RNA_MIz9_[AGT][CG]GTAAC[AT].	AML	0.026369	ABOVE- 21(27.4mo)| BELOW- 19(9.17mo)	0.0311394	2.41526	overall_survival	mol_test_status_is_flt3 mutation negative	FIRE1KB3p
FIRE1KB3p_1820	TCGA_RECTAL_DIS_K40_RNA_MIz14_[AGT]C[GT]A[AT]C[ACG]A.	AML	0.000807747	ABOVE- 20(27.4mo)| BELOW- 18(12.17mo)	0.00154995	3.76704	overall_survival	mol_test_status_is_flt3 mutation negative	FIRE1KB3p
FIRE1KB3p_204	TCGA_RECTAL_DIS_K40_RNA_MIz17_.A[AT]TCTC[GT].	AML	0.0328987	ABOVE- 24(26.4mo)| BELOW- 16(9.67mo)	0.036842	2.34421	overall_survival	mol_test_status_is_flt3 mutation negative	FIRE1KB3p
MSigDBGO_2662	GO_NEGATIVE_REGULATION_OF_DEVELOPMENTAL_PROCESS	AML	0.00174684	ABOVE- 15(NAmo)| BELOW- 22(24.37mo)	0.00536679	6.15083	overall_survival	age_groups_is_between_30_and_60	MSigDBGO
FIRE1KB3p_4258	TCGA_MELANOMA_DIS_K40_RNA_MIz23_.[CT]GTATCT.	AML	0.00885067	ABOVE- 22(27.4mo)| BELOW- 16(8.17mo)	0.0110954	2.8539	overall_survival	mol_test_status_is_flt3 mutation negative	FIRE1KB3p
FIRE1KB3p_2197	TCGA_LUNG_AD_DIS_K45_RNA_MIz11_[AGT][GT]AACTAG.	AML	0.0251315	ABOVE- 20(28.47mo)| BELOW- 19(8.08mo)	0.0281065	2.41929	overall_survival	CNA_TP53_is_del	FIRE1KB3p
FIRE1KB3p_988	TCGA_GLIOMA_DIS_K45_RNA_MIz16_[ACT]G[AG]ACTAA.	AML	0.000123621	ABOVE- 23(27.4mo)| BELOW- 14(6.13mo)	0.000335377	4.41194	overall_survival	mol_test_status_is_flt3 mutation negative	FIRE1KB3p
FIRE1KB3p_2467	TCGA_MELANOMA_DIS_K40_RNA_MIz19_[AGT]TGTCTA[CGT].	AML	0.0102642	ABOVE- 21(27.4mo)| BELOW- 17(9.1mo)	0.0131254	2.74946	overall_survival	mol_test_status_is_flt3 mutation negative	FIRE1KB3p
FIRE1KB3p_2294	TCGA_RECTAL_DIS_K40_RNA_MIz9_[AGT]GTT[CT]AAC[AGT]	AML	0.0185623	ABOVE- 19(30.5mo)| BELOW- 19(8.1mo)	0.0219447	2.73361	overall_survival	CNA_TP53_is_del	FIRE1KB3p
FIRE1KB3p_4063	TCGA_AML_DIS_K40_RNA_MIz10_.CTACAAT.	AML	0.0410744	ABOVE- 23(30.5mo)| BELOW- 17(7.17mo)	0.0447624	2.18577	overall_survival	SNV_DNMT3A_is_0	FIRE1KB3p
MSigDB_932	REACTOME_ASSEMBLY_OF_THE_PRE_REPLICATIVE_COMPLEX	AML	0.0134929	ABOVE- 18(6.65mo)| BELOW- 20(26.4mo)	0.0162912	0.37441	overall_survival	age_groups_is_above_60	MSigDB
FIRE1KB3p_288	TCGA_STOMACH_DIS_K45_RNA_MIz18_.[AC]ATACCA.	AML	0.0216689	ABOVE- 21(27.4mo)| BELOW- 17(7.17mo)	0.0252285	2.48753	overall_survival	mol_test_status_is_flt3 mutation negative	FIRE1KB3p
FIRE1KB3p_5554	TCGA_AML_DIS_K40_RNA_MIz14_.TGAC[AC]AA.	AML	0.0161263	ABOVE- 23(26.4mo)| BELOW- 15(7.17mo)	0.0191117	2.47152	overall_survival	mol_test_status_is_flt3 mutation negative	FIRE1KB3p
MSigDBMOT_705	ATTCTTT_MIR186	AML	0.0337414	ABOVE- 23(26.4mo)| BELOW- 16(10.13mo)	0.0395879	2.2247	overall_survival	mol_test_status_is_flt3 mutation negative	MSigDBMOT
FIRE1KB3p_3810	TCGA_ESOPHAGEAL_DIS_K45_RNA_MIz10_.C[GT]AATC..	AML	0.0138822	ABOVE- 21(28.47mo)| BELOW- 16(8.1mo)	0.0169489	2.79351	overall_survival	CNA_TP53_is_del	FIRE1KB3p
TEISERp_624	TCGA_LIVER_DIS_K5_MINI6xISEQ12_RNA_MIz29_UUANNNNNHNBHUUNNURR_(((((.........)))))	AML	0.000913365	ABOVE- 18(28.47mo)| BELOW- 18(8.13mo)	0.00161528	3.97466	overall_survival	mol_test_status_is_flt3 mutation negative	TEISERp
TEISERp_624	TCGA_LIVER_DIS_K5_MINI6xISEQ14_RNA_MIz28_UUANNNNNHNBHUUNNURR_(((((.........)))))	AML	0.000913365	ABOVE- 18(28.47mo)| BELOW- 18(8.13mo)	0.00161528	3.97466	overall_survival	mol_test_status_is_flt3 mutation negative	TEISERp
FIRE1KB3p_296	TCGA_MELANOMA_DIS_K40_RNA_MIz21_.AC[AT]ATCT.	AML	0.0101895	ABOVE- 20(26.4mo)| BELOW- 17(9.17mo)	0.0130216	2.72723	overall_survival	mol_test_status_is_flt3 mutation negative	FIRE1KB3p
MSigDBGO_3492	GO_REGULATION_OF_CELL_DEVELOPMENT	AML	0.00336747	ABOVE- 17(56.87mo)| BELOW- 19(12.2mo)	0.00582805	3.73895	overall_survival	CNA_XRCC2_is_amp	MSigDBGO
FIRE1KB3p_1664	TCGA_CERVICAL_DIS_K45_RNA_MIz11_.A[GT]C[AG]AAC[AGT]	AML	0.00194892	ABOVE- 18(27.4mo)| BELOW- 18(7.17mo)	0.00316208	3.35518	overall_survival	mol_test_status_is_flt3 mutation negative	FIRE1KB3p
FIRE1KB3p_2520	TCGA_LUNG_SQ_DIS_K45_RNA_MIz14_.ATAC[ACG][CGT]C.	AML	0.0221147	ABOVE- 22(26.4mo)| BELOW- 15(9.17mo)	0.0259904	2.50075	overall_survival	mol_test_status_is_flt3 mutation negative	FIRE1KB3p
FIRE1KB3p_5117	TCGA_THYMOMA_DIS_K45_RNA_MIz17_.TA[CG]GAA[CT].	AML	0.000644017	ABOVE- 19(17.23mo)| BELOW- 16(5.1mo)	0.0015508	4.2593	overall_survival	age_groups_is_above_60	FIRE1KB3p
FIRE1KB3p_5117	TCGA_GBM_DIS_K45_RNA_MIz11_.TA[CG]GAA[CT].	AML	0.000644017	ABOVE- 19(17.23mo)| BELOW- 16(5.1mo)	0.0015508	4.2593	overall_survival	age_groups_is_above_60	FIRE1KB3p
TEISERp_267	TCGA_BREAST_CON_LOG2R_bins10_bins_10_MINI6xISEQ12_RNA_MIz14_DNAAANNNNDGMAUUNN_((((.........))))	AML	0.0150532	ABOVE- 20(27.4mo)| BELOW- 16(9.17mo)	0.0193446	2.64745	overall_survival	mol_test_status_is_flt3 mutation negative	TEISERp
TEISERp_267	TCGA_BREAST_CON_LOG2R_bins10_bins_10_MINI6xISEQ14_RNA_MIz14_DNAAANNNNDGMAUUNN_((((.........))))	AML	0.0150532	ABOVE- 20(27.4mo)| BELOW- 16(9.17mo)	0.0193446	2.64745	overall_survival	mol_test_status_is_flt3 mutation negative	TEISERp
FIRE1KB3p_931	TCGA_ESOPHAGEAL_DIS_K45_RNA_MIz10_[ACT][CT]ACG[CT][AT]T.	AML	0.0135013	ABOVE- 21(30.5mo)| BELOW- 15(8.1mo)	0.0158297	2.64387	overall_survival	race_is_WHITE	FIRE1KB3p
FIRE1KB3p_5197	TCGA_ESOPHAGEAL_DIS_K10_RNA_MIz10_.TAGATAG.	AML	0.0128956	ABOVE- 20(28.47mo)| BELOW- 15(12.17mo)	0.0154178	2.87017	overall_survival	mol_test_status_is_flt3 mutation negative	FIRE1KB3p
FIRE1KB3p_5197	TCGA_AML_DIS_K5_RNA_MIz33_.TAGATAG.	AML	0.0128956	ABOVE- 20(28.47mo)| BELOW- 15(12.17mo)	0.0154178	2.87017	overall_survival	mol_test_status_is_flt3 mutation negative	FIRE1KB3p
MSigDB_5427	REACTOME_INTERLEUKIN_1_SIGNALING	AML	0.00794996	ABOVE- 19(6.13mo)| BELOW- 16(22.37mo)	0.0101753	0.34842	overall_survival	age_groups_is_above_60	MSigDB
FIRE1KBup_1029	TCGA_OVARIAN_DIS_K45_DNA_MIz9_[CG]ATGGGG[AT].	AML	0.00890722	ABOVE- 14(7.17mo)| BELOW- 20(54.73mo)	0.0117548	0.324604	overall_survival	SNV_DNMT3A_is_0	FIRE1KBup
FIRE1KB3p_2031	TCGA_ESOPHAGEAL_DIS_K45_RNA_MIz10_[AGT]GAT[AG]TTG[AGT]	AML	0.0326492	ABOVE- 19(27.4mo)| BELOW- 16(8.17mo)	0.0368531	2.38158	overall_survival	mol_test_status_is_flt3 mutation negative	FIRE1KB3p
FIRE1KB3p_5778	TCGA_THYROID_DIS_K40_RNA_MIz14_.TT[CG]CA[AT]G[ACG]	AML	0.0437335	ABOVE- 20(27.4mo)| BELOW- 15(8.1mo)	0.0493475	2.3043	overall_survival	CNA_TP53_is_del	FIRE1KB3p
MSigDBGO_2252	GO_RESPONSE_TO_LIPID	AML	0.00672257	ABOVE- 17(10.63mo)| BELOW- 14(29.42mo)	0.0102981	0.287811	overall_survival	SNV_NPM1_is_0	MSigDBGO
FIRE1KBup_863	TCGA_LUNG_AD_DIS_K45_DNA_MIz10_CAG[AGT]GT[CG]C[ACT]	AML	0.0129197	ABOVE- 15(7.17mo)| BELOW- 14(54.73mo)	0.017366	0.320312	overall_survival	SNV_DNMT3A_is_0	FIRE1KBup
MSigDB_4529	REACTOME_DISEASE	bladder	0.000121788	ABOVE- 98(19.77mo)| BELOW- 80(NAmo)	0.000218144	0.37697	overall_survival	sex_is_MALE	MSigDB
MSigDBONC_181	KRAS.KIDNEY_UP.V1_UP	bladder	1.37646e-05	ABOVE- 65(23.53mo)| BELOW- 93(NAmo)	3.02973e-05	0.356408	overall_survival	race_is_WHITE	MSigDBONC
MSigDBGO_2120	GO_CELL_MORPHOGENESIS_INVOLVED_IN_DIFFERENTIATION	bladder	7.91951e-05	ABOVE- 90(22.67mo)| BELOW- 82(98.47mo)	0.000140008	0.38641	overall_survival	race_is_WHITE	MSigDBGO
FIRE1KB3p_4961	TCGA_LUNG_AD_DIS_K45_RNA_MIz27_.GTTGC[AGT][CGT][ACT]	bladder	0.00253866	ABOVE- 70(62.3mo)| BELOW- 52(NAmo)	0.00515195	0.254711	overall_survival	coarse_pathologic_stage_is_stage_2	FIRE1KB3p
MSigDBGO_1655	GO_CARBOHYDRATE_DERIVATIVE_BIOSYNTHETIC_PROCESS	bladder	0.000115824	ABOVE- 96(18.83mo)| BELOW- 66(88.03mo)	0.000201409	0.385761	overall_survival	age_groups_is_above_60	MSigDBGO
FIRE1KB3p_5517	TCGA_OVARIAN_DIS_K45_RNA_MIz19_.T[CT][CT]GT[CG]G.	bladder	0.00336002	ABOVE- 69(42.33mo)| BELOW- 53(NAmo)	0.00589465	0.286208	overall_survival	coarse_pathologic_stage_is_stage_2	FIRE1KB3p
FIRE1KB3p_4630	TCGA_OVARIAN_DIS_K45_RNA_MIz12_.G[CG]GAT[GT][AT][AGT]	bladder	0.00205023	ABOVE- 68(33.5mo)| BELOW- 48(NAmo)	0.0043694	0.246256	overall_survival	coarse_pathologic_stage_is_stage_2	FIRE1KB3p
FIRE1KB3p_4873	TCGA_GBM_DIS_K45_RNA_MIz16_.GT[CGT]TT[CG]G.	bladder	0.0032933	ABOVE- 68(33.5mo)| BELOW- 56(94.27mo)	0.00546798	0.302324	overall_survival	coarse_pathologic_stage_is_stage_2	FIRE1KB3p
MSigDBGO_2120	GO_CELL_MORPHOGENESIS_INVOLVED_IN_DIFFERENTIATION	bladder	5.33485e-05	ABOVE- 60(22.67mo)| BELOW- 72(NAmo)	0.000120779	0.333455	overall_survival	CNA_UBR5_is_amp	MSigDBGO
FIRE1KB3p_4572	TCGA_GBM_DIS_K45_RNA_MIz11_.G[AT]TTCTG.	bladder	0.00220177	ABOVE- 65(62.3mo)| BELOW- 45(NAmo)	0.00628217	0.186367	overall_survival	coarse_pathologic_stage_is_stage_2	FIRE1KB3p
MSigDBGO_3031	GO_CELL_MORPHOGENESIS_INVOLVED_IN_NEURON_DIFFERENTIATION	bladder	0.000152055	ABOVE- 79(23.53mo)| BELOW- 67(NAmo)	0.00027715	0.370238	overall_survival	race_is_WHITE	MSigDBGO
MSigDBGO_2120	GO_CELL_MORPHOGENESIS_INVOLVED_IN_DIFFERENTIATION	bladder	0.000240412	ABOVE- 76(22.83mo)| BELOW- 86(98.47mo)	0.000388846	0.395386	overall_survival	sex_is_MALE	MSigDBGO
MSigDBGO_2120	GO_CELL_MORPHOGENESIS_INVOLVED_IN_DIFFERENTIATION	bladder	9.90279e-05	ABOVE- 78(19.77mo)| BELOW- 84(98.47mo)	0.000168573	0.397993	overall_survival	age_groups_is_above_60	MSigDBGO
MSigDBGO_786	GO_REGULATION_OF_NERVOUS_SYSTEM_DEVELOPMENT	bladder	8.83168e-05	ABOVE- 70(19.77mo)| BELOW- 63(98.47mo)	0.000176115	0.347074	overall_survival	race_is_WHITE	MSigDBGO
MSigDBGO_3807	GO_NEUROPEPTIDE_SIGNALING_PATHWAY	bladder	7.89254e-05	ABOVE- 85(22.83mo)| BELOW- 125(NAmo)	0.000123586	0.435167	overall_survival	CNA_NKX3_1_is_del	MSigDBGO
FIRE1KB3p_712	TCGA_LUNG_SQ_DIS_K10_RNA_MIz23_[ACT][AC]T[CG]TGGT.	bladder	0.00191924	ABOVE- 65(33.5mo)| BELOW- 41(NAmo)	0.00567534	0.184632	overall_survival	coarse_pathologic_stage_is_stage_2	FIRE1KB3p
MSigDB_4529	REACTOME_DISEASE	bladder	0.00070675	ABOVE- 78(19.77mo)| BELOW- 52(NAmo)	0.00118279	0.353588	overall_survival	CNA_NKX3_1_is_del	MSigDB
FIRE1KB3p_5805	TCGA_BLADDER_DIS_K45_RNA_MIz17_.TTGCC[GT][ACT].	bladder	0.00868746	ABOVE- 70(42.33mo)| BELOW- 50(NAmo)	0.0127399	0.322999	overall_survival	coarse_pathologic_stage_is_stage_2	FIRE1KB3p
MSigDBMOT_490	GCACTTT_MIR175P_MIR20A_MIR106A_MIR106B_MIR20B_MIR519D	bladder	0.00350418	ABOVE- 59(62.3mo)| BELOW- 48(NAmo)	0.00738153	0.23243	overall_survival	coarse_pathologic_stage_is_stage_2	MSigDBMOT
MSigDBGO_2714	GO_REGULATION_OF_CELLULAR_RESPONSE_TO_STRESS	bladder	0.00406078	ABOVE- 62(42.33mo)| BELOW- 55(NAmo)	0.00650297	0.312444	overall_survival	coarse_pathologic_stage_is_stage_2	MSigDBGO
FIRE1KB3p_1729	TCGA_GBM_DIS_K45_RNA_MIz14_[AGT]C[CGT]GT[CT]G[ACT][ACT]	bladder	0.0077203	ABOVE- 67(42.33mo)| BELOW- 46(NAmo)	0.0122917	0.289887	overall_survival	coarse_pathologic_stage_is_stage_2	FIRE1KB3p
FIRE1KB3p_352	TCGA_GLIOMA_DIS_K45_RNA_MIz10_.[AC][CG]GTTC[AGT].	bladder	0.00366106	ABOVE- 63(33.5mo)| BELOW- 42(NAmo)	0.00754876	0.235325	overall_survival	coarse_pathologic_stage_is_stage_2	FIRE1KB3p
FIRE1KB3p_5210	TCGA_RECTAL_DIS_K40_RNA_MIz10_.TAG[CGT]GC[CGT][ACT]	bladder	0.000124831	ABOVE- 53(31.63mo)| BELOW- 47(NAmo)	0.00107765	0.133729	overall_survival	coarse_pathologic_stage_is_stage_2	FIRE1KB3p
FIRE1KB3p_5847	TCGA_BREAST_DIS_K45_RNA_MIz21_.TTTGTC[GT].	bladder	0.00133243	ABOVE- 59(33.5mo)| BELOW- 44(NAmo)	0.00366364	0.206019	overall_survival	coarse_pathologic_stage_is_stage_2	FIRE1KB3p
FIRE1KB3p_4959	TCGA_TESTICULAR_DIS_K45_RNA_MIz8_.GTTG[ACT]G[CT][ACT]	bladder	0.00553365	ABOVE- 59(42.33mo)| BELOW- 46(NAmo)	0.0103979	0.246545	overall_survival	coarse_pathologic_stage_is_stage_2	FIRE1KB3p
FIRE1KB3p_5470	TCGA_CERVICAL_DIS_K45_RNA_MIz20_.T[CG]GT[AT][CG]T.	bladder	0.00998453	ABOVE- 70(42.33mo)| BELOW- 51(NAmo)	0.0137556	0.346853	overall_survival	coarse_pathologic_stage_is_stage_2	FIRE1KB3p
MSigDBMOT_492	TGCTGCT_MIR15A_MIR16_MIR15B_MIR195_MIR424_MIR497	bladder	0.00582162	ABOVE- 59(42.33mo)| BELOW- 49(NAmo)	0.00985653	0.279405	overall_survival	coarse_pathologic_stage_is_stage_2	MSigDBMOT
FIRE1KB3p_1345	TCGA_LUNG_SQ_DIS_K45_RNA_MIz15_.AG[CT]GC.T.	bladder	0.0062785	ABOVE- 66(33.47mo)| BELOW- 50(NAmo)	0.0092853	0.330328	overall_survival	coarse_pathologic_stage_is_stage_2	FIRE1KB3p
FIRE1KB3p_2753	TCGA_BLADDER_DIS_K45_RNA_MIz14_.ATC[CG]TT[GT][AGT]	bladder	0.000605963	ABOVE- 56(33.5mo)| BELOW- 43(NAmo)	0.00275981	0.158857	overall_survival	coarse_pathologic_stage_is_stage_2	FIRE1KB3p
FIRE1KB3p_2753	TCGA_SARCOMA_DIS_K45_RNA_MIz16_.ATC[CG]TT[GT][AGT]	bladder	0.000605963	ABOVE- 56(33.5mo)| BELOW- 43(NAmo)	0.00275981	0.158857	overall_survival	coarse_pathologic_stage_is_stage_2	FIRE1KB3p
MSigDBGO_4301	GO_PLASMA_MEMBRANE_REGION	bladder	0.000354106	ABOVE- 59(22.83mo)| BELOW- 59(88.03mo)	0.000645799	0.341956	overall_survival	CNA_UBR5_is_amp	MSigDBGO
FIRE1KB3p_5848	TCGA_COLON_DIS_K40_RNA_MIz13_.TTTGTCT.	bladder	0.0041004	ABOVE- 60(33.5mo)| BELOW- 43(NAmo)	0.00827376	0.237215	overall_survival	coarse_pathologic_stage_is_stage_2	FIRE1KB3p
FIRE1KB3p_4312	TCGA_PARAGANGLIOMA_DIS_K40_RNA_MIz17_.CTTG[ACG]A[CT][GT]	bladder	0.0135766	ABOVE- 65(62.3mo)| BELOW- 52(NAmo)	0.0186073	0.339436	overall_survival	coarse_pathologic_stage_is_stage_2	FIRE1KB3p
FIRE1KB3p_5180	TCGA_LUNG_SQ_DIS_K45_RNA_MIz16_.T[ACT]TT[CG][CG]G.	bladder	0.013957	ABOVE- 72(42.33mo)| BELOW- 54(NAmo)	0.0182643	0.368083	overall_survival	coarse_pathologic_stage_is_stage_2	FIRE1KB3p
FIRE1KB3p_5498	TCGA_SARCOMA_DIS_K45_RNA_MIz20_.T[CT][ACG]TGGT.	bladder	0.00998416	ABOVE- 68(33.5mo)| BELOW- 46(NAmo)	0.0142869	0.326996	overall_survival	coarse_pathologic_stage_is_stage_2	FIRE1KB3p
FIRE1KB3p_830	TCGA_LUNG_SQ_DIS_K45_RNA_MIz20_[ACT][AT]T[CG]C[CG]TT[CGT]	bladder	0.0098539	ABOVE- 63(62.3mo)| BELOW- 46(NAmo)	0.0149603	0.300345	overall_survival	coarse_pathologic_stage_is_stage_2	FIRE1KB3p
MSigDBGO_2187	GO_NEUROGENESIS	bladder	0.000368175	ABOVE- 53(23.2mo)| BELOW- 61(NAmo)	0.000713756	0.32934	overall_survival	CNA_UBR5_is_amp	MSigDBGO
MSigDBGO_2120	GO_CELL_MORPHOGENESIS_INVOLVED_IN_DIFFERENTIATION	bladder	0.000236769	ABOVE- 56(22.83mo)| BELOW- 60(NAmo)	0.000448904	0.338522	overall_survival	CNA_NKX3_1_is_del	MSigDBGO
MSigDBONC_162	TBK1.DF_DN	bladder	0.0113583	ABOVE- 60(62.3mo)| BELOW- 45(94.27mo)	0.0179974	0.270036	overall_survival	coarse_pathologic_stage_is_stage_2	MSigDBONC
FIRE1KB3p_440	TCGA_THYMOMA_DIS_K45_RNA_MIz25_.[AC]G[AG]GTT[ACG][ACT]	bladder	0.00639385	ABOVE- 61(33.5mo)| BELOW- 45(NAmo)	0.0105623	0.283821	overall_survival	coarse_pathologic_stage_is_stage_2	FIRE1KB3p
MSigDBGO_4197	GO_NEURON_PROJECTION	bladder	0.000488272	ABOVE- 73(23.73mo)| BELOW- 70(NAmo)	0.000735728	0.407071	overall_survival	race_is_WHITE	MSigDBGO
TEISERp_280	TCGA_BREAST_DIS_K45_KMERSTEMISEQ0_RNA_MIz39_DRUSNNNVNBRYN_((((.....))))	bladder	0.0124701	ABOVE- 73(42.33mo)| BELOW- 55(NAmo)	0.0161861	0.378877	overall_survival	coarse_pathologic_stage_is_stage_2	TEISERp
FIRE1KB3p_2379	TCGA_BREAST_DIS_K10_RNA_MIz50_[AGT]TCA[CG]G[ACT][AGT][AT]	bladder	0.00680415	ABOVE- 61(33.5mo)| BELOW- 45(NAmo)	0.0111087	0.284642	overall_survival	coarse_pathologic_stage_is_stage_2	FIRE1KB3p
MSigDBGO_7400	GO_AXON_DEVELOPMENT	bladder	0.000619552	ABOVE- 68(22.17mo)| BELOW- 49(NAmo)	0.00107031	0.348417	overall_survival	race_is_WHITE	MSigDBGO
FIRE1KB3p_1153	TCGA_RECTAL_DIS_K40_RNA_MIz16_[ACT]TG[AG]C[GT][CT]T[ACT]	bladder	0.0126814	ABOVE- 62(62.3mo)| BELOW- 46(NAmo)	0.0184108	0.308257	overall_survival	coarse_pathologic_stage_is_stage_2	FIRE1KB3p
MSigDB_4529	REACTOME_DISEASE	bladder	0.00101308	ABOVE- 119(20.5mo)| BELOW- 75(57.27mo)	0.00135469	0.453803	overall_survival	race_is_WHITE	MSigDB
FIRE1KB3p_3539	TCGA_LIVER_DIS_K40_RNA_MIz38_.C[CG]AAA[ACG][CT][AGT]	bladder	0.00645002	ABOVE- 58(33.5mo)| BELOW- 52(NAmo)	0.00965366	0.324075	overall_survival	coarse_pathologic_stage_is_stage_2	FIRE1KB3p
MSigDBONC_167	CORDENONSI_YAP_CONSERVED_SIGNATURE	bladder	0.00375939	ABOVE- 65(33.6mo)| BELOW- 55(NAmo)	0.0054987	0.365369	overall_survival	sex_is_MALE	MSigDBONC
FIRE1KB3p_3650	TCGA_THYMOMA_DIS_K45_RNA_MIz25_.C[CT]G[AC].TA[AGT]	bladder	0.0100245	ABOVE- 63(42.33mo)| BELOW- 56(NAmo)	0.0134728	0.362933	overall_survival	coarse_pathologic_stage_is_stage_2	FIRE1KB3p
MSigDBGO_1655	GO_CARBOHYDRATE_DERIVATIVE_BIOSYNTHETIC_PROCESS	bladder	0.00055511	ABOVE- 64(23mo)| BELOW- 54(88.03mo)	0.000915793	0.360547	overall_survival	CNA_NKX3_1_is_del	MSigDBGO
TEISERp_674	TCGA_BREAST_DIS_K45_KMERSTEMISEQ10_RNA_MIz22_UYGKYNNNNNYRR_((((.....))))	bladder	0.0155858	ABOVE- 75(42.33mo)| BELOW- 53(94.27mo)	0.0195855	0.388259	overall_survival	coarse_pathologic_stage_is_stage_2	TEISERp
TEISERp_674	TCGA_BREAST_DIS_K45_KMERSTEMISEQ0_RNA_MIz22_UYGKYNNNNNYRR_((((.....))))	bladder	0.0155858	ABOVE- 75(42.33mo)| BELOW- 53(94.27mo)	0.0195855	0.388259	overall_survival	coarse_pathologic_stage_is_stage_2	TEISERp
FIRE1KB3p_3377	TCGA_LUNG_SQ_DIS_K45_RNA_MIz13_.C[AG]TG[AGT]GT.	bladder	0.0110385	ABOVE- 60(65.7mo)| BELOW- 46(NAmo)	0.0164526	0.30422	overall_survival	coarse_pathologic_stage_is_stage_2	FIRE1KB3p
FIRE1KB3p_5099	TCGA_LIVER_DIS_K40_RNA_MIz21_.T[ACG][AC]GGTT.	bladder	0.0161735	ABOVE- 67(62.3mo)| BELOW- 53(NAmo)	0.0209152	0.367849	overall_survival	coarse_pathologic_stage_is_stage_2	FIRE1KB3p
FIRE1KB3p_3886	TCGA_SARCOMA_DIS_K45_RNA_MIz25_.[CGT]C[ACG]GTTA.	bladder	0.0125253	ABOVE- 61(42.33mo)| BELOW- 49(94.27mo)	0.0173902	0.330323	overall_survival	coarse_pathologic_stage_is_stage_2	FIRE1KB3p
FIRE1KB3p_4637	TCGA_BREAST_DIS_K45_RNA_MIz22_.G[CG]TA[CT][ACT]G.	bladder	0.0157263	ABOVE- 67(42.33mo)| BELOW- 51(NAmo)	0.0203008	0.366507	overall_survival	coarse_pathologic_stage_is_stage_2	FIRE1KB3p
MSigDBGO_243	GO_COLLAGEN_FIBRIL_ORGANIZATION	bladder	0.00206119	ABOVE- 72(23.53mo)| BELOW- 58(NAmo)	0.00293184	0.396694	overall_survival	CNA_NKX3_1_is_del	MSigDBGO
MSigDBGO_740	GO_SKELETAL_SYSTEM_DEVELOPMENT	bladder	0.000458773	ABOVE- 87(19.77mo)| BELOW- 99(NAmo)	0.000638003	0.454218	overall_survival	sex_is_MALE	MSigDBGO
MSigDBGO_4141	GO_ENDOPLASMIC_RETICULUM_LUMEN	bladder	0.000592758	ABOVE- 80(23.53mo)| BELOW- 99(88.03mo)	0.000822503	0.4509	overall_survival	sex_is_MALE	MSigDBGO
FIRE1KB3p_3261	TCGA_GLIOMA_DIS_K45_RNA_MIz26_.CA[CG]GT[AGT][AT][ACT]	bladder	0.0132058	ABOVE- 66(62.3mo)| BELOW- 56(NAmo)	0.0170881	0.378704	overall_survival	coarse_pathologic_stage_is_stage_2	FIRE1KB3p
MSigDBGO_1177	GO_RESPONSE_TO_ENDOGENOUS_STIMULUS	bladder	0.000427267	ABOVE- 71(17.97mo)| BELOW- 67(88.03mo)	0.000651083	0.412116	overall_survival	age_groups_is_above_60	MSigDBGO
FIRE1KB3p_5249	TCGA_STOMACH_DIS_K10_RNA_MIz35_.T[AG]TC[AGT]CT.	bladder	0.00793245	ABOVE- 60(42.33mo)| BELOW- 40(NAmo)	0.0135807	0.262137	overall_survival	coarse_pathologic_stage_is_stage_2	FIRE1KB3p
MSigDBGO_1503	GO_REGULATION_OF_NEURON_DIFFERENTIATION	bladder	0.000835916	ABOVE- 59(22.17mo)| BELOW- 60(NAmo)	0.00132455	0.372163	overall_survival	sex_is_MALE	MSigDBGO
MSigDBGO_995	GO_REGULATION_OF_MEMBRANE_POTENTIAL	bladder	0.000239491	ABOVE- 80(19.3mo)| BELOW- 103(98.47mo)	0.000341015	0.455326	overall_survival	race_is_WHITE	MSigDBGO
MSigDBGO_786	GO_REGULATION_OF_NERVOUS_SYSTEM_DEVELOPMENT	bladder	0.000844645	ABOVE- 61(19.77mo)| BELOW- 63(98.47mo)	0.00128358	0.387826	overall_survival	sex_is_MALE	MSigDBGO
MSigDBGO_2029	GO_HEART_DEVELOPMENT	bladder	0.00140567	ABOVE- 81(27.43mo)| BELOW- 64(NAmo)	0.00194174	0.425204	overall_survival	race_is_WHITE	MSigDBGO
MSigDBGO_1655	GO_CARBOHYDRATE_DERIVATIVE_BIOSYNTHETIC_PROCESS	bladder	0.000607054	ABOVE- 102(18.23mo)| BELOW- 63(45.57mo)	0.000831412	0.445864	overall_survival	race_is_WHITE	MSigDBGO
FIRE1KB3p_1813	TCGA_RECTAL_DIS_K40_RNA_MIz18_[AGT][CG]GTT[CT][AC]T.	bladder	0.0235655	ABOVE- 74(62.3mo)| BELOW- 52(NAmo)	0.028845	0.395116	overall_survival	coarse_pathologic_stage_is_stage_2	FIRE1KB3p
MSigDBGO_2029	GO_HEART_DEVELOPMENT	bladder	0.00219193	ABOVE- 68(23.73mo)| BELOW- 73(NAmo)	0.0029751	0.42192	overall_survival	sex_is_MALE	MSigDBGO
FIRE1KB3p_4666	TCGA_GBM_DIS_K10_RNA_MIz15_.G[CT][CT]GATG.	bladder	0.00333233	ABOVE- 58(33.5mo)| BELOW- 38(NAmo)	0.00704526	0.230966	overall_survival	coarse_pathologic_stage_is_stage_2	FIRE1KB3p
FIRE1KBup_1192	TCGA_GBM_DIS_K10_DNA_MIz62_[CGT]CG[CG][AC]GCG[ACG]	bladder	0.00355052	ABOVE- 51(31.63mo)| BELOW- 47(NAmo)	0.00671957	0.262047	overall_survival	age_groups_is_between_30_and_60	FIRE1KBup
FIRE1KB3p_4679	TCGA_LUNG_AD_DIS_K45_RNA_MIz19_.GGA.[AC]GT.	bladder	0.0181092	ABOVE- 66(62.3mo)| BELOW- 45(NAmo)	0.0236765	0.355422	overall_survival	coarse_pathologic_stage_is_stage_2	FIRE1KB3p
MSigDBGO_34	GO_NEURON_DEVELOPMENT	bladder	0.000818765	ABOVE- 61(22.17mo)| BELOW- 52(NAmo)	0.00133037	0.363211	overall_survival	age_groups_is_above_60	MSigDBGO
FIRE1KB3p_4259	TCGA_KIDNEY_DIS_K45_RNA_MIz22_.CTGT[AT]G[CT].	bladder	0.0208139	ABOVE- 65(33.5mo)| BELOW- 47(NAmo)	0.0267491	0.35957	overall_survival	coarse_pathologic_stage_is_stage_2	FIRE1KB3p
FIRE1KB3p_5698	TCGA_SARCOMA_DIS_K45_RNA_MIz16_.TGTT[GT]AG.	bladder	0.00576884	ABOVE- 58(33.5mo)| BELOW- 41(NAmo)	0.00973535	0.277953	overall_survival	coarse_pathologic_stage_is_stage_2	FIRE1KB3p
FIRE1KB3p_1685	TCGA_CERVICAL_DIS_K45_RNA_MIz21_[AGT]C[AGT]GCT[ACT]T[ACT]	bladder	0.016702	ABOVE- 65(42.33mo)| BELOW- 50(NAmo)	0.0214779	0.371622	overall_survival	coarse_pathologic_stage_is_stage_2	FIRE1KB3p
FIRE1KB3p_748	TCGA_HEAD_NECK_DIS_K40_RNA_MIz15_[ACT][AG]C[CG]TT[AC][GT].	bladder	0.020643	ABOVE- 75(62.3mo)| BELOW- 53(NAmo)	0.0251851	0.405453	overall_survival	coarse_pathologic_stage_is_stage_2	FIRE1KB3p
MSigDBGO_4301	GO_PLASMA_MEMBRANE_REGION	bladder	0.00207156	ABOVE- 72(22.83mo)| BELOW- 69(88.03mo)	0.00278607	0.426488	overall_survival	sex_is_MALE	MSigDBGO
FIRE1KB3p_2115	TCGA_CERVICAL_DIS_K10_RNA_MIz19_[AGT]G[CG][CGT]GATT[CGT]	bladder	0.00934112	ABOVE- 57(62.3mo)| BELOW- 38(NAmo)	0.017363	0.227503	overall_survival	coarse_pathologic_stage_is_stage_2	FIRE1KB3p
FIRE1KB3p_2969	TCGA_UTERINE_ENDOMETRIAL_DIS_K45_RNA_MIz20_[AT]GG[CT]G[ACG]T[ACT].	bladder	0.0143112	ABOVE- 64(42.33mo)| BELOW- 59(NAmo)	0.0179903	0.394975	overall_survival	coarse_pathologic_stage_is_stage_2	FIRE1KB3p
MSigDBGO_2811	GO_CELLULAR_RESPONSE_TO_ENDOGENOUS_STIMULUS	bladder	0.000968431	ABOVE- 76(19.67mo)| BELOW- 78(88.03mo)	0.00132535	0.44183	overall_survival	sex_is_MALE	MSigDBGO
MSigDBGO_3563	GO_CENTRAL_NERVOUS_SYSTEM_DEVELOPMENT	bladder	0.000709874	ABOVE- 58(23.53mo)| BELOW- 45(98.47mo)	0.00134494	0.316642	overall_survival	race_is_WHITE	MSigDBGO
FIRE1KB3p_5195	TCGA_GBM_DIS_K45_RNA_MIz22_.TAG[AGT][AG][GT]C[ACT]	bladder	0.0206329	ABOVE- 66(62.3mo)| BELOW- 51(NAmo)	0.0257993	0.380508	overall_survival	coarse_pathologic_stage_is_stage_2	FIRE1KB3p
FIRE1KB3p_2580	TCGA_STOMACH_DIS_K10_RNA_MIz28_.AT[ACT][GT]GGG.	bladder	0.0252426	ABOVE- 70(62.3mo)| BELOW- 53(NAmo)	0.0307054	0.395932	overall_survival	coarse_pathologic_stage_is_stage_2	FIRE1KB3p
MSigDBGO_4388	GO_SYNAPSE_PART	bladder	0.0010408	ABOVE- 64(23.73mo)| BELOW- 69(NAmo)	0.00147062	0.415573	overall_survival	race_is_WHITE	MSigDBGO
FIRE1KB3p_4441	TCGA_ESOPHAGEAL_DIS_K45_RNA_MIz16_.GA[CT]CAT[AT].	bladder	0.0138905	ABOVE- 54(62.3mo)| BELOW- 44(NAmo)	0.0213408	0.277369	overall_survival	coarse_pathologic_stage_is_stage_2	FIRE1KB3p
FIRE1KB3p_4425	TCGA_COLON_DIS_K40_RNA_MIz12_.GAC[GT]T[ACG]A[ACT]	bladder	0.0168978	ABOVE- 58(62.3mo)| BELOW- 45(NAmo)	0.0234443	0.319108	overall_survival	coarse_pathologic_stage_is_stage_2	FIRE1KB3p
MSigDBGO_2208	GO_GROWTH	bladder	0.00147581	ABOVE- 64(22.17mo)| BELOW- 69(98.47mo)	0.00205405	0.416303	overall_survival	sex_is_MALE	MSigDBGO
FIRE1KB3p_2763	TCGA_OVARIAN_DIS_K45_RNA_MIz10_.ATCCTT[GT].	bladder	0.00912978	ABOVE- 56(33.5mo)| BELOW- 41(NAmo)	0.015223	0.265629	overall_survival	coarse_pathologic_stage_is_stage_2	FIRE1KB3p
MSigDBGO_3031	GO_CELL_MORPHOGENESIS_INVOLVED_IN_NEURON_DIFFERENTIATION	bladder	0.000381225	ABOVE- 46(23.53mo)| BELOW- 60(NAmo)	0.000718461	0.3398	overall_survival	CNA_UBR5_is_amp	MSigDBGO
FIRE1KBup_1318	TCGA_OVARIAN_DIS_K10_DNA_MIz36_.G[AC]CGCGC.	bladder	0.00583091	ABOVE- 53(38.77mo)| BELOW- 45(NAmo)	0.0098606	0.279285	overall_survival	age_groups_is_between_30_and_60	FIRE1KBup
MSigDBGO_786	GO_REGULATION_OF_NERVOUS_SYSTEM_DEVELOPMENT	bladder	0.000427723	ABOVE- 49(23.2mo)| BELOW- 54(NAmo)	0.000833789	0.321853	overall_survival	CNA_UBR5_is_amp	MSigDBGO
MSigDB_549	PID_SYNDECAN_1_PATHWAY	bladder	0.00276733	ABOVE- 72(28.63mo)| BELOW- 66(NAmo)	0.00370132	0.425349	overall_survival	sex_is_MALE	MSigDB
TEISERp_359	TCGA_BREAST_DIS_K10_KMERSTEMISEQ0_RNA_MIz25_KUCUNNHNNDNNRGRN_((((........))))	bladder	0.0174993	ABOVE- 70(42.33mo)| BELOW- 57(NAmo)	0.0214566	0.407758	overall_survival	coarse_pathologic_stage_is_stage_2	TEISERp
MSigDBGO_3689	GO_TRANSMEMBRANE_RECEPTOR_PROTEIN_SERINE_THREONINE_KINASE_SIGNALING_PATHWAY	bladder	0.00126178	ABOVE- 64(19.17mo)| BELOW- 44(NAmo)	0.00201919	0.352401	overall_survival	race_is_WHITE	MSigDBGO
MSigDBGO_9115	GO_SUPRAMOLECULAR_COMPLEX	bladder	0.00132964	ABOVE- 65(18.83mo)| BELOW- 60(47.43mo)	0.00189443	0.405489	overall_survival	sex_is_MALE	MSigDBGO
FIRE1KB3p_3096	TCGA_SARCOMA_DIS_K10_RNA_MIz22_.[AT]TGG[AT]TC.	bladder	0.0205207	ABOVE- 68(62.3mo)| BELOW- 48(NAmo)	0.0256246	0.384235	overall_survival	coarse_pathologic_stage_is_stage_2	FIRE1KB3p
MSigDBGO_1503	GO_REGULATION_OF_NEURON_DIFFERENTIATION	bladder	0.00151455	ABOVE- 71(23.53mo)| BELOW- 56(NAmo)	0.00212821	0.410793	overall_survival	race_is_WHITE	MSigDBGO
MSigDBGO_607	GO_CELL_CELL_SIGNALING	bladder	0.00109587	ABOVE- 71(23.53mo)| BELOW- 96(88.03mo)	0.00146305	0.457526	overall_survival	sex_is_MALE	MSigDBGO
MSigDBGO_2811	GO_CELLULAR_RESPONSE_TO_ENDOGENOUS_STIMULUS	bladder	0.000552645	ABOVE- 77(17.97mo)| BELOW- 71(88.03mo)	0.000775164	0.441188	overall_survival	age_groups_is_above_60	MSigDBGO
MSigDBGO_435	GO_CYTOSKELETON_ORGANIZATION	bladder	0.00939724	ABOVE- 49(42.33mo)| BELOW- 69(NAmo)	0.0121782	0.391731	overall_survival	coarse_pathologic_stage_is_stage_2	MSigDBGO
FIRE1KB3p_1588	TCGA_MELANOMA_DIS_K40_RNA_MIz19_[AGT][AT]CA[CG]GTT.	bladder	0.0187381	ABOVE- 57(42.33mo)| BELOW- 49(NAmo)	0.0246063	0.350728	overall_survival	coarse_pathologic_stage_is_stage_2	FIRE1KB3p
MSigDBMOT_497	TGGTGCT_MIR29A_MIR29B_MIR29C	bladder	0.00289328	ABOVE- 37(62.3mo)| BELOW- 59(NAmo)	0.00523233	0.275253	overall_survival	coarse_pathologic_stage_is_stage_2	MSigDBMOT
FIRE1KB3p_675	TCGA_ESOPHAGEAL_DIS_K45_RNA_MIz24_.ACT[ACG][AGT]AC.	bladder	0.0170575	ABOVE- 63(62.3mo)| BELOW- 52(NAmo)	0.0214372	0.384793	overall_survival	coarse_pathologic_stage_is_stage_2	FIRE1KB3p
FIRE1KB3p_782	TCGA_SARCOMA_DIS_K45_RNA_MIz30_[ACT][AGT]GC[CG][GT][AT]T[ACT]	bladder	0.0244679	ABOVE- 72(62.3mo)| BELOW- 55(NAmo)	0.029304	0.41329	overall_survival	coarse_pathologic_stage_is_stage_2	FIRE1KB3p
MSigDBGO_4033	GO_AXON	bladder	0.000629894	ABOVE- 57(23.73mo)| BELOW- 44(NAmo)	0.00117594	0.32177	overall_survival	race_is_WHITE	MSigDBGO
MSigDB_4529	REACTOME_DISEASE	bladder	0.00296529	ABOVE- 81(20.5mo)| BELOW- 62(55.67mo)	0.00385926	0.438451	overall_survival	CNA_UBR5_is_amp	MSigDB
MSigDBGO_1177	GO_RESPONSE_TO_ENDOGENOUS_STIMULUS	bladder	0.00176424	ABOVE- 69(22.17mo)| BELOW- 74(88.03mo)	0.00236705	0.438769	overall_survival	sex_is_MALE	MSigDBGO
FIRE1KB3p_5438	TCGA_LUNG_AD_DIS_K10_RNA_MIz24_.TC[CGT]G[AT]TG[AGT]	bladder	0.017928	ABOVE- 59(62.3mo)| BELOW- 50(NAmo)	0.0229901	0.366639	overall_survival	coarse_pathologic_stage_is_stage_2	FIRE1KB3p
MSigDBGO_4016	GO_NEURON_PART	bladder	0.000815046	ABOVE- 58(23.53mo)| BELOW- 53(NAmo)	0.00126185	0.374211	overall_survival	race_is_WHITE	MSigDBGO
MSigDBGO_9102	GO_INTRINSIC_COMPONENT_OF_POSTSYNAPTIC_SPECIALIZATION_MEMBRANE	bladder	0.000333635	ABOVE- 74(22.67mo)| BELOW- 121(98.47mo)	0.000457609	0.474387	overall_survival	race_is_WHITE	MSigDBGO
FIRE1KB3p_817	TCGA_BLADDER_DIS_K45_RNA_MIz27_[ACT][AT]CTAG[CGT][CT].	bladder	0.0256819	ABOVE- 64(62.3mo)| BELOW- 53(NAmo)	0.0312937	0.394	overall_survival	coarse_pathologic_stage_is_stage_2	FIRE1KB3p
FIRE1KB3p_596	TCGA_CERVICAL_DIS_K45_RNA_MIz10_.AC[GT]GT[AG]C.	bladder	0.0170359	ABOVE- 61(33.5mo)| BELOW- 47(NAmo)	0.0218484	0.364097	overall_survival	coarse_pathologic_stage_is_stage_2	FIRE1KB3p
MSigDBGO_2980	GO_NEURON_DIFFERENTIATION	bladder	0.00165757	ABOVE- 52(23.53mo)| BELOW- 57(NAmo)	0.00255756	0.368437	overall_survival	CNA_UBR5_is_amp	MSigDBGO
MSigDBGO_3618	GO_BEHAVIOR	bladder	0.000928977	ABOVE- 49(22.17mo)| BELOW- 73(98.47mo)	0.0013576	0.406869	overall_survival	sex_is_MALE	MSigDBGO
FIRE1KB3p_2373	TCGA_LUNG_AD_DIS_K45_RNA_MIz11_.AGTT[AT]GG.	bladder	0.0159395	ABOVE- 55(94.27mo)| BELOW- 41(NAmo)	0.0236467	0.287232	overall_survival	coarse_pathologic_stage_is_stage_2	FIRE1KB3p
MSigDBGO_3618	GO_BEHAVIOR	bladder	0.0003332	ABOVE- 47(22.17mo)| BELOW- 68(98.47mo)	0.000536523	0.390085	overall_survival	age_groups_is_above_60	MSigDBGO
FIRE1KB3p_3509	TCGA_LUNG_AD_DIS_K10_RNA_MIz32_.CC[AG]T[AGT]TG.	bladder	0.0182383	ABOVE- 64(33.5mo)| BELOW- 50(94.27mo)	0.022683	0.387389	overall_survival	coarse_pathologic_stage_is_stage_2	FIRE1KB3p
FIRE1KB3p_5529	TCGA_MELANOMA_DIS_K40_RNA_MIz42_.TCTT[AGT]GT.	bladder	0.0253101	ABOVE- 67(62.3mo)| BELOW- 56(NAmo)	0.0303596	0.41031	overall_survival	coarse_pathologic_stage_is_stage_2	FIRE1KB3p
MSigDBGO_1177	GO_RESPONSE_TO_ENDOGENOUS_STIMULUS	bladder	0.00170058	ABOVE- 83(19.77mo)| BELOW- 62(88.03mo)	0.00227065	0.443917	overall_survival	race_is_WHITE	MSigDBGO
MSigDBGO_1120	GO_PEPTIDYL_AMINO_ACID_MODIFICATION	bladder	0.0169849	ABOVE- 55(42.33mo)| BELOW- 48(NAmo)	0.0225382	0.343446	overall_survival	coarse_pathologic_stage_is_stage_2	MSigDBGO
MSigDBONC_131	RPS14_DN.V1_DN	bladder	0.00543574	ABOVE- 85(24.63mo)| BELOW- 59(67.33mo)	0.00679746	0.443053	overall_survival	sex_is_MALE	MSigDBONC
MSigDB_626	REACTOME_SIGNALING_BY_RHO_GTPASES	bladder	0.0116892	ABOVE- 54(42.33mo)| BELOW- 49(NAmo)	0.0158463	0.344897	overall_survival	coarse_pathologic_stage_is_stage_2	MSigDB
MSigDBGO_9122	GO_INTRINSIC_COMPONENT_OF_SYNAPTIC_MEMBRANE	bladder	4.27414e-05	ABOVE- 126(22.17mo)| BELOW- 166(98.47mo)	6.07229e-05	0.497987	overall_survival	race_is_WHITE	MSigDBGO
MSigDBGO_34	GO_NEURON_DEVELOPMENT	bladder	6.59097e-05	ABOVE- 46(23.2mo)| BELOW- 45(NAmo)	0.000256258	0.231396	overall_survival	CNA_UBR5_is_amp	MSigDBGO
MSigDBGO_864	GO_POSITIVE_REGULATION_OF_NERVOUS_SYSTEM_DEVELOPMENT	bladder	0.000466212	ABOVE- 56(27.43mo)| BELOW- 34(NAmo)	0.00144404	0.21463	overall_survival	race_is_WHITE	MSigDBGO
MSigDBGO_9443	GO_POTASSIUM_ION_TRANSMEMBRANE_TRANSPORTER_ACTIVITY	bladder	0.000965076	ABOVE- 47(22.83mo)| BELOW- 93(NAmo)	0.00131369	0.439591	overall_survival	CNA_NKX3_1_is_del	MSigDBGO
MSigDBGO_4301	GO_PLASMA_MEMBRANE_REGION	bladder	0.00130258	ABOVE- 72(19.77mo)| BELOW- 66(88.03mo)	0.00175914	0.436766	overall_survival	age_groups_is_above_60	MSigDBGO
FIRE1KB3p_2091	TCGA_PROSTATE_DIS_K40_RNA_MIz19_[AGT]GC[AT]G[CT]TA.	bladder	0.0279233	ABOVE- 67(42.33mo)| BELOW- 50(NAmo)	0.0336783	0.399003	overall_survival	coarse_pathologic_stage_is_stage_2	FIRE1KB3p
MSigDBGO_4141	GO_ENDOPLASMIC_RETICULUM_LUMEN	bladder	0.00382455	ABOVE- 68(23.97mo)| BELOW- 59(88.03mo)	0.00502625	0.42149	overall_survival	CNA_NKX3_1_is_del	MSigDBGO
FIRE1KB3p_4931	TCGA_OVARIAN_DIS_K45_RNA_MIz7_.GTTAGG..	bladder	0.00912353	ABOVE- 53(62.3mo)| BELOW- 37(NAmo)	0.0171	0.225205	overall_survival	coarse_pathologic_stage_is_stage_2	FIRE1KB3p
MSigDBGO_3492	GO_REGULATION_OF_CELL_DEVELOPMENT	bladder	0.00249285	ABOVE- 78(23.53mo)| BELOW- 64(98.47mo)	0.00323119	0.443949	overall_survival	race_is_WHITE	MSigDBGO
FIRE1KB3p_977	TCGA_UTERINE_ENDOMETRIAL_DIS_K45_RNA_MIz10_[ACT]GAC[AT]TG[AG].	bladder	0.00604394	ABOVE- 47(62.3mo)| BELOW- 44(NAmo)	0.011384	0.2425	overall_survival	coarse_pathologic_stage_is_stage_2	FIRE1KB3p
TEISERp_672	TCGA_BREAST_DIS_K45_KMERSTEMISEQ10_RNA_MIz34_UYASNWDNNHBURR_((((......))))	bladder	0.0282888	ABOVE- 72(62.3mo)| BELOW- 55(NAmo)	0.0333716	0.422397	overall_survival	coarse_pathologic_stage_is_stage_2	TEISERp
TEISERp_672	TCGA_BREAST_DIS_K45_KMERSTEMISEQ0_RNA_MIz34_UYASNWDNNHBURR_((((......))))	bladder	0.0282888	ABOVE- 72(62.3mo)| BELOW- 55(NAmo)	0.0333716	0.422397	overall_survival	coarse_pathologic_stage_is_stage_2	TEISERp
MSigDB_549	PID_SYNDECAN_1_PATHWAY	bladder	0.00318584	ABOVE- 57(27.83mo)| BELOW- 42(NAmo)	0.00508656	0.32632	overall_survival	CNA_NKX3_1_is_del	MSigDB
FIRE1KB3p_1698	TCGA_THYROID_DIS_K40_RNA_MIz22_[AGT]C[AT]G[AC]GT[AT].	bladder	0.0180157	ABOVE- 66(33.5mo)| BELOW- 59(NAmo)	0.0217346	0.419586	overall_survival	coarse_pathologic_stage_is_stage_2	FIRE1KB3p
FIRE1KB3p_261	TCGA_CERVICAL_DIS_K45_RNA_MIz19_.[AC]A[CT]GT[AC]C.	bladder	0.0191478	ABOVE- 61(33.5mo)| BELOW- 53(NAmo)	0.0237516	0.394796	overall_survival	coarse_pathologic_stage_is_stage_2	FIRE1KB3p
FIRE1KB3p_1391	TCGA_LUNG_AD_DIS_K10_RNA_MIz49_.[AG]GGC[AGT][AT]T[AGT]	bladder	0.0193038	ABOVE- 58(62.3mo)| BELOW- 50(NAmo)	0.0244492	0.375926	overall_survival	coarse_pathologic_stage_is_stage_2	FIRE1KB3p
FIRE1KB3p_5129	TCGA_CERVICAL_DIS_K45_RNA_MIz19_.T[ACG]GT[GT]TC[ACT]	bladder	0.0289001	ABOVE- 65(62.3mo)| BELOW- 50(NAmo)	0.0347725	0.399278	overall_survival	coarse_pathologic_stage_is_stage_2	FIRE1KB3p
FIRE1KB3p_2172	TCGA_LUNG_AD_DIS_K10_RNA_MIz20_[AGT]GGGG[AT]TT.	bladder	0.032172	ABOVE- 65(33.5mo)| BELOW- 45(NAmo)	0.0389036	0.384568	overall_survival	coarse_pathologic_stage_is_stage_2	FIRE1KB3p
FIRE1KB3p_5815	TCGA_RECTAL_DIS_K40_RNA_MIz12_.TTG[GT]AGT[CGT]	bladder	0.0283575	ABOVE- 59(62.3mo)| BELOW- 48(NAmo)	0.0350231	0.373504	overall_survival	coarse_pathologic_stage_is_stage_2	FIRE1KB3p
TEISERp_551	TCGA_LIVER_DIS_K40_MINI6xISEQ0_RNA_MIz15_UDAAUNDNNNUUUNR_((((.......))))	bladder	0.0349033	ABOVE- 60(62.3mo)| BELOW- 39(NAmo)	0.0447106	0.332598	overall_survival	coarse_pathologic_stage_is_stage_2	TEISERp
TEISERp_551	TCGA_LIVER_DIS_K40_MINI6xISEQ14_RNA_MIz15_UDAAUNDNNNUUUNR_((((.......))))	bladder	0.0349033	ABOVE- 60(62.3mo)| BELOW- 39(NAmo)	0.0447106	0.332598	overall_survival	coarse_pathologic_stage_is_stage_2	TEISERp
TEISERp_551	TCGA_LIVER_DIS_K40_MINI6xISEQ10_RNA_MIz15_UDAAUNDNNNUUUNR_((((.......))))	bladder	0.0349033	ABOVE- 60(62.3mo)| BELOW- 39(NAmo)	0.0447106	0.332598	overall_survival	coarse_pathologic_stage_is_stage_2	TEISERp
FIRE1KB3p_5515	TCGA_PANCREATIC_DIS_K45_RNA_MIz14_.T[CT]CTAGT[CGT]	bladder	0.0106583	ABOVE- 53(42.33mo)| BELOW- 42(NAmo)	0.0160805	0.299479	overall_survival	coarse_pathologic_stage_is_stage_2	FIRE1KB3p
MSigDBGO_90	GO_RESPONSE_TO_NITROGEN_COMPOUND	bladder	0.00113926	ABOVE- 47(19.77mo)| BELOW- 48(88.03mo)	0.00213574	0.299889	overall_survival	sex_is_MALE	MSigDBGO
MSigDBGO_2549	GO_RESPONSE_TO_GROWTH_FACTOR	bladder	0.00710695	ABOVE- 68(23.97mo)| BELOW- 40(NAmo)	0.00959867	0.379465	overall_survival	CNA_NKX3_1_is_del	MSigDBGO
FIRE1KB3p_4801	TCGA_GBM_DIS_K45_RNA_MIz15_.GT[AGT]AC[CG][CT].	bladder	0.0196706	ABOVE- 56(62.3mo)| BELOW- 35(NAmo)	0.0302956	0.259972	overall_survival	coarse_pathologic_stage_is_stage_2	FIRE1KB3p
FIRE1KB3p_5379	TCGA_HEAD_NECK_DIS_K40_RNA_MIz21_.T.CACTG.	bladder	0.0276997	ABOVE- 67(42.33mo)| BELOW- 56(NAmo)	0.0327953	0.419477	overall_survival	coarse_pathologic_stage_is_stage_2	FIRE1KB3p
FIRE1KB3p_2657	TCGA_BREAST_DIS_K10_RNA_MIz28_.[AT][AT]CTAGG.	bladder	0.00175254	ABOVE- 49(33.47mo)| BELOW- 39(NAmo)	0.00450406	0.213138	overall_survival	coarse_pathologic_stage_is_stage_2	FIRE1KB3p
MSigDBGO_90	GO_RESPONSE_TO_NITROGEN_COMPOUND	bladder	0.000369335	ABOVE- 52(19.77mo)| BELOW- 38(88.03mo)	0.000975277	0.247496	overall_survival	age_groups_is_above_60	MSigDBGO
MSigDBGO_217	GO_MUSCLE_ORGAN_DEVELOPMENT	bladder	0.00260406	ABOVE- 52(32.47mo)| BELOW- 50(NAmo)	0.00396594	0.354849	overall_survival	race_is_WHITE	MSigDBGO
MSigDBGO_234	GO_SYNAPSE_ORGANIZATION	bladder	0.000546311	ABOVE- 50(23.73mo)| BELOW- 46(NAmo)	0.00105471	0.315517	overall_survival	race_is_WHITE	MSigDBGO
FIRE1KB3p_5800	TCGA_PROSTATE_DIS_K40_RNA_MIz10_.TTGATC[CGT].	bladder	0.0171746	ABOVE- 51(94.27mo)| BELOW- 42(NAmo)	0.0252798	0.287953	overall_survival	coarse_pathologic_stage_is_stage_2	FIRE1KB3p
MSigDBGO_2208	GO_GROWTH	bladder	0.000496693	ABOVE- 50(23.53mo)| BELOW- 43(NAmo)	0.00101282	0.292168	overall_survival	CNA_NKX3_1_is_del	MSigDBGO
MSigDBGO_3492	GO_REGULATION_OF_CELL_DEVELOPMENT	bladder	0.00254667	ABOVE- 57(19.67mo)| BELOW- 58(NAmo)	0.00352232	0.40515	overall_survival	CNA_UBR5_is_amp	MSigDBGO
FIRE1KB3p_4709	TCGA_SARCOMA_DIS_K45_RNA_MIz16_.G[GT][AC][GT]TAG.	bladder	0.0256494	ABOVE- 59(62.3mo)| BELOW- 45(NAmo)	0.0321284	0.367701	overall_survival	coarse_pathologic_stage_is_stage_2	FIRE1KB3p
FIRE1KB3p_5524	TCGA_OVARIAN_DIS_K45_RNA_MIz12_.T[CT]GGTT[CG].	bladder	0.0261338	ABOVE- 63(62.3mo)| BELOW- 54(NAmo)	0.0313092	0.410522	overall_survival	coarse_pathologic_stage_is_stage_2	FIRE1KB3p
MSigDBGO_3031	GO_CELL_MORPHOGENESIS_INVOLVED_IN_NEURON_DIFFERENTIATION	bladder	0.00158064	ABOVE- 64(22.17mo)| BELOW- 66(NAmo)	0.00216722	0.435125	overall_survival	age_groups_is_above_60	MSigDBGO
FIRE1KB3p_2837	TCGA_LUNG_AD_DIS_K45_RNA_MIz27_[AT]CT[AT]C[CT]G[ACT].	bladder	0.0265588	ABOVE- 66(62.3mo)| BELOW- 53(NAmo)	0.0316356	0.415153	overall_survival	coarse_pathologic_stage_is_stage_2	FIRE1KB3p
FIRE1KB3p_5499	TCGA_AML_DIS_K5_RNA_MIz29_.TCT[AG][AG]TC[ACT]	bladder	0.0312745	ABOVE- 58(94.27mo)| BELOW- 38(NAmo)	0.0408455	0.321345	overall_survival	coarse_pathologic_stage_is_stage_2	FIRE1KB3p
FIRE1KB3p_4300	TCGA_TESTICULAR_DIS_K10_RNA_MIz30_.CTT[AGT]CTG.	bladder	0.0298689	ABOVE- 73(62.3mo)| BELOW- 52(NAmo)	0.0349954	0.427363	overall_survival	coarse_pathologic_stage_is_stage_2	FIRE1KB3p
MSigDBGO_7400	GO_AXON_DEVELOPMENT	bladder	0.00186819	ABOVE- 59(22.17mo)| BELOW- 49(NAmo)	0.00274338	0.385926	overall_survival	age_groups_is_above_60	MSigDBGO
MSigDBGO_2187	GO_NEUROGENESIS	bladder	0.00272627	ABOVE- 83(24.63mo)| BELOW- 73(98.47mo)	0.00342517	0.46511	overall_survival	race_is_WHITE	MSigDBGO
MSigDBGO_3618	GO_BEHAVIOR	bladder	0.00120936	ABOVE- 55(23.73mo)| BELOW- 70(98.47mo)	0.00166935	0.427889	overall_survival	race_is_WHITE	MSigDBGO
FIRE1KB3p_2166	TCGA_STOMACH_DIS_K10_RNA_MIz35_[AGT]GG[AT]TTA[CG].	bladder	0.0279963	ABOVE- 59(62.3mo)| BELOW- 46(NAmo)	0.0346319	0.375578	overall_survival	coarse_pathologic_stage_is_stage_2	FIRE1KB3p
FIRE1KB3p_1530	TCGA_LUNG_AD_DIS_K45_RNA_MIz12_[AGT]A[CT]TCT[CT]G.	bladder	0.0298969	ABOVE- 61(42.33mo)| BELOW- 51(NAmo)	0.0359161	0.399761	overall_survival	coarse_pathologic_stage_is_stage_2	FIRE1KB3p
FIRE1KB3p_2989	TCGA_LUNG_AD_DIS_K45_RNA_MIz10_[AT]GT[AG]C[AC]CT[AGT]	bladder	0.0034247	ABOVE- 62(21.7mo)| BELOW- 51(98.47mo)	0.00457632	0.40266	overall_survival	age_groups_is_above_60	FIRE1KB3p
MSigDBGO_4868	GO_DRUG_BINDING	bladder	0.0134229	ABOVE- 58(33.5mo)| BELOW- 42(94.27mo)	0.0176761	0.351653	overall_survival	coarse_pathologic_stage_is_stage_2	MSigDBGO
FIRE1KB3p_4535	TCGA_LUNG_AD_DIS_K10_RNA_MIz12_.GATCCT[ACT][CGT]	bladder	0.00240634	ABOVE- 56(20.4mo)| BELOW- 46(NAmo)	0.00360006	0.362286	overall_survival	CNA_UBR5_is_amp	FIRE1KB3p
MSigDBGO_9122	GO_INTRINSIC_COMPONENT_OF_SYNAPTIC_MEMBRANE	bladder	0.000909936	ABOVE- 81(23.53mo)| BELOW- 111(NAmo)	0.00116053	0.485153	overall_survival	CNA_NKX3_1_is_del	MSigDBGO
FIRE1KB3p_4270	TCGA_MELANOMA_DIS_K40_RNA_MIz8_.CTGT[GT]CA.	bladder	0.0211483	ABOVE- 55(33.5mo)| BELOW- 46(NAmo)	0.027184	0.358845	overall_survival	coarse_pathologic_stage_is_stage_2	FIRE1KB3p
MSigDBONC_110	PTEN_DN.V1_UP	bladder	0.00137395	ABOVE- 53(23.73mo)| BELOW- 66(NAmo)	0.0019191	0.418662	overall_survival	race_is_WHITE	MSigDBONC
FIRE1KB3p_5793	TCGA_PANCREATIC_DIS_K45_RNA_MIz24_.TTCT[GT]GT.	bladder	0.0254579	ABOVE- 59(62.3mo)| BELOW- 49(NAmo)	0.0311585	0.389401	overall_survival	coarse_pathologic_stage_is_stage_2	FIRE1KB3p
FIRE1KB3p_3885	TCGA_BREAST_DIS_K45_RNA_MIz35_.[CGT]C[AC]G[CT]TA[AGT]	bladder	0.026431	ABOVE- 58(42.33mo)| BELOW- 41(NAmo)	0.0338674	0.348815	overall_survival	coarse_pathologic_stage_is_stage_2	FIRE1KB3p
MSigDBGO_995	GO_REGULATION_OF_MEMBRANE_POTENTIAL	bladder	0.00171415	ABOVE- 53(18.83mo)| BELOW- 93(NAmo)	0.00221448	0.458129	overall_survival	CNA_UBR5_is_amp	MSigDBGO
FIRE1KB3p_1974	TCGA_PROSTATE_DIS_K5_RNA_MIz28_[AGT]G[ACG]GG[AT]TA[AGT]	bladder	0.0102028	ABOVE- 50(42.33mo)| BELOW- 39(NAmo)	0.0167865	0.260947	overall_survival	coarse_pathologic_stage_is_stage_2	FIRE1KB3p
MSigDB_549	PID_SYNDECAN_1_PATHWAY	bladder	0.00523149	ABOVE- 88(27.83mo)| BELOW- 57(NAmo)	0.00650127	0.457294	overall_survival	race_is_WHITE	MSigDB
MSigDBGO_2758	GO_MUSCLE_SYSTEM_PROCESS	bladder	0.0021509	ABOVE- 60(23.53mo)| BELOW- 99(NAmo)	0.00273578	0.469384	overall_survival	sex_is_MALE	MSigDBGO
FIRE1KB3p_2430	TCGA_KIDNEY_DIS_K45_RNA_MIz18_.[AG]TTGAC[CGT].	bladder	0.029374	ABOVE- 56(62.3mo)| BELOW- 48(NAmo)	0.0362563	0.374574	overall_survival	coarse_pathologic_stage_is_stage_2	FIRE1KB3p
FIRE1KB3p_591	TCGA_GLIOMA_DIS_K45_RNA_MIz18_.[AC]GTCTT[CT].	bladder	0.0321693	ABOVE- 62(62.3mo)| BELOW- 51(NAmo)	0.0382157	0.405879	overall_survival	coarse_pathologic_stage_is_stage_2	FIRE1KB3p
MSigDBGO_2811	GO_CELLULAR_RESPONSE_TO_ENDOGENOUS_STIMULUS	bladder	0.00139056	ABOVE- 88(18.83mo)| BELOW- 67(88.03mo)	0.00179717	0.467141	overall_survival	race_is_WHITE	MSigDBGO
FIRE1KB3p_2656	TCGA_HEAD_NECK_DIS_K5_RNA_MIz29_.[AT][AT]CTA[CG]G.	bladder	0.00691243	ABOVE- 51(33.47mo)| BELOW- 42(NAmo)	0.0106747	0.30764	overall_survival	coarse_pathologic_stage_is_stage_2	FIRE1KB3p
TEISERp_683	TCGA_LIVER_DIS_K40_MINI6xISEQ0_RNA_MIz23_VNWNMGNNVNDNB_((((.....))))	bladder	0.0286276	ABOVE- 72(42.33mo)| BELOW- 56(94.27mo)	0.0332558	0.437352	overall_survival	coarse_pathologic_stage_is_stage_2	TEISERp
FIRE1KB3p_3463	TCGA_OVARIAN_DIS_K10_RNA_MIz19_.CATG[CGT]GT.	bladder	0.0187628	ABOVE- 53(33.5mo)| BELOW- 45(NAmo)	0.0245985	0.347043	overall_survival	coarse_pathologic_stage_is_stage_2	FIRE1KB3p
FIRE1KB3p_4911	TCGA_LUNG_AD_DIS_K45_RNA_MIz9_.[GT]GTCACT.	bladder	0.00883312	ABOVE- 51(42.33mo)| BELOW- 35(NAmo)	0.0166367	0.22658	overall_survival	coarse_pathologic_stage_is_stage_2	FIRE1KB3p
FIRE1KB3p_5159	TCGA_RECTAL_DIS_K40_RNA_MIz17_.T[ACT]CATCT.	bladder	0.032959	ABOVE- 63(42.33mo)| BELOW- 44(NAmo)	0.0396915	0.390213	overall_survival	coarse_pathologic_stage_is_stage_2	FIRE1KB3p
FIRE1KB3p_1252	TCGA_LUNG_AD_DIS_K45_RNA_MIz15_.AG[AG]TAG[GT].	bladder	0.0183898	ABOVE- 51(62.3mo)| BELOW- 40(NAmo)	0.0265097	0.294385	overall_survival	coarse_pathologic_stage_is_stage_2	FIRE1KB3p
FIRE1KB3p_280	TCGA_CERVICAL_DIS_K45_RNA_MIz15_.AC[AG]TC.T[GT]	bladder	0.00870285	ABOVE- 47(33.5mo)| BELOW- 41(NAmo)	0.0147352	0.260535	overall_survival	coarse_pathologic_stage_is_stage_2	FIRE1KB3p
FIRE1KB3p_2571	TCGA_MELANOMA_DIS_K40_RNA_MIz69_[AT][ACT]CT[AG][CG]TT[AGT]	bladder	0.0282702	ABOVE- 68(62.3mo)| BELOW- 56(NAmo)	0.0329762	0.43293	overall_survival	coarse_pathologic_stage_is_stage_2	FIRE1KB3p
FIRE1KB3p_3206	TCGA_KIDNEY_DIS_K45_RNA_MIz22_.CA[AT]T[AGT]GC.	bladder	0.00334831	ABOVE- 81(19.67mo)| BELOW- 63(60.13mo)	0.00418949	0.460124	overall_survival	CNA_CDKN2B_is_del	FIRE1KB3p
FIRE1KB3p_5327	TCGA_HEAD_NECK_DIS_K40_RNA_MIz14_.T[AT]GTC[AT]G[AGT]	bladder	0.0234328	ABOVE- 62(42.33mo)| BELOW- 49(NAmo)	0.0283274	0.40524	overall_survival	coarse_pathologic_stage_is_stage_2	FIRE1KB3p
FIRE1KB3p_939	TCGA_PROSTATE_DIS_K40_RNA_MIz17_[ACT]CTC[AG][AGT]AT[AGT]	bladder	0.00872769	ABOVE- 50(33.47mo)| BELOW- 40(NAmo)	0.0136771	0.290439	overall_survival	coarse_pathologic_stage_is_stage_2	FIRE1KB3p
MSigDBGO_3960	GO_PLATELET_ALPHA_GRANULE	bladder	0.00193863	ABOVE- 61(18.23mo)| BELOW- 51(NAmo)	0.00273902	0.408336	overall_survival	age_groups_is_above_60	MSigDBGO
MSigDBGO_607	GO_CELL_CELL_SIGNALING	bladder	0.00167797	ABOVE- 79(23.73mo)| BELOW- 84(88.03mo)	0.00214173	0.476156	overall_survival	race_is_WHITE	MSigDBGO
FIRE1KB3p_2462	TCGA_TESTICULAR_DIS_K45_RNA_MIz13_.[AG]TT[GT]AGG.	bladder	0.0201141	ABOVE- 55(42.33mo)| BELOW- 48(NAmo)	0.0253374	0.37821	overall_survival	coarse_pathologic_stage_is_stage_2	FIRE1KB3p
FIRE1KB3p_4675	TCGA_THYMOMA_DIS_K45_RNA_MIz20_.GGAA[AG][CG]T.	bladder	0.0290522	ABOVE- 68(62.3mo)| BELOW- 49(NAmo)	0.034184	0.421732	overall_survival	coarse_pathologic_stage_is_stage_2	FIRE1KB3p
FIRE1KB3p_5179	TCGA_RECTAL_DIS_K40_RNA_MIz11_.TACTTGA.	bladder	0.0293077	ABOVE- 55(62.3mo)| BELOW- 38(NAmo)	0.0387115	0.319873	overall_survival	coarse_pathologic_stage_is_stage_2	FIRE1KB3p
MSigDB_1017	REACTOME_CYTOKINE_SIGNALING_IN_IMMUNE_SYSTEM	bladder	0.0202244	ABOVE- 49(62.3mo)| BELOW- 56(NAmo)	0.024984	0.388917	overall_survival	coarse_pathologic_stage_is_stage_2	MSigDB
MSigDBGO_4164	GO_SYNAPSE	bladder	0.00307958	ABOVE- 47(23.53mo)| BELOW- 58(NAmo)	0.00433498	0.389165	overall_survival	CNA_UBR5_is_amp	MSigDBGO
FIRE1KB3p_778	TCGA_MELANOMA_DIS_K40_RNA_MIz33_[ACT]AGTC[CGT][GT]T[AT]	bladder	0.0305217	ABOVE- 58(33.5mo)| BELOW- 45(NAmo)	0.0373235	0.380908	overall_survival	coarse_pathologic_stage_is_stage_2	FIRE1KB3p
MSigDB_549	PID_SYNDECAN_1_PATHWAY	bladder	0.0043667	ABOVE- 81(23.97mo)| BELOW- 58(NAmo)	0.00547574	0.457341	overall_survival	age_groups_is_above_60	MSigDB
FIRE1KB3p_211	TCGA_PROSTATE_DIS_K40_RNA_MIz13_.ACAAAGA.	bladder	0.00170938	ABOVE- 74(20.07mo)| BELOW- 74(98.47mo)	0.002177	0.466365	overall_survival	age_groups_is_above_60	FIRE1KB3p
MSigDBGO_4016	GO_NEURON_PART	bladder	0.00176959	ABOVE- 49(23.53mo)| BELOW- 55(NAmo)	0.00256476	0.386574	overall_survival	sex_is_MALE	MSigDBGO
MSigDBONC_131	RPS14_DN.V1_DN	bladder	0.00939762	ABOVE- 64(22.83mo)| BELOW- 37(NAmo)	0.0125701	0.373746	overall_survival	CNA_NKX3_1_is_del	MSigDBONC
FIRE1KB3p_5381	TCGA_TESTICULAR_DIS_K45_RNA_MIz9_.TCACTG[AT].	bladder	0.0267141	ABOVE- 60(33.5mo)| BELOW- 51(NAmo)	0.0318712	0.410858	overall_survival	coarse_pathologic_stage_is_stage_2	FIRE1KB3p
FIRE1KB3p_4535	TCGA_LUNG_AD_DIS_K10_RNA_MIz12_.GATCCT[ACT][CGT]	bladder	0.0056463	ABOVE- 67(22.83mo)| BELOW- 66(98.47mo)	0.00694645	0.4513	overall_survival	sex_is_MALE	FIRE1KB3p
MSigDBGO_786	GO_REGULATION_OF_NERVOUS_SYSTEM_DEVELOPMENT	bladder	0.00206739	ABOVE- 61(27.3mo)| BELOW- 58(98.47mo)	0.00276703	0.430104	overall_survival	age_groups_is_above_60	MSigDBGO
MSigDBGO_2811	GO_CELLULAR_RESPONSE_TO_ENDOGENOUS_STIMULUS	bladder	0.0025242	ABOVE- 60(20.07mo)| BELOW- 46(88.03mo)	0.00350725	0.397174	overall_survival	CNA_NKX3_1_is_del	MSigDBGO
FIRE1KB3p_1065	TCGA_UTERINE_ENDOMETRIAL_DIS_K45_RNA_MIz12_[ACT]GT[AT][AT]CC[GT].	bladder	0.0274205	ABOVE- 55(62.3mo)| BELOW- 45(NAmo)	0.0340632	0.372103	overall_survival	coarse_pathologic_stage_is_stage_2	FIRE1KB3p
FIRE1KB3p_5417	TCGA_BREAST_DIS_K45_RNA_MIz38_.TC[AT]AG[CGT]T.	bladder	0.0177763	ABOVE- 51(33.47mo)| BELOW- 41(NAmo)	0.0244925	0.322352	overall_survival	coarse_pathologic_stage_is_stage_2	FIRE1KB3p
FIRE1KB3p_1164	TCGA_UTERINE_ENDOMETRIAL_DIS_K45_RNA_MIz17_[ACT].TGGTAG.	bladder	0.0204156	ABOVE- 60(33.47mo)| BELOW- 45(NAmo)	0.0250478	0.393646	overall_survival	coarse_pathologic_stage_is_stage_2	FIRE1KB3p
FIRE1KB3p_4476	TCGA_HEAD_NECK_DIS_K40_RNA_MIz12_.GA[GT]ACA[AC][ACT]	bladder	0.00295108	ABOVE- 69(20.07mo)| BELOW- 57(88.03mo)	0.00374798	0.442453	overall_survival	age_groups_is_above_60	FIRE1KB3p
MSigDBGO_607	GO_CELL_CELL_SIGNALING	bladder	0.00115957	ABOVE- 72(22.83mo)| BELOW- 92(65.7mo)	0.00149007	0.480419	overall_survival	age_groups_is_above_60	MSigDBGO
MSigDBGO_9932	GO_POSTSYNAPTIC_NEUROTRANSMITTER_RECEPTOR_ACTIVITY	bladder	0.00231311	ABOVE- 46(17.67mo)| BELOW- 90(45.57mo)	0.00292445	0.456697	overall_survival	CNA_NKX3_1_is_del	MSigDBGO
MSigDBGO_8210	GO_MICROTUBULE_CYTOSKELETON_ORGANIZATION_INVOLVED_IN_MITOSIS	bladder	0.0191167	ABOVE- 58(42.33mo)| BELOW- 35(NAmo)	0.0256095	0.331962	overall_survival	coarse_pathologic_stage_is_stage_2	MSigDBGO
FIRE1KB3p_5569	TCGA_STOMACH_DIS_K45_RNA_MIz14_.TG[ACT]GGTT.	bladder	0.0342172	ABOVE- 56(62.3mo)| BELOW- 41(NAmo)	0.0424489	0.360007	overall_survival	coarse_pathologic_stage_is_stage_2	FIRE1KB3p
FIRE1KB3p_2067	TCGA_ESOPHAGEAL_DIS_K45_RNA_MIz14_[AGT]GCA.ATG.	bladder	0.0360342	ABOVE- 55(33.5mo)| BELOW- 47(NAmo)	0.0433751	0.385091	overall_survival	coarse_pathologic_stage_is_stage_2	FIRE1KB3p
MSigDBGO_2208	GO_GROWTH	bladder	0.00337053	ABOVE- 53(20.77mo)| BELOW- 57(NAmo)	0.00449363	0.412858	overall_survival	CNA_UBR5_is_amp	MSigDBGO
MSigDBMOT_293	CTGCAGY_UNKNOWN	bladder	0.00390219	ABOVE- 59(27.43mo)| BELOW- 40(NAmo)	0.00548665	0.372393	overall_survival	race_is_WHITE	MSigDBMOT
FIRE1KB3p_2798	TCGA_GLIOMA_DIS_K45_RNA_MIz19_.[AT][CG]GTAG[CT][AGT]	bladder	0.0297914	ABOVE- 57(33.5mo)| BELOW- 43(NAmo)	0.0366072	0.377333	overall_survival	coarse_pathologic_stage_is_stage_2	FIRE1KB3p
MSigDBGO_90	GO_RESPONSE_TO_NITROGEN_COMPOUND	bladder	0.00512695	ABOVE- 61(23.53mo)| BELOW- 36(88.03mo)	0.00723889	0.362311	overall_survival	race_is_WHITE	MSigDBGO
MSigDBGO_1177	GO_RESPONSE_TO_ENDOGENOUS_STIMULUS	bladder	0.0023013	ABOVE- 54(23.53mo)| BELOW- 42(88.03mo)	0.00350913	0.356526	overall_survival	CNA_NKX3_1_is_del	MSigDBGO
FIRE1KB3p_5323	TCGA_BLADDER_DIS_K45_RNA_MIz15_.T[AT]GGC[AG]T.	bladder	0.0397832	ABOVE- 57(33.5mo)| BELOW- 41(NAmo)	0.0482646	0.36942	overall_survival	coarse_pathologic_stage_is_stage_2	FIRE1KB3p
MSigDBGO_5160	GO_ADENYL_NUCLEOTIDE_BINDING	bladder	0.0349818	ABOVE- 71(42.33mo)| BELOW- 47(94.27mo)	0.0402409	0.433338	overall_survival	coarse_pathologic_stage_is_stage_2	MSigDBGO
MSigDBGO_11	GO_POTASSIUM_ION_TRANSPORT	bladder	0.00237668	ABOVE- 49(23.53mo)| BELOW- 92(NAmo)	0.00301129	0.466224	overall_survival	race_is_WHITE	MSigDBGO
FIRE1KB3p_5822	TCGA_THYMOMA_DIS_K45_RNA_MIz20_.TT[GT]GTCT.	bladder	0.0361345	ABOVE- 68(62.3mo)| BELOW- 50(NAmo)	0.0416402	0.43406	overall_survival	coarse_pathologic_stage_is_stage_2	FIRE1KB3p
FIRE1KB3p_727	TCGA_ESOPHAGEAL_DIS_K45_RNA_MIz16_[ACT][AC]TTC[ACG]GA.	bladder	0.0347257	ABOVE- 56(62.3mo)| BELOW- 45(NAmo)	0.0419262	0.385192	overall_survival	coarse_pathologic_stage_is_stage_2	FIRE1KB3p
FIRE1KB3p_2989	TCGA_LUNG_AD_DIS_K45_RNA_MIz10_[AT]GT[AG]C[AC]CT[AGT]	bladder	0.00304222	ABOVE- 52(27.3mo)| BELOW- 34(NAmo)	0.00539688	0.281043	overall_survival	CNA_UBR5_is_amp	FIRE1KB3p
MSigDBGO_2805	GO_CONNECTIVE_TISSUE_DEVELOPMENT	bladder	0.00379977	ABOVE- 58(23.53mo)| BELOW- 52(88.03mo)	0.00500842	0.41596	overall_survival	CNA_NKX3_1_is_del	MSigDBGO
MSigDBGO_4197	GO_NEURON_PROJECTION	bladder	0.00313337	ABOVE- 51(23.2mo)| BELOW- 59(NAmo)	0.0042191	0.416134	overall_survival	CNA_UBR5_is_amp	MSigDBGO
FIRE1KB3p_5481	TCGA_CERVICAL_DIS_K10_RNA_MIz12_.TC[GT][AT]GTC.	bladder	0.0389314	ABOVE- 57(62.3mo)| BELOW- 44(NAmo)	0.0463842	0.386114	overall_survival	coarse_pathologic_stage_is_stage_2	FIRE1KB3p
FIRE1KB3p_5778	TCGA_THYROID_DIS_K40_RNA_MIz14_.TT[CG]CA[AT]G[ACG]	bladder	0.015474	ABOVE- 45(33.47mo)| BELOW- 44(NAmo)	0.0218764	0.312737	overall_survival	coarse_pathologic_stage_is_stage_2	FIRE1KB3p
MSigDBGO_4196	GO_INNER_MITOCHONDRIAL_MEMBRANE_PROTEIN_COMPLEX	bladder	0.0369746	ABOVE- 51(NAmo)| BELOW- 43(94.27mo)	0.0460793	2.86715	overall_survival	coarse_pathologic_stage_is_stage_2	MSigDBGO
FIRE1KB3p_53	TCGA_BREAST_DIS_K45_RNA_MIz41_.AA[CG][CGT]TAG.	bladder	0.0326097	ABOVE- 60(62.3mo)| BELOW- 52(NAmo)	0.0381846	0.421795	overall_survival	coarse_pathologic_stage_is_stage_2	FIRE1KB3p
MSigDBGO_3765	GO_DEVELOPMENTAL_GROWTH	bladder	0.00374647	ABOVE- 57(19.77mo)| BELOW- 60(98.47mo)	0.00483041	0.433218	overall_survival	sex_is_MALE	MSigDBGO
MSigDBGO_2811	GO_CELLULAR_RESPONSE_TO_ENDOGENOUS_STIMULUS	bladder	0.00366521	ABOVE- 61(20.07mo)| BELOW- 63(88.03mo)	0.0047037	0.445973	overall_survival	CNA_UBR5_is_amp	MSigDBGO
FIRE1KB3p_2473	TCGA_PANCREATIC_DIS_K10_RNA_MIz42_.[AGT]TTA[CG]G[CG].	bladder	0.0425949	ABOVE- 62(62.3mo)| BELOW- 50(NAmo)	0.0491595	0.423051	overall_survival	coarse_pathologic_stage_is_stage_2	FIRE1KB3p
MSigDBGO_3807	GO_NEUROPEPTIDE_SIGNALING_PATHWAY	bladder	0.000390588	ABOVE- 98(20.07mo)| BELOW- 149(51.87mo)	0.000495127	0.511758	overall_survival	CNA_UBR5_is_amp	MSigDBGO
FIRE1KB3p_4858	TCGA_OVARIAN_DIS_K45_RNA_MIz13_.GT[CG][AT]GGT.	bladder	0.0101324	ABOVE- 83(22.17mo)| BELOW- 58(88.03mo)	0.0119979	0.468035	overall_survival	CNA_CDKN2B_is_del	FIRE1KB3p
FIRE1KB3p_5625	TCGA_ESOPHAGEAL_DIS_K45_RNA_MIz10_.TGCCTTT.	bladder	0.0308215	ABOVE- 60(62.3mo)| BELOW- 56(NAmo)	0.0358628	0.432384	overall_survival	coarse_pathologic_stage_is_stage_2	FIRE1KB3p
FIRE1KB3p_3580	TCGA_MELANOMA_DIS_K40_RNA_MIz9_.C[CG][CG][AT]TTA.	bladder	0.00306043	ABOVE- 76(19.67mo)| BELOW- 60(98.47mo)	0.00375869	0.462502	overall_survival	age_groups_is_above_60	FIRE1KB3p
MSigDBGO_234	GO_SYNAPSE_ORGANIZATION	bladder	0.00223321	ABOVE- 44(23.73mo)| BELOW- 46(NAmo)	0.00367833	0.32471	overall_survival	sex_is_MALE	MSigDBGO
MSigDBGO_4226	GO_TRANSPORTER_COMPLEX	bladder	0.00353168	ABOVE- 33(23.53mo)| BELOW- 58(106.1mo)	0.00544022	0.332525	overall_survival	age_groups_is_between_30_and_60	MSigDBGO
MSigDB_4529	REACTOME_DISEASE	bladder	0.000624849	ABOVE- 51(19.17mo)| BELOW- 33(106.1mo)	0.00145193	0.261107	overall_survival	coarse_pathologic_stage_is_stage_3	MSigDB
MSigDBGO_7127	GO_ESTABLISHMENT_OF_ORGANELLE_LOCALIZATION	bladder	0.0196973	ABOVE- 78(24.63mo)| BELOW- 46(NAmo)	0.0232237	0.447027	overall_survival	CNA_UBR5_is_amp	MSigDBGO
FIRE1KB3p_4151	TCGA_UTERINE_ENDOMETRIAL_DIS_K45_RNA_MIz31_.[CT][AT]TGTCT.	bladder	0.0355861	ABOVE- 67(42.33mo)| BELOW- 50(NAmo)	0.0410416	0.435176	overall_survival	coarse_pathologic_stage_is_stage_2	FIRE1KB3p
FIRE1KB3p_4655	TCGA_RECTAL_DIS_K40_RNA_MIz12_.G[CT][AC]GTTA[ACT]	bladder	0.0256252	ABOVE- 55(42.33mo)| BELOW- 38(NAmo)	0.0330099	0.347251	overall_survival	coarse_pathologic_stage_is_stage_2	FIRE1KB3p
FIRE1KB3p_2157	TCGA_THYMOMA_DIS_K45_RNA_MIz12_[AGT]GG[AG]CAT[AT].	bladder	0.0251333	ABOVE- 54(33.5mo)| BELOW- 46(NAmo)	0.0308397	0.385864	overall_survival	coarse_pathologic_stage_is_stage_2	FIRE1KB3p
FIRE1KB3p_4955	TCGA_BLADDER_DIS_K45_RNA_MIz13_.GTT[CG]TGA.	bladder	0.00198918	ABOVE- 97(21.7mo)| BELOW- 78(60.13mo)	0.00241493	0.492473	overall_survival	age_groups_is_above_60	FIRE1KB3p
FIRE1KB3p_2217	TCGA_LUNG_AD_DIS_K45_RNA_MIz21_[AGT][GT]A[CT]G[AT][CG]C[ACT]	bladder	0.0279535	ABOVE- 56(62.3mo)| BELOW- 37(NAmo)	0.0355987	0.348418	overall_survival	coarse_pathologic_stage_is_stage_2	FIRE1KB3p
MSigDBGO_234	GO_SYNAPSE_ORGANIZATION	bladder	3.95489e-05	ABOVE- 37(22.67mo)| BELOW- 44(NAmo)	0.000203362	0.20534	overall_survival	CNA_UBR5_is_amp	MSigDBGO
MSigDBGO_2029	GO_HEART_DEVELOPMENT	bladder	0.00380241	ABOVE- 71(22.17mo)| BELOW- 62(NAmo)	0.00477327	0.460706	overall_survival	age_groups_is_above_60	MSigDBGO
FIRE1KBup_1338	TCGA_SARCOMA_DIS_K45_DNA_MIz36_.[GT]CCGCGC.	bladder	0.0291987	ABOVE- 52(38.77mo)| BELOW- 46(NAmo)	0.0358395	0.379627	overall_survival	age_groups_is_between_30_and_60	FIRE1KBup
FIRE1KBup_1338	TCGA_SARCOMA_DIS_K10_DNA_MIz65_.[GT]CCGCGC.	bladder	0.0291987	ABOVE- 52(38.77mo)| BELOW- 46(NAmo)	0.0358395	0.379627	overall_survival	age_groups_is_between_30_and_60	FIRE1KBup
MSigDBGO_3960	GO_PLATELET_ALPHA_GRANULE	bladder	0.00521815	ABOVE- 68(19.67mo)| BELOW- 45(NAmo)	0.00675934	0.429039	overall_survival	race_is_WHITE	MSigDBGO
MSigDBGO_4323	GO_CELL_PROJECTION_PART	bladder	0.00326129	ABOVE- 59(23.73mo)| BELOW- 40(NAmo)	0.00456273	0.38498	overall_survival	race_is_WHITE	MSigDBGO
MSigDBGO_2980	GO_NEURON_DIFFERENTIATION	bladder	0.00498677	ABOVE- 78(24.63mo)| BELOW- 64(NAmo)	0.00606346	0.472147	overall_survival	race_is_WHITE	MSigDBGO
FIRE1KB3p_4789	TCGA_KIDNEY_DIS_K45_RNA_MIz16_.GTAG[AGT]CT[AGT]	bladder	0.0263813	ABOVE- 54(33.5mo)| BELOW- 45(NAmo)	0.0322342	0.386093	overall_survival	coarse_pathologic_stage_is_stage_2	FIRE1KB3p
FIRE1KB3p_3587	TCGA_ESOPHAGEAL_DIS_K45_RNA_MIz10_.C[CG][CG]TT[GT]A.	bladder	0.00713269	ABOVE- 67(23.2mo)| BELOW- 49(NAmo)	0.00893689	0.436848	overall_survival	CNA_UBR5_is_amp	FIRE1KB3p
FIRE1KB3p_1169	TCGA_THYROID_DIS_K40_RNA_MIz8_[ACT]TGTC[GT][ACT]G[ACT]	bladder	0.0075021	ABOVE- 46(33.47mo)| BELOW- 38(NAmo)	0.0120522	0.276713	overall_survival	coarse_pathologic_stage_is_stage_2	FIRE1KB3p
FIRE1KB3p_4197	TCGA_UTERINE_ENDOMETRIAL_DIS_K45_RNA_MIz15_.[CT]CT[ACT]CTA.	bladder	0.0345729	ABOVE- 53(42.33mo)| BELOW- 41(NAmo)	0.0428177	0.360587	overall_survival	coarse_pathologic_stage_is_stage_2	FIRE1KB3p
MSigDBGO_7400	GO_AXON_DEVELOPMENT	bladder	0.000719394	ABOVE- 43(22.83mo)| BELOW- 42(NAmo)	0.00150159	0.291109	overall_survival	CNA_UBR5_is_amp	MSigDBGO
MSigDBGO_1688	GO_REGULATION_OF_CELLULAR_LOCALIZATION	bladder	0.01133	ABOVE- 85(23.53mo)| BELOW- 61(NAmo)	0.0133614	0.47697	overall_survival	CNA_UBR5_is_amp	MSigDBGO
MSigDBGO_1503	GO_REGULATION_OF_NEURON_DIFFERENTIATION	bladder	0.00356686	ABOVE- 49(23.53mo)| BELOW- 51(NAmo)	0.00494676	0.391799	overall_survival	CNA_UBR5_is_amp	MSigDBGO
FIRE1KB3p_454	TCGA_MELANOMA_DIS_K40_RNA_MIz52_.A[CG]AT[AGT]AG.	bladder	0.0272853	ABOVE- 53(33.47mo)| BELOW- 52(NAmo)	0.0325822	0.410705	overall_survival	coarse_pathologic_stage_is_stage_2	FIRE1KB3p
MSigDBGO_3492	GO_REGULATION_OF_CELL_DEVELOPMENT	bladder	0.00601065	ABOVE- 66(22.17mo)| BELOW- 70(98.47mo)	0.00726192	0.467295	overall_survival	sex_is_MALE	MSigDBGO
FIRE1KB3p_2519	TCGA_HEAD_NECK_DIS_K40_RNA_MIz13_[AT]ACA[AG][CGT]TC[ACT]	bladder	0.00658565	ABOVE- 47(62.3mo)| BELOW- 32(NAmo)	0.0167851	0.167678	overall_survival	coarse_pathologic_stage_is_stage_2	FIRE1KB3p
FIRE1KB3p_5789	TCGA_PANCREATIC_DIS_K45_RNA_MIz13_.TTCT[CG]CA[AGT]	bladder	0.0310246	ABOVE- 55(33.47mo)| BELOW- 42(NAmo)	0.037862	0.379083	overall_survival	coarse_pathologic_stage_is_stage_2	FIRE1KB3p
FIRE1KB3p_3049	TCGA_LUNG_AD_DIS_K45_RNA_MIz28_.[AT]TCA[CT]C[GT].	bladder	0.0427336	ABOVE- 60(62.3mo)| BELOW- 49(NAmo)	0.0492819	0.422969	overall_survival	coarse_pathologic_stage_is_stage_2	FIRE1KB3p
FIRE1KB3p_3519	TCGA_BLADDER_DIS_K10_RNA_MIz27_.CCATT[ACT][CG].	bladder	0.0411293	ABOVE- 65(62.3mo)| BELOW- 51(NAmo)	0.0469262	0.438921	overall_survival	coarse_pathologic_stage_is_stage_2	FIRE1KB3p
MSigDBGO_1335	GO_REGULATION_OF_CELL_PROJECTION_ORGANIZATION	bladder	0.00361816	ABOVE- 50(23.2mo)| BELOW- 47(NAmo)	0.00508632	0.38127	overall_survival	CNA_UBR5_is_amp	MSigDBGO
FIRE1KB3p_1369	TCGA_KIDNEY_DIS_K45_RNA_MIz11_.[AG]GATTAG.	bladder	0.00220835	ABOVE- 103(22.17mo)| BELOW- 79(98.47mo)	0.00266796	0.499231	overall_survival	age_groups_is_above_60	FIRE1KB3p
FIRE1KB3p_3923	TCGA_KIDNEY_DIS_K45_RNA_MIz29_.C[GT][CT].TAG.	bladder	0.0320848	ABOVE- 68(42.33mo)| BELOW- 58(NAmo)	0.0365929	0.456472	overall_survival	coarse_pathologic_stage_is_stage_2	FIRE1KB3p
MSigDBGO_4197	GO_NEURON_PROJECTION	bladder	0.00483112	ABOVE- 63(23.73mo)| BELOW- 72(62.3mo)	0.00594081	0.467573	overall_survival	sex_is_MALE	MSigDBGO
FIRE1KB3p_722	TCGA_STOMACH_DIS_K45_RNA_MIz24_[ACT]ACT[GT][CT]AG.	bladder	0.039897	ABOVE- 62(62.3mo)| BELOW- 46(NAmo)	0.0462019	0.421819	overall_survival	coarse_pathologic_stage_is_stage_2	FIRE1KB3p
MSigDBGO_2187	GO_NEUROGENESIS	bladder	0.00633964	ABOVE- 70(24.63mo)| BELOW- 78(98.47mo)	0.00759516	0.48027	overall_survival	sex_is_MALE	MSigDBGO
TEISERp_265	TCGA_LIVER_DIS_K40_MINI6xISEQ0_RNA_MIz25_DKNDSRMNNNNBNNNN_(((((......)))))	bladder	0.0406469	ABOVE- 73(62.3mo)| BELOW- 55(94.27mo)	0.0457188	0.460024	overall_survival	coarse_pathologic_stage_is_stage_2	TEISERp
MSigDBGO_607	GO_CELL_CELL_SIGNALING	bladder	0.00387124	ABOVE- 59(23.53mo)| BELOW- 80(88.03mo)	0.00481193	0.472482	overall_survival	CNA_UBR5_is_amp	MSigDBGO
MSigDBONC_33	VEGF_A_UP.V1_DN	bladder	0.00771996	ABOVE- 46(33.47mo)| BELOW- 42(NAmo)	0.0111672	0.329723	overall_survival	coarse_pathologic_stage_is_stage_2	MSigDBONC
FIRE1KB3p_744	TCGA_BLADDER_DIS_K10_RNA_MIz25_[ACT]AGC[AT]C[AG][AT].	bladder	0.0291918	ABOVE- 51(62.3mo)| BELOW- 44(NAmo)	0.0359631	0.372779	overall_survival	coarse_pathologic_stage_is_stage_2	FIRE1KB3p
MSigDBGO_4388	GO_SYNAPSE_PART	bladder	0.00481991	ABOVE- 44(23.53mo)| BELOW- 53(NAmo)	0.00665605	0.384022	overall_survival	CNA_UBR5_is_amp	MSigDBGO
FIRE1KB3p_4481	TCGA_THYMOMA_DIS_K45_RNA_MIz18_.GA[GT][AT]CA[AC][ACT]	bladder	0.0229513	ABOVE- 47(42.33mo)| BELOW- 38(NAmo)	0.0317842	0.304502	overall_survival	coarse_pathologic_stage_is_stage_2	FIRE1KB3p
FIRE1KB3p_5377	TCGA_TESTICULAR_DIS_K45_RNA_MIz12_.TCA[CT]C[GT][CT][AGT]	bladder	0.0329441	ABOVE- 59(33.5mo)| BELOW- 49(NAmo)	0.0384226	0.42388	overall_survival	coarse_pathologic_stage_is_stage_2	FIRE1KB3p
MSigDBONC_87	MTOR_UP.N4.V1_DN	bladder	0.00380373	ABOVE- 53(NAmo)| BELOW- 42(17.4mo)	0.00536693	2.65665	overall_survival	CNA_NKX3_1_is_del	MSigDBONC
MSigDBGO_247	GO_CARTILAGE_DEVELOPMENT	bladder	0.00643716	ABOVE- 64(23.53mo)| BELOW- 52(NAmo)	0.00800823	0.443549	overall_survival	CNA_NKX3_1_is_del	MSigDBGO
FIRE1KB3p_3081	TCGA_STOMACH_DIS_K45_RNA_MIz16_.[AT]TCTTCT.	bladder	0.0204905	ABOVE- 47(62.3mo)| BELOW- 37(NAmo)	0.0290131	0.298563	overall_survival	coarse_pathologic_stage_is_stage_2	FIRE1KB3p
FIRE1KB3p_1532	TCGA_SARCOMA_DIS_K45_RNA_MIz14_[AGT][AC]TTGTC[ACG].	bladder	0.0318069	ABOVE- 48(62.3mo)| BELOW- 38(NAmo)	0.0417572	0.319876	overall_survival	coarse_pathologic_stage_is_stage_2	FIRE1KB3p
MSigDBGO_2443	GO_CELL_SURFACE_RECEPTOR_SIGNALING_PATHWAY_INVOLVED_IN_CELL_CELL_SIGNALING	bladder	0.00177118	ABOVE- 44(23.2mo)| BELOW- 46(NAmo)	0.00275426	0.349712	overall_survival	CNA_UBR5_is_amp	MSigDBGO
FIRE1KB3p_1163	TCGA_LUNG_SQ_DIS_K45_RNA_MIz17_[ACT]TGCTA[CT][ACG][ACT]	bladder	0.0227899	ABOVE- 44(62.3mo)| BELOW- 43(NAmo)	0.0303926	0.329351	overall_survival	coarse_pathologic_stage_is_stage_2	FIRE1KB3p
MSigDBONC_188	LEF1_UP.V1_DN	bladder	0.00533371	ABOVE- 50(NAmo)| BELOW- 50(18.83mo)	0.00706305	2.49139	overall_survival	CNA_NKX3_1_is_del	MSigDBONC
MSigDBGO_4164	GO_SYNAPSE	bladder	0.003818	ABOVE- 64(23.73mo)| BELOW- 70(NAmo)	0.00469318	0.470265	overall_survival	race_is_WHITE	MSigDBGO
FIRE1KB3p_2578	TCGA_MELANOMA_DIS_K40_RNA_MIz26_[AT][ACT][GT]G[CGT]TGC[AT]	bladder	0.0364932	ABOVE- 71(62.3mo)| BELOW- 57(NAmo)	0.0411323	0.464317	overall_survival	coarse_pathologic_stage_is_stage_2	FIRE1KB3p
FIRE1KB3p_4645	TCGA_UTERINE_ENDOMETRIAL_DIS_K45_RNA_MIz11_.GC[GT][CG][GT]TA.	bladder	0.00125671	ABOVE- 141(22.83mo)| BELOW- 97(67.33mo)	0.00150709	0.518338	overall_survival	age_groups_is_above_60	FIRE1KB3p
FIRE1KB3p_5785	TCGA_MELANOMA_DIS_K40_RNA_MIz17_.TT[CGT]TGC[CG][ACT]	bladder	0.043442	ABOVE- 68(62.3mo)| BELOW- 58(NAmo)	0.0487266	0.461725	overall_survival	coarse_pathologic_stage_is_stage_2	FIRE1KB3p
MSigDBGO_4301	GO_PLASMA_MEMBRANE_REGION	bladder	0.00502124	ABOVE- 81(23.53mo)| BELOW- 69(88.03mo)	0.00599036	0.486222	overall_survival	race_is_WHITE	MSigDBGO
MSigDBGO_50	GO_CHROMOSOME_ORGANIZATION	bladder	0.00348235	ABOVE- 43(106.1mo)| BELOW- 58(23mo)	0.00470467	2.4554	overall_survival	sex_is_FEMALE	MSigDBGO
FIRE1KB3p_3206	TCGA_KIDNEY_DIS_K45_RNA_MIz22_.CA[AT]T[AGT]GC.	bladder	0.00144568	ABOVE- 116(20.07mo)| BELOW- 87(98.47mo)	0.00176103	0.51038	overall_survival	age_groups_is_above_60	FIRE1KB3p
MSigDBONC_163	TBK1.DF_UP	bladder	0.00442121	ABOVE- 57(20.77mo)| BELOW- 36(106.1mo)	0.00623851	0.371302	overall_survival	sex_is_FEMALE	MSigDBONC
MSigDBGO_191	GO_CELL_PART_MORPHOGENESIS	bladder	0.00269571	ABOVE- 44(23.53mo)| BELOW- 46(NAmo)	0.00416131	0.355578	overall_survival	CNA_UBR5_is_amp	MSigDBGO
MSigDB_452	PID_INTEGRIN3_PATHWAY	bladder	0.00618672	ABOVE- 62(18.23mo)| BELOW- 64(NAmo)	0.0075537	0.463104	overall_survival	sex_is_MALE	MSigDB
MSigDBGO_2029	GO_HEART_DEVELOPMENT	bladder	0.00656617	ABOVE- 51(27.43mo)| BELOW- 45(NAmo)	0.00875514	0.388128	overall_survival	CNA_NKX3_1_is_del	MSigDBGO
FIRE1KB3p_2209	TCGA_GLIOMA_DIS_K45_RNA_MIz21_[AGT][GT][ACG]AGTTC.	bladder	0.0412991	ABOVE- 62(62.3mo)| BELOW- 50(NAmo)	0.0471193	0.43948	overall_survival	coarse_pathologic_stage_is_stage_2	FIRE1KB3p
MSigDBGO_1177	GO_RESPONSE_TO_ENDOGENOUS_STIMULUS	bladder	0.00453839	ABOVE- 53(22.83mo)| BELOW- 60(88.03mo)	0.00578702	0.44213	overall_survival	CNA_UBR5_is_amp	MSigDBGO
TEISERp_140	TCGA_BREAST_DIS_K45_KMERSTEMISEQ10_RNA_MIz24_ASUUNNNNNNNMRRBU_((((........))))	bladder	0.0444899	ABOVE- 73(42.33mo)| BELOW- 54(NAmo)	0.0497462	0.465308	overall_survival	coarse_pathologic_stage_is_stage_2	TEISERp
TEISERp_405	TCGA_LIVER_DIS_K5_MINI6xISEQ10_RNA_MIz28_NAUNUWURWNNNRNRUN_(((((.......)))))	bladder	0.0213437	ABOVE- 48(62.3mo)| BELOW- 30(NAmo)	0.0371402	0.209125	overall_survival	coarse_pathologic_stage_is_stage_2	TEISERp
TEISERp_405	TCGA_LIVER_DIS_K5_MINI6xISEQ0_RNA_MIz29_NAUNUWURWNNNRNRUN_(((((.......)))))	bladder	0.0213437	ABOVE- 48(62.3mo)| BELOW- 30(NAmo)	0.0371402	0.209125	overall_survival	coarse_pathologic_stage_is_stage_2	TEISERp
MSigDB_4809	REACTOME_DISEASES_OF_GLYCOSYLATION	bladder	0.00408979	ABOVE- 50(22.17mo)| BELOW- 53(NAmo)	0.00543414	0.416822	overall_survival	sex_is_MALE	MSigDB
FIRE1KB3p_1752	TCGA_HEAD_NECK_DIS_K40_RNA_MIz19_[AGT][CG]AG[AC]GT[AT].	bladder	0.0384119	ABOVE- 60(62.3mo)| BELOW- 48(NAmo)	0.0441971	0.432166	overall_survival	coarse_pathologic_stage_is_stage_2	FIRE1KB3p
MSigDBGO_4031	GO_POSTSYNAPSE	bladder	0.00196403	ABOVE- 51(23.53mo)| BELOW- 37(NAmo)	0.00300495	0.348511	overall_survival	race_is_WHITE	MSigDBGO
FIRE1KB3p_5312	TCGA_PANCREATIC_DIS_K45_RNA_MIz12_.T[AT]CTAG[CG].	bladder	0.0176681	ABOVE- 46(33.47mo)| BELOW- 36(NAmo)	0.0256539	0.292135	overall_survival	coarse_pathologic_stage_is_stage_2	FIRE1KB3p
MSigDBONC_167	CORDENONSI_YAP_CONSERVED_SIGNATURE	bladder	0.00985952	ABOVE- 50(27.83mo)| BELOW- 35(NAmo)	0.0142266	0.326214	overall_survival	CNA_NKX3_1_is_del	MSigDBONC
FIRE1KB3p_1696	TCGA_THYROID_DIS_K40_RNA_MIz15_[AGT]C[AT][CG]GTTT.	bladder	0.0413752	ABOVE- 64(62.3mo)| BELOW- 54(NAmo)	0.0467317	0.454142	overall_survival	coarse_pathologic_stage_is_stage_2	FIRE1KB3p
MSigDBGO_864	GO_POSITIVE_REGULATION_OF_NERVOUS_SYSTEM_DEVELOPMENT	bladder	0.00622	ABOVE- 47(27.3mo)| BELOW- 38(NAmo)	0.00929015	0.327936	overall_survival	sex_is_MALE	MSigDBGO
MSigDBGO_1440	GO_MUSCLE_CONTRACTION	bladder	0.00283455	ABOVE- 73(23.73mo)| BELOW- 112(62.3mo)	0.00340925	0.507776	overall_survival	sex_is_MALE	MSigDBGO
FIRE1KB3p_2487	TCGA_PROSTATE_DIS_K40_RNA_MIz23_[AGT]TT[CT]GG[GT][CG].	bladder	0.0400987	ABOVE- 67(62.3mo)| BELOW- 59(NAmo)	0.0449532	0.466326	overall_survival	coarse_pathologic_stage_is_stage_2	FIRE1KB3p
FIRE1KBup_1047	TCGA_MELANOMA_DIS_K40_DNA_MIz21_.CGCG[ACT]TC.	bladder	0.00382648	ABOVE- 53(20.77mo)| BELOW- 49(94.27mo)	0.00499949	0.417959	overall_survival	sex_is_FEMALE	FIRE1KBup
MSigDBGO_2634	GO_CELLULAR_COMPONENT_MORPHOGENESIS	bladder	0.00376067	ABOVE- 91(23.53mo)| BELOW- 80(98.47mo)	0.00448928	0.503257	overall_survival	race_is_WHITE	MSigDBGO
MSigDBGO_4016	GO_NEURON_PART	bladder	0.00238981	ABOVE- 37(23.53mo)| BELOW- 47(NAmo)	0.00386431	0.32368	overall_survival	CNA_UBR5_is_amp	MSigDBGO
FIRE1KB3p_1882	TCGA_GBM_DIS_K45_RNA_MIz13_[AGT]CTC[ACG]A[GT]T[AGT]	bladder	0.0169545	ABOVE- 46(62.3mo)| BELOW- 35(NAmo)	0.0249149	0.288747	overall_survival	coarse_pathologic_stage_is_stage_2	FIRE1KB3p
MSigDB_4809	REACTOME_DISEASES_OF_GLYCOSYLATION	bladder	5.52656e-05	ABOVE- 41(23.53mo)| BELOW- 36(NAmo)	0.000252558	0.209011	overall_survival	CNA_NKX3_1_is_del	MSigDB
MSigDBGO_3200	GO_IMPORT_INTO_CELL	bladder	0.00650534	ABOVE- 50(23.53mo)| BELOW- 47(88.03mo)	0.00849551	0.401338	overall_survival	CNA_UBR5_is_amp	MSigDBGO
FIRE1KB3p_3950	TCGA_THYROID_DIS_K40_RNA_MIz12_.[CG]T[GT]CAAG[ACT]	bladder	0.0288913	ABOVE- 46(42.33mo)| BELOW- 44(NAmo)	0.0358947	0.368313	overall_survival	coarse_pathologic_stage_is_stage_2	FIRE1KB3p
FIRE1KB3p_5687	TCGA_PROSTATE_DIS_K40_RNA_MIz19_.T[GT]G[CG]AGT.	bladder	0.0446897	ABOVE- 68(42.33mo)| BELOW- 53(94.27mo)	0.0499405	0.462487	overall_survival	coarse_pathologic_stage_is_stage_2	FIRE1KB3p
FIRE1KB3p_1855	TCGA_TESTICULAR_DIS_K45_RNA_MIz14_[AGT]CTA[AG][ACG]C[AG].	bladder	0.0357833	ABOVE- 54(33.5mo)| BELOW- 45(NAmo)	0.0420684	0.410827	overall_survival	coarse_pathologic_stage_is_stage_2	FIRE1KB3p
MSigDBGO_5709	GO_ANIMAL_ORGAN_MORPHOGENESIS	bladder	0.0107361	ABOVE- 71(23.73mo)| BELOW- 58(NAmo)	0.0126763	0.473668	overall_survival	CNA_NKX3_1_is_del	MSigDBGO
MSigDBONC_52	P53_DN.V1_UP	bladder	0.00868665	ABOVE- 79(23.53mo)| BELOW- 65(NAmo)	0.0102035	0.488436	overall_survival	CNA_NKX3_1_is_del	MSigDBONC
FIRE1KB3p_741	TCGA_BREAST_DIS_K45_RNA_MIz25_.ACT[AG]CA[GT].	bladder	0.0420251	ABOVE- 65(42.33mo)| BELOW- 55(NAmo)	0.0472344	0.461582	overall_survival	coarse_pathologic_stage_is_stage_2	FIRE1KB3p
MSigDB_635	REACTOME_DEVELOPMENTAL_BIOLOGY	bladder	0.00879918	ABOVE- 54(22.83mo)| BELOW- 59(NAmo)	0.0107306	0.449187	overall_survival	sex_is_MALE	MSigDB
FIRE1KB3p_4426	TCGA_CERVICAL_DIS_K45_RNA_MIz12_.GA[CGT]TA[CT]G.	bladder	0.0208645	ABOVE- 48(33.47mo)| BELOW- 36(NAmo)	0.0279158	0.330102	overall_survival	coarse_pathologic_stage_is_stage_2	FIRE1KB3p
FIRE1KB3p_5057	TCGA_LUNG_SQ_DIS_K45_RNA_MIz14_.TACA[AG][GT]C.	bladder	0.00969898	ABOVE- 40(33.47mo)| BELOW- 37(NAmo)	0.0181731	0.224079	overall_survival	coarse_pathologic_stage_is_stage_2	FIRE1KB3p
MSigDBGO_4033	GO_AXON	bladder	0.000260308	ABOVE- 35(23.53mo)| BELOW- 43(NAmo)	0.000754967	0.247885	overall_survival	CNA_UBR5_is_amp	MSigDBGO
FIRE1KB3p_4619	TCGA_PROSTATE_DIS_K40_RNA_MIz8_.GCCTTAA.	bladder	0.00189951	ABOVE- 133(22.17mo)| BELOW- 83(98.47mo)	0.00226738	0.519724	overall_survival	age_groups_is_above_60	FIRE1KB3p
MSigDBGO_90	GO_RESPONSE_TO_NITROGEN_COMPOUND	bladder	0.000487727	ABOVE- 39(16.5mo)| BELOW- 38(88.03mo)	0.0013977	0.225903	overall_survival	CNA_UBR5_is_amp	MSigDBGO
MSigDBGO_2728	GO_UROGENITAL_SYSTEM_DEVELOPMENT	bladder	0.00267565	ABOVE- 58(18.23mo)| BELOW- 70(62.3mo)	0.00336626	0.473171	overall_survival	age_groups_is_above_60	MSigDBGO
MSigDBMOT_742	TGACATY_UNKNOWN	bladder	0.00135399	ABOVE- 40(20.07mo)| BELOW- 44(NAmo)	0.00227419	0.332029	overall_survival	CNA_UBR5_is_amp	MSigDBMOT
FIRE1KB3p_5753	TCGA_ESOPHAGEAL_DIS_K45_RNA_MIz11_.TT[AT][CG]GCT.	bladder	0.0357106	ABOVE- 52(42.33mo)| BELOW- 41(NAmo)	0.0429726	0.387178	overall_survival	coarse_pathologic_stage_is_stage_2	FIRE1KB3p
MSigDBGO_2759	GO_MESENCHYME_DEVELOPMENT	bladder	0.00749848	ABOVE- 45(27.43mo)| BELOW- 45(NAmo)	0.0100989	0.372393	overall_survival	CNA_NKX3_1_is_del	MSigDBGO
MSigDBGO_9122	GO_INTRINSIC_COMPONENT_OF_SYNAPTIC_MEMBRANE	bladder	0.000193331	ABOVE- 117(19.77mo)| BELOW- 159(60.13mo)	0.000247554	0.529944	overall_survival	age_groups_is_above_60	MSigDBGO
MSigDBGO_786	GO_REGULATION_OF_NERVOUS_SYSTEM_DEVELOPMENT	bladder	0.0147546	ABOVE- 53(23.53mo)| BELOW- 43(NAmo)	0.0184691	0.401403	overall_survival	CNA_CDKN2B_is_del	MSigDBGO
MSigDBGO_3492	GO_REGULATION_OF_CELL_DEVELOPMENT	bladder	0.0144899	ABOVE- 59(19.67mo)| BELOW- 46(NAmo)	0.0175466	0.434194	overall_survival	CNA_CDKN2B_is_del	MSigDBGO
MSigDBGO_9115	GO_SUPRAMOLECULAR_COMPLEX	bladder	0.00384007	ABOVE- 53(20.5mo)| BELOW- 37(47.43mo)	0.00538034	0.37638	overall_survival	CNA_NKX3_1_is_del	MSigDBGO
FIRE1KB3p_5326	TCGA_MELANOMA_DIS_K40_RNA_MIz34_.TA.TGTC[AT]	bladder	0.0381996	ABOVE- 55(62.3mo)| BELOW- 48(NAmo)	0.044027	0.42888	overall_survival	coarse_pathologic_stage_is_stage_2	FIRE1KB3p
FIRE1KB3p_3649	TCGA_LUNG_SQ_DIS_K45_RNA_MIz10_.CCTC[GT][AT]T.	bladder	0.00263907	ABOVE- 119(22.17mo)| BELOW- 85(98.47mo)	0.0031402	0.518721	overall_survival	age_groups_is_above_60	FIRE1KB3p
MSigDBGO_3172	GO_HOMOPHILIC_CELL_ADHESION_VIA_PLASMA_MEMBRANE_ADHESION_MOLECULES	bladder	0.0124733	ABOVE- 24(27.3mo)| BELOW- 63(NAmo)	0.0163314	0.36094	overall_survival	coarse_pathologic_stage_is_stage_2	MSigDBGO
FIRE1KB3p_3637	TCGA_PARAGANGLIOMA_DIS_K40_RNA_MIz11_.CCT[ACG]TTA[ACG]	bladder	0.0168545	ABOVE- 41(NAmo)| BELOW- 36(94.27mo)	0.0275513	0.243351	overall_survival	coarse_pathologic_stage_is_stage_2	FIRE1KB3p
FIRE1KB3p_4535	TCGA_LUNG_AD_DIS_K10_RNA_MIz12_.GATCCT[ACT][CGT]	bladder	0.00486933	ABOVE- 75(19.77mo)| BELOW- 60(98.47mo)	0.00577066	0.483292	overall_survival	age_groups_is_above_60	FIRE1KB3p
FIRE1KB3p_3190	TCGA_UTERINE_ENDOMETRIAL_DIS_K10_RNA_MIz12_.CAATC[AG]A.	bladder	0.00369445	ABOVE- 52(19.3mo)| BELOW- 52(98.47mo)	0.00473008	0.432744	overall_survival	age_groups_is_above_60	FIRE1KB3p
MSigDBGO_4623	GO_CALCIUM_ION_BINDING	bladder	0.00185513	ABOVE- 86(22.67mo)| BELOW- 115(60.13mo)	0.00224422	0.518273	overall_survival	sex_is_MALE	MSigDBGO
MSigDB_919	REACTOME_POST_TRANSLATIONAL_PROTEIN_MODIFICATION	bladder	0.0170802	ABOVE- 73(26.5mo)| BELOW- 52(98.47mo)	0.0196956	0.472406	overall_survival	coarse_pathologic_stage_is_stage_3	MSigDB
MSigDBGO_5223	GO_LIGASE_ACTIVITY	bladder	0.000966766	ABOVE- 42(15.17mo)| BELOW- 41(67.33mo)	0.0016591	0.331423	overall_survival	age_groups_is_above_60	MSigDBGO
MSigDBGO_2634	GO_CELLULAR_COMPONENT_MORPHOGENESIS	bladder	0.00397969	ABOVE- 82(22.17mo)| BELOW- 80(98.47mo)	0.00475662	0.504158	overall_survival	age_groups_is_above_60	MSigDBGO
FIRE1KB3p_4648	TCGA_GBM_DIS_K10_RNA_MIz18_.G[CG]TGC[GT]A.	bladder	0.00355415	ABOVE- 94(22.17mo)| BELOW- 84(98.47mo)	0.00419702	0.511865	overall_survival	age_groups_is_above_60	FIRE1KB3p
FIRE1KB3p_5173	TCGA_HEAD_NECK_DIS_K40_RNA_MIz12_.T[ACT]GTGGA[AGT]	bladder	0.0375804	ABOVE- 54(33.5mo)| BELOW- 43(NAmo)	0.0439672	0.411199	overall_survival	coarse_pathologic_stage_is_stage_2	FIRE1KB3p
MSigDBGO_2823	GO_MRNA_METABOLIC_PROCESS	bladder	0.0026116	ABOVE- 43(106.1mo)| BELOW- 51(18.13mo)	0.00362903	2.50076	overall_survival	sex_is_FEMALE	MSigDBGO
FIRE1KB3p_5685	TCGA_BLADDER_DIS_K45_RNA_MIz12_.TGTGCAA.	bladder	0.00466349	ABOVE- 69(20.07mo)| BELOW- 64(98.47mo)	0.00559434	0.483339	overall_survival	age_groups_is_above_60	FIRE1KB3p
MSigDBGO_4033	GO_AXON	bladder	0.00745013	ABOVE- 44(23.73mo)| BELOW- 50(NAmo)	0.00984611	0.400265	overall_survival	sex_is_MALE	MSigDBGO
FIRE1KB3p_2881	TCGA_LUNG_AD_DIS_K10_RNA_MIz39_[AT]G[AC]TA[AG]G[AC].	bladder	0.0333765	ABOVE- 54(62.3mo)| BELOW- 45(NAmo)	0.0390623	0.420938	overall_survival	coarse_pathologic_stage_is_stage_2	FIRE1KB3p
MSigDBGO_5709	GO_ANIMAL_ORGAN_MORPHOGENESIS	bladder	0.00497557	ABOVE- 84(23.53mo)| BELOW- 92(NAmo)	0.00584685	0.512446	overall_survival	sex_is_MALE	MSigDBGO
MSigDBGO_1612	GO_OXIDATIVE_PHOSPHORYLATION	bladder	0.00984838	ABOVE- 45(NAmo)| BELOW- 30(94.27mo)	0.0189623	4.72033	overall_survival	coarse_pathologic_stage_is_stage_2	MSigDBGO
MSigDBGO_247	GO_CARTILAGE_DEVELOPMENT	bladder	0.00448916	ABOVE- 75(23.53mo)| BELOW- 88(NAmo)	0.0053143	0.506937	overall_survival	sex_is_MALE	MSigDBGO
MSigDBGO_2044	GO_TUBE_DEVELOPMENT	bladder	0.00209294	ABOVE- 112(23.73mo)| BELOW- 125(88.03mo)	0.00248396	0.528887	overall_survival	sex_is_MALE	MSigDBGO
MSigDBGO_1896	GO_CENTRAL_NERVOUS_SYSTEM_NEURON_DIFFERENTIATION	bladder	0.00174191	ABOVE- 41(19.23mo)| BELOW- 42(98.47mo)	0.00271986	0.340638	overall_survival	race_is_WHITE	MSigDBGO
MSigDBONC_125	RB_P130_DN.V1_DN	bladder	0.00416223	ABOVE- 69(17.67mo)| BELOW- 57(67.33mo)	0.00507081	0.477155	overall_survival	age_groups_is_above_60	MSigDBONC
MSigDBGO_4033	GO_AXON	bladder	0.00319856	ABOVE- 46(27.3mo)| BELOW- 42(NAmo)	0.00462594	0.375856	overall_survival	age_groups_is_above_60	MSigDBGO
FIRE1KB3p_5643	TCGA_LIVER_DIS_K40_RNA_MIz10_.TGCTTCA[AGT]	bladder	0.0165433	ABOVE- 42(33.5mo)| BELOW- 34(NAmo)	0.0267676	0.247537	overall_survival	coarse_pathologic_stage_is_stage_2	FIRE1KB3p
MSigDBGO_4197	GO_NEURON_PROJECTION	bladder	0.00459673	ABOVE- 64(22.83mo)| BELOW- 69(62.3mo)	0.00555022	0.486199	overall_survival	age_groups_is_above_60	MSigDBGO
MSigDBGO_4333	GO_ENVELOPE	bladder	7.32655e-05	ABOVE- 42(NAmo)| BELOW- 34(21mo)	0.000210964	3.96617	overall_survival	CNA_CDKN2B_is_amp	MSigDBGO
MSigDBMOT_133	AP1_Q4	bladder	0.00138846	ABOVE- 41(13.93mo)| BELOW- 40(88.03mo)	0.00230966	0.326428	overall_survival	sex_is_MALE	MSigDBMOT
FIRE1KB3p_2680	TCGA_CERVICAL_DIS_K45_RNA_MIz14_.ATCA[AC][CT][CG][CGT]	bladder	0.00225309	ABOVE- 118(19.77mo)| BELOW- 83(98.47mo)	0.00264875	0.522498	overall_survival	age_groups_is_above_60	FIRE1KB3p
FIRE1KB3p_3206	TCGA_KIDNEY_DIS_K45_RNA_MIz22_.CA[AT]T[AGT]GC.	bladder	0.0408115	ABOVE- 47(62.3mo)| BELOW- 43(NAmo)	0.048446	0.390602	overall_survival	coarse_pathologic_stage_is_stage_2	FIRE1KB3p
FIRE1KB3p_4955	TCGA_BLADDER_DIS_K45_RNA_MIz13_.GTT[CG]TGA.	bladder	0.00955276	ABOVE- 39(33.47mo)| BELOW- 37(NAmo)	0.0160395	0.25938	overall_survival	coarse_pathologic_stage_is_stage_2	FIRE1KB3p
MSigDBGO_3492	GO_REGULATION_OF_CELL_DEVELOPMENT	bladder	0.00677858	ABOVE- 70(19.77mo)| BELOW- 61(98.47mo)	0.00804383	0.485632	overall_survival	age_groups_is_above_60	MSigDBGO
FIRE1KB3p_5616	TCGA_SARCOMA_DIS_K10_RNA_MIz23_.TGC[AT][AT]GC.	bladder	0.0117233	ABOVE- 37(31.63mo)| BELOW- 39(NAmo)	0.0190048	0.259515	overall_survival	coarse_pathologic_stage_is_stage_2	FIRE1KB3p
FIRE1KB3p_2522	TCGA_ESOPHAGEAL_DIS_K45_RNA_MIz10_.[AT]ACAG[AC]G[ACT]	bladder	0.00417295	ABOVE- 100(21.7mo)| BELOW- 74(98.47mo)	0.00484351	0.514902	overall_survival	age_groups_is_above_60	FIRE1KB3p
FIRE1KB3p_4999	TCGA_COLON_DIS_K40_RNA_MIz9_.TA[AC]CCAA.	bladder	0.0309177	ABOVE- 46(62.3mo)| BELOW- 31(NAmo)	0.0433656	0.280135	overall_survival	coarse_pathologic_stage_is_stage_2	FIRE1KB3p
MSigDBGO_9122	GO_INTRINSIC_COMPONENT_OF_SYNAPTIC_MEMBRANE	bladder	0.000743352	ABOVE- 113(23.53mo)| BELOW- 159(62.3mo)	0.000900683	0.536139	overall_survival	sex_is_MALE	MSigDBGO
MSigDBGO_4623	GO_CALCIUM_ION_BINDING	bladder	0.00741986	ABOVE- 70(27.43mo)| BELOW- 76(57.27mo)	0.00865075	0.49933	overall_survival	CNA_NKX3_1_is_del	MSigDBGO
MSigDBGO_173	GO_MUSCLE_TISSUE_DEVELOPMENT	bladder	0.0113448	ABOVE- 49(23.73mo)| BELOW- 58(NAmo)	0.0136962	0.449477	overall_survival	sex_is_MALE	MSigDBGO
MSigDBGO_3765	GO_DEVELOPMENTAL_GROWTH	bladder	0.00446758	ABOVE- 47(22.83mo)| BELOW- 40(NAmo)	0.0062836	0.377284	overall_survival	CNA_NKX3_1_is_del	MSigDBGO
FIRE1KB3p_1677	TCGA_GBM_DIS_K45_RNA_MIz12_.[AGT]CAGTAC[ACT]	bladder	0.0397312	ABOVE- 48(62.3mo)| BELOW- 37(NAmo)	0.0484661	0.365843	overall_survival	coarse_pathologic_stage_is_stage_2	FIRE1KB3p
FIRE1KB3p_1784	TCGA_STOMACH_DIS_K10_RNA_MIz31_.AGT[CG]GA[AT].	bladder	0.0284165	ABOVE- 47(33.47mo)| BELOW- 35(NAmo)	0.0362759	0.342494	overall_survival	coarse_pathologic_stage_is_stage_2	FIRE1KB3p
MSigDBGO_2549	GO_RESPONSE_TO_GROWTH_FACTOR	bladder	0.00828718	ABOVE- 82(22.17mo)| BELOW- 70(NAmo)	0.00965272	0.504282	overall_survival	sex_is_MALE	MSigDBGO
MSigDBGO_4388	GO_SYNAPSE_PART	bladder	0.00841412	ABOVE- 56(23.73mo)| BELOW- 65(62.3mo)	0.0100111	0.475286	overall_survival	sex_is_MALE	MSigDBGO
MSigDBGO_3960	GO_PLATELET_ALPHA_GRANULE	bladder	0.00910293	ABOVE- 54(19.67mo)| BELOW- 53(NAmo)	0.0111222	0.450473	overall_survival	sex_is_MALE	MSigDBGO
FIRE1KB3p_1385	TCGA_BREAST_CON_LOG2R_bins10_RNA_MIz19_.[AG]GCT[AT]AG.	bladder	0.00492618	ABOVE- 44(20.07mo)| BELOW- 41(NAmo)	0.00695014	0.367401	overall_survival	CNA_UBR5_is_amp	FIRE1KB3p
FIRE1KB3p_43	TCGA_PARAGANGLIOMA_DIS_K40_RNA_MIz19_.A[ACG]ACAGA.	bladder	0.00142987	ABOVE- 120(22.17mo)| BELOW- 106(88.03mo)	0.0016978	0.530564	overall_survival	age_groups_is_above_60	FIRE1KB3p
MSigDBONC_75	PRC2_EZH2_UP.V1_DN	bladder	0.000650534	ABOVE- 31(18.33mo)| BELOW- 48(55.67mo)	0.00120197	0.31466	overall_survival	sex_is_MALE	MSigDBONC
MSigDBGO_1976	GO_RESPONSE_TO_OXYGEN_CONTAINING_COMPOUND	bladder	0.00758751	ABOVE- 73(23.53mo)| BELOW- 85(88.03mo)	0.00880996	0.508907	overall_survival	sex_is_MALE	MSigDBGO
MSigDB_919	REACTOME_POST_TRANSLATIONAL_PROTEIN_MODIFICATION	bladder	0.00566332	ABOVE- 99(22.17mo)| BELOW- 87(67.33mo)	0.00657569	0.520493	overall_survival	CNA_CDKN2B_is_del	MSigDB
MSigDBGO_3607	GO_CIRCULATORY_SYSTEM_DEVELOPMENT	bladder	0.00104499	ABOVE- 139(23.97mo)| BELOW- 121(88.03mo)	0.00125801	0.536308	overall_survival	race_is_WHITE	MSigDBGO
MSigDBGO_34	GO_NEURON_DEVELOPMENT	bladder	0.00284648	ABOVE- 42(23.73mo)| BELOW- 39(NAmo)	0.00439504	0.338533	overall_survival	CNA_NKX3_1_is_del	MSigDBGO
FIRE1KB3p_758	TCGA_GBM_DIS_K10_RNA_MIz18_[ACT][AG]G[ACG]GTAG.	bladder	0.00327365	ABOVE- 40(31.63mo)| BELOW- 32(NAmo)	0.0109522	0.146205	overall_survival	coarse_pathologic_stage_is_stage_2	FIRE1KB3p
MSigDBGO_4071	GO_POTASSIUM_CHANNEL_COMPLEX	bladder	0.00681559	ABOVE- 32(23mo)| BELOW- 69(NAmo)	0.00841707	0.437261	overall_survival	CNA_NKX3_1_is_del	MSigDBGO
FIRE1KB3p_2734	TCGA_LUNG_AD_DIS_K45_RNA_MIz16_.[AT]CC[AG]AAG.	bladder	0.0149039	ABOVE- 82(23.2mo)| BELOW- 50(NAmo)	0.017178	0.489595	overall_survival	CNA_UBR5_is_amp	FIRE1KB3p
MSigDBGO_4327	GO_PRESYNAPSE	bladder	9.03404e-05	ABOVE- 37(23.73mo)| BELOW- 36(NAmo)	0.000342302	0.199416	overall_survival	race_is_WHITE	MSigDBGO
MSigDBGO_4164	GO_SYNAPSE	bladder	0.00739133	ABOVE- 55(22.83mo)| BELOW- 69(62.3mo)	0.00875365	0.481137	overall_survival	sex_is_MALE	MSigDBGO
MSigDBGO_9852	GO_MOLECULAR_TRANSDUCER_ACTIVITY	bladder	0.000398192	ABOVE- 39(23.2mo)| BELOW- 37(NAmo)	0.000862799	0.277871	overall_survival	CNA_CDKN2B_is_amp	MSigDBGO
MSigDBGO_6717	GO_POSITIVE_REGULATION_OF_GTPASE_ACTIVITY	bladder	0.0191805	ABOVE- 34(31.63mo)| BELOW- 46(NAmo)	0.0257603	0.331135	overall_survival	coarse_pathologic_stage_is_stage_2	MSigDBGO
MSigDB_751	REACTOME_PROCESSING_OF_CAPPED_INTRON_CONTAINING_PRE_MRNA	bladder	0.00267086	ABOVE- 43(NAmo)| BELOW- 47(17.67mo)	0.00369336	2.51322	overall_survival	sex_is_FEMALE	MSigDB
MSigDBONC_88	MTOR_UP.N4.V1_UP	bladder	0.00816566	ABOVE- 46(19.3mo)| BELOW- 31(NAmo)	0.0127179	0.295193	overall_survival	CNA_NKX3_1_is_del	MSigDBONC
MSigDBGO_740	GO_SKELETAL_SYSTEM_DEVELOPMENT	bladder	0.0100676	ABOVE- 68(21mo)| BELOW- 60(NAmo)	0.0117321	0.487267	overall_survival	CNA_NKX3_1_is_del	MSigDBGO
MSigDBGO_7640	GO_RENAL_SYSTEM_DEVELOPMENT	bladder	0.00404914	ABOVE- 38(18.83mo)| BELOW- 56(NAmo)	0.00533948	0.415525	overall_survival	CNA_UBR5_is_amp	MSigDBGO
FIRE1KBup_1183	TCGA_RECTAL_DIS_K40_DNA_MIz21_[CGT]CCCCC[CG]C.	bladder	0.0329127	ABOVE- 46(38.77mo)| BELOW- 49(NAmo)	0.0385702	0.41963	overall_survival	age_groups_is_between_30_and_60	FIRE1KBup
MSigDBGO_2389	GO_HEAD_DEVELOPMENT	bladder	0.00663513	ABOVE- 50(23.73mo)| BELOW- 28(98.47mo)	0.0101526	0.314078	overall_survival	race_is_WHITE	MSigDBGO
FIRE1KB3p_5549	TCGA_SARCOMA_DIS_K45_RNA_MIz9_.TGAATC[GT].	bladder	0.0164053	ABOVE- 41(33.47mo)| BELOW- 35(NAmo)	0.0243837	0.285792	overall_survival	coarse_pathologic_stage_is_stage_2	FIRE1KB3p
MSigDBGO_2549	GO_RESPONSE_TO_GROWTH_FACTOR	bladder	0.00850192	ABOVE- 65(19.67mo)| BELOW- 61(NAmo)	0.0100319	0.48552	overall_survival	CNA_UBR5_is_amp	MSigDBGO
MSigDBMOT_807	CACGTG_MYC_Q2	bladder	0.028834	ABOVE- 55(33.5mo)| BELOW- 47(94.27mo)	0.0332246	0.443384	overall_survival	coarse_pathologic_stage_is_stage_2	MSigDBMOT
KNOWNMOT_622	HIC1.5_5p_[ACG][CG][CG][ACG][CG][CGT]TGCC[CG][CG][CG][CG][CGT]	bladder	0.00668203	ABOVE- 73(24.63mo)| BELOW- 80(NAmo)	0.0078221	0.508967	overall_survival	CNA_UBR5_is_amp	KNOWNMOT
MSigDBGO_1655	GO_CARBOHYDRATE_DERIVATIVE_BIOSYNTHETIC_PROCESS	bladder	0.00922218	ABOVE- 75(22.47mo)| BELOW- 65(42.33mo)	0.0106852	0.499532	overall_survival	CNA_UBR5_is_amp	MSigDBGO
MSigDBGO_4887	GO_HORMONE_BINDING	bladder	0.000264673	ABOVE- 38(20.77mo)| BELOW- 36(NAmo)	0.000727014	0.247436	overall_survival	race_is_WHITE	MSigDBGO
MSigDBGO_117	GO_EMBRYO_DEVELOPMENT_ENDING_IN_BIRTH_OR_EGG_HATCHING	bladder	0.00682213	ABOVE- 84(19.17mo)| BELOW- 72(98.47mo)	0.00791143	0.51115	overall_survival	race_is_WHITE	MSigDBGO
MSigDBGO_3859	GO_SYNAPSE_ASSEMBLY	bladder	0.00338734	ABOVE- 39(22.67mo)| BELOW- 43(NAmo)	0.00497234	0.357727	overall_survival	age_groups_is_above_60	MSigDBGO
MSigDBGO_2805	GO_CONNECTIVE_TISSUE_DEVELOPMENT	bladder	0.00533239	ABOVE- 76(21mo)| BELOW- 85(88.03mo)	0.00620747	0.514604	overall_survival	sex_is_MALE	MSigDBGO
FIRE1KB3p_4866	TCGA_GLIOMA_DIS_K45_RNA_MIz12_[GT][CG]T[AC]GA[CT]A[ACT]	bladder	0.0256516	ABOVE- 41(62.3mo)| BELOW- 38(NAmo)	0.033533	0.331718	overall_survival	coarse_pathologic_stage_is_stage_2	FIRE1KB3p
MSigDBGO_2044	GO_TUBE_DEVELOPMENT	bladder	0.00118362	ABOVE- 45(19.77mo)| BELOW- 30(NAmo)	0.00239125	0.276542	overall_survival	SNV_KDM6A_is_0	MSigDBGO
FIRE1KB3p_4612	TCGA_ESOPHAGEAL_DIS_K45_RNA_MIz9_.GCCA.AT.	bladder	0.00373875	ABOVE- 98(21.7mo)| BELOW- 77(60.13mo)	0.00432389	0.521144	overall_survival	age_groups_is_above_60	FIRE1KB3p
FIRE1KB3p_81	TCGA_THYROID_DIS_K40_RNA_MIz22_.A.[AC]TCCA[AT]	bladder	0.0352732	ABOVE- 47(33.47mo)| BELOW- 42(NAmo)	0.041668	0.400948	overall_survival	coarse_pathologic_stage_is_stage_2	FIRE1KB3p
FIRE1KB3p_4648	TCGA_GBM_DIS_K10_RNA_MIz18_.G[CG]TGC[GT]A.	bladder	0.028505	ABOVE- 38(31.63mo)| BELOW- 48(NAmo)	0.0344061	0.38728	overall_survival	coarse_pathologic_stage_is_stage_2	FIRE1KB3p
MSigDB_4751	REACTOME_SYNDECAN_INTERACTIONS	bladder	0.0122734	ABOVE- 53(26.5mo)| BELOW- 42(NAmo)	0.0151179	0.424396	overall_survival	CNA_NKX3_1_is_del	MSigDB
MSigDB_549	PID_SYNDECAN_1_PATHWAY	bladder	0.0153023	ABOVE- 60(23.97mo)| BELOW- 50(NAmo)	0.0180833	0.464978	overall_survival	CNA_UBR5_is_amp	MSigDB
MSigDBGO_1670	GO_RESPONSE_TO_HORMONE	bladder	5.04709e-05	ABOVE- 36(18.23mo)| BELOW- 35(88.03mo)	0.000344375	0.166722	overall_survival	sex_is_MALE	MSigDBGO
MSigDB_675	REACTOME_DEGRADATION_OF_THE_EXTRACELLULAR_MATRIX	bladder	0.00570847	ABOVE- 76(23.73mo)| BELOW- 85(88.03mo)	0.00667346	0.516398	overall_survival	sex_is_MALE	MSigDB
MSigDBGO_3592	GO_SKELETAL_SYSTEM_MORPHOGENESIS	bladder	0.00833974	ABOVE- 58(19.77mo)| BELOW- 50(NAmo)	0.00998429	0.462369	overall_survival	race_is_WHITE	MSigDBGO
MSigDBGO_2443	GO_CELL_SURFACE_RECEPTOR_SIGNALING_PATHWAY_INVOLVED_IN_CELL_CELL_SIGNALING	bladder	0.0158269	ABOVE- 69(27.83mo)| BELOW- 47(NAmo)	0.0182738	0.476567	overall_survival	race_is_WHITE	MSigDBGO
MSigDBONC_23	CSR_LATE_UP.V1_DN	bladder	0.00479177	ABOVE- 64(23.2mo)| BELOW- 76(35.47mo)	0.00569573	0.502873	overall_survival	CNA_UBR5_is_amp	MSigDBONC
MSigDBGO_4417	GO_SYNAPTIC_MEMBRANE	bladder	0.00314914	ABOVE- 96(27.3mo)| BELOW- 128(NAmo)	0.00365268	0.536158	overall_survival	sex_is_MALE	MSigDBGO
MSigDBGO_3835	GO_REGULATION_OF_CELL_MORPHOGENESIS	bladder	0.0107966	ABOVE- 68(23.53mo)| BELOW- 77(98.47mo)	0.0123732	0.506968	overall_survival	sex_is_MALE	MSigDBGO
FIRE1KB3p_3228	TCGA_AML_DIS_K5_RNA_MIz47_.CACAT[ACG]A.	bladder	0.0347663	ABOVE- 48(33.47mo)| BELOW- 46(NAmo)	0.0405258	0.423799	overall_survival	coarse_pathologic_stage_is_stage_2	FIRE1KB3p
MSigDBGO_5200	GO_STRUCTURAL_MOLECULE_ACTIVITY	bladder	0.00448566	ABOVE- 93(23.73mo)| BELOW- 103(NAmo)	0.00522202	0.529671	overall_survival	sex_is_MALE	MSigDBGO
MSigDBGO_9115	GO_SUPRAMOLECULAR_COMPLEX	bladder	0.00617081	ABOVE- 79(20.5mo)| BELOW- 56(44.93mo)	0.00722556	0.498944	overall_survival	race_is_WHITE	MSigDBGO
MSigDBGO_243	GO_COLLAGEN_FIBRIL_ORGANIZATION	bladder	0.00673638	ABOVE- 88(28.8mo)| BELOW- 94(NAmo)	0.00774186	0.525695	overall_survival	sex_is_MALE	MSigDBGO
MSigDBGO_2634	GO_CELLULAR_COMPONENT_MORPHOGENESIS	bladder	0.00790482	ABOVE- 61(22.83mo)| BELOW- 73(60.13mo)	0.00931439	0.499136	overall_survival	CNA_UBR5_is_amp	MSigDBGO
FIRE1KB3p_5656	TCGA_STOMACH_DIS_K10_RNA_MIz19_.TGGTTTC[ACT]	bladder	0.0133769	ABOVE- 82(24.63mo)| BELOW- 55(88.03mo)	0.0153083	0.501883	overall_survival	CNA_UBR5_is_amp	FIRE1KB3p
MSigDBGO_191	GO_CELL_PART_MORPHOGENESIS	bladder	0.00858998	ABOVE- 61(22.17mo)| BELOW- 50(NAmo)	0.0103472	0.470404	overall_survival	age_groups_is_above_60	MSigDBGO
MSigDBGO_7400	GO_AXON_DEVELOPMENT	bladder	0.00350956	ABOVE- 42(20.5mo)| BELOW- 39(NAmo)	0.00509372	0.362538	overall_survival	CNA_NKX3_1_is_del	MSigDBGO
FIRE1KBup_98	TCGA_STOMACH_CON_LOG2R_bins25_DNA_MIz12_[AC]CA[CT]CCCC.	bladder	0.00290617	ABOVE- 45(23.97mo)| BELOW- 33(NAmo)	0.00459316	0.335875	overall_survival	race_is_WHITE	FIRE1KBup
MSigDBGO_1249	GO_REGULATION_OF_ANATOMICAL_STRUCTURE_SIZE	bladder	0.00644014	ABOVE- 44(18.83mo)| BELOW- 41(88.03mo)	0.00854991	0.389476	overall_survival	CNA_UBR5_is_amp	MSigDBGO
FIRE1KB3p_1041	TCGA_BREAST_DIS_K45_RNA_MIz8_.ACTGG[CGT]A[AGT]	bladder	0.0210116	ABOVE- 73(30.13mo)| BELOW- 53(NAmo)	0.0237406	0.491539	overall_survival	CNA_UBR5_is_amp	FIRE1KB3p
MSigDBGO_117	GO_EMBRYO_DEVELOPMENT_ENDING_IN_BIRTH_OR_EGG_HATCHING	bladder	0.0111046	ABOVE- 71(19.77mo)| BELOW- 71(98.47mo)	0.0127638	0.506647	overall_survival	sex_is_MALE	MSigDBGO
FIRE1KB3p_3361	TCGA_GBM_DIS_K45_RNA_MIz10_.C[AG]TA[CT]CT.	bladder	0.0212754	ABOVE- 78(27.3mo)| BELOW- 50(NAmo)	0.0240854	0.494341	overall_survival	CNA_UBR5_is_amp	FIRE1KB3p
FIRE1KBup_183	TCGA_LUNG_AD_CON_LOG2R_bins10_DNA_MIz17_[ACG]AGA[GT]AAA[AGT]	bladder	0.0122025	ABOVE- 44(21mo)| BELOW- 62(88.03mo)	0.0143671	0.462122	overall_survival	sex_is_MALE	FIRE1KBup
FIRE1KB3p_462	TCGA_RECTAL_DIS_K40_RNA_MIz11_.[ACG]CAA[CT]G[AC][AC]	bladder	0.00244239	ABOVE- 40(20.07mo)| BELOW- 39(NAmo)	0.00373025	0.34725	overall_survival	CNA_UBR5_is_amp	FIRE1KB3p
MSigDBGO_4304	GO_SARCOLEMMA	bladder	0.00787189	ABOVE- 43(27.83mo)| BELOW- 40(NAmo)	0.0105656	0.378521	overall_survival	race_is_WHITE	MSigDBGO
FIRE1KB3p_3014	TCGA_CERVICAL_DIS_K45_RNA_MIz9_.ATGTGCA.	bladder	0.0346377	ABOVE- 43(62.3mo)| BELOW- 31(NAmo)	0.0477315	0.283427	overall_survival	coarse_pathologic_stage_is_stage_2	FIRE1KB3p
MSigDBGO_2250	GO_SYNAPTIC_SIGNALING	bladder	0.00256038	ABOVE- 89(23.73mo)| BELOW- 133(62.3mo)	0.00299683	0.537823	overall_survival	sex_is_MALE	MSigDBGO
MSigDBGO_5709	GO_ANIMAL_ORGAN_MORPHOGENESIS	bladder	0.0039614	ABOVE- 93(22.17mo)| BELOW- 89(65.7mo)	0.00463469	0.527503	overall_survival	age_groups_is_above_60	MSigDBGO
FIRE1KB3p_3960	TCGA_OVARIAN_DIS_K45_RNA_MIz11_[CGT]TA[AGT]C[ACG]AC.	bladder	0.0294175	ABOVE- 44(42.33mo)| BELOW- 38(NAmo)	0.0363787	0.372212	overall_survival	coarse_pathologic_stage_is_stage_2	FIRE1KB3p
FIRE1KB3p_2947	TCGA_THYROID_DIS_K40_RNA_MIz14_.ATGC[GT].C[ACT]	bladder	0.0407563	ABOVE- 43(33.5mo)| BELOW- 50(NAmo)	0.0469709	0.42499	overall_survival	coarse_pathologic_stage_is_stage_2	FIRE1KB3p
FIRE1KB3p_615	TCGA_SARCOMA_DIS_K45_RNA_MIz10_[ACT]AACA[GT]C[AG][ACT]	bladder	0.00822972	ABOVE- 51(18.83mo)| BELOW- 45(NAmo)	0.0101917	0.435564	overall_survival	CNA_CDKN2B_is_del	FIRE1KB3p
MSigDBGO_3618	GO_BEHAVIOR	bladder	0.00905027	ABOVE- 40(27.43mo)| BELOW- 51(NAmo)	0.0114209	0.419292	overall_survival	CNA_NKX3_1_is_del	MSigDBGO
MSigDB_849	REACTOME_G_ALPHA_Q_SIGNALLING_EVENTS	bladder	0.00654307	ABOVE- 77(27.43mo)| BELOW- 79(88.03mo)	0.00760645	0.51788	overall_survival	race_is_WHITE	MSigDB
FIRE1KB3p_2162	TCGA_MELANOMA_DIS_K40_RNA_MIz14_[AGT]GG[AT]A[AG]TC[AT]	bladder	0.0383514	ABOVE- 42(33.5mo)| BELOW- 38(NAmo)	0.0470728	0.360317	overall_survival	coarse_pathologic_stage_is_stage_2	FIRE1KB3p
MSigDBGO_9955	GO_CATALYTIC_ACTIVITY_ACTING_ON_RNA	bladder	0.00353621	ABOVE- 47(38.77mo)| BELOW- 67(17.87mo)	0.0042973	2.08881	overall_survival	coarse_pathologic_stage_is_stage_4	MSigDBGO
MSigDBGO_3045	GO_KERATINIZATION	bladder	0.00392687	ABOVE- 44(19.23mo)| BELOW- 54(47.33mo)	0.00491939	0.444058	overall_survival	SNV_PIK3CA_is_0	MSigDBGO
FIRE1KB3p_734	TCGA_CERVICAL_DIS_K45_RNA_MIz12_.[ACT]AGAG[AT]C[AT]	bladder	0.0271462	ABOVE- 41(31.63mo)| BELOW- 39(NAmo)	0.0341159	0.361536	overall_survival	coarse_pathologic_stage_is_stage_2	FIRE1KB3p
FIRE1KB3p_3552	TCGA_MELANOMA_DIS_K40_RNA_MIz13_.C[CG][AG]AAG[AT][AT]	bladder	0.0281664	ABOVE- 36(33.5mo)| BELOW- 41(NAmo)	0.0364461	0.334674	overall_survival	coarse_pathologic_stage_is_stage_2	FIRE1KB3p
MSigDBGO_1503	GO_REGULATION_OF_NEURON_DIFFERENTIATION	bladder	0.0115535	ABOVE- 62(27.3mo)| BELOW- 50(NAmo)	0.0135837	0.476286	overall_survival	age_groups_is_above_60	MSigDBGO
MSigDB_1023	REACTOME_POTASSIUM_CHANNELS	bladder	0.0172031	ABOVE- 34(23.53mo)| BELOW- 73(NAmo)	0.0200432	0.467254	overall_survival	CNA_UBR5_is_amp	MSigDB
MSigDBGO_4388	GO_SYNAPSE_PART	bladder	0.00924903	ABOVE- 59(27.3mo)| BELOW- 64(NAmo)	0.0107987	0.491636	overall_survival	age_groups_is_above_60	MSigDBGO
MSigDBGO_8038	GO_CELL_CELL_SIGNALING_BY_WNT	bladder	0.00497096	ABOVE- 92(18.83mo)| BELOW- 73(65.7mo)	0.00572918	0.523106	overall_survival	age_groups_is_above_60	MSigDBGO
MSigDBGO_4214	GO_MITOCHONDRION	bladder	0.00115528	ABOVE- 41(NAmo)| BELOW- 35(23.2mo)	0.00191563	3.07733	overall_survival	CNA_CDKN2B_is_amp	MSigDBGO
MSigDBGO_3910	GO_EXTRACELLULAR_MATRIX	bladder	0.00172187	ABOVE- 103(22.67mo)| BELOW- 122(42.33mo)	0.00204101	0.540874	overall_survival	CNA_UBR5_is_amp	MSigDBGO
MSigDBGO_1655	GO_CARBOHYDRATE_DERIVATIVE_BIOSYNTHETIC_PROCESS	bladder	0.0121612	ABOVE- 65(19.67mo)| BELOW- 52(45.57mo)	0.0141483	0.485479	overall_survival	CNA_CDKN2B_is_del	MSigDBGO
MSigDBGO_2758	GO_MUSCLE_SYSTEM_PROCESS	bladder	0.00578397	ABOVE- 68(27.43mo)| BELOW- 90(62.3mo)	0.0067112	0.520959	overall_survival	race_is_WHITE	MSigDBGO
MSigDBGO_4323	GO_CELL_PROJECTION_PART	bladder	0.00882343	ABOVE- 52(27.3mo)| BELOW- 41(NAmo)	0.0109469	0.431172	overall_survival	age_groups_is_above_60	MSigDBGO
MSigDBGO_361	GO_CELLULAR_RESPONSE_TO_EXTERNAL_STIMULUS	bladder	0.0166551	ABOVE- 67(23.53mo)| BELOW- 65(98.47mo)	0.0188667	0.502632	overall_survival	sex_is_MALE	MSigDBGO
MSigDBGO_3765	GO_DEVELOPMENTAL_GROWTH	bladder	0.0109273	ABOVE- 68(20.07mo)| BELOW- 48(98.47mo)	0.0127773	0.485579	overall_survival	race_is_WHITE	MSigDBGO
MSigDBGO_187	GO_COGNITION	bladder	0.00485525	ABOVE- 46(23.73mo)| BELOW- 38(98.47mo)	0.00648149	0.396291	overall_survival	race_is_WHITE	MSigDBGO
FIRE1KB3p_462	TCGA_RECTAL_DIS_K40_RNA_MIz11_.[ACG]CAA[CT]G[AC][AC]	bladder	0.00696182	ABOVE- 55(20.07mo)| BELOW- 56(98.47mo)	0.00824206	0.477949	overall_survival	age_groups_is_above_60	FIRE1KB3p
MSigDBGO_2758	GO_MUSCLE_SYSTEM_PROCESS	bladder	0.00754565	ABOVE- 52(22.67mo)| BELOW- 87(44.93mo)	0.00876371	0.51007	overall_survival	CNA_UBR5_is_amp	MSigDBGO
MSigDBGO_4327	GO_PRESYNAPSE	bladder	0.000806673	ABOVE- 31(23.73mo)| BELOW- 40(NAmo)	0.00178137	0.250885	overall_survival	sex_is_MALE	MSigDBGO
FIRE1KB3p_1635	TCGA_COLON_DIS_K40_RNA_MIz16_[AGT]CA[AC][GT]A[ACG]C.	bladder	0.0203643	ABOVE- 37(94.27mo)| BELOW- 34(NAmo)	0.0317963	0.252566	overall_survival	coarse_pathologic_stage_is_stage_2	FIRE1KB3p
MSigDBGO_3765	GO_DEVELOPMENTAL_GROWTH	bladder	0.00886282	ABOVE- 48(19.17mo)| BELOW- 49(NAmo)	0.0107843	0.447274	overall_survival	CNA_UBR5_is_amp	MSigDBGO
MSigDBGO_4224	GO_DNA_PACKAGING_COMPLEX	bladder	0.00011291	ABOVE- 24(NAmo)| BELOW- 45(17.67mo)	0.000501015	5.4998	overall_survival	sex_is_FEMALE	MSigDBGO
MSigDBGO_4575	GO_HEPARIN_BINDING	bladder	0.00407102	ABOVE- 97(23.97mo)| BELOW- 91(NAmo)	0.00472816	0.534389	overall_survival	race_is_WHITE	MSigDBGO
FIRE1KBup_1380	TCGA_PANCREATIC_DIS_K45_DNA_MIz14_.TCG.A[AT][AT].	bladder	0.00975873	ABOVE- 55(18.33mo)| BELOW- 47(65.7mo)	0.011553	0.46097	overall_survival	CNA_CDKN2B_is_del	FIRE1KBup
MSigDBGO_2187	GO_NEUROGENESIS	bladder	0.00828563	ABOVE- 69(27.3mo)| BELOW- 75(98.47mo)	0.00951983	0.514866	overall_survival	age_groups_is_above_60	MSigDBGO
MSigDBGO_4168	GO_POSTSYNAPTIC_MEMBRANE	bladder	0.00283675	ABOVE- 100(23.73mo)| BELOW- 131(98.47mo)	0.0032656	0.544861	overall_survival	sex_is_MALE	MSigDBGO
MSigDBGO_3689	GO_TRANSMEMBRANE_RECEPTOR_PROTEIN_SERINE_THREONINE_KINASE_SIGNALING_PATHWAY	bladder	0.00378009	ABOVE- 41(18.83mo)| BELOW- 36(NAmo)	0.00551456	0.349907	overall_survival	CNA_UBR5_is_amp	MSigDBGO
FIRE1KB3p_2522	TCGA_ESOPHAGEAL_DIS_K45_RNA_MIz10_.[AT]ACAG[AC]G[ACT]	bladder	0.0172877	ABOVE- 85(24.47mo)| BELOW- 57(60.13mo)	0.0193128	0.514168	overall_survival	CNA_UBR5_is_amp	FIRE1KB3p
MSigDBGO_3196	GO_REGULATION_OF_MUSCLE_SYSTEM_PROCESS	bladder	0.0141539	ABOVE- 35(23.73mo)| BELOW- 54(NAmo)	0.0173151	0.422516	overall_survival	sex_is_MALE	MSigDBGO
MSigDBGO_1188	GO_ESTABLISHMENT_OF_CELL_POLARITY	bladder	0.0328201	ABOVE- 57(23.53mo)| BELOW- 31(NAmo)	0.0388175	0.41983	overall_survival	CNA_UBR5_is_amp	MSigDBGO
MSigDBGO_1609	GO_RESPONSE_TO_TRANSFORMING_GROWTH_FACTOR_BETA	bladder	0.0331044	ABOVE- 66(27.83mo)| BELOW- 44(NAmo)	0.0371789	0.479506	overall_survival	CNA_NKX3_1_is_del	MSigDBGO
MSigDBGO_1896	GO_CENTRAL_NERVOUS_SYSTEM_NEURON_DIFFERENTIATION	bladder	0.00431823	ABOVE- 32(19.23mo)| BELOW- 44(98.47mo)	0.00641514	0.343076	overall_survival	sex_is_MALE	MSigDBGO
MSigDBMOT_133	AP1_Q4	bladder	0.00493545	ABOVE- 45(13.93mo)| BELOW- 33(98.47mo)	0.00695146	0.364277	overall_survival	age_groups_is_above_60	MSigDBMOT
MSigDB_4666	REACTOME_PRC2_METHYLATES_HISTONES_AND_DNA	bladder	0.000158227	ABOVE- 21(NAmo)| BELOW- 47(17.67mo)	0.000752961	6.23301	overall_survival	sex_is_FEMALE	MSigDB
MSigDB_4534	REACTOME_COLLAGEN_BIOSYNTHESIS_AND_MODIFYING_ENZYMES	bladder	0.00864202	ABOVE- 76(28.8mo)| BELOW- 96(NAmo)	0.00978295	0.531633	overall_survival	sex_is_MALE	MSigDB
MSigDBGO_1949	GO_NEGATIVE_REGULATION_OF_MOLECULAR_FUNCTION	bladder	0.0147103	ABOVE- 54(23.53mo)| BELOW- 55(88.03mo)	0.017041	0.479143	overall_survival	sex_is_MALE	MSigDBGO
MSigDBMOT_121	AP1_Q6	bladder	0.00132977	ABOVE- 38(13.93mo)| BELOW- 37(88.03mo)	0.00218238	0.336125	overall_survival	sex_is_MALE	MSigDBMOT
MSigDB_4821	REACTOME_TRANSPORT_OF_SMALL_MOLECULES	bladder	0.000476016	ABOVE- 39(11.47mo)| BELOW- 31(NAmo)	0.00123182	0.247746	overall_survival	age_groups_is_above_60	MSigDB
FIRE1KB3p_1797	TCGA_OVARIAN_DIS_K10_RNA_MIz21_[AGT][CG]G[CG]G[AG][AT]T[AT]	bladder	0.0248399	ABOVE- 56(21.7mo)| BELOW- 49(NAmo)	0.0285206	0.471793	overall_survival	CNA_CDKN2B_is_del	FIRE1KB3p
MSigDBGO_3597	GO_CELL_CELL_ADHESION_VIA_PLASMA_MEMBRANE_ADHESION_MOLECULES	bladder	0.00222751	ABOVE- 94(22.17mo)| BELOW- 116(62.3mo)	0.00259493	0.542867	overall_survival	age_groups_is_above_60	MSigDBGO
FIRE1KBup_183	TCGA_LUNG_AD_CON_LOG2R_bins10_DNA_MIz17_[ACG]AGA[GT]AAA[AGT]	bladder	0.0118514	ABOVE- 39(23.53mo)| BELOW- 55(88.03mo)	0.0141964	0.442729	overall_survival	CNA_UBR5_is_amp	FIRE1KBup
MSigDBONC_149	HOXA9_DN.V1_DN	bladder	0.01299	ABOVE- 32(33.5mo)| BELOW- 41(NAmo)	0.0183469	0.30996	overall_survival	coarse_pathologic_stage_is_stage_2	MSigDBONC
MSigDBGO_2170	GO_CELLULAR_RESPONSE_TO_NITROGEN_COMPOUND	bladder	0.000734667	ABOVE- 35(16.5mo)| BELOW- 35(88.03mo)	0.00170463	0.250674	overall_survival	CNA_UBR5_is_amp	MSigDBGO
MSigDB_452	PID_INTEGRIN3_PATHWAY	bladder	0.0154075	ABOVE- 57(17mo)| BELOW- 52(NAmo)	0.0178819	0.479899	overall_survival	CNA_UBR5_is_amp	MSigDB
MSigDBGO_1670	GO_RESPONSE_TO_HORMONE	bladder	0.000253628	ABOVE- 44(19.77mo)| BELOW- 24(88.03mo)	0.00117087	0.174261	overall_survival	race_is_WHITE	MSigDBGO
FIRE1KB3p_1466	TCGA_RECTAL_DIS_K40_RNA_MIz9_[AGT]ACCAGT[ACT][AGT]	bladder	0.0152936	ABOVE- 39(31.63mo)| BELOW- 32(NAmo)	0.0230384	0.2791	overall_survival	coarse_pathologic_stage_is_stage_2	FIRE1KB3p
FIRE1KB3p_4525	TCGA_PANCREATIC_DIS_K45_RNA_MIz8_.GATATTC[ACT]	bladder	0.00920462	ABOVE- 89(22.17mo)| BELOW- 65(98.47mo)	0.010383	0.524681	overall_survival	age_groups_is_above_60	FIRE1KB3p
MSigDBGO_5709	GO_ANIMAL_ORGAN_MORPHOGENESIS	bladder	0.00623738	ABOVE- 101(23.73mo)| BELOW- 86(NAmo)	0.00714159	0.537598	overall_survival	race_is_WHITE	MSigDBGO
MSigDB_4962	REACTOME_DNA_METHYLATION	bladder	0.000337851	ABOVE- 22(106.1mo)| BELOW- 46(17.67mo)	0.0013582	5.56528	overall_survival	sex_is_FEMALE	MSigDB
MSigDBGO_864	GO_POSITIVE_REGULATION_OF_NERVOUS_SYSTEM_DEVELOPMENT	bladder	0.00276199	ABOVE- 38(32.47mo)| BELOW- 31(NAmo)	0.00625205	0.224501	overall_survival	CNA_UBR5_is_amp	MSigDBGO
MSigDBGO_4213	GO_MITOCHONDRIAL_PART	bladder	0.00264305	ABOVE- 41(NAmo)| BELOW- 35(23.2mo)	0.00400527	2.84618	overall_survival	CNA_CDKN2B_is_amp	MSigDBGO
MSigDBMOT_163	MEF2_02	bladder	0.0141705	ABOVE- 41(33.6mo)| BELOW- 48(98.47mo)	0.0171186	0.428448	overall_survival	race_is_WHITE	MSigDBMOT
FIRE1KB3p_5656	TCGA_STOMACH_DIS_K10_RNA_MIz19_.TGGTTTC[ACT]	bladder	0.0166674	ABOVE- 36(30.13mo)| BELOW- 35(NAmo)	0.024871	0.282306	overall_survival	coarse_pathologic_stage_is_stage_2	FIRE1KB3p
FIRE1KB3p_1690	TCGA_STOMACH_DIS_K10_RNA_MIz20_[AGT]CAT[AC]TCT.	bladder	0.0293253	ABOVE- 40(33.5mo)| BELOW- 33(NAmo)	0.0389281	0.316707	overall_survival	coarse_pathologic_stage_is_stage_2	FIRE1KB3p
MSigDBGO_361	GO_CELLULAR_RESPONSE_TO_EXTERNAL_STIMULUS	bladder	0.0232383	ABOVE- 58(22.83mo)| BELOW- 48(88.03mo)	0.0266822	0.476739	overall_survival	CNA_UBR5_is_amp	MSigDBGO
MSigDBGO_3765	GO_DEVELOPMENTAL_GROWTH	bladder	0.00862635	ABOVE- 61(19.77mo)| BELOW- 51(98.47mo)	0.010169	0.486747	overall_survival	age_groups_is_above_60	MSigDBGO
MSigDB_452	PID_INTEGRIN3_PATHWAY	bladder	0.0266104	ABOVE- 54(27.43mo)| BELOW- 37(NAmo)	0.0310892	0.436924	overall_survival	CNA_NKX3_1_is_del	MSigDB
MSigDBGO_607	GO_CELL_CELL_SIGNALING	bladder	0.0131684	ABOVE- 54(23.53mo)| BELOW- 63(88.03mo)	0.0150574	0.494585	overall_survival	CNA_NKX3_1_is_del	MSigDBGO
MSigDBGO_3272	GO_RECEPTOR_MEDIATED_ENDOCYTOSIS	bladder	0.0068216	ABOVE- 38(23.53mo)| BELOW- 41(88.03mo)	0.00917361	0.380649	overall_survival	CNA_UBR5_is_amp	MSigDBGO
MSigDBMOT_293	CTGCAGY_UNKNOWN	bladder	0.00453342	ABOVE- 35(27.3mo)| BELOW- 38(NAmo)	0.00694846	0.321222	overall_survival	CNA_UBR5_is_amp	MSigDBMOT
FIRE1KB3p_2101	TCGA_RECTAL_DIS_K40_RNA_MIz13_[AGT]GC[CG][AT]TT[AC].	bladder	0.00298151	ABOVE- 40(30.13mo)| BELOW- 31(98.47mo)	0.00499744	0.292341	overall_survival	CNA_NKX3_1_is_deep_del	FIRE1KB3p
FIRE1KB3p_1063	TCGA_GBM_DIS_K45_RNA_MIz12_[ACT][GT]A[GT]AC[CG]T.	bladder	0.00292126	ABOVE- 139(21.7mo)| BELOW- 92(98.47mo)	0.00332967	0.550387	overall_survival	age_groups_is_above_60	FIRE1KB3p
MSigDBGO_6409	GO_REGULATION_OF_ION_TRANSMEMBRANE_TRANSPORT	bladder	0.00538118	ABOVE- 83(27.43mo)| BELOW- 101(88.03mo)	0.00616432	0.539393	overall_survival	race_is_WHITE	MSigDBGO
MSigDBGO_9307	GO_TRANSMEMBRANE_SIGNALING_RECEPTOR_ACTIVITY	bladder	0.0036133	ABOVE- 39(23.73mo)| BELOW- 37(NAmo)	0.00515919	0.360836	overall_survival	CNA_CDKN2B_is_amp	MSigDBGO
MSigDBGO_9058	GO_DENDRITIC_TREE	bladder	0.0135597	ABOVE- 45(23.73mo)| BELOW- 31(NAmo)	0.017878	0.36131	overall_survival	race_is_WHITE	MSigDBGO
MSigDBGO_256	GO_CIRCULATORY_SYSTEM_PROCESS	bladder	0.00749224	ABOVE- 69(23.53mo)| BELOW- 106(88.03mo)	0.00851414	0.537273	overall_survival	sex_is_MALE	MSigDBGO
FIRE1KB3p_4524	TCGA_KIDNEY_DIS_K45_RNA_MIz9_.GATATTC.	bladder	0.0159033	ABOVE- 53(21.7mo)| BELOW- 43(NAmo)	0.018641	0.456308	overall_survival	CNA_CDKN2B_is_del	FIRE1KB3p
FIRE1KB3p_5090	TCGA_BREAST_CON_LOG2R_bins5_RNA_MIz19_.TACC.TC.	bladder	0.00508867	ABOVE- 108(21.7mo)| BELOW- 83(60.13mo)	0.00573792	0.542751	overall_survival	age_groups_is_above_60	FIRE1KB3p
MSigDBMOT_779	TGANTCA_AP1_C	bladder	0.00433429	ABOVE- 107(20.77mo)| BELOW- 84(88.03mo)	0.0049729	0.542751	overall_survival	age_groups_is_above_60	MSigDBMOT
MSigDBGO_120	GO_EPITHELIUM_DEVELOPMENT	bladder	0.0071861	ABOVE- 79(18.33mo)| BELOW- 68(88.03mo)	0.00823061	0.524474	overall_survival	age_groups_is_above_60	MSigDBGO
MSigDBGO_2044	GO_TUBE_DEVELOPMENT	bladder	0.00218576	ABOVE- 135(23.73mo)| BELOW- 120(88.03mo)	0.00254698	0.555122	overall_survival	race_is_WHITE	MSigDBGO
FIRE1KB3p_863	TCGA_PROSTATE_CON_LOG2R_bins25_RNA_MIz19_[ACT]CATG[CG][CT]A.	bladder	0.00444284	ABOVE- 109(24.47mo)| BELOW- 91(98.47mo)	0.00503184	0.545178	overall_survival	age_groups_is_above_60	FIRE1KB3p
FIRE1KBup_684	TCGA_LUNG_SQ_CON_LOG2R_bins5_DNA_MIz86_.[AGT][CG]TTCCG[CG]	bladder	0.00376953	ABOVE- 36(NAmo)| BELOW- 40(23.2mo)	0.00532677	2.73695	overall_survival	CNA_CDKN2B_is_amp	FIRE1KBup
FIRE1KB3p_3190	TCGA_UTERINE_ENDOMETRIAL_DIS_K10_RNA_MIz12_.CAATC[AG]A.	bladder	0.002842	ABOVE- 33(16.5mo)| BELOW- 40(NAmo)	0.00432314	0.335569	overall_survival	CNA_CDKN2B_is_del	FIRE1KB3p
MSigDB_820	REACTOME_TRNA_AMINOACYLATION	bladder	0.000723668	ABOVE- 36(18.23mo)| BELOW- 36(47.33mo)	0.00125875	0.322268	overall_survival	race_is_WHITE	MSigDB
MSigDBGO_3796	GO_REGULATION_OF_TRANSMEMBRANE_TRANSPORT	bladder	0.00729457	ABOVE- 74(23.73mo)| BELOW- 85(88.03mo)	0.00831035	0.532753	overall_survival	race_is_WHITE	MSigDBGO
FIRE1KB3p_1157	TCGA_AML_DIS_K5_RNA_MIz20_[ACT]TGCA[ACT]CT[AT]	bladder	0.0116519	ABOVE- 40(26.5mo)| BELOW- 36(NAmo)	0.0154133	0.369133	overall_survival	CNA_UBR5_is_amp	FIRE1KB3p
MSigDBGO_3859	GO_SYNAPSE_ASSEMBLY	bladder	0.0145165	ABOVE- 44(23.53mo)| BELOW- 46(NAmo)	0.0173553	0.441997	overall_survival	race_is_WHITE	MSigDBGO
MSigDBGO_3835	GO_REGULATION_OF_CELL_MORPHOGENESIS	bladder	0.0149389	ABOVE- 57(23.2mo)| BELOW- 62(60.13mo)	0.0170598	0.5023	overall_survival	CNA_UBR5_is_amp	MSigDBGO
MSigDBGO_4976	GO_TUBULIN_BINDING	bladder	0.00472291	ABOVE- 30(22.83mo)| BELOW- 41(NAmo)	0.00738091	0.313543	overall_survival	coarse_pathologic_stage_is_stage_2	MSigDBGO
MSigDBMOT_828	TATAAA_TATA_01	bladder	0.00987856	ABOVE- 57(19.77mo)| BELOW- 84(62.3mo)	0.0112402	0.523271	overall_survival	sex_is_MALE	MSigDBMOT
FIRE1KB3p_4896	TCGA_COLON_DIS_K40_RNA_MIz11_.GTGATT[AG][CGT]	bladder	0.00826503	ABOVE- 95(21.7mo)| BELOW- 75(98.47mo)	0.00927435	0.538404	overall_survival	age_groups_is_above_60	FIRE1KB3p
FIRE1KBup_422	TCGA_STOMACH_CON_LOG2R_bins10_DNA_MIz19_[ACT]C[AT]CCCCC[ACT]	bladder	0.014319	ABOVE- 49(27.43mo)| BELOW- 36(NAmo)	0.0175704	0.426192	overall_survival	race_is_WHITE	FIRE1KBup
FIRE1KB3p_2273	TCGA_LIVER_DIS_K40_RNA_MIz13_[AGT]GTGCT[AC][AG].	bladder	0.0108655	ABOVE- 46(27.43mo)| BELOW- 29(NAmo)	0.0143152	0.36415	overall_survival	sex_is_FEMALE	FIRE1KB3p
MSigDBGO_4233	GO_NUCLEAR_OUTER_MEMBRANE_ENDOPLASMIC_RETICULUM_MEMBRANE_NETWORK	bladder	0.00948473	ABOVE- 99(20.77mo)| BELOW- 72(88.03mo)	0.0106784	0.539191	overall_survival	age_groups_is_above_60	MSigDBGO
MSigDBGO_740	GO_SKELETAL_SYSTEM_DEVELOPMENT	bladder	0.00394929	ABOVE- 93(18.83mo)| BELOW- 92(44.93mo)	0.0045561	0.543867	overall_survival	age_groups_is_above_60	MSigDBGO
MSigDBGO_2923	GO_CELL_PROJECTION_ORGANIZATION	bladder	0.0240809	ABOVE- 77(27.43mo)| BELOW- 60(NAmo)	0.026696	0.521059	overall_survival	CNA_NKX3_1_is_del	MSigDBGO
MSigDBMOT_828	TATAAA_TATA_01	bladder	0.00876657	ABOVE- 46(18.83mo)| BELOW- 73(44.93mo)	0.0101477	0.5043	overall_survival	CNA_UBR5_is_amp	MSigDBMOT
MSigDB_5080	REACTOME_DISEASES_OF_SIGNAL_TRANSDUCTION	bladder	0.019187	ABOVE- 48(19.17mo)| BELOW- 47(55.67mo)	0.022495	0.459872	overall_survival	CNA_UBR5_is_amp	MSigDB
MSigDBONC_88	MTOR_UP.N4.V1_UP	bladder	0.0279521	ABOVE- 72(19.3mo)| BELOW- 40(NAmo)	0.0312054	0.495122	overall_survival	age_groups_is_above_60	MSigDBONC
MSigDBGO_4301	GO_PLASMA_MEMBRANE_REGION	bladder	0.0185513	ABOVE- 49(27.43mo)| BELOW- 47(88.03mo)	0.0215648	0.462897	overall_survival	CNA_NKX3_1_is_del	MSigDBGO
FIRE1KB3p_2487	TCGA_PROSTATE_DIS_K40_RNA_MIz23_[AGT]TT[CT]GG[GT][CG].	bladder	0.00487128	ABOVE- 40(30.13mo)| BELOW- 32(98.47mo)	0.00693164	0.333939	overall_survival	CNA_NKX3_1_is_deep_del	FIRE1KB3p
FIRE1KB3p_2753	TCGA_BLADDER_DIS_K45_RNA_MIz14_.ATC[CG]TT[GT][AGT]	bladder	0.00358895	ABOVE- 130(21.7mo)| BELOW- 97(98.47mo)	0.00407161	0.5545	overall_survival	age_groups_is_above_60	FIRE1KB3p
FIRE1KB3p_2753	TCGA_SARCOMA_DIS_K45_RNA_MIz16_.ATC[CG]TT[GT][AGT]	bladder	0.00358895	ABOVE- 130(21.7mo)| BELOW- 97(98.47mo)	0.00407161	0.5545	overall_survival	age_groups_is_above_60	FIRE1KB3p
MSigDBMOT_785	TAATTA_CHX10_01	bladder	0.000607809	ABOVE- 30(18.83mo)| BELOW- 38(NAmo)	0.00141427	0.258657	overall_survival	CNA_UBR5_is_amp	MSigDBMOT
FIRE1KB3p_5785	TCGA_MELANOMA_DIS_K40_RNA_MIz17_.TT[CGT]TGC[CG][ACT]	bladder	0.00577988	ABOVE- 40(30.13mo)| BELOW- 34(98.47mo)	0.00789798	0.357898	overall_survival	CNA_NKX3_1_is_deep_del	FIRE1KB3p
MSigDBMOT_143	AP1_C	bladder	0.0144535	ABOVE- 42(22.67mo)| BELOW- 50(98.47mo)	0.0171463	0.452471	overall_survival	sex_is_MALE	MSigDBMOT
MSigDBGO_8927	GO_AZUROPHIL_GRANULE	bladder	0.010939	ABOVE- 46(15.33mo)| BELOW- 41(88.03mo)	0.0133685	0.437014	overall_survival	CNA_UBR5_is_amp	MSigDBGO
MSigDBGO_9932	GO_POSTSYNAPTIC_NEUROTRANSMITTER_RECEPTOR_ACTIVITY	bladder	0.00817159	ABOVE- 54(18.23mo)| BELOW- 100(35.47mo)	0.00923429	0.533323	overall_survival	CNA_UBR5_is_amp	MSigDBGO
FIRE1KBup_1416	TCGA_PANCREATIC_DIS_K45_DNA_MIz11_.TT[ACG]TTCC[ACT]	bladder	0.00220499	ABOVE- 36(19.77mo)| BELOW- 32(98.47mo)	0.00422884	0.264309	overall_survival	sex_is_MALE	FIRE1KBup
FIRE1KB3p_1315	TCGA_RECTAL_DIS_K40_RNA_MIz13_.AG[CG]ACAT.	bladder	0.0295527	ABOVE- 37(30.13mo)| BELOW- 38(NAmo)	0.036606	0.369751	overall_survival	coarse_pathologic_stage_is_stage_2	FIRE1KB3p
MSigDB_820	REACTOME_TRNA_AMINOACYLATION	bladder	0.000137823	ABOVE- 35(18.23mo)| BELOW- 33(67.33mo)	0.000342539	0.264803	overall_survival	age_groups_is_above_60	MSigDB
MSigDBGO_9122	GO_INTRINSIC_COMPONENT_OF_SYNAPTIC_MEMBRANE	bladder	0.00276573	ABOVE- 91(23mo)| BELOW- 138(44.93mo)	0.00319427	0.55555	overall_survival	CNA_UBR5_is_amp	MSigDBGO
FIRE1KB3p_5370	TCGA_GBM_DIS_K10_RNA_MIz12_.TC[AC]GAT[CG][ACG]	bladder	0.0140743	ABOVE- 93(21.7mo)| BELOW- 64(98.47mo)	0.0155457	0.535484	overall_survival	age_groups_is_above_60	FIRE1KB3p
MSigDB_4809	REACTOME_DISEASES_OF_GLYCOSYLATION	bladder	0.0127497	ABOVE- 66(23.53mo)| BELOW- 48(NAmo)	0.0147146	0.499789	overall_survival	race_is_WHITE	MSigDB
FIRE1KB3p_3400	TCGA_THYMOMA_DIS_K10_RNA_MIz17_.CATAA[CG]C[ACT]	bladder	0.0117947	ABOVE- 59(20.07mo)| BELOW- 51(98.47mo)	0.0135506	0.49433	overall_survival	age_groups_is_above_60	FIRE1KB3p
FIRE1KB3p_3462	TCGA_ESOPHAGEAL_DIS_K45_RNA_MIz9_.CATG[CG]AT.	bladder	0.00595399	ABOVE- 31(30.13mo)| BELOW- 35(NAmo)	0.013047	0.203478	overall_survival	coarse_pathologic_stage_is_stage_2	FIRE1KB3p
MSigDBGO_2044	GO_TUBE_DEVELOPMENT	bladder	0.00248812	ABOVE- 123(19.77mo)| BELOW- 115(88.03mo)	0.00287273	0.557333	overall_survival	age_groups_is_above_60	MSigDBGO
FIRE1KBup_534	TCGA_GBM_DIS_K45_DNA_MIz37_.[AG]CCCCCC.	bladder	0.00773028	ABOVE- 84(23.73mo)| BELOW- 69(62.3mo)	0.00878395	0.533845	overall_survival	race_is_WHITE	FIRE1KBup
MSigDBGO_4327	GO_PRESYNAPSE	bladder	0.00308657	ABOVE- 34(27.3mo)| BELOW- 35(NAmo)	0.00504789	0.294046	overall_survival	age_groups_is_above_60	MSigDBGO
MSigDB_704	REACTOME_COLLAGEN_FORMATION	bladder	0.0160181	ABOVE- 31(23.73mo)| BELOW- 40(106.1mo)	0.0219044	0.328819	overall_survival	age_groups_is_between_30_and_60	MSigDB
FIRE1KB3p_437	TCGA_GBM_DIS_K45_RNA_MIz15_[ACG]AGG[AT]T[ACG]G[ACG]	bladder	0.0218951	ABOVE- 46(23.2mo)| BELOW- 42(NAmo)	0.025755	0.442745	overall_survival	CNA_UBR5_is_amp	FIRE1KB3p
FIRE1KB3p_3129	TCGA_MELANOMA_DIS_K40_RNA_MIz19_.CAACAAA.	bladder	0.00650101	ABOVE- 32(31.63mo)| BELOW- 35(NAmo)	0.0120132	0.245019	overall_survival	coarse_pathologic_stage_is_stage_2	FIRE1KB3p
MSigDBGO_3492	GO_REGULATION_OF_CELL_DEVELOPMENT	bladder	0.0198677	ABOVE- 49(23.73mo)| BELOW- 46(NAmo)	0.02315	0.463775	overall_survival	CNA_NKX3_1_is_del	MSigDBGO
MSigDBMOT_497	TGGTGCT_MIR29A_MIR29B_MIR29C	bladder	0.0056238	ABOVE- 112(24.47mo)| BELOW- 96(98.47mo)	0.00634132	0.552445	overall_survival	age_groups_is_above_60	MSigDBMOT
MSigDBGO_4380	GO_AXON_PART	bladder	0.000127813	ABOVE- 40(23.53mo)| BELOW- 25(NAmo)	0.000721012	0.158251	overall_survival	race_is_WHITE	MSigDBGO
MSigDBGO_3689	GO_TRANSMEMBRANE_RECEPTOR_PROTEIN_SERINE_THREONINE_KINASE_SIGNALING_PATHWAY	bladder	0.00252558	ABOVE- 43(23.53mo)| BELOW- 24(NAmo)	0.00512276	0.249294	overall_survival	CNA_NKX3_1_is_del	MSigDBGO
FIRE1KBup_1416	TCGA_PANCREATIC_DIS_K45_DNA_MIz11_.TT[ACG]TTCC[ACT]	bladder	0.0018896	ABOVE- 38(19.77mo)| BELOW- 31(98.47mo)	0.00329844	0.29816	overall_survival	age_groups_is_above_60	FIRE1KBup
MSigDBGO_1670	GO_RESPONSE_TO_HORMONE	bladder	0.000243924	ABOVE- 39(18.23mo)| BELOW- 27(88.03mo)	0.000798637	0.215965	overall_survival	age_groups_is_above_60	MSigDBGO
MSigDBGO_3977	GO_ACTIN_CYTOSKELETON	bladder	0.0150628	ABOVE- 64(23.2mo)| BELOW- 68(NAmo)	0.0169212	0.520423	overall_survival	CNA_UBR5_is_amp	MSigDBGO
MSigDBGO_7640	GO_RENAL_SYSTEM_DEVELOPMENT	bladder	0.0122041	ABOVE- 59(19.17mo)| BELOW- 56(62.3mo)	0.0140318	0.50333	overall_survival	race_is_WHITE	MSigDBGO
MSigDBGO_120	GO_EPITHELIUM_DEVELOPMENT	bladder	0.0163451	ABOVE- 61(23.2mo)| BELOW- 63(88.03mo)	0.0184074	0.514012	overall_survival	CNA_UBR5_is_amp	MSigDBGO
MSigDBGO_9106	GO_NEURON_TO_NEURON_SYNAPSE	bladder	0.00292968	ABOVE- 40(23.73mo)| BELOW- 29(NAmo)	0.00495158	0.301697	overall_survival	race_is_WHITE	MSigDBGO
MSigDBGO_3607	GO_CIRCULATORY_SYSTEM_DEVELOPMENT	bladder	0.00335996	ABOVE- 114(23.53mo)| BELOW- 131(88.03mo)	0.0038284	0.559764	overall_survival	sex_is_MALE	MSigDBGO
MSigDBGO_1687	GO_CHONDROCYTE_DIFFERENTIATION	bladder	0.0188248	ABOVE- 56(23.73mo)| BELOW- 48(44.93mo)	0.021481	0.486354	overall_survival	CNA_NKX3_1_is_del	MSigDBGO
MSigDBGO_1896	GO_CENTRAL_NERVOUS_SYSTEM_NEURON_DIFFERENTIATION	bladder	0.00775355	ABOVE- 36(20.77mo)| BELOW- 42(98.47mo)	0.00998827	0.399478	overall_survival	age_groups_is_above_60	MSigDBGO
MSigDB_687	REACTOME_EXTRACELLULAR_MATRIX_ORGANIZATION	bladder	0.00395572	ABOVE- 112(23.53mo)| BELOW- 121(88.03mo)	0.00448633	0.558254	overall_survival	sex_is_MALE	MSigDB
FIRE1KB3p_2343	TCGA_PROSTATE_CON_LOG2R_bins25_RNA_MIz9_[AGT]T[AC]TAC[AG]C[ACT]	bladder	0.0257149	ABOVE- 67(24.47mo)| BELOW- 47(NAmo)	0.028819	0.502493	overall_survival	CNA_UBR5_is_amp	FIRE1KB3p
MSigDBGO_2759	GO_MESENCHYME_DEVELOPMENT	bladder	0.0198507	ABOVE- 61(23.73mo)| BELOW- 70(NAmo)	0.0221623	0.520784	overall_survival	sex_is_MALE	MSigDBGO
MSigDBGO_4492	GO_SULFUR_COMPOUND_BINDING	bladder	0.0196529	ABOVE- 40(27.43mo)| BELOW- 40(NAmo)	0.0238039	0.411696	overall_survival	CNA_NKX3_1_is_del	MSigDBGO
MSigDBONC_52	P53_DN.V1_UP	bladder	0.00639598	ABOVE- 100(18.83mo)| BELOW- 80(98.47mo)	0.00728502	0.547028	overall_survival	age_groups_is_above_60	MSigDBONC
MSigDBGO_3172	GO_HOMOPHILIC_CELL_ADHESION_VIA_PLASMA_MEMBRANE_ADHESION_MOLECULES	bladder	0.0133326	ABOVE- 54(23.53mo)| BELOW- 89(88.03mo)	0.0148183	0.530328	overall_survival	CNA_NKX3_1_is_del	MSigDBGO
MSigDBGO_8160	GO_NEGATIVE_REGULATION_OF_METAPHASE_ANAPHASE_TRANSITION_OF_CELL_CYCLE	bladder	0.028808	ABOVE- 57(20.57mo)| BELOW- 52(67.33mo)	0.0321256	0.496247	overall_survival	sex_is_MALE	MSigDBGO
MSigDBGO_4790	GO_GROWTH_FACTOR_ACTIVITY	bladder	0.0178482	ABOVE- 48(23.73mo)| BELOW- 85(62.3mo)	0.0199713	0.522959	overall_survival	sex_is_MALE	MSigDBGO
MSigDB_1030	REACTOME_EXTENSION_OF_TELOMERES	bladder	0.0273397	ABOVE- 57(22.83mo)| BELOW- 37(47.43mo)	0.0311737	0.464746	overall_survival	CNA_NKX3_1_is_del	MSigDB
MSigDBGO_4887	GO_HORMONE_BINDING	bladder	0.00433004	ABOVE- 38(20.77mo)| BELOW- 33(NAmo)	0.00645778	0.341171	overall_survival	age_groups_is_above_60	MSigDBGO
MSigDBGO_3886	GO_POSITIVE_REGULATION_OF_OSSIFICATION	bladder	0.00116314	ABOVE- 36(19.77mo)| BELOW- 32(NAmo)	0.00223292	0.291052	overall_survival	race_is_WHITE	MSigDBGO
FIRE1KB3p_3649	TCGA_LUNG_SQ_DIS_K45_RNA_MIz10_.CCTC[GT][AT]T.	bladder	0.0258688	ABOVE- 89(23.73mo)| BELOW- 56(NAmo)	0.0284187	0.532515	overall_survival	CNA_NKX3_1_is_del	FIRE1KB3p
MSigDBGO_234	GO_SYNAPSE_ORGANIZATION	bladder	0.00638248	ABOVE- 32(23.73mo)| BELOW- 41(NAmo)	0.00886212	0.364602	overall_survival	CNA_NKX3_1_is_del	MSigDBGO
FIRE1KBup_1192	TCGA_GBM_DIS_K10_DNA_MIz62_[CGT]CG[CG][AC]GCG[ACG]	bladder	0.00698971	ABOVE- 37(34.53mo)| BELOW- 37(98.47mo)	0.00911291	0.375069	overall_survival	CNA_NKX3_1_is_deep_del	FIRE1KBup
MSigDBMOT_133	AP1_Q4	bladder	0.0160305	ABOVE- 49(17.97mo)| BELOW- 34(88.03mo)	0.0192451	0.431095	overall_survival	race_is_WHITE	MSigDBMOT
MSigDBGO_4033	GO_AXON	bladder	0.00501663	ABOVE- 36(23.73mo)| BELOW- 35(NAmo)	0.00741286	0.344906	overall_survival	CNA_NKX3_1_is_del	MSigDBGO
MSigDBGO_602	GO_STRIATED_MUSCLE_CELL_DIFFERENTIATION	bladder	0.0064594	ABOVE- 35(27.83mo)| BELOW- 35(NAmo)	0.00965763	0.331675	overall_survival	race_is_WHITE	MSigDBGO
FIRE1KB3p_5614	TCGA_GBM_DIS_K10_RNA_MIz14_.TGC[AG]TG[AC][AGT]	bladder	0.0351826	ABOVE- 62(31.63mo)| BELOW- 49(NAmo)	0.0390803	0.50133	overall_survival	CNA_UBR5_is_amp	FIRE1KB3p
FIRE1KB3p_2783	TCGA_PROSTATE_DIS_K40_RNA_MIz14_.AT[CG]CT[AT]G.	bladder	0.00572526	ABOVE- 122(21.7mo)| BELOW- 84(98.47mo)	0.00641296	0.555397	overall_survival	age_groups_is_above_60	FIRE1KB3p
MSigDBGO_3910	GO_EXTRACELLULAR_MATRIX	bladder	0.00266048	ABOVE- 34(23.2mo)| BELOW- 38(62.3mo)	0.00390922	0.358009	overall_survival	CNA_CDKN2B_is_amp	MSigDBGO
FIRE1KB3p_258	TCGA_LIVER_DIS_K40_RNA_MIz9_.ACACTAA[AGT]	bladder	0.0169476	ABOVE- 65(21.7mo)| BELOW- 52(98.47mo)	0.0190482	0.510164	overall_survival	age_groups_is_above_60	FIRE1KB3p
MSigDBGO_3685	GO_CELL_GROWTH	bladder	0.0024121	ABOVE- 38(22.17mo)| BELOW- 30(62.3mo)	0.00411927	0.3	overall_survival	sex_is_MALE	MSigDBGO
FIRE1KB3p_2266	TCGA_OVARIAN_DIS_K45_RNA_MIz17_[AGT]GT[CT][CG]T[CG]A.	bladder	0.00668229	ABOVE- 39(30.13mo)| BELOW- 31(98.47mo)	0.00940372	0.335089	overall_survival	CNA_NKX3_1_is_deep_del	FIRE1KB3p
MSigDBONC_149	HOXA9_DN.V1_DN	bladder	0.0145096	ABOVE- 87(22.83mo)| BELOW- 74(57.27mo)	0.016109	0.542788	overall_survival	sex_is_MALE	MSigDBONC
FIRE1KB3p_3361	TCGA_GBM_DIS_K45_RNA_MIz10_.C[AG]TA[CT]CT.	bladder	0.0104046	ABOVE- 96(22.17mo)| BELOW- 68(98.47mo)	0.01154	0.544021	overall_survival	age_groups_is_above_60	FIRE1KB3p
FIRE1KB3p_2098	TCGA_BLADDER_DIS_K45_RNA_MIz22_[AGT]GC[CG]A[AT]T..	bladder	0.00697753	ABOVE- 40(33.47mo)| BELOW- 31(98.47mo)	0.00944848	0.348477	overall_survival	CNA_NKX3_1_is_deep_del	FIRE1KB3p
MSigDBGO_4492	GO_SULFUR_COMPOUND_BINDING	bladder	0.0213752	ABOVE- 47(28.8mo)| BELOW- 68(62.3mo)	0.0241276	0.507941	overall_survival	sex_is_MALE	MSigDBGO
FIRE1KB3p_780	TCGA_BREAST_DIS_K10_RNA_MIz20_[ACT][AG]T[CG]GTAC[ACT]	bladder	0.0149564	ABOVE- 81(24.47mo)| BELOW- 63(98.47mo)	0.0166867	0.533816	overall_survival	age_groups_is_above_60	FIRE1KB3p
MSigDBGO_4388	GO_SYNAPSE_PART	bladder	0.0231939	ABOVE- 44(27.43mo)| BELOW- 47(NAmo)	0.0266671	0.460985	overall_survival	CNA_NKX3_1_is_del	MSigDBGO
MSigDBGO_5709	GO_ANIMAL_ORGAN_MORPHOGENESIS	bladder	0.01298	ABOVE- 65(23.2mo)| BELOW- 77(NAmo)	0.0146006	0.53292	overall_survival	CNA_UBR5_is_amp	MSigDBGO
MSigDBGO_423	GO_CELLULAR_RESPONSE_TO_ORGANIC_CYCLIC_COMPOUND	bladder	0.0119127	ABOVE- 41(22.83mo)| BELOW- 30(88.03mo)	0.0161394	0.35059	overall_survival	CNA_UBR5_is_amp	MSigDBGO
MSigDBGO_217	GO_MUSCLE_ORGAN_DEVELOPMENT	bladder	0.00921775	ABOVE- 33(27.83mo)| BELOW- 37(NAmo)	0.0129173	0.338043	overall_survival	CNA_NKX3_1_is_del	MSigDBGO
FIRE1KBup_1192	TCGA_GBM_DIS_K10_DNA_MIz62_[CGT]CG[CG][AC]GCG[ACG]	bladder	0.023744	ABOVE- 44(57.27mo)| BELOW- 39(NAmo)	0.0277111	0.434344	overall_survival	CNA_UBR5_is_deep_amp	FIRE1KBup
MSigDBONC_102	ALK_DN.V1_UP	bladder	0.00286808	ABOVE- 31(23.53mo)| BELOW- 36(88.03mo)	0.00517819	0.284331	overall_survival	CNA_NKX3_1_is_del	MSigDBONC
MSigDBGO_187	GO_COGNITION	bladder	0.00445274	ABOVE- 36(19.77mo)| BELOW- 42(98.47mo)	0.0058917	0.409157	overall_survival	age_groups_is_above_60	MSigDBGO
MSigDBGO_4691	GO_HYDROLASE_ACTIVITY_ACTING_ON_ACID_ANHYDRIDES	bladder	0.0106075	ABOVE- 80(18.83mo)| BELOW- 74(47.43mo)	0.0118394	0.540398	overall_survival	CNA_CDKN2B_is_del	MSigDBGO
MSigDBMOT_791	RYTTCCTG_ETS2_B	bladder	0.00659986	ABOVE- 40(23.73mo)| BELOW- 32(NAmo)	0.00898626	0.362448	overall_survival	CNA_CDKN2B_is_amp	MSigDBMOT
MSigDBGO_1862	GO_NCRNA_METABOLIC_PROCESS	bladder	0.00105964	ABOVE- 37(NAmo)| BELOW- 31(17.87mo)	0.00192314	3.26496	overall_survival	CNA_CDKN2B_is_amp	MSigDBGO
KNOWNMOT_941	MEOX2.2_5p_[AGT][CG]T[AC]ATTA[AT][ACGT]	bladder	0.00716616	ABOVE- 38(18.33mo)| BELOW- 39(NAmo)	0.00928349	0.403938	overall_survival	age_groups_is_above_60	KNOWNMOT
MSigDBGO_4933	GO_PEPTIDE_HORMONE_BINDING	bladder	0.0114438	ABOVE- 42(23.97mo)| BELOW- 47(98.47mo)	0.0135762	0.456661	overall_survival	race_is_WHITE	MSigDBGO
MSigDBGO_4233	GO_NUCLEAR_OUTER_MEMBRANE_ENDOPLASMIC_RETICULUM_MEMBRANE_NETWORK	bladder	0.0213147	ABOVE- 92(26.5mo)| BELOW- 66(88.03mo)	0.0232672	0.542956	overall_survival	CNA_UBR5_is_amp	MSigDBGO
MSigDB_774	REACTOME_TRANSMISSION_ACROSS_CHEMICAL_SYNAPSES	bladder	0.0153017	ABOVE- 48(20.5mo)| BELOW- 74(62.3mo)	0.0171585	0.517578	overall_survival	age_groups_is_above_60	MSigDB
MSigDBGO_3738	GO_RESPONSE_TO_TOPOLOGICALLY_INCORRECT_PROTEIN	bladder	0.0138516	ABOVE- 62(15.33mo)| BELOW- 47(88.03mo)	0.0160534	0.501437	overall_survival	age_groups_is_above_60	MSigDBGO
FIRE1KB3p_4439	TCGA_GLIOMA_DIS_K45_RNA_MIz13_.G[AC]TATTC[ACT]	bladder	0.0139785	ABOVE- 88(22.17mo)| BELOW- 62(98.47mo)	0.0154773	0.538699	overall_survival	age_groups_is_above_60	FIRE1KB3p
MSigDB_4821	REACTOME_TRANSPORT_OF_SMALL_MOLECULES	bladder	0.0066808	ABOVE- 39(13.33mo)| BELOW- 32(NAmo)	0.00943546	0.35655	overall_survival	race_is_WHITE	MSigDB
MSigDBGO_9443	GO_POTASSIUM_ION_TRANSMEMBRANE_TRANSPORTER_ACTIVITY	bladder	0.00475749	ABOVE- 76(23.53mo)| BELOW- 126(NAmo)	0.00541533	0.557287	overall_survival	race_is_WHITE	MSigDBGO
FIRE1KB3p_4365	TCGA_PROSTATE_DIS_K40_RNA_MIz9_.GA[ACT]GTCT.	bladder	0.0168884	ABOVE- 38(33.5mo)| BELOW- 27(NAmo)	0.0265542	0.239479	overall_survival	coarse_pathologic_stage_is_stage_2	FIRE1KB3p
FIRE1KBup_538	TCGA_COLON_CON_LOG2R_bins25_DNA_MIz16_[AG]CG[CT]A[ACT]G[ACT]G	bladder	0.00111084	ABOVE- 36(NAmo)| BELOW- 32(22.83mo)	0.00197986	3.19455	overall_survival	CNA_CDKN2B_is_amp	FIRE1KBup
MSigDBGO_3172	GO_HOMOPHILIC_CELL_ADHESION_VIA_PLASMA_MEMBRANE_ADHESION_MOLECULES	bladder	0.00380898	ABOVE- 82(19.67mo)| BELOW- 115(62.3mo)	0.00432556	0.556315	overall_survival	age_groups_is_above_60	MSigDBGO
FIRE1KB3p_2442	TCGA_UTERINE_ENDOMETRIAL_DIS_K45_RNA_MIz21_[AGT]TGC[AC][CG]T[AG].	bladder	0.00913802	ABOVE- 41(30.13mo)| BELOW- 29(98.47mo)	0.012164	0.345099	overall_survival	CNA_NKX3_1_is_deep_del	FIRE1KB3p
FIRE1KB3p_5190	TCGA_SARCOMA_DIS_K45_RNA_MIz20_.TAG[ACG]C[AG][GT][ACT]	bladder	0.00602119	ABOVE- 39(33.47mo)| BELOW- 29(98.47mo)	0.00888706	0.314373	overall_survival	CNA_NKX3_1_is_deep_del	FIRE1KB3p
MSigDBMOT_742	TGACATY_UNKNOWN	bladder	0.0232994	ABOVE- 57(24.47mo)| BELOW- 49(98.47mo)	0.0260944	0.49804	overall_survival	age_groups_is_above_60	MSigDBMOT
MSigDB_5283	REACTOME_GOLGI_TO_ER_RETROGRADE_TRANSPORT	bladder	0.0205993	ABOVE- 40(24.63mo)| BELOW- 33(65.7mo)	0.0253436	0.377474	overall_survival	CNA_CDKN2B_is_del	MSigDB
FIRE1KB3p_4223	TCGA_LUNG_AD_DIS_K45_RNA_MIz7_.[CT]GATAAG.	bladder	0.00888538	ABOVE- 59(19.77mo)| BELOW- 57(44.93mo)	0.0101932	0.512412	overall_survival	age_groups_is_above_60	FIRE1KB3p
FIRE1KB3p_3900	TCGA_THYROID_DIS_K40_RNA_MIz30_.[CGT]C[CG][GT]TTA.	bladder	0.00691531	ABOVE- 39(33.47mo)| BELOW- 30(98.47mo)	0.00954363	0.332021	overall_survival	CNA_NKX3_1_is_deep_del	FIRE1KB3p
FIRE1KB3p_1699	TCGA_PROSTATE_DIS_K40_RNA_MIz10_[AGT]CATGCA[GT].	bladder	0.014986	ABOVE- 35(31.63mo)| BELOW- 31(NAmo)	0.0227758	0.276037	overall_survival	coarse_pathologic_stage_is_stage_2	FIRE1KB3p
MSigDBGO_4545	GO_PROTEIN_DIMERIZATION_ACTIVITY	bladder	0.0163436	ABOVE- 38(18.83mo)| BELOW- 35(NAmo)	0.0208767	0.379256	overall_survival	CNA_UBR5_is_amp	MSigDBGO
FIRE1KB3p_4833	TCGA_LIVER_DIS_K40_RNA_MIz21_.GT[AT]TC[AC][CG].	bladder	0.00880774	ABOVE- 39(33.47mo)| BELOW- 31(98.47mo)	0.011973	0.348638	overall_survival	CNA_NKX3_1_is_deep_del	FIRE1KB3p
MSigDB_5283	REACTOME_GOLGI_TO_ER_RETROGRADE_TRANSPORT	bladder	0.0307686	ABOVE- 40(26.5mo)| BELOW- 30(45.57mo)	0.0389528	0.349085	overall_survival	CNA_NKX3_1_is_del	MSigDB
MSigDBGO_2120	GO_CELL_MORPHOGENESIS_INVOLVED_IN_DIFFERENTIATION	bladder	0.00790838	ABOVE- 19(23.2mo)| BELOW- 48(NAmo)	0.0121373	0.300741	overall_survival	coarse_pathologic_stage_is_stage_2	MSigDBGO
FIRE1KBup_15	TCGA_RECTAL_DIS_K5_DNA_MIz19_.AAAGAAA.	bladder	0.0183215	ABOVE- 46(18.83mo)| BELOW- 44(NAmo)	0.021055	0.463624	overall_survival	CNA_UBR5_is_amp	FIRE1KBup
MSigDBGO_4111	GO_MITOCHONDRIAL_MATRIX	bladder	0.00452595	ABOVE- 35(NAmo)| BELOW- 34(23.73mo)	0.00666153	2.96573	overall_survival	CNA_CDKN2B_is_amp	MSigDBGO
MSigDB_1018	REACTOME_MEIOTIC_SYNAPSIS	bladder	0.016616	ABOVE- 43(60.13mo)| BELOW- 65(19.97mo)	0.0188426	1.98764	overall_survival	age_groups_is_above_60	MSigDB
FIRE1KB3p_5615	TCGA_UTERINE_ENDOMETRIAL_DIS_K45_RNA_MIz18_.TGC[AT]A[CT][CG].	bladder	0.00480883	ABOVE- 110(22.17mo)| BELOW- 91(60.13mo)	0.00544443	0.558817	overall_survival	age_groups_is_above_60	FIRE1KB3p
MSigDBGO_4340	GO_GOLGI_APPARATUS	bladder	0.0309023	ABOVE- 59(23.2mo)| BELOW- 31(106.1mo)	0.0352559	0.464543	overall_survival	sex_is_FEMALE	MSigDBGO
MSigDBGO_4591	GO_COLLAGEN_BINDING	bladder	0.0111427	ABOVE- 88(23.53mo)| BELOW- 86(88.03mo)	0.0123817	0.552094	overall_survival	sex_is_MALE	MSigDBGO
FIRE1KB3p_780	TCGA_BREAST_DIS_K10_RNA_MIz20_[ACT][AG]T[CG]GTAC[ACT]	bladder	0.0241765	ABOVE- 32(33.47mo)| BELOW- 33(NAmo)	0.0363696	0.258492	overall_survival	coarse_pathologic_stage_is_stage_2	FIRE1KB3p
FIRE1KB3p_5040	TCGA_BREAST_DIS_K45_RNA_MIz32_.TA[AG]T[CG]G[AG].	bladder	0.00527317	ABOVE- 36(33.47mo)| BELOW- 32(98.47mo)	0.00738692	0.326257	overall_survival	CNA_NKX3_1_is_deep_del	FIRE1KB3p
FIRE1KB3p_2870	TCGA_GLIOMA_DIS_K45_RNA_MIz13_.ATG[AC][CG]CA.	bladder	0.0198655	ABOVE- 50(23.2mo)| BELOW- 39(60.13mo)	0.023067	0.463074	overall_survival	CNA_UBR5_is_amp	FIRE1KB3p
MSigDBGO_9115	GO_SUPRAMOLECULAR_COMPLEX	bladder	0.0183359	ABOVE- 60(20.5mo)| BELOW- 51(44.93mo)	0.0206871	0.508777	overall_survival	CNA_UBR5_is_amp	MSigDBGO
MSigDBGO_4566	GO_METAL_ION_TRANSMEMBRANE_TRANSPORTER_ACTIVITY	bladder	0.00749239	ABOVE- 84(22.83mo)| BELOW- 100(88.03mo)	0.00833476	0.555563	overall_survival	CNA_NKX3_1_is_del	MSigDBGO
FIRE1KB3p_4619	TCGA_PROSTATE_DIS_K40_RNA_MIz8_.GCCTTAA.	bladder	0.0205421	ABOVE- 89(22.17mo)| BELOW- 60(NAmo)	0.0225521	0.541972	overall_survival	CNA_CDKN2B_is_del	FIRE1KB3p
FIRE1KB3p_3545	TCGA_SARCOMA_DIS_K45_RNA_MIz10_.C[CG]AC[ACG]AA.	bladder	0.0146173	ABOVE- 42(23.53mo)| BELOW- 41(NAmo)	0.0173868	0.443187	overall_survival	CNA_UBR5_is_amp	FIRE1KB3p
FIRE1KB3p_553	TCGA_HEAD_NECK_DIS_K40_RNA_MIz25_.[ACG][GT]TT[AC]GG.	bladder	0.00396375	ABOVE- 37(33.47mo)| BELOW- 29(98.47mo)	0.0062436	0.291111	overall_survival	CNA_NKX3_1_is_deep_del	FIRE1KB3p
MSigDBGO_992	GO_AMINOGLYCAN_BIOSYNTHETIC_PROCESS	bladder	0.0218272	ABOVE- 47(19.67mo)| BELOW- 51(NAmo)	0.0247114	0.486307	overall_survival	sex_is_MALE	MSigDBGO
MSigDBGO_4492	GO_SULFUR_COMPOUND_BINDING	bladder	0.018679	ABOVE- 63(27.43mo)| BELOW- 56(62.3mo)	0.0210226	0.519085	overall_survival	race_is_WHITE	MSigDBGO
MSigDBGO_2389	GO_HEAD_DEVELOPMENT	bladder	0.00551146	ABOVE- 40(22.17mo)| BELOW- 29(98.47mo)	0.00808454	0.344062	overall_survival	age_groups_is_above_60	MSigDBGO
MSigDBGO_995	GO_REGULATION_OF_MEMBRANE_POTENTIAL	bladder	0.0129811	ABOVE- 64(23.53mo)| BELOW- 98(62.3mo)	0.014369	0.548657	overall_survival	sex_is_MALE	MSigDBGO
MSigDB_1030	REACTOME_EXTENSION_OF_TELOMERES	bladder	0.0255873	ABOVE- 80(26.5mo)| BELOW- 60(47.43mo)	0.0280352	0.53699	overall_survival	sex_is_MALE	MSigDB
FIRE1KB3p_1130	TCGA_SARCOMA_DIS_K45_RNA_MIz13_[ACT]T[AT][GT]C[AG]C[CG].	bladder	0.00437382	ABOVE- 122(22.17mo)| BELOW- 100(88.03mo)	0.0049211	0.564857	overall_survival	age_groups_is_above_60	FIRE1KB3p
FIRE1KB3p_2107	TCGA_BREAST_DIS_K45_RNA_MIz27_[AGT]GC[CT][ACG][CT]AT[AGT]	bladder	0.00936031	ABOVE- 40(33.47mo)| BELOW- 29(98.47mo)	0.0124864	0.344721	overall_survival	CNA_NKX3_1_is_deep_del	FIRE1KB3p
FIRE1KB3p_2386	TCGA_GBM_DIS_K45_RNA_MIz14_[AGT]TC[AGT]C[GT]C[AGT][AGT]	bladder	0.0396968	ABOVE- 30(94.27mo)| BELOW- 39(NAmo)	0.0494494	0.345675	overall_survival	coarse_pathologic_stage_is_stage_2	FIRE1KB3p
FIRE1KB3p_3286	TCGA_BREAST_CON_LOG2R_bins10_RNA_MIz22_.C[ACT]CAAT[CG].	bladder	0.0125794	ABOVE- 70(20.07mo)| BELOW- 73(88.03mo)	0.0138905	0.539296	overall_survival	age_groups_is_above_60	FIRE1KB3p
MSigDBGO_5200	GO_STRUCTURAL_MOLECULE_ACTIVITY	bladder	0.0058961	ABOVE- 106(23.97mo)| BELOW- 98(47.43mo)	0.00662648	0.561353	overall_survival	race_is_WHITE	MSigDBGO
MSigDBONC_186	KRAS.PROSTATE_UP.V1_DN	bladder	0.000607832	ABOVE- 26(23.53mo)| BELOW- 39(NAmo)	0.0013228	0.275614	overall_survival	race_is_WHITE	MSigDBONC
MSigDBGO_1884	GO_AMINOGLYCAN_METABOLIC_PROCESS	bladder	0.0182099	ABOVE- 37(23.73mo)| BELOW- 53(62.3mo)	0.0211236	0.468442	overall_survival	sex_is_MALE	MSigDBGO
MSigDBGO_2044	GO_TUBE_DEVELOPMENT	bladder	0.00790947	ABOVE- 90(23.2mo)| BELOW- 104(88.03mo)	0.00885313	0.559822	overall_survival	CNA_UBR5_is_amp	MSigDBGO
FIRE1KBup_219	TCGA_BREAST_DIS_K10_DNA_MIz17_[ACG][AT]CTTTG[CGT][CGT]	bladder	0.000919985	ABOVE- 38(27.43mo)| BELOW- 25(NAmo)	0.0028766	0.198066	overall_survival	race_is_WHITE	FIRE1KBup
MSigDBGO_2805	GO_CONNECTIVE_TISSUE_DEVELOPMENT	bladder	0.00990652	ABOVE- 88(23.53mo)| BELOW- 74(88.03mo)	0.0110831	0.550229	overall_survival	race_is_WHITE	MSigDBGO
FIRE1KB3p_1179	TCGA_THYMOMA_DIS_K45_RNA_MIz13_[ACT]TTCA[AGT]GC[ACT]	bladder	0.0119158	ABOVE- 93(21.7mo)| BELOW- 74(60.13mo)	0.0130918	0.552456	overall_survival	age_groups_is_above_60	FIRE1KB3p
FIRE1KB3p_2089	TCGA_BREAST_DIS_K10_RNA_MIz16_[AGT]GC[AT]CAAT.	bladder	0.00732743	ABOVE- 33(18.23mo)| BELOW- 40(98.47mo)	0.00959656	0.392074	overall_survival	age_groups_is_above_60	FIRE1KB3p
FIRE1KB3p_2083	TCGA_CERVICAL_DIS_K45_RNA_MIz23_[AGT]GC[AG]CT[ACT][AT].	bladder	0.0123509	ABOVE- 40(33.47mo)| BELOW- 30(98.47mo)	0.0160364	0.364693	overall_survival	CNA_NKX3_1_is_deep_del	FIRE1KB3p
MSigDBGO_3755	GO_RESPONSE_TO_HYDROGEN_PEROXIDE	bladder	0.00801149	ABOVE- 37(18.23mo)| BELOW- 31(NAmo)	0.0113617	0.338817	overall_survival	sex_is_MALE	MSigDBGO
MSigDBGO_1183	GO_EMBRYO_DEVELOPMENT	bladder	0.0118282	ABOVE- 95(23.53mo)| BELOW- 90(NAmo)	0.0130805	0.558531	overall_survival	sex_is_MALE	MSigDBGO
MSigDBGO_4623	GO_CALCIUM_ION_BINDING	bladder	0.00384505	ABOVE- 92(22.17mo)| BELOW- 111(57.27mo)	0.00437732	0.563019	overall_survival	age_groups_is_above_60	MSigDBGO
TEISERp_418	TCGA_LIVER_DIS_K40_ORIG_RNA_MIz38_NBSNNNSVVSBNNBNN_((((........))))	bladder	0.0129182	ABOVE- 49(20.07mo)| BELOW- 49(32.47mo)	0.0147707	0.48989	overall_survival	SNV_PIK3CA_is_0	TEISERp
MSigDBGO_217	GO_MUSCLE_ORGAN_DEVELOPMENT	bladder	0.0189963	ABOVE- 32(24.47mo)| BELOW- 47(NAmo)	0.0229525	0.431039	overall_survival	CNA_UBR5_is_amp	MSigDBGO
FIRE1KB3p_263	TCGA_SARCOMA_DIS_K45_RNA_MIz31_.ACAGA.A.	bladder	0.00764755	ABOVE- 37(30.13mo)| BELOW- 31(98.47mo)	0.0106434	0.340218	overall_survival	CNA_NKX3_1_is_deep_del	FIRE1KB3p
FIRE1KB3p_5777	TCGA_KIDNEY_DIS_K45_RNA_MIz10_.TT[CG]CAAG.	bladder	0.00983203	ABOVE- 92(21.7mo)| BELOW- 74(60.13mo)	0.0109088	0.552909	overall_survival	age_groups_is_above_60	FIRE1KB3p
MSigDBGO_4031	GO_POSTSYNAPSE	bladder	0.0149515	ABOVE- 41(22.67mo)| BELOW- 36(NAmo)	0.0180858	0.420803	overall_survival	sex_is_MALE	MSigDBGO
FIRE1KB3p_4304	TCGA_BLADDER_DIS_K10_RNA_MIz18_.CTTCA[AGT]G[ACT]	bladder	0.0255091	ABOVE- 90(27.3mo)| BELOW- 61(60.13mo)	0.0277375	0.546313	overall_survival	CNA_UBR5_is_amp	FIRE1KB3p
MSigDBGO_5200	GO_STRUCTURAL_MOLECULE_ACTIVITY	bladder	0.0337861	ABOVE- 47(32.47mo)| BELOW- 38(106.1mo)	0.0385889	0.456841	overall_survival	coarse_pathologic_stage_is_stage_3	MSigDBGO
MSigDBGO_2776	GO_ENDODERM_FORMATION	bladder	0.0335924	ABOVE- 43(23.73mo)| BELOW- 53(NAmo)	0.0378528	0.485815	overall_survival	sex_is_MALE	MSigDBGO
FIRE1KB3p_1351	TCGA_BREAST_CON_LOG2R_bins25_RNA_MIz14_.AGCTT[AT]G.	bladder	0.00639845	ABOVE- 37(33.47mo)| BELOW- 30(98.47mo)	0.0090691	0.32657	overall_survival	CNA_NKX3_1_is_deep_del	FIRE1KB3p
MSigDBGO_1323	GO_NCRNA_PROCESSING	bladder	0.00208571	ABOVE- 36(NAmo)| BELOW- 31(21mo)	0.00337244	3.0596	overall_survival	CNA_CDKN2B_is_amp	MSigDBGO
FIRE1KB3p_2817	TCGA_ESOPHAGEAL_DIS_K10_RNA_MIz22_.ATC[GT]CT[ACG][ACT]	bladder	0.0267114	ABOVE- 59(23.53mo)| BELOW- 45(88.03mo)	0.0297847	0.502295	overall_survival	CNA_UBR5_is_amp	FIRE1KB3p
FIRE1KB3p_1157	TCGA_AML_DIS_K5_RNA_MIz20_[ACT]TGCA[ACT]CT[AT]	bladder	0.0194622	ABOVE- 58(20.07mo)| BELOW- 52(98.47mo)	0.0216313	0.511997	overall_survival	age_groups_is_above_60	FIRE1KB3p
FIRE1KB3p_741	TCGA_BREAST_DIS_K45_RNA_MIz25_.ACT[AG]CA[GT].	bladder	0.0134709	ABOVE- 39(33.5mo)| BELOW- 31(98.47mo)	0.0172677	0.368308	overall_survival	CNA_NKX3_1_is_deep_del	FIRE1KB3p
MSigDBGO_9777	GO_PROTEIN_CONTAINING_COMPLEX_BINDING	bladder	0.00717563	ABOVE- 132(33.47mo)| BELOW- 118(88.03mo)	0.00797971	0.571684	overall_survival	sex_is_MALE	MSigDBGO
FIRE1KB3p_4277	TCGA_PARAGANGLIOMA_DIS_K40_RNA_MIz15_.CTTA[ACT][AC]C[ACT]	bladder	0.00144265	ABOVE- 35(30.13mo)| BELOW- 29(98.47mo)	0.00270462	0.261625	overall_survival	CNA_NKX3_1_is_deep_del	FIRE1KB3p
MSigDBGO_740	GO_SKELETAL_SYSTEM_DEVELOPMENT	bladder	0.00644423	ABOVE- 106(23.53mo)| BELOW- 90(62.3mo)	0.00722892	0.562757	overall_survival	race_is_WHITE	MSigDBGO
FIRE1KB3p_2343	TCGA_PROSTATE_CON_LOG2R_bins25_RNA_MIz9_[AGT]T[AC]TAC[AG]C[ACT]	bladder	0.0147835	ABOVE- 75(19.77mo)| BELOW- 58(98.47mo)	0.0163719	0.535804	overall_survival	age_groups_is_above_60	FIRE1KB3p
FIRE1KB3p_5064	TCGA_UTERINE_ENDOMETRIAL_DIS_K45_RNA_MIz18_.TAC[AC][GT][ACG]G[ACT]	bladder	0.0105592	ABOVE- 38(33.47mo)| BELOW- 32(98.47mo)	0.0136784	0.370353	overall_survival	CNA_NKX3_1_is_deep_del	FIRE1KB3p
FIRE1KBup_183	TCGA_LUNG_AD_CON_LOG2R_bins10_DNA_MIz17_[ACG]AGA[GT]AAA[AGT]	bladder	0.0183805	ABOVE- 54(23.53mo)| BELOW- 60(88.03mo)	0.020562	0.518028	overall_survival	race_is_WHITE	FIRE1KBup
MSigDBGO_4887	GO_HORMONE_BINDING	bladder	0.0068406	ABOVE- 29(17.97mo)| BELOW- 39(NAmo)	0.00973288	0.346395	overall_survival	sex_is_MALE	MSigDBGO
FIRE1KB3p_5475	TCGA_OVARIAN_DIS_K10_RNA_MIz30_.T[CGT]AC[AG]C[AG][CGT]	bladder	0.0031969	ABOVE- 33(23.2mo)| BELOW- 32(98.47mo)	0.00479729	0.295395	overall_survival	CNA_NKX3_1_is_deep_del	FIRE1KB3p
FIRE1KBup_683	TCGA_GLIOMA_DIS_K45_DNA_MIz33_.[AGT][CG]TT[AC]CG[CG]	bladder	0.0129246	ABOVE- 34(NAmo)| BELOW- 42(23.73mo)	0.015826	2.38506	overall_survival	CNA_CDKN2B_is_amp	FIRE1KBup
MSigDBGO_3357	GO_REGULATION_OF_BINDING	bladder	0.0271132	ABOVE- 64(23.53mo)| BELOW- 55(88.03mo)	0.0298367	0.524437	overall_survival	sex_is_MALE	MSigDBGO
MSigDBGO_3960	GO_PLATELET_ALPHA_GRANULE	bladder	0.021408	ABOVE- 43(22.83mo)| BELOW- 30(NAmo)	0.0261629	0.400275	overall_survival	CNA_NKX3_1_is_del	MSigDBGO
MSigDB_4488	REACTOME_COLLAGEN_DEGRADATION	bladder	0.0397027	ABOVE- 58(27.83mo)| BELOW- 53(NAmo)	0.0433778	0.515731	overall_survival	CNA_NKX3_1_is_del	MSigDB
FIRE1KB3p_2822	TCGA_RECTAL_DIS_K5_RNA_MIz57_.AT[CT][AC]CA[CG][AGT]	bladder	0.00541095	ABOVE- 35(30.13mo)| BELOW- 32(98.47mo)	0.00767622	0.337627	overall_survival	CNA_NKX3_1_is_deep_del	FIRE1KB3p
MSigDBGO_2823	GO_MRNA_METABOLIC_PROCESS	bladder	0.00684341	ABOVE- 43(62.3mo)| BELOW- 30(21mo)	0.00891661	2.49156	overall_survival	CNA_CDKN2B_is_amp	MSigDBGO
FIRE1KB3p_4659	TCGA_SARCOMA_DIS_K45_RNA_MIz23_.GCT[AT][AT][GT]C[ACT]	bladder	0.0049181	ABOVE- 35(33.47mo)| BELOW- 30(98.47mo)	0.00759838	0.303255	overall_survival	CNA_NKX3_1_is_deep_del	FIRE1KB3p
MSigDB_978	REACTOME_MEIOTIC_RECOMBINATION	bladder	3.63319e-05	ABOVE- 19(NAmo)| BELOW- 42(23.2mo)	0.00087597	11.7585	overall_survival	sex_is_FEMALE	MSigDB
MSigDBGO_1330	GO_MITOTIC_SPINDLE_ASSEMBLY	bladder	0.00321148	ABOVE- 39(33.47mo)| BELOW- 22(94.27mo)	0.0187468	0.0889927	overall_survival	coarse_pathologic_stage_is_stage_2	MSigDBGO
FIRE1KB3p_5195	TCGA_GBM_DIS_K45_RNA_MIz22_.TAG[AGT][AG][GT]C[ACT]	bladder	0.0124846	ABOVE- 38(33.5mo)| BELOW- 29(98.47mo)	0.0164985	0.340215	overall_survival	CNA_NKX3_1_is_deep_del	FIRE1KB3p
MSigDBGO_7686	GO_CARDIOVASCULAR_SYSTEM_DEVELOPMENT	bladder	0.00467044	ABOVE- 33(23.2mo)| BELOW- 35(NAmo)	0.00673634	0.35428	overall_survival	CNA_CDKN2B_is_amp	MSigDBGO
FIRE1KB3p_5015	TCGA_LIVER_DIS_K40_RNA_MIz26_.TA[ACG][GT]C[GT]G.	bladder	0.0156578	ABOVE- 39(30.13mo)| BELOW- 32(98.47mo)	0.0193996	0.387454	overall_survival	CNA_NKX3_1_is_deep_del	FIRE1KB3p
KNOWNMOT_910	MBNL1.2_MBNL2_MBNL3_3p_[AGT]GCTTGC	bladder	0.0301901	ABOVE- 71(30.13mo)| BELOW- 64(88.03mo)	0.0330625	0.539953	overall_survival	CNA_UBR5_is_amp	KNOWNMOT
MSigDBGO_2851	GO_RESPIRATORY_SYSTEM_DEVELOPMENT	bladder	0.026987	ABOVE- 65(24.47mo)| BELOW- 46(88.03mo)	0.0300025	0.517042	overall_survival	race_is_WHITE	MSigDBGO
FIRE1KB3p_1061	TCGA_LUNG_SQ_DIS_K45_RNA_MIz25_.[ACT][GT]AGAC[CT][AGT]	bladder	0.012431	ABOVE- 38(33.47mo)| BELOW- 29(98.47mo)	0.01653	0.34202	overall_survival	CNA_NKX3_1_is_deep_del	FIRE1KB3p
FIRE1KB3p_4821	TCGA_KIDNEY_DIS_K10_RNA_MIz29_.GT[AT]CC[GT].[AT]	bladder	0.0131645	ABOVE- 37(33.47mo)| BELOW- 33(98.47mo)	0.016657	0.378898	overall_survival	CNA_NKX3_1_is_deep_del	FIRE1KB3p
MSigDBGO_3663	GO_G_PROTEIN_COUPLED_RECEPTOR_SIGNALING_PATHWAY_COUPLED_TO_CYCLIC_NUCLEOTIDE_SECOND_MESSENGER	bladder	0.000190867	ABOVE- 30(23.2mo)| BELOW- 33(62.3mo)	0.00049577	0.25194	overall_survival	CNA_CDKN2B_is_amp	MSigDBGO
MSigDBGO_3886	GO_POSITIVE_REGULATION_OF_OSSIFICATION	bladder	0.00266432	ABOVE- 33(19.77mo)| BELOW- 33(NAmo)	0.00432953	0.327965	overall_survival	age_groups_is_above_60	MSigDBGO
MSigDBGO_4031	GO_POSTSYNAPSE	bladder	0.00454053	ABOVE- 31(23.53mo)| BELOW- 33(NAmo)	0.00765094	0.285127	overall_survival	CNA_UBR5_is_amp	MSigDBGO
FIRE1KB3p_4834	TCGA_PROSTATE_DIS_K40_RNA_MIz32_.[GT][AT]TCA[CT]C[ACT]	bladder	0.0150863	ABOVE- 38(33.47mo)| BELOW- 33(98.47mo)	0.0187779	0.389325	overall_survival	CNA_NKX3_1_is_deep_del	FIRE1KB3p
FIRE1KB3p_1482	TCGA_HEAD_NECK_DIS_K40_RNA_MIz18_[AGT][AC]G[AT]GA[AGT]C[ACT]	bladder	0.00921354	ABOVE- 35(30.13mo)| BELOW- 34(62.3mo)	0.0119548	0.368819	overall_survival	CNA_NKX3_1_is_deep_del	FIRE1KB3p
MSigDBGO_1159	GO_AGING	bladder	0.00807404	ABOVE- 35(22.83mo)| BELOW- 29(NAmo)	0.0128024	0.287011	overall_survival	sex_is_MALE	MSigDBGO
MSigDBGO_4417	GO_SYNAPTIC_MEMBRANE	bladder	0.00348464	ABOVE- 113(27.3mo)| BELOW- 131(62.3mo)	0.00393064	0.574184	overall_survival	race_is_WHITE	MSigDBGO
FIRE1KB3p_3923	TCGA_KIDNEY_DIS_K45_RNA_MIz29_.C[GT][CT].TAG.	bladder	0.0158879	ABOVE- 39(33.47mo)| BELOW- 33(98.47mo)	0.0192887	0.397979	overall_survival	CNA_NKX3_1_is_deep_del	FIRE1KB3p
MSigDBGO_4340	GO_GOLGI_APPARATUS	bladder	0.0140568	ABOVE- 44(23.73mo)| BELOW- 27(NAmo)	0.0179123	0.390149	overall_survival	CNA_CDKN2B_is_amp	MSigDBGO
FIRE1KBup_1047	TCGA_MELANOMA_DIS_K40_DNA_MIz21_.CGCG[ACT]TC.	bladder	0.0181869	ABOVE- 43(23.2mo)| BELOW- 32(NAmo)	0.0216915	0.419478	overall_survival	CNA_CDKN2B_is_amp	FIRE1KBup
MSigDBGO_732	GO_REGULATION_OF_CELL_JUNCTION_ASSEMBLY	bladder	0.0205574	ABOVE- 47(22.83mo)| BELOW- 40(88.03mo)	0.0239827	0.470228	overall_survival	CNA_UBR5_is_amp	MSigDBGO
FIRE1KB3p_5611	TCGA_GBM_DIS_K45_RNA_MIz25_.TGCAC[GT][CGT].	bladder	0.0152883	ABOVE- 39(23.2mo)| BELOW- 32(98.47mo)	0.0190231	0.390801	overall_survival	CNA_NKX3_1_is_deep_del	FIRE1KB3p
FIRE1KB3p_2005	TCGA_GLIOMA_DIS_K45_RNA_MIz27_[AGT]G[AGT][AC]T[CT]AC[ACT]	bladder	0.00586314	ABOVE- 36(33.47mo)| BELOW- 29(98.47mo)	0.00878337	0.313032	overall_survival	CNA_NKX3_1_is_deep_del	FIRE1KB3p
FIRE1KB3p_4614	TCGA_OVARIAN_DIS_K45_RNA_MIz17_.GCC[AGT]T[ACT]A.	bladder	0.0177249	ABOVE- 40(30.13mo)| BELOW- 34(98.47mo)	0.0213453	0.413403	overall_survival	CNA_NKX3_1_is_deep_del	FIRE1KB3p
MSigDB_687	REACTOME_EXTRACELLULAR_MATRIX_ORGANIZATION	bladder	0.00350479	ABOVE- 34(23.2mo)| BELOW- 33(NAmo)	0.0052442	0.346065	overall_survival	CNA_CDKN2B_is_amp	MSigDB
MSigDBGO_4024	GO_INTRINSIC_COMPONENT_OF_PLASMA_MEMBRANE	bladder	0.0133801	ABOVE- 40(23.73mo)| BELOW- 36(NAmo)	0.0161747	0.426097	overall_survival	CNA_CDKN2B_is_amp	MSigDBGO
MSigDB_919	REACTOME_POST_TRANSLATIONAL_PROTEIN_MODIFICATION	bladder	0.00364426	ABOVE- 149(20.5mo)| BELOW- 107(57.27mo)	0.00410202	0.575994	overall_survival	age_groups_is_above_60	MSigDB
MSigDBGO_1687	GO_CHONDROCYTE_DIFFERENTIATION	bladder	0.0164783	ABOVE- 67(23.73mo)| BELOW- 84(42.33mo)	0.0182169	0.551192	overall_survival	sex_is_MALE	MSigDBGO
MSigDBGO_136	GO_NEGATIVE_REGULATION_OF_CELL_DEVELOPMENT	bladder	0.00769696	ABOVE- 42(23.53mo)| BELOW- 21(NAmo)	0.0131002	0.261166	overall_survival	race_is_WHITE	MSigDBGO
MSigDBGO_3619	GO_CYTOSKELETON_DEPENDENT_INTRACELLULAR_TRANSPORT	bladder	0.0441607	ABOVE- 44(24.63mo)| BELOW- 40(NAmo)	0.0498866	0.461676	overall_survival	CNA_UBR5_is_amp	MSigDBGO
MSigDBGO_11	GO_POTASSIUM_ION_TRANSPORT	bladder	0.0326746	ABOVE- 44(23.53mo)| BELOW- 95(NAmo)	0.035503	0.544292	overall_survival	sex_is_MALE	MSigDBGO
FIRE1KB3p_4924	TCGA_GBM_DIS_K10_RNA_MIz24_.GTT[ACT]C[GT]G.	bladder	0.0119512	ABOVE- 37(30.13mo)| BELOW- 35(98.47mo)	0.0148174	0.399668	overall_survival	CNA_NKX3_1_is_deep_del	FIRE1KB3p
MSigDBMOT_651	TGCCTTA_MIR124A	bladder	0.00837245	ABOVE- 38(33.47mo)| BELOW- 29(98.47mo)	0.0113966	0.347308	overall_survival	CNA_NKX3_1_is_deep_del	MSigDBMOT
MSigDBGO_1688	GO_REGULATION_OF_CELLULAR_LOCALIZATION	bladder	0.0146378	ABOVE- 96(22.17mo)| BELOW- 65(98.47mo)	0.0160564	0.556059	overall_survival	age_groups_is_above_60	MSigDBGO
MSigDBGO_9102	GO_INTRINSIC_COMPONENT_OF_POSTSYNAPTIC_SPECIALIZATION_MEMBRANE	bladder	0.00697256	ABOVE- 67(23mo)| BELOW- 114(62.3mo)	0.00784675	0.562797	overall_survival	age_groups_is_above_60	MSigDBGO
FIRE1KB3p_3057	TCGA_MELANOMA_DIS_K40_RNA_MIz14_[AT]TC[AT]TGC[CT][ACT]	bladder	0.00832691	ABOVE- 107(21.7mo)| BELOW- 86(98.47mo)	0.00917	0.565979	overall_survival	age_groups_is_above_60	FIRE1KB3p
MSigDBGO_4566	GO_METAL_ION_TRANSMEMBRANE_TRANSPORTER_ACTIVITY	bladder	0.00579429	ABOVE- 57(16.2mo)| BELOW- 58(24.47mo)	0.00680536	0.523714	overall_survival	coarse_pathologic_stage_is_stage_4	MSigDBGO
MSigDBGO_2340	GO_TRANSFORMING_GROWTH_FACTOR_BETA_RECEPTOR_SIGNALING_PATHWAY	bladder	0.0236251	ABOVE- 50(23.2mo)| BELOW- 50(NAmo)	0.0262579	0.501507	overall_survival	CNA_UBR5_is_amp	MSigDBGO
FIRE1KB3p_2650	TCGA_COLON_DIS_K40_RNA_MIz11_.ATAT[CG]AC.	bladder	0.013994	ABOVE- 28(33.47mo)| BELOW- 35(NAmo)	0.0220091	0.26515	overall_survival	coarse_pathologic_stage_is_stage_2	FIRE1KB3p
MSigDBGO_2690	GO_REGULATION_OF_ANATOMICAL_STRUCTURE_MORPHOGENESIS	bladder	0.00168614	ABOVE- 34(22.83mo)| BELOW- 30(NAmo)	0.00314673	0.294211	overall_survival	CNA_CDKN2B_is_amp	MSigDBGO
FIRE1KB3p_2901	TCGA_THYMOMA_DIS_K45_RNA_MIz24_[AT]G[AG]TA[ACG]G[AC].	bladder	0.00360118	ABOVE- 34(33.47mo)| BELOW- 30(98.47mo)	0.00547415	0.294461	overall_survival	CNA_NKX3_1_is_deep_del	FIRE1KB3p
MSigDB_4809	REACTOME_DISEASES_OF_GLYCOSYLATION	bladder	0.0206964	ABOVE- 64(22.17mo)| BELOW- 49(44.93mo)	0.0231798	0.521657	overall_survival	age_groups_is_above_60	MSigDB
FIRE1KB3p_947	TCGA_CERVICAL_DIS_K45_RNA_MIz16_[ACT]CT[CT][AC][CT]GT[AGT]	bladder	0.0110268	ABOVE- 39(30.13mo)| BELOW- 29(98.47mo)	0.0145313	0.36227	overall_survival	CNA_NKX3_1_is_deep_del	FIRE1KB3p
FIRE1KB3p_4963	TCGA_GLIOMA_DIS_K45_RNA_MIz13_.[GT]TGCCTT.	bladder	0.0194618	ABOVE- 40(33.47mo)| BELOW- 30(98.47mo)	0.0238661	0.384641	overall_survival	CNA_NKX3_1_is_deep_del	FIRE1KB3p
MSigDBGO_2923	GO_CELL_PROJECTION_ORGANIZATION	bladder	0.0434623	ABOVE- 55(27.43mo)| BELOW- 39(98.47mo)	0.0479194	0.488927	overall_survival	coarse_pathologic_stage_is_stage_3	MSigDBGO
FIRE1KB3p_509	TCGA_LIVER_DIS_K40_RNA_MIz17_.[ACG]C[GT]CATT.	bladder	0.00878985	ABOVE- 121(24.47mo)| BELOW- 91(88.03mo)	0.00965773	0.570754	overall_survival	age_groups_is_above_60	FIRE1KB3p
MSigDBGO_4654	GO_CATION_TRANSMEMBRANE_TRANSPORTER_ACTIVITY	bladder	0.00167224	ABOVE- 26(17mo)| BELOW- 39(NAmo)	0.00277981	0.320052	overall_survival	CNA_CDKN2B_is_amp	MSigDBGO
MSigDBGO_7026	GO_NERVOUS_SYSTEM_PROCESS	bladder	0.00541167	ABOVE- 66(18.23mo)| BELOW- 65(23.97mo)	0.00620794	0.539962	overall_survival	coarse_pathologic_stage_is_stage_4	MSigDBGO
FIRE1KBup_999	TCGA_HEAD_NECK_DIS_K5_DNA_MIz50_.CG[ACT]CCGC.	bladder	0.0153953	ABOVE- 40(34.53mo)| BELOW- 34(98.47mo)	0.0184148	0.417704	overall_survival	CNA_NKX3_1_is_deep_del	FIRE1KBup
MSigDBGO_120	GO_EPITHELIUM_DEVELOPMENT	bladder	0.0188377	ABOVE- 72(22.83mo)| BELOW- 74(88.03mo)	0.0207026	0.550044	overall_survival	sex_is_MALE	MSigDBGO
FIRE1KB3p_4034	TCGA_GBM_DIS_K45_RNA_MIz21_.CTAA[CGT]C..	bladder	0.0106219	ABOVE- 36(33.47mo)| BELOW- 31(98.47mo)	0.0141741	0.353062	overall_survival	CNA_NKX3_1_is_deep_del	FIRE1KB3p
MSigDBMOT_789	SCGGAAGY_ELK1_02	bladder	0.0111932	ABOVE- 42(62.3mo)| BELOW- 34(23.2mo)	0.0136935	2.32764	overall_survival	CNA_CDKN2B_is_amp	MSigDBMOT
MSigDBGO_1238	GO_STRIATED_MUSCLE_CONTRACTION	bladder	0.000368163	ABOVE- 35(23.73mo)| BELOW- 27(NAmo)	0.000978977	0.233835	overall_survival	race_is_WHITE	MSigDBGO
FIRE1KB3p_1231	TCGA_LUNG_AD_CON_LOG2R_bins10_RNA_MIz24_.AG[ACT][AGT]AGC.	bladder	0.0131756	ABOVE- 36(30.13mo)| BELOW- 34(98.47mo)	0.0164661	0.38764	overall_survival	CNA_NKX3_1_is_deep_del	FIRE1KB3p
FIRE1KB3p_5244	TCGA_LUNG_AD_DIS_K45_RNA_MIz25_.T[AGT]CA[AT]GC[ACT]	bladder	0.00643207	ABOVE- 121(21.7mo)| BELOW- 94(67.33mo)	0.00710215	0.572015	overall_survival	age_groups_is_above_60	FIRE1KB3p
FIRE1KB3p_2260	TCGA_KIDNEY_DIS_K45_RNA_MIz16_[AGT][GT][CT]AAGAC.	bladder	0.0355466	ABOVE- 32(30.13mo)| BELOW- 34(NAmo)	0.0447023	0.341594	overall_survival	coarse_pathologic_stage_is_stage_2	FIRE1KB3p
FIRE1KB3p_1455	TCGA_KIDNEY_DIS_K45_RNA_MIz22_[AGT]AC[ACT].GTG[ACT]	bladder	0.0181812	ABOVE- 38(33.47mo)| BELOW- 33(98.47mo)	0.0222201	0.39729	overall_survival	CNA_NKX3_1_is_deep_del	FIRE1KB3p
MSigDBGO_1891	GO_BLOOD_VESSEL_MORPHOGENESIS	bladder	0.0027374	ABOVE- 32(22.83mo)| BELOW- 33(NAmo)	0.00436661	0.324695	overall_survival	CNA_CDKN2B_is_amp	MSigDBGO
MSigDBGO_4186	GO_VACUOLAR_LUMEN	bladder	0.0196099	ABOVE- 57(18.23mo)| BELOW- 56(88.03mo)	0.0217954	0.523392	overall_survival	sex_is_MALE	MSigDBGO
FIRE1KB3p_76	TCGA_COLON_DIS_K5_RNA_MIz24_.A[ACT][AGT][CT]TCG[CGT]	bladder	0.024403	ABOVE- 54(23.2mo)| BELOW- 38(NAmo)	0.027553	0.486523	overall_survival	sex_is_FEMALE	FIRE1KB3p
FIRE1KB3p_4041	TCGA_SARCOMA_DIS_K45_RNA_MIz21_.[CT]A[ACT]GTCT.	bladder	0.00768762	ABOVE- 131(21.7mo)| BELOW- 90(98.47mo)	0.00842786	0.573339	overall_survival	age_groups_is_above_60	FIRE1KB3p
MSigDBGO_3367	GO_MUSCLE_CELL_DIFFERENTIATION	bladder	0.0433243	ABOVE- 49(33.6mo)| BELOW- 59(NAmo)	0.0474767	0.517199	overall_survival	sex_is_MALE	MSigDBGO
FIRE1KBup_183	TCGA_LUNG_AD_CON_LOG2R_bins10_DNA_MIz17_[ACG]AGA[GT]AAA[AGT]	bladder	0.0180938	ABOVE- 45(19.3mo)| BELOW- 59(88.03mo)	0.0203614	0.51111	overall_survival	age_groups_is_above_60	FIRE1KBup
MSigDBGO_2915	GO_TUBE_MORPHOGENESIS	bladder	0.0030921	ABOVE- 31(23.2mo)| BELOW- 34(NAmo)	0.004899	0.326733	overall_survival	CNA_CDKN2B_is_amp	MSigDBGO
FIRE1KB3p_1215	TCGA_STOMACH_DIS_K45_RNA_MIz37_.AG[AC]GAA[ACT].	bladder	0.0165763	ABOVE- 37(33.47mo)| BELOW- 33(98.47mo)	0.0203835	0.390014	overall_survival	CNA_NKX3_1_is_deep_del	FIRE1KB3p
MSigDBGO_9932	GO_POSTSYNAPTIC_NEUROTRANSMITTER_RECEPTOR_ACTIVITY	bladder	0.00650987	ABOVE- 69(18.23mo)| BELOW- 126(42.33mo)	0.00725145	0.568563	overall_survival	race_is_WHITE	MSigDBGO
FIRE1KB3p_5475	TCGA_OVARIAN_DIS_K10_RNA_MIz30_.T[CGT]AC[AG]C[AG][CGT]	bladder	0.018954	ABOVE- 45(23.2mo)| BELOW- 38(NAmo)	0.0220087	0.462461	overall_survival	sex_is_FEMALE	FIRE1KB3p
FIRE1KB3p_4328	TCGA_THYMOMA_DIS_K45_RNA_MIz15_.CTTT[GT]GG[ACT]	bladder	0.0033212	ABOVE- 33(33.47mo)| BELOW- 30(98.47mo)	0.00548713	0.280956	overall_survival	CNA_NKX3_1_is_deep_del	FIRE1KB3p
MSigDBGO_2029	GO_HEART_DEVELOPMENT	bladder	0.0244479	ABOVE- 50(23.2mo)| BELOW- 59(NAmo)	0.0270165	0.51913	overall_survival	CNA_UBR5_is_amp	MSigDBGO
MSigDBMOT_807	CACGTG_MYC_Q2	bladder	0.0130362	ABOVE- 85(23mo)| BELOW- 85(67.33mo)	0.014237	0.561806	overall_survival	CNA_CDKN2B_is_del	MSigDBMOT
MSigDBGO_8751	GO_MITOCHONDRIAL_RESPIRATORY_CHAIN_COMPLEX_I	bladder	0.0263831	ABOVE- 37(NAmo)| BELOW- 25(94.27mo)	0.0397454	4.08332	overall_survival	coarse_pathologic_stage_is_stage_2	MSigDBGO
MSigDB_4821	REACTOME_TRANSPORT_OF_SMALL_MOLECULES	bladder	0.00455649	ABOVE- 29(15.33mo)| BELOW- 35(NAmo)	0.00732496	0.307611	overall_survival	sex_is_MALE	MSigDB
MSigDBGO_476	GO_POSITIVE_REGULATION_OF_NEURON_DIFFERENTIATION	bladder	0.00307948	ABOVE- 44(27.43mo)| BELOW- 16(NAmo)	0.0184606	0.0897221	overall_survival	race_is_WHITE	MSigDBGO
MSigDBGO_1805	GO_REGULATION_OF_CELL_CYCLE_G1_S_PHASE_TRANSITION	bladder	0.0221267	ABOVE- 54(20.5mo)| BELOW- 39(35.9mo)	0.0250728	0.489905	overall_survival	race_is_WHITE	MSigDBGO
MSigDBGO_2160	GO_NEURON_MIGRATION	bladder	0.0171712	ABOVE- 43(27.3mo)| BELOW- 30(60.13mo)	0.0207248	0.414552	overall_survival	race_is_WHITE	MSigDBGO
MSigDBMOT_594	TAGCTTT_MIR9	bladder	0.0183235	ABOVE- 34(31.63mo)| BELOW- 28(NAmo)	0.0291265	0.24876	overall_survival	coarse_pathologic_stage_is_stage_2	MSigDBMOT
MSigDBGO_1408	GO_MUSCLE_STRUCTURE_DEVELOPMENT	bladder	0.0369881	ABOVE- 42(27.43mo)| BELOW- 55(NAmo)	0.0408011	0.498992	overall_survival	CNA_NKX3_1_is_del	MSigDBGO
MSigDBGO_3196	GO_REGULATION_OF_MUSCLE_SYSTEM_PROCESS	bladder	0.0284165	ABOVE- 46(27.83mo)| BELOW- 40(NAmo)	0.0321745	0.473264	overall_survival	race_is_WHITE	MSigDBGO
MSigDBONC_4	E2F1_UP.V1_UP	bladder	0.00621492	ABOVE- 33(33.5mo)| BELOW- 28(94.27mo)	0.0125634	0.198846	overall_survival	coarse_pathologic_stage_is_stage_2	MSigDBONC
MSigDBGO_4168	GO_POSTSYNAPTIC_MEMBRANE	bladder	0.00283455	ABOVE- 96(22.17mo)| BELOW- 135(44.93mo)	0.00319724	0.575845	overall_survival	age_groups_is_above_60	MSigDBGO
FIRE1KB3p_3642	TCGA_LUNG_SQ_DIS_K45_RNA_MIz24_.C[CT][AG]ATC[AGT].	bladder	0.00904499	ABOVE- 113(22.17mo)| BELOW- 88(88.03mo)	0.00990058	0.570574	overall_survival	age_groups_is_above_60	FIRE1KB3p
TEISERp_239	TCGA_BREAST_DIS_K10_KMERSTEMISEQ14_RNA_MIz19_CUUUNNNUNNNNRRRG_((((........))))	bladder	0.0196559	ABOVE- 39(33.47mo)| BELOW- 33(98.47mo)	0.0233138	0.408676	overall_survival	CNA_NKX3_1_is_deep_del	TEISERp
MSigDBGO_1890	GO_RNA_SPLICING_VIA_TRANSESTERIFICATION_REACTIONS	bladder	0.0161106	ABOVE- 37(44.93mo)| BELOW- 47(18.13mo)	0.0188966	2.13814	overall_survival	sex_is_FEMALE	MSigDBGO
FIRE1KB3p_66	TCGA_CERVICAL_DIS_K45_RNA_MIz14_.AA[CGT]CTC[GT].	bladder	0.0278414	ABOVE- 89(27.3mo)| BELOW- 68(NAmo)	0.0302809	0.557909	overall_survival	CNA_UBR5_is_amp	FIRE1KB3p
FIRE1KB3p_3286	TCGA_BREAST_CON_LOG2R_bins10_RNA_MIz22_.C[ACT]CAAT[CG].	bladder	0.034274	ABOVE- 59(23.53mo)| BELOW- 57(88.03mo)	0.0372541	0.528917	overall_survival	CNA_UBR5_is_amp	FIRE1KB3p
MSigDBGO_1014	GO_REGULATION_OF_VESICLE_MEDIATED_TRANSPORT	bladder	0.0202246	ABOVE- 38(22.83mo)| BELOW- 39(88.03mo)	0.0238294	0.439748	overall_survival	CNA_UBR5_is_amp	MSigDBGO
FIRE1KB3p_2959	TCGA_OVARIAN_DIS_K45_RNA_MIz11_[AT]G[CT]CT[CT]G[AT].	bladder	0.00664331	ABOVE- 133(24.47mo)| BELOW- 97(67.33mo)	0.00734797	0.576531	overall_survival	age_groups_is_above_60	FIRE1KB3p
FIRE1KB3p_1307	TCGA_THYMOMA_DIS_K45_RNA_MIz11_.AGC[CG]AT[AT].	bladder	0.00976752	ABOVE- 37(33.47mo)| BELOW- 28(98.47mo)	0.0134626	0.334377	overall_survival	CNA_NKX3_1_is_deep_del	FIRE1KB3p
FIRE1KB3p_706	TCGA_HEAD_NECK_DIS_K40_RNA_MIz29_[ACT]ACT[AT]C[AGT][CG][ACT]	bladder	0.0072451	ABOVE- 37(33.47mo)| BELOW- 27(98.47mo)	0.0102509	0.315219	overall_survival	CNA_NKX3_1_is_deep_del	FIRE1KB3p
MSigDBGO_620	GO_REGULATION_OF_MUSCLE_CONTRACTION	bladder	0.0214249	ABOVE- 46(27.43mo)| BELOW- 42(NAmo)	0.0245701	0.480207	overall_survival	race_is_WHITE	MSigDBGO
FIRE1KB3p_2667	TCGA_BREAST_DIS_K45_RNA_MIz25_[AT][AT]GG[AT][AG]CT.	bladder	0.0198092	ABOVE- 40(33.47mo)| BELOW- 34(98.47mo)	0.023253	0.424065	overall_survival	CNA_NKX3_1_is_deep_del	FIRE1KB3p
FIRE1KB3p_154	TCGA_HEAD_NECK_DIS_K40_RNA_MIz14_.AAT[ACG]G[CT]G.	bladder	0.0101392	ABOVE- 35(33.5mo)| BELOW- 30(98.47mo)	0.014014	0.335501	overall_survival	CNA_NKX3_1_is_deep_del	FIRE1KB3p
FIRE1KB3p_3313	TCGA_SARCOMA_DIS_K45_RNA_MIz22_.C[AG]A[CT][AG]C[ACG].	bladder	0.0170608	ABOVE- 77(22.83mo)| BELOW- 77(60.13mo)	0.0188075	0.557201	overall_survival	CNA_UBR5_is_amp	FIRE1KB3p
MSigDBGO_4323	GO_CELL_PROJECTION_PART	bladder	0.0318983	ABOVE- 53(27.3mo)| BELOW- 41(60.13mo)	0.0354475	0.493924	overall_survival	sex_is_MALE	MSigDBGO
MSigDBGO_1183	GO_EMBRYO_DEVELOPMENT	bladder	0.0072107	ABOVE- 95(19.23mo)| BELOW- 84(42.33mo)	0.0080435	0.566291	overall_survival	age_groups_is_above_60	MSigDBGO
MSigDB_820	REACTOME_TRNA_AMINOACYLATION	bladder	0.000471995	ABOVE- 30(19.67mo)| BELOW- 32(67.33mo)	0.0010786	0.260389	overall_survival	sex_is_MALE	MSigDB
FIRE1KB3p_4970	TCGA_SARCOMA_DIS_K45_RNA_MIz21_.GTTG[GT][AG]A.	bladder	0.011834	ABOVE- 37(33.47mo)| BELOW- 29(98.47mo)	0.0153096	0.352122	overall_survival	CNA_NKX3_1_is_deep_del	FIRE1KB3p
FIRE1KB3p_5072	TCGA_HEAD_NECK_DIS_K40_RNA_MIz9_.TACATC[AG].	bladder	0.0170373	ABOVE- 61(18.23mo)| BELOW- 57(35.9mo)	0.0186663	0.532353	overall_survival	age_groups_is_above_60	FIRE1KB3p
FIRE1KBup_505	TCGA_PROSTATE_CON_LOG2R_bins25_DNA_MIz16_.AGAGA[AG]A[AGT]	bladder	0.036215	ABOVE- 45(24.47mo)| BELOW- 64(88.03mo)	0.0395079	0.521619	overall_survival	sex_is_MALE	FIRE1KBup
FIRE1KBup_505	TCGA_LUNG_SQ_CON_LOG2R_bins10_DNA_MIz19_.AGAGA[AG]A[AGT]	bladder	0.036215	ABOVE- 45(24.47mo)| BELOW- 64(88.03mo)	0.0395079	0.521619	overall_survival	sex_is_MALE	FIRE1KBup
MSigDBONC_4	E2F1_UP.V1_UP	bladder	0.045316	ABOVE- 61(26.5mo)| BELOW- 41(94.27mo)	0.0493511	0.51108	overall_survival	CNA_NKX3_1_is_del	MSigDBONC
FIRE1KBup_1333	TCGA_STOMACH_DIS_K45_DNA_MIz35_G[CT]A.GCGC.	bladder	0.0143556	ABOVE- 39(62.3mo)| BELOW- 37(23.2mo)	0.0171933	2.28754	overall_survival	CNA_CDKN2B_is_amp	FIRE1KBup
FIRE1KBup_219	TCGA_BREAST_DIS_K10_DNA_MIz17_[ACG][AT]CTTTG[CGT][CGT]	bladder	0.00196147	ABOVE- 35(27.43mo)| BELOW- 27(NAmo)	0.003952	0.265558	overall_survival	age_groups_is_above_60	FIRE1KBup
FIRE1KB3p_3382	TCGA_LUNG_AD_DIS_K45_RNA_MIz28_.CAGTG.T.	bladder	0.0225797	ABOVE- 41(33.47mo)| BELOW- 33(98.47mo)	0.0265013	0.426113	overall_survival	CNA_NKX3_1_is_deep_del	FIRE1KB3p
FIRE1KB3p_309	TCGA_PARAGANGLIOMA_DIS_K40_RNA_MIz11_.[AC]CAAATC.	bladder	0.0154565	ABOVE- 64(20.07mo)| BELOW- 63(98.47mo)	0.0170522	0.540991	overall_survival	age_groups_is_above_60	FIRE1KB3p
MSigDBGO_4245	GO_SPLICEOSOMAL_COMPLEX	bladder	0.00782369	ABOVE- 33(NAmo)| BELOW- 36(23.2mo)	0.0102072	2.57306	overall_survival	sex_is_FEMALE	MSigDBGO
MSigDBGO_4087	GO_ENDOPLASMIC_RETICULUM_PART	bladder	0.00922957	ABOVE- 110(18.23mo)| BELOW- 78(44.93mo)	0.0101777	0.570002	overall_survival	age_groups_is_above_60	MSigDBGO
FIRE1KB3p_638	TCGA_KIDNEY_DIS_K45_RNA_MIz10_[ACT][AC]A[AC]GGGA[AGT]	bladder	0.0327956	ABOVE- 67(30.13mo)| BELOW- 56(NAmo)	0.0356797	0.538057	overall_survival	CNA_UBR5_is_amp	FIRE1KB3p
FIRE1KB3p_3402	TCGA_CERVICAL_DIS_K45_RNA_MIz13_.CATA[ACT]GC.	bladder	0.0271923	ABOVE- 43(24.47mo)| BELOW- 38(60.13mo)	0.0310099	0.461178	overall_survival	CNA_UBR5_is_amp	FIRE1KB3p
KNOWNMOT_941	MEOX2.2_5p_[AGT][CG]T[AC]ATTA[AT][ACGT]	bladder	0.0295753	ABOVE- 45(23.73mo)| BELOW- 37(NAmo)	0.0336516	0.464925	overall_survival	race_is_WHITE	KNOWNMOT
MSigDBGO_3267	GO_REGULATION_OF_ION_TRANSPORT	bladder	0.00593089	ABOVE- 110(23.73mo)| BELOW- 136(62.3mo)	0.00657477	0.580401	overall_survival	sex_is_MALE	MSigDBGO
MSigDBGO_309	GO_REGULATION_OF_CARTILAGE_DEVELOPMENT	bladder	0.0103819	ABOVE- 31(19.17mo)| BELOW- 42(44.93mo)	0.0128818	0.422579	overall_survival	CNA_UBR5_is_amp	MSigDBGO
MSigDB_751	REACTOME_PROCESSING_OF_CAPPED_INTRON_CONTAINING_PRE_MRNA	bladder	0.00835479	ABOVE- 56(24.63mo)| BELOW- 65(18.23mo)	0.00941736	1.86252	overall_survival	coarse_pathologic_stage_is_stage_4	MSigDB
FIRE1KB3p_4082	TCGA_GLIOMA_DIS_K45_RNA_MIz23_.CT[ACG]TA[ACT]C.	bladder	0.0080637	ABOVE- 37(33.47mo)| BELOW- 26(98.47mo)	0.0118381	0.305318	overall_survival	CNA_NKX3_1_is_deep_del	FIRE1KB3p
MSigDBGO_1388	GO_IN_UTERO_EMBRYONIC_DEVELOPMENT	bladder	0.0182102	ABOVE- 61(19.77mo)| BELOW- 50(98.47mo)	0.0206599	0.526201	overall_survival	age_groups_is_above_60	MSigDBGO
MSigDBGO_4353	GO_PIGMENT_GRANULE	bladder	0.0128318	ABOVE- 28(22.17mo)| BELOW- 37(88.03mo)	0.0171944	0.345785	overall_survival	sex_is_MALE	MSigDBGO
MSigDBONC_168	JAK2_DN.V1_DN	bladder	0.0122203	ABOVE- 39(88.03mo)| BELOW- 25(22.17mo)	0.0171311	3.04833	overall_survival	sex_is_MALE	MSigDBONC
MSigDBGO_1896	GO_CENTRAL_NERVOUS_SYSTEM_NEURON_DIFFERENTIATION	bladder	0.0086658	ABOVE- 31(19.23mo)| BELOW- 34(NAmo)	0.0121233	0.345989	overall_survival	CNA_UBR5_is_amp	MSigDBGO
FIRE1KB3p_2982	TCGA_CERVICAL_DIS_K45_RNA_MIz17_[AT]G[GT]TGC[GT][AT].	bladder	0.0129989	ABOVE- 35(33.47mo)| BELOW- 32(98.47mo)	0.0165479	0.371856	overall_survival	CNA_NKX3_1_is_deep_del	FIRE1KB3p
MSigDBGO_3083	GO_REGULATION_OF_CELLULAR_COMPONENT_MOVEMENT	bladder	0.00504289	ABOVE- 35(23.2mo)| BELOW- 29(NAmo)	0.00765585	0.32817	overall_survival	CNA_CDKN2B_is_amp	MSigDBGO
MSigDB_917	REACTOME_DNA_REPAIR	bladder	0.0184556	ABOVE- 44(NAmo)| BELOW- 36(23.2mo)	0.0212239	2.17731	overall_survival	sex_is_FEMALE	MSigDB
MSigDBGO_3835	GO_REGULATION_OF_CELL_MORPHOGENESIS	bladder	0.0178543	ABOVE- 76(22.17mo)| BELOW- 66(98.47mo)	0.0195807	0.553765	overall_survival	age_groups_is_above_60	MSigDBGO
MSigDBGO_2776	GO_ENDODERM_FORMATION	bladder	0.0251892	ABOVE- 47(27.43mo)| BELOW- 46(NAmo)	0.0285166	0.495867	overall_survival	age_groups_is_above_60	MSigDBGO
FIRE1KB3p_4481	TCGA_THYMOMA_DIS_K45_RNA_MIz18_.GA[GT][AT]CA[AC][ACT]	bladder	0.00928097	ABOVE- 108(22.17mo)| BELOW- 82(67.33mo)	0.0101941	0.571876	overall_survival	age_groups_is_above_60	FIRE1KB3p
MSigDBGO_198	GO_GLAND_MORPHOGENESIS	bladder	0.0113328	ABOVE- 33(19.17mo)| BELOW- 34(NAmo)	0.0145486	0.374017	overall_survival	CNA_UBR5_is_amp	MSigDBGO
FIRE1KB3p_4597	TCGA_COLON_DIS_K40_RNA_MIz17_.GCAG[AT][ACG]T[ACT]	bladder	0.0184094	ABOVE- 35(33.5mo)| BELOW- 32(98.47mo)	0.0229473	0.374109	overall_survival	CNA_NKX3_1_is_deep_del	FIRE1KB3p
FIRE1KB3p_2895	TCGA_PROSTATE_DIS_K40_RNA_MIz14_.[AT]GAGCA[AGT][CT]	bladder	0.00796283	ABOVE- 119(24.47mo)| BELOW- 94(88.03mo)	0.00873514	0.576808	overall_survival	age_groups_is_above_60	FIRE1KB3p
FIRE1KB3p_2614	TCGA_BLADDER_DIS_K45_RNA_MIz15_.[AT]AGT[AGT]CC[AT]	bladder	0.0134222	ABOVE- 36(30.13mo)| BELOW- 30(98.47mo)	0.0173283	0.363773	overall_survival	CNA_NKX3_1_is_deep_del	FIRE1KB3p
FIRE1KB3p_3951	TCGA_COLON_DIS_K40_RNA_MIz13_[CGT][GT]CAC.GT.	bladder	0.000173543	ABOVE- 30(30.13mo)| BELOW- 30(98.47mo)	0.000647275	0.199857	overall_survival	CNA_NKX3_1_is_deep_del	FIRE1KB3p
FIRE1KB3p_1230	TCGA_PANCREATIC_DIS_K45_RNA_MIz26_.AGA[CGT]TTC.	bladder	0.00991966	ABOVE- 36(33.47mo)| BELOW- 29(98.47mo)	0.0132426	0.350184	overall_survival	CNA_NKX3_1_is_deep_del	FIRE1KB3p
MSigDBGO_3347	GO_CHROMATIN_SILENCING_AT_RDNA	bladder	0.0170758	ABOVE- 23(NAmo)| BELOW- 42(23.97mo)	0.022663	2.85161	overall_survival	race_is_WHITE	MSigDBGO
MSigDBGO_165	GO_AMINO_ACID_ACTIVATION	bladder	0.0165686	ABOVE- 40(19.67mo)| BELOW- 32(67.33mo)	0.0198836	0.419481	overall_survival	CNA_CDKN2B_is_del	MSigDBGO
FIRE1KB3p_615	TCGA_SARCOMA_DIS_K45_RNA_MIz10_[ACT]AACA[GT]C[AG][ACT]	bladder	0.0188412	ABOVE- 71(21.7mo)| BELOW- 60(98.47mo)	0.0206271	0.547251	overall_survival	age_groups_is_above_60	FIRE1KB3p
FIRE1KB3p_5638	TCGA_STOMACH_DIS_K45_RNA_MIz13_.TGCT[AT]TG.	bladder	0.0102123	ABOVE- 35(33.47mo)| BELOW- 29(98.47mo)	0.0140873	0.335421	overall_survival	CNA_NKX3_1_is_deep_del	FIRE1KB3p
MSigDBGO_995	GO_REGULATION_OF_MEMBRANE_POTENTIAL	bladder	0.010264	ABOVE- 74(19.3mo)| BELOW- 97(62.3mo)	0.011295	0.567676	overall_survival	age_groups_is_above_60	MSigDBGO
MSigDB_4876	REACTOME_SIRT1_NEGATIVELY_REGULATES_RRNA_EXPRESSION	bladder	0.00108625	ABOVE- 15(106.1mo)| BELOW- 44(23.2mo)	0.00518311	7.93129	overall_survival	sex_is_FEMALE	MSigDB
FIRE1KB3p_2055	TCGA_KIDNEY_DIS_K45_RNA_MIz10_.AGTG[AT]TC[ACT]	bladder	0.0160138	ABOVE- 91(21.7mo)| BELOW- 68(60.13mo)	0.0173334	0.563501	overall_survival	age_groups_is_above_60	FIRE1KB3p
MSigDBGO_1670	GO_RESPONSE_TO_HORMONE	bladder	1.97608e-05	ABOVE- 27(16.5mo)| BELOW- 32(88.03mo)	0.000265672	0.129474	overall_survival	CNA_UBR5_is_amp	MSigDBGO
MSigDBGO_1408	GO_MUSCLE_STRUCTURE_DEVELOPMENT	bladder	0.030758	ABOVE- 59(28.8mo)| BELOW- 87(NAmo)	0.0331659	0.557378	overall_survival	sex_is_MALE	MSigDBGO
FIRE1KB3p_4858	TCGA_OVARIAN_DIS_K45_RNA_MIz13_.GT[CG][AT]GGT.	bladder	0.0152506	ABOVE- 110(22.17mo)| BELOW- 72(88.03mo)	0.0165509	0.571356	overall_survival	age_groups_is_above_60	FIRE1KB3p
FIRE1KB3p_64	TCGA_BREAST_DIS_K45_RNA_MIz14_.AA[CG]TCAG.	bladder	0.00766823	ABOVE- 30(31.63mo)| BELOW- 30(NAmo)	0.0153486	0.215338	overall_survival	coarse_pathologic_stage_is_stage_2	FIRE1KB3p
MSigDBGO_1817	GO_RESPONSE_TO_ORGANIC_CYCLIC_COMPOUND	bladder	0.00104093	ABOVE- 34(15.33mo)| BELOW- 27(88.03mo)	0.00227255	0.259843	overall_survival	CNA_UBR5_is_amp	MSigDBGO
MSigDB_840	REACTOME_MUSCLE_CONTRACTION	bladder	0.0164147	ABOVE- 69(28.8mo)| BELOW- 99(NAmo)	0.0179775	0.56722	overall_survival	race_is_WHITE	MSigDB
FIRE1KB3p_2766	TCGA_BLADDER_DIS_K10_RNA_MIz25_.[AT][CG][AC]CTAC.	bladder	0.0109325	ABOVE- 36(30.13mo)| BELOW- 30(98.47mo)	0.0136666	0.368442	overall_survival	CNA_NKX3_1_is_deep_del	FIRE1KB3p
MSigDBGO_4623	GO_CALCIUM_ION_BINDING	bladder	0.00655756	ABOVE- 101(23.73mo)| BELOW- 107(60.13mo)	0.00733156	0.577133	overall_survival	race_is_WHITE	MSigDBGO
FIRE1KB3p_3599	TCGA_MELANOMA_DIS_K40_RNA_MIz7_.C[CG]TAATG.	bladder	0.0160325	ABOVE- 49(21.7mo)| BELOW- 53(44.93mo)	0.0180034	0.516463	overall_survival	age_groups_is_above_60	FIRE1KB3p
FIRE1KB3p_4487	TCGA_LUNG_AD_DIS_K45_RNA_MIz22_.G[AG]TT[CT]G[AG][ACT]	bladder	0.0138074	ABOVE- 36(33.47mo)| BELOW- 31(98.47mo)	0.0168605	0.380482	overall_survival	CNA_NKX3_1_is_deep_del	FIRE1KB3p
MSigDBGO_620	GO_REGULATION_OF_MUSCLE_CONTRACTION	bladder	0.0320289	ABOVE- 35(28.8mo)| BELOW- 48(NAmo)	0.0364724	0.473896	overall_survival	sex_is_MALE	MSigDBGO
MSigDBGO_1282	GO_ENERGY_DERIVATION_BY_OXIDATION_OF_ORGANIC_COMPOUNDS	bladder	0.00684971	ABOVE- 38(NAmo)| BELOW- 21(94.27mo)	0.0188338	6.63013	overall_survival	coarse_pathologic_stage_is_stage_2	MSigDBGO
MSigDBGO_42	GO_ION_TRANSPORT	bladder	0.00578829	ABOVE- 101(23.53mo)| BELOW- 106(44.93mo)	0.00643057	0.577193	overall_survival	race_is_WHITE	MSigDBGO
FIRE1KB3p_4979	TCGA_TESTICULAR_DIS_K45_RNA_MIz15_.[GT]TT[AGT]GCC.	bladder	0.024721	ABOVE- 41(33.47mo)| BELOW- 33(65.7mo)	0.0284033	0.435853	overall_survival	CNA_NKX3_1_is_deep_del	FIRE1KB3p
MSigDBGO_3367	GO_MUSCLE_CELL_DIFFERENTIATION	bladder	0.0409936	ABOVE- 59(32.47mo)| BELOW- 54(NAmo)	0.044628	0.532181	overall_survival	race_is_WHITE	MSigDBGO
FIRE1KB3p_4211	TCGA_SARCOMA_DIS_K45_RNA_MIz18_.CTGA[AT][AGT]G[AT]	bladder	0.0169798	ABOVE- 38(33.47mo)| BELOW- 27(98.47mo)	0.0214839	0.358154	overall_survival	CNA_NKX3_1_is_deep_del	FIRE1KB3p
MSigDBGO_2662	GO_NEGATIVE_REGULATION_OF_DEVELOPMENTAL_PROCESS	bladder	0.0229961	ABOVE- 49(18.83mo)| BELOW- 72(42.33mo)	0.0254149	0.540779	overall_survival	CNA_UBR5_is_amp	MSigDBGO
FIRE1KB3p_2579	TCGA_LUNG_AD_DIS_K45_RNA_MIz14_[AT][AC]TGTGG[CT].	bladder	0.00533139	ABOVE- 34(33.5mo)| BELOW- 28(98.47mo)	0.00811512	0.298852	overall_survival	CNA_NKX3_1_is_deep_del	FIRE1KB3p
MSigDB_4700	REACTOME_CONDENSATION_OF_PROPHASE_CHROMOSOMES	bladder	0.000183809	ABOVE- 20(NAmo)| BELOW- 39(23.2mo)	0.000864488	6.21163	overall_survival	sex_is_FEMALE	MSigDB
MSigDBGO_4417	GO_SYNAPTIC_MEMBRANE	bladder	0.00419694	ABOVE- 100(22.83mo)| BELOW- 129(60.13mo)	0.00467592	0.581671	overall_survival	age_groups_is_above_60	MSigDBGO
MSigDBGO_7193	GO_CARDIAC_MUSCLE_CONTRACTION	bladder	0.0031733	ABOVE- 35(23.73mo)| BELOW- 26(NAmo)	0.00569327	0.269774	overall_survival	race_is_WHITE	MSigDBGO
MSigDBGO_2776	GO_ENDODERM_FORMATION	bladder	0.0427142	ABOVE- 51(27.83mo)| BELOW- 43(NAmo)	0.0472822	0.502163	overall_survival	race_is_WHITE	MSigDBGO
MSigDBGO_2922	GO_BONE_MORPHOGENESIS	bladder	0.0205132	ABOVE- 43(27.43mo)| BELOW- 32(NAmo)	0.0240968	0.442783	overall_survival	race_is_WHITE	MSigDBGO
MSigDBGO_3872	GO_EXTRACELLULAR_STRUCTURE_ORGANIZATION	bladder	0.00662729	ABOVE- 35(22.83mo)| BELOW- 31(NAmo)	0.00903815	0.372987	overall_survival	CNA_CDKN2B_is_amp	MSigDBGO
FIRE1KB3p_4449	TCGA_LIVER_DIS_K40_RNA_MIz29_.G[AC]TT[AGT]TC.	bladder	0.0245816	ABOVE- 38(33.47mo)| BELOW- 32(98.47mo)	0.0289566	0.411637	overall_survival	CNA_NKX3_1_is_deep_del	FIRE1KB3p
MSigDBGO_2648	GO_MORPHOGENESIS_OF_A_BRANCHING_STRUCTURE	bladder	0.0327641	ABOVE- 58(27.43mo)| BELOW- 51(NAmo)	0.0360335	0.528288	overall_survival	race_is_WHITE	MSigDBGO
FIRE1KB3p_3650	TCGA_THYMOMA_DIS_K45_RNA_MIz25_.C[CT]G[AC].TA[AGT]	bladder	0.00956091	ABOVE- 32(30.13mo)| BELOW- 32(98.47mo)	0.0130159	0.345899	overall_survival	CNA_NKX3_1_is_deep_del	FIRE1KB3p
FIRE1KB3p_2440	TCGA_LIVER_DIS_K40_RNA_MIz29_[AGT]TGCA[AG][GT][AG].	bladder	0.0212297	ABOVE- 38(33.47mo)| BELOW- 31(98.47mo)	0.0254248	0.404071	overall_survival	CNA_NKX3_1_is_deep_del	FIRE1KB3p
FIRE1KB3p_5836	TCGA_HEAD_NECK_DIS_K40_RNA_MIz22_.TTT[CG][CT]GC[ACT]	bladder	0.016879	ABOVE- 37(30.13mo)| BELOW- 31(98.47mo)	0.0207207	0.394772	overall_survival	CNA_NKX3_1_is_deep_del	FIRE1KB3p
FIRE1KB3p_1512	TCGA_GBM_DIS_K45_RNA_MIz19_[AGT][ACT]ATG[AT][CG]G.	bladder	0.0251576	ABOVE- 38(33.47mo)| BELOW- 34(98.47mo)	0.029311	0.426608	overall_survival	CNA_NKX3_1_is_deep_del	FIRE1KB3p
FIRE1KB3p_5686	TCGA_LUNG_SQ_DIS_K45_RNA_MIz9_.TGTGCAT.	bladder	0.0194801	ABOVE- 82(19.67mo)| BELOW- 63(98.47mo)	0.0211027	0.559053	overall_survival	age_groups_is_above_60	FIRE1KB3p
FIRE1KB3p_3090	TCGA_GLIOMA_DIS_K45_RNA_MIz26_.[AT]TGC[AG]C[CGT].	bladder	0.0196143	ABOVE- 37(30.13mo)| BELOW- 33(98.47mo)	0.0234539	0.413181	overall_survival	CNA_NKX3_1_is_deep_del	FIRE1KB3p
MSigDBGO_3887	GO_RESPONSE_TO_REACTIVE_OXYGEN_SPECIES	bladder	0.00121816	ABOVE- 26(16.5mo)| BELOW- 33(NAmo)	0.00383426	0.18271	overall_survival	sex_is_MALE	MSigDBGO
FIRE1KB3p_2916	TCGA_STOMACH_DIS_K45_RNA_MIz27_.[AT]G[AT]GTTG[AT]	bladder	0.00752431	ABOVE- 36(33.47mo)| BELOW- 25(98.47mo)	0.0117716	0.276895	overall_survival	CNA_NKX3_1_is_deep_del	FIRE1KB3p
MSigDBGO_2250	GO_SYNAPTIC_SIGNALING	bladder	0.0127716	ABOVE- 72(23.53mo)| BELOW- 114(44.93mo)	0.0139955	0.574318	overall_survival	CNA_UBR5_is_amp	MSigDBGO
MSigDBGO_4164	GO_SYNAPSE	bladder	0.0365491	ABOVE- 41(23.73mo)| BELOW- 45(NAmo)	0.0404465	0.485936	overall_survival	CNA_NKX3_1_is_del	MSigDBGO
MSigDBGO_2690	GO_REGULATION_OF_ANATOMICAL_STRUCTURE_MORPHOGENESIS	bladder	0.00942147	ABOVE- 100(23.53mo)| BELOW- 117(88.03mo)	0.0103202	0.580793	overall_survival	sex_is_MALE	MSigDBGO
FIRE1KB3p_1758	TCGA_STOMACH_DIS_K10_RNA_MIz49_[AGT][CG][AT]T[AG]C[CG]T[AGT]	bladder	0.00481976	ABOVE- 154(22.17mo)| BELOW- 107(67.33mo)	0.00532304	0.586412	overall_survival	age_groups_is_above_60	FIRE1KB3p
FIRE1KB3p_4670	TCGA_HEAD_NECK_DIS_K40_RNA_MIz19_.GCTT[AT].G[ACT]	bladder	0.0245743	ABOVE- 38(34.53mo)| BELOW- 30(98.47mo)	0.0294562	0.396271	overall_survival	CNA_NKX3_1_is_deep_del	FIRE1KB3p
FIRE1KB3p_5345	TCGA_RECTAL_DIS_K40_RNA_MIz15_.T[AT]T[CG]G[GT]G[ACG]	bladder	0.0214775	ABOVE- 39(30.13mo)| BELOW- 30(98.47mo)	0.0257202	0.405579	overall_survival	CNA_NKX3_1_is_deep_del	FIRE1KB3p
MSigDBGO_3423	GO_NEGATIVE_REGULATION_OF_MULTICELLULAR_ORGANISMAL_PROCESS	bladder	0.014955	ABOVE- 81(22.83mo)| BELOW- 104(88.03mo)	0.0163065	0.574256	overall_survival	sex_is_MALE	MSigDBGO
FIRE1KB3p_112	TCGA_AML_DIS_K40_RNA_MIz34_.A[AG][CG]TTAG.	bladder	0.0231998	ABOVE- 38(33.5mo)| BELOW- 29(98.47mo)	0.0277104	0.387241	overall_survival	CNA_NKX3_1_is_deep_del	FIRE1KB3p
FIRE1KB3p_3203	TCGA_OVARIAN_DIS_K45_RNA_MIz11_.CAAT[GT][CG]C.	bladder	0.00657704	ABOVE- 29(24.47mo)| BELOW- 34(NAmo)	0.0095439	0.331681	overall_survival	CNA_UBR5_is_amp	FIRE1KB3p
MSigDBGO_4031	GO_POSTSYNAPSE	bladder	0.0159575	ABOVE- 43(22.67mo)| BELOW- 31(NAmo)	0.0189	0.440078	overall_survival	age_groups_is_above_60	MSigDBGO
FIRE1KBup_685	TCGA_GLIOMA_DIS_K10_DNA_MIz62_.[AGT][CG]TTCCG[CGT]	bladder	0.0228408	ABOVE- 34(NAmo)| BELOW- 42(23.73mo)	0.0265374	2.2207	overall_survival	CNA_CDKN2B_is_amp	FIRE1KBup
FIRE1KB3p_5458	TCGA_CERVICAL_DIS_K45_RNA_MIz14_.T[CG]CC[AG]TT.	bladder	0.00932814	ABOVE- 35(33.5mo)| BELOW- 27(98.47mo)	0.0135292	0.309335	overall_survival	CNA_NKX3_1_is_deep_del	FIRE1KB3p
MSigDBGO_4353	GO_PIGMENT_GRANULE	bladder	0.00523433	ABOVE- 32(18.23mo)| BELOW- 30(88.03mo)	0.00818914	0.309391	overall_survival	age_groups_is_above_60	MSigDBGO
MSigDBGO_2044	GO_TUBE_DEVELOPMENT	bladder	0.00184903	ABOVE- 29(21mo)| BELOW- 33(NAmo)	0.00320363	0.309936	overall_survival	CNA_CDKN2B_is_amp	MSigDBGO
MSigDBGO_201	GO_RIBOSOME_BIOGENESIS	bladder	0.00494732	ABOVE- 33(NAmo)| BELOW- 31(23.2mo)	0.00688935	2.84959	overall_survival	CNA_CDKN2B_is_amp	MSigDBGO
FIRE1KB3p_2636	TCGA_GLIOMA_DIS_K45_RNA_MIz23_.[AT][AT]AGC[CG][AG].	bladder	0.0163782	ABOVE- 38(30.13mo)| BELOW- 28(98.47mo)	0.0205006	0.378617	overall_survival	CNA_NKX3_1_is_deep_del	FIRE1KB3p
MSigDB_751	REACTOME_PROCESSING_OF_CAPPED_INTRON_CONTAINING_PRE_MRNA	bladder	0.00549479	ABOVE- 41(62.3mo)| BELOW- 24(23.2mo)	0.00748321	2.72879	overall_survival	CNA_CDKN2B_is_amp	MSigDB
MSigDBGO_2250	GO_SYNAPTIC_SIGNALING	bladder	0.00504809	ABOVE- 102(27.3mo)| BELOW- 133(62.3mo)	0.00560875	0.58426	overall_survival	race_is_WHITE	MSigDBGO
FIRE1KB3p_3096	TCGA_SARCOMA_DIS_K10_RNA_MIz22_.[AT]TGG[AT]TC.	bladder	0.0148895	ABOVE- 35(33.47mo)| BELOW- 30(98.47mo)	0.0188846	0.367136	overall_survival	CNA_NKX3_1_is_deep_del	FIRE1KB3p
FIRE1KB3p_3167	TCGA_HEAD_NECK_DIS_K40_RNA_MIz17_.CAA[GT]C[AC][GT].	bladder	0.0100845	ABOVE- 116(22.17mo)| BELOW- 86(98.47mo)	0.0109897	0.578779	overall_survival	age_groups_is_above_60	FIRE1KB3p
MSigDBGO_2851	GO_RESPIRATORY_SYSTEM_DEVELOPMENT	bladder	0.0371107	ABOVE- 51(24.47mo)| BELOW- 49(88.03mo)	0.0409164	0.517065	overall_survival	sex_is_MALE	MSigDBGO
FIRE1KB3p_3138	TCGA_BREAST_DIS_K45_RNA_MIz33_.CA[ACG]AGTT.	bladder	0.0217536	ABOVE- 38(33.47mo)| BELOW- 29(98.47mo)	0.0263123	0.390181	overall_survival	CNA_NKX3_1_is_deep_del	FIRE1KB3p
MSigDBGO_4380	GO_AXON_PART	bladder	0.000494626	ABOVE- 34(19.3mo)| BELOW- 25(NAmo)	0.00151468	0.205205	overall_survival	age_groups_is_above_60	MSigDBGO
MSigDBGO_4365	GO_RIBONUCLEOPROTEIN_COMPLEX	bladder	0.0133611	ABOVE- 39(62.3mo)| BELOW- 34(22.83mo)	0.0160188	2.28953	overall_survival	CNA_CDKN2B_is_amp	MSigDBGO
MSigDBGO_5487	GO_MITOCHONDRIAL_ELECTRON_TRANSPORT_NADH_TO_UBIQUINONE	bladder	0.00544554	ABOVE- 34(NAmo)| BELOW- 24(94.27mo)	0.0259615	10.6225	overall_survival	coarse_pathologic_stage_is_stage_2	MSigDBGO
MSigDBGO_3607	GO_CIRCULATORY_SYSTEM_DEVELOPMENT	bladder	0.00442116	ABOVE- 128(22.17mo)| BELOW- 120(62.3mo)	0.00492192	0.586523	overall_survival	age_groups_is_above_60	MSigDBGO
KNOWNMOT_280	E2F.7_5p_GCGC[AC][GT]GCGC	bladder	0.0201178	ABOVE- 38(NAmo)| BELOW- 37(23.73mo)	0.0235712	2.23065	overall_survival	CNA_CDKN2B_is_amp	KNOWNMOT
FIRE1KB3p_3261	TCGA_GLIOMA_DIS_K45_RNA_MIz26_.CA[CG]GT[AGT][AT][ACT]	bladder	0.0270526	ABOVE- 38(33.47mo)| BELOW- 32(98.47mo)	0.0316155	0.41872	overall_survival	CNA_NKX3_1_is_deep_del	FIRE1KB3p
FIRE1KB3p_3203	TCGA_OVARIAN_DIS_K45_RNA_MIz11_.CAAT[GT][CG]C.	bladder	0.0273225	ABOVE- 43(22.17mo)| BELOW- 48(98.47mo)	0.0302705	0.500164	overall_survival	age_groups_is_above_60	FIRE1KB3p
MSigDBGO_4575	GO_HEPARIN_BINDING	bladder	0.0175387	ABOVE- 73(28.63mo)| BELOW- 107(NAmo)	0.0190947	0.574904	overall_survival	sex_is_MALE	MSigDBGO
MSigDBGO_5200	GO_STRUCTURAL_MOLECULE_ACTIVITY	bladder	0.00442671	ABOVE- 25(23.2mo)| BELOW- 35(106.1mo)	0.00813555	0.259164	overall_survival	age_groups_is_between_30_and_60	MSigDBGO
FIRE1KB3p_3534	TCGA_OVARIAN_DIS_K45_RNA_MIz9_.CC[CGT]GAT[ACT].	bladder	0.0321337	ABOVE- 42(23.53mo)| BELOW- 40(88.03mo)	0.0360799	0.477309	overall_survival	CNA_UBR5_is_amp	FIRE1KB3p
FIRE1KB3p_1233	TCGA_PARAGANGLIOMA_DIS_K40_RNA_MIz15_.[AG][AC]TC[CG]A[CT][AGT]	bladder	0.0315198	ABOVE- 49(23.2mo)| BELOW- 36(NAmo)	0.0355859	0.48689	overall_survival	sex_is_FEMALE	FIRE1KB3p
MSigDBGO_5610	GO_SPINDLE_ORGANIZATION	bladder	0.0268578	ABOVE- 83(22.47mo)| BELOW- 68(65.7mo)	0.0289416	0.564932	overall_survival	CNA_CDKN2B_is_del	MSigDBGO
FIRE1KB3p_2645	TCGA_LIVER_DIS_K40_RNA_MIz11_[AT][AT]CC[AG][AC]G[AC].	bladder	0.0130713	ABOVE- 96(20.07mo)| BELOW- 78(60.13mo)	0.0143011	0.57365	overall_survival	age_groups_is_above_60	FIRE1KB3p
FIRE1KB3p_2111	TCGA_PARAGANGLIOMA_DIS_K40_RNA_MIz15_[AGT]G[CG]AAATG[ACT]	bladder	0.00778311	ABOVE- 33(33.47mo)| BELOW- 29(98.47mo)	0.0111168	0.321019	overall_survival	CNA_NKX3_1_is_deep_del	FIRE1KB3p
MSigDBGO_2836	GO_POSITIVE_REGULATION_OF_SYNAPTIC_TRANSMISSION	bladder	0.000977391	ABOVE- 33(27.83mo)| BELOW- 26(NAmo)	0.00261949	0.218855	overall_survival	race_is_WHITE	MSigDBGO
FIRE1KB3p_4975	TCGA_MELANOMA_DIS_K40_RNA_MIz27_.GTTTA[ACG]G.	bladder	0.014805	ABOVE- 36(33.47mo)| BELOW- 27(98.47mo)	0.0189928	0.342649	overall_survival	CNA_NKX3_1_is_deep_del	FIRE1KB3p
MSigDBMOT_253	E2F1_Q6	bladder	0.0124343	ABOVE- 45(38.77mo)| BELOW- 44(19.77mo)	0.0142565	2.01339	overall_survival	coarse_pathologic_stage_is_stage_4	MSigDBMOT
FIRE1KB3p_1555	TCGA_OVARIAN_DIS_K45_RNA_MIz18_[AGT][AG]TCACT..	bladder	0.0160496	ABOVE- 35(33.5mo)| BELOW- 30(98.47mo)	0.020258	0.373217	overall_survival	CNA_NKX3_1_is_deep_del	FIRE1KB3p
MSigDBONC_70	RAF_UP.V1_UP	bladder	0.0244647	ABOVE- 44(23.2mo)| BELOW- 32(106.1mo)	0.0285444	0.455174	overall_survival	sex_is_FEMALE	MSigDBONC
MSigDBGO_4353	GO_PIGMENT_GRANULE	bladder	0.0122134	ABOVE- 33(22.17mo)| BELOW- 30(88.03mo)	0.0166942	0.343272	overall_survival	race_is_WHITE	MSigDBGO
MSigDBONC_186	KRAS.PROSTATE_UP.V1_DN	bladder	0.00654112	ABOVE- 17(23.53mo)| BELOW- 45(88.03mo)	0.00984243	0.322791	overall_survival	sex_is_MALE	MSigDBONC
FIRE1KB3p_1926	TCGA_MELANOMA_DIS_K40_RNA_MIz55_[AGT]GA[AC][CG]TA[ACG][ACT]	bladder	0.017976	ABOVE- 36(30.13mo)| BELOW- 33(65.7mo)	0.0212796	0.412842	overall_survival	CNA_NKX3_1_is_deep_del	FIRE1KB3p
MSigDBGO_7640	GO_RENAL_SYSTEM_DEVELOPMENT	bladder	0.0266931	ABOVE- 50(19.17mo)| BELOW- 62(62.3mo)	0.0291777	0.536206	overall_survival	sex_is_MALE	MSigDBGO
MSigDBGO_3514	GO_NEGATIVE_REGULATION_OF_CELLULAR_COMPONENT_ORGANIZATION	bladder	0.0360156	ABOVE- 67(22.83mo)| BELOW- 54(67.33mo)	0.0385598	0.545613	overall_survival	sex_is_MALE	MSigDBGO
FIRE1KB3p_4824	TCGA_GBM_DIS_K45_RNA_MIz19_.GT[AT][CG]TG[AC][AGT]	bladder	0.0177087	ABOVE- 37(33.47mo)| BELOW- 28(98.47mo)	0.0218886	0.374142	overall_survival	CNA_NKX3_1_is_deep_del	FIRE1KB3p
MSigDB_635	REACTOME_DEVELOPMENTAL_BIOLOGY	bladder	0.0338155	ABOVE- 58(23.53mo)| BELOW- 57(47.43mo)	0.036593	0.539811	overall_survival	race_is_WHITE	MSigDB
MSigDBGO_602	GO_STRIATED_MUSCLE_CELL_DIFFERENTIATION	bladder	0.028417	ABOVE- 28(33.6mo)| BELOW- 40(NAmo)	0.0345508	0.404785	overall_survival	sex_is_MALE	MSigDBGO
MSigDBGO_2887	GO_REGULATION_OF_CELL_MATRIX_ADHESION	bladder	0.0222422	ABOVE- 43(22.83mo)| BELOW- 48(88.03mo)	0.0252921	0.501779	overall_survival	CNA_UBR5_is_amp	MSigDBGO
MSigDBGO_3607	GO_CIRCULATORY_SYSTEM_DEVELOPMENT	bladder	0.00380622	ABOVE- 28(23.2mo)| BELOW- 35(NAmo)	0.00571917	0.344869	overall_survival	CNA_CDKN2B_is_amp	MSigDBGO
MSigDBGO_3607	GO_CIRCULATORY_SYSTEM_DEVELOPMENT	bladder	0.0102906	ABOVE- 95(23.2mo)| BELOW- 107(88.03mo)	0.0112641	0.580803	overall_survival	CNA_UBR5_is_amp	MSigDBGO
MSigDBGO_9122	GO_INTRINSIC_COMPONENT_OF_SYNAPTIC_MEMBRANE	bladder	0.00829804	ABOVE- 63(16.93mo)| BELOW- 58(24.47mo)	0.00936768	0.545961	overall_survival	coarse_pathologic_stage_is_stage_4	MSigDBGO
FIRE1KB3p_4776	TCGA_GLIOMA_DIS_K45_RNA_MIz25_.GT[ACT][AC][GT]CA[ACT]	bladder	0.0277011	ABOVE- 39(33.47mo)| BELOW- 29(98.47mo)	0.0326722	0.405385	overall_survival	CNA_NKX3_1_is_deep_del	FIRE1KB3p
MSigDBGO_1932	GO_SMALL_GTPASE_MEDIATED_SIGNAL_TRANSDUCTION	bladder	0.0164971	ABOVE- 35(23.73mo)| BELOW- 33(NAmo)	0.020441	0.405439	overall_survival	CNA_CDKN2B_is_amp	MSigDBGO
FIRE1KB3p_3587	TCGA_ESOPHAGEAL_DIS_K45_RNA_MIz10_.C[CG][CG]TT[GT]A.	bladder	0.0241104	ABOVE- 82(20.07mo)| BELOW- 61(98.47mo)	0.0260444	0.561773	overall_survival	age_groups_is_above_60	FIRE1KB3p
FIRE1KB3p_3340	TCGA_LIVER_DIS_K40_RNA_MIz19_.C[AG]CT[AG][CT]A.	bladder	0.0181338	ABOVE- 39(30.13mo)| BELOW- 28(98.47mo)	0.0218579	0.39668	overall_survival	CNA_NKX3_1_is_deep_del	FIRE1KB3p
FIRE1KBup_422	TCGA_STOMACH_CON_LOG2R_bins10_DNA_MIz19_[ACT]C[AT]CCCCC[ACT]	bladder	0.0347251	ABOVE- 40(33.6mo)| BELOW- 37(NAmo)	0.0397497	0.460939	overall_survival	sex_is_MALE	FIRE1KBup
MSigDB_4491	REACTOME_REPRODUCTION	bladder	0.0274993	ABOVE- 49(60.13mo)| BELOW- 83(23.97mo)	0.0296614	1.80234	overall_survival	age_groups_is_above_60	MSigDB
MSigDB_4939	REACTOME_CHROMATIN_ORGANIZATION	bladder	0.00833993	ABOVE- 38(20.57mo)| BELOW- 45(13.77mo)	0.00984883	2.0722	overall_survival	coarse_pathologic_stage_is_stage_4	MSigDB
FIRE1KB3p_3588	TCGA_COLON_DIS_K40_RNA_MIz15_.C[CG][CG]TTT[AT].	bladder	0.0270821	ABOVE- 37(33.47mo)| BELOW- 32(98.47mo)	0.0316364	0.414456	overall_survival	CNA_NKX3_1_is_deep_del	FIRE1KB3p
FIRE1KB3p_847	TCGA_CERVICAL_DIS_K45_RNA_MIz13_[ACT]C[ACT]GTA[CGT]G.	bladder	0.0104875	ABOVE- 34(33.47mo)| BELOW- 28(98.47mo)	0.0143004	0.326574	overall_survival	CNA_NKX3_1_is_deep_del	FIRE1KB3p
MSigDB_842	REACTOME_MRNA_SPLICING	bladder	0.0204334	ABOVE- 42(44.93mo)| BELOW- 43(20.77mo)	0.0232211	2.0467	overall_survival	sex_is_FEMALE	MSigDB
FIRE1KB3p_2796	TCGA_LUNG_AD_DIS_K45_RNA_MIz20_.[AT][CG]GTA[AT]G.	bladder	0.0118819	ABOVE- 34(33.47mo)| BELOW- 29(98.47mo)	0.0153271	0.347218	overall_survival	CNA_NKX3_1_is_deep_del	FIRE1KB3p
MSigDBGO_247	GO_CARTILAGE_DEVELOPMENT	bladder	0.014396	ABOVE- 82(23.97mo)| BELOW- 81(44.93mo)	0.0157629	0.571424	overall_survival	age_groups_is_above_60	MSigDBGO
MSigDBONC_68	MEK_UP.V1_UP	bladder	0.0132516	ABOVE- 34(23.2mo)| BELOW- 31(NAmo)	0.0174057	0.377241	overall_survival	CNA_CDKN2B_is_amp	MSigDBONC
FIRE1KB3p_770	TCGA_MELANOMA_DIS_K40_RNA_MIz28_[ACT]A[GT]AG[AT]AC[ACT]	bladder	0.0134604	ABOVE- 36(33.47mo)| BELOW- 27(98.47mo)	0.0176465	0.347945	overall_survival	CNA_NKX3_1_is_deep_del	FIRE1KB3p
FIRE1KB3p_4921	TCGA_BREAST_DIS_K45_RNA_MIz45_.[GT]TA[CGT]C[GT]G[ACT]	bladder	0.0293622	ABOVE- 40(33.47mo)| BELOW- 29(98.47mo)	0.0344478	0.415775	overall_survival	CNA_NKX3_1_is_deep_del	FIRE1KB3p
FIRE1KB3p_3740	TCGA_BLADDER_DIS_K45_RNA_MIz22_.[CG][CG][AG]C[GT][AT]A[ACT]	bladder	0.0177316	ABOVE- 34(33.47mo)| BELOW- 33(98.47mo)	0.0214479	0.399084	overall_survival	CNA_NKX3_1_is_deep_del	FIRE1KB3p
FIRE1KB3p_1426	TCGA_COLON_DIS_K40_RNA_MIz22_[AGT]AACTC[CGT][AGT].	bladder	0.00624603	ABOVE- 34(33.47mo)| BELOW- 27(98.47mo)	0.0090569	0.306377	overall_survival	CNA_NKX3_1_is_deep_del	FIRE1KB3p
MSigDBGO_4619	GO_EXTRACELLULAR_MATRIX_BINDING	bladder	0.0285151	ABOVE- 57(27.43mo)| BELOW- 56(NAmo)	0.031063	0.539005	overall_survival	age_groups_is_above_60	MSigDBGO
MSigDBGO_865	GO_CELLULAR_RESPONSE_TO_OXYGEN_CONTAINING_COMPOUND	bladder	0.0396825	ABOVE- 69(23.73mo)| BELOW- 79(88.03mo)	0.0424901	0.565351	overall_survival	sex_is_MALE	MSigDBGO
FIRE1KB3p_5541	TCGA_AML_DIS_K40_RNA_MIz29_.TGAAGA[ACG][AGT]	bladder	0.0138911	ABOVE- 37(33.47mo)| BELOW- 25(98.47mo)	0.0187288	0.331018	overall_survival	CNA_NKX3_1_is_deep_del	FIRE1KB3p
MSigDBGO_1002	GO_REGULATION_OF_GROWTH	bladder	0.0066828	ABOVE- 38(27.43mo)| BELOW- 22(NAmo)	0.0109164	0.279028	overall_survival	race_is_WHITE	MSigDBGO
MSigDBGO_979	GO_CARBOHYDRATE_DERIVATIVE_METABOLIC_PROCESS	bladder	0.0158786	ABOVE- 107(19.67mo)| BELOW- 68(42.33mo)	0.0172399	0.576015	overall_survival	age_groups_is_above_60	MSigDBGO
MSigDBGO_277	GO_VESICLE_LOCALIZATION	bladder	0.0265597	ABOVE- 41(19.3mo)| BELOW- 28(NAmo)	0.0312438	0.417218	overall_survival	race_is_WHITE	MSigDBGO
FIRE1KB3p_1095	TCGA_KIDNEY_DIS_K45_RNA_MIz35_[ACT]TA[ACG]T[CG]G[AG].	bladder	0.0259142	ABOVE- 36(33.47mo)| BELOW- 34(65.7mo)	0.0297372	0.425042	overall_survival	CNA_NKX3_1_is_deep_del	FIRE1KB3p
FIRE1KB3p_3648	TCGA_COLON_DIS_K40_RNA_MIz14_.CCT.[CG]TA.	bladder	0.0196998	ABOVE- 35(30.13mo)| BELOW- 30(98.47mo)	0.0242793	0.380683	overall_survival	CNA_NKX3_1_is_deep_del	FIRE1KB3p
FIRE1KB3p_440	TCGA_THYMOMA_DIS_K45_RNA_MIz25_.[AC]G[AG]GTT[ACG][ACT]	bladder	0.00683491	ABOVE- 35(33.47mo)| BELOW- 26(98.47mo)	0.00981426	0.311336	overall_survival	CNA_NKX3_1_is_deep_del	FIRE1KB3p
FIRE1KB3p_1949	TCGA_COLON_DIS_K40_RNA_MIz18_[AGT]GA[AT][AGT]AGC.	bladder	0.0204618	ABOVE- 34(33.47mo)| BELOW- 32(98.47mo)	0.0247809	0.392864	overall_survival	CNA_NKX3_1_is_deep_del	FIRE1KB3p
FIRE1KB3p_4688	TCGA_GLIOMA_DIS_K45_RNA_MIz21_.GG[AT]A[AT]GT.	bladder	0.0373209	ABOVE- 41(33.5mo)| BELOW- 29(98.47mo)	0.042649	0.426601	overall_survival	CNA_NKX3_1_is_deep_del	FIRE1KB3p
FIRE1KB3p_1602	TCGA_PROSTATE_DIS_K40_RNA_MIz39_[AGT]AT[CG][GT]G[GT]A[ACT]	bladder	0.0250443	ABOVE- 36(33.47mo)| BELOW- 30(98.47mo)	0.0299569	0.393458	overall_survival	CNA_NKX3_1_is_deep_del	FIRE1KB3p
FIRE1KB3p_43	TCGA_PARAGANGLIOMA_DIS_K40_RNA_MIz19_.A[ACG]ACAGA.	bladder	0.000330662	ABOVE- 32(23.2mo)| BELOW- 26(98.47mo)	0.00110695	0.190256	overall_survival	CNA_NKX3_1_is_deep_del	FIRE1KB3p
MSigDB_849	REACTOME_G_ALPHA_Q_SIGNALLING_EVENTS	bladder	0.0266625	ABOVE- 61(33.47mo)| BELOW- 85(88.03mo)	0.0289607	0.565428	overall_survival	sex_is_MALE	MSigDB
MSigDBGO_5214	GO_CATION_CHANNEL_ACTIVITY	bladder	0.00873045	ABOVE- 68(18.83mo)| BELOW- 57(20.57mo)	0.00991078	0.551975	overall_survival	coarse_pathologic_stage_is_stage_4	MSigDBGO
FIRE1KB3p_5805	TCGA_BLADDER_DIS_K45_RNA_MIz17_.TTGCC[GT][ACT].	bladder	0.0301818	ABOVE- 39(33.47mo)| BELOW- 29(98.47mo)	0.0353526	0.411857	overall_survival	CNA_NKX3_1_is_deep_del	FIRE1KB3p
FIRE1KBup_1328	TCGA_GLIOMA_DIS_K45_DNA_MIz21_GCA.GCGC[AGT]	bladder	0.00975922	ABOVE- 38(62.3mo)| BELOW- 29(22.83mo)	0.0122957	2.47631	overall_survival	CNA_CDKN2B_is_amp	FIRE1KBup
FIRE1KB3p_544	TCGA_PARAGANGLIOMA_DIS_K40_RNA_MIz18_.[ACG]GTA[GT][CT]C.	bladder	0.0297338	ABOVE- 39(33.5mo)| BELOW- 31(98.47mo)	0.0344166	0.427886	overall_survival	CNA_NKX3_1_is_deep_del	FIRE1KB3p
FIRE1KB3p_560	TCGA_COLON_DIS_K40_RNA_MIz16_.A[CGT]ACA[CT]C.	bladder	0.0102228	ABOVE- 33(23.2mo)| BELOW- 30(98.47mo)	0.0134328	0.356304	overall_survival	CNA_NKX3_1_is_deep_del	FIRE1KB3p
MSigDBGO_1890	GO_RNA_SPLICING_VIA_TRANSESTERIFICATION_REACTIONS	bladder	0.00219159	ABOVE- 36(NAmo)| BELOW- 25(23.2mo)	0.00357368	3.17246	overall_survival	CNA_CDKN2B_is_amp	MSigDBGO
FIRE1KB3p_5592	TCGA_STOMACH_DIS_K10_RNA_MIz12_.TGATGCA.	bladder	0.0220977	ABOVE- 82(27.3mo)| BELOW- 75(98.47mo)	0.0238915	0.571318	overall_survival	age_groups_is_above_60	FIRE1KB3p
MSigDBGO_9100	GO_INTRINSIC_COMPONENT_OF_POSTSYNAPTIC_MEMBRANE	bladder	0.00203318	ABOVE- 26(23.2mo)| BELOW- 35(62.3mo)	0.00344335	0.317553	overall_survival	CNA_CDKN2B_is_amp	MSigDBGO
MSigDBGO_4440	GO_TRANSMEMBRANE_RECEPTOR_PROTEIN_KINASE_ACTIVITY	bladder	0.000305631	ABOVE- 43(18.83mo)| BELOW- 14(NAmo)	0.00692628	0.0637388	overall_survival	race_is_WHITE	MSigDBGO
FIRE1KB3p_439	TCGA_BLADDER_DIS_K45_RNA_MIz11_.A[CG]AGGTT.	bladder	0.0131386	ABOVE- 107(19.97mo)| BELOW- 79(98.47mo)	0.0141539	0.580282	overall_survival	age_groups_is_above_60	FIRE1KB3p
FIRE1KB3p_4761	TCGA_LUNG_AD_DIS_K45_RNA_MIz29_..GTA[CG][ACG]G[ACT]	bladder	0.0309268	ABOVE- 39(33.47mo)| BELOW- 34(98.47mo)	0.0349544	0.447192	overall_survival	CNA_NKX3_1_is_deep_del	FIRE1KB3p
FIRE1KB3p_4524	TCGA_KIDNEY_DIS_K45_RNA_MIz9_.GATATTC.	bladder	0.0216659	ABOVE- 86(22.17mo)| BELOW- 64(98.47mo)	0.0233969	0.568522	overall_survival	age_groups_is_above_60	FIRE1KB3p
FIRE1KB3p_89	TCGA_LUNG_AD_DIS_K10_RNA_MIz56_.A[ACT]GCAC[ACT].	bladder	0.020063	ABOVE- 36(30.13mo)| BELOW- 32(98.47mo)	0.023911	0.413935	overall_survival	CNA_NKX3_1_is_deep_del	FIRE1KB3p
FIRE1KB3p_4124	TCGA_PROSTATE_DIS_K40_RNA_MIz33_.C.TAGT[GT].	bladder	0.0206714	ABOVE- 37(33.47mo)| BELOW- 28(98.47mo)	0.0250814	0.38611	overall_survival	CNA_NKX3_1_is_deep_del	FIRE1KB3p
FIRE1KB3p_5610	TCGA_HEAD_NECK_DIS_K40_RNA_MIz26_.TGCA[CG][AGT]A.	bladder	0.026281	ABOVE- 38(30.13mo)| BELOW- 32(98.47mo)	0.0305003	0.429535	overall_survival	CNA_NKX3_1_is_deep_del	FIRE1KB3p
FIRE1KB3p_4152	TCGA_PANCREATIC_DIS_K45_RNA_MIz32_.CT[AT]T[GT]GA.	bladder	0.0257731	ABOVE- 37(33.47mo)| BELOW- 32(98.47mo)	0.029886	0.422119	overall_survival	CNA_NKX3_1_is_deep_del	FIRE1KB3p
MSigDBGO_1440	GO_MUSCLE_CONTRACTION	bladder	0.012142	ABOVE- 79(27.83mo)| BELOW- 103(44.93mo)	0.013315	0.579633	overall_survival	race_is_WHITE	MSigDBGO
MSigDBGO_2511	GO_POSITIVE_REGULATION_OF_PROTEIN_KINASE_B_SIGNALING	bladder	0.0430604	ABOVE- 40(23.53mo)| BELOW- 56(88.03mo)	0.0470169	0.516688	overall_survival	sex_is_MALE	MSigDBGO
FIRE1KB3p_3787	TCGA_CERVICAL_DIS_K45_RNA_MIz18_.[CG]GG[ACT]TA[AGT].	bladder	0.0241274	ABOVE- 35(33.47mo)| BELOW- 32(98.47mo)	0.0286714	0.406385	overall_survival	CNA_NKX3_1_is_deep_del	FIRE1KB3p
FIRE1KB3p_5814	TCGA_UTERINE_ENDOMETRIAL_DIS_K10_RNA_MIz32_.TTGGT[AG][CG].	bladder	0.016592	ABOVE- 35(33.47mo)| BELOW- 30(65.7mo)	0.0204372	0.386999	overall_survival	CNA_NKX3_1_is_deep_del	FIRE1KB3p
FIRE1KB3p_1439	TCGA_LUNG_AD_DIS_K45_RNA_MIz12_.AGTAA[GT]C[ACT]	bladder	0.0154373	ABOVE- 88(19.67mo)| BELOW- 77(60.13mo)	0.0166495	0.575208	overall_survival	age_groups_is_above_60	FIRE1KB3p
FIRE1KB3p_1004	TCGA_THYROID_DIS_K40_RNA_MIz17_.[ACT]GATCT[AG].	bladder	0.00991173	ABOVE- 32(33.47mo)| BELOW- 29(98.47mo)	0.0135557	0.322141	overall_survival	CNA_NKX3_1_is_deep_del	FIRE1KB3p
FIRE1KB3p_4904	TCGA_HEAD_NECK_DIS_K40_RNA_MIz17_.[GT][GT]AACCA.	bladder	0.0136596	ABOVE- 33(30.13mo)| BELOW- 30(98.47mo)	0.0176533	0.361937	overall_survival	CNA_NKX3_1_is_deep_del	FIRE1KB3p
FIRE1KB3p_2408	TCGA_PANCREATIC_DIS_K45_RNA_MIz26_[AGT]T[CG]GT[AT][AT]G.	bladder	0.0292855	ABOVE- 38(33.5mo)| BELOW- 30(98.47mo)	0.0337977	0.41625	overall_survival	CNA_NKX3_1_is_deep_del	FIRE1KB3p
FIRE1KB3p_3190	TCGA_UTERINE_ENDOMETRIAL_DIS_K10_RNA_MIz12_.CAATC[AG]A.	bladder	0.0265297	ABOVE- 38(22.83mo)| BELOW- 36(NAmo)	0.0305915	0.454668	overall_survival	CNA_UBR5_is_amp	FIRE1KB3p
FIRE1KB3p_3547	TCGA_TESTICULAR_DIS_K45_RNA_MIz13_.C[CG][ACG]A[CT]A[AT][CGT]	bladder	0.0259499	ABOVE- 71(23.53mo)| BELOW- 65(NAmo)	0.0281631	0.561661	overall_survival	CNA_UBR5_is_amp	FIRE1KB3p
MSigDBGO_2805	GO_CONNECTIVE_TISSUE_DEVELOPMENT	bladder	0.0165871	ABOVE- 77(19.77mo)| BELOW- 77(44.93mo)	0.0181154	0.571517	overall_survival	age_groups_is_above_60	MSigDBGO
FIRE1KB3p_163	TCGA_LIVER_DIS_K40_RNA_MIz9_.AATAGGT.	bladder	0.033087	ABOVE- 37(20.07mo)| BELOW- 37(67.33mo)	0.0368944	0.454852	overall_survival	CNA_CDKN2B_is_del	FIRE1KB3p
FIRE1KB3p_4074	TCGA_RECTAL_DIS_K5_RNA_MIz54_.CT[ACG]A[ACT]AC[ACT]	bladder	0.0153341	ABOVE- 35(33.47mo)| BELOW- 28(98.47mo)	0.019293	0.363077	overall_survival	CNA_NKX3_1_is_deep_del	FIRE1KB3p
MSigDBGO_4088	GO_NUCLEAR_CHROMOSOME	bladder	0.0338557	ABOVE- 34(NAmo)| BELOW- 43(23.97mo)	0.0381595	2.13443	overall_survival	sex_is_FEMALE	MSigDBGO
FIRE1KB3p_1353	TCGA_PROSTATE_DIS_K40_RNA_MIz8_.AGCTTTG.	bladder	0.0143392	ABOVE- 33(30.13mo)| BELOW- 31(98.47mo)	0.0180699	0.377479	overall_survival	CNA_NKX3_1_is_deep_del	FIRE1KB3p
MSigDBGO_4215	GO_CELL_SURFACE	bladder	0.0124772	ABOVE- 36(23.73mo)| BELOW- 26(NAmo)	0.01696	0.346551	overall_survival	CNA_CDKN2B_is_amp	MSigDBGO
MSigDBGO_117	GO_EMBRYO_DEVELOPMENT_ENDING_IN_BIRTH_OR_EGG_HATCHING	bladder	0.0316113	ABOVE- 63(19.23mo)| BELOW- 67(NAmo)	0.0344024	0.558008	overall_survival	CNA_UBR5_is_amp	MSigDBGO
FIRE1KB3p_3400	TCGA_THYMOMA_DIS_K10_RNA_MIz17_.CATAA[CG]C[ACT]	bladder	0.045922	ABOVE- 61(23.73mo)| BELOW- 52(98.47mo)	0.0491439	0.543236	overall_survival	sex_is_MALE	FIRE1KB3p
FIRE1KB3p_4607	TCGA_BREAST_DIS_K45_RNA_MIz39_.GC[AT]TT[CG]T.	bladder	0.0253895	ABOVE- 37(33.47mo)| BELOW- 30(65.7mo)	0.0298034	0.409547	overall_survival	CNA_NKX3_1_is_deep_del	FIRE1KB3p
FIRE1KB3p_1446	TCGA_PROSTATE_DIS_K40_RNA_MIz19_.AGTAAT[CG].	bladder	0.0112151	ABOVE- 34(33.47mo)| BELOW- 28(98.47mo)	0.0146962	0.347684	overall_survival	CNA_NKX3_1_is_deep_del	FIRE1KB3p
MSigDB_954	REACTOME_REGULATION_OF_MRNA_STABILITY_BY_PROTEINS_THAT_BIND_AU_RICH_ELEMENTS	bladder	0.0361672	ABOVE- 37(32.47mo)| BELOW- 24(106.1mo)	0.04645	0.328032	overall_survival	coarse_pathologic_stage_is_stage_3	MSigDB
FIRE1KB3p_4729	TCGA_THYMOMA_DIS_K45_RNA_MIz22_.G[GT]T[CG]AC[AT][ACT]	bladder	0.0237514	ABOVE- 37(33.47mo)| BELOW- 30(98.47mo)	0.0281079	0.410507	overall_survival	CNA_NKX3_1_is_deep_del	FIRE1KB3p
MSigDBGO_2187	GO_NEUROGENESIS	bladder	0.0455893	ABOVE- 50(27.43mo)| BELOW- 47(NAmo)	0.0497035	0.520823	overall_survival	CNA_NKX3_1_is_del	MSigDBGO
FIRE1KBup_965	TCGA_KIDNEY_CON_LOG2R_bins10_DNA_MIz16_[CG]A[AC][AC]CCCA[CGT]	bladder	0.0181298	ABOVE- 38(23.97mo)| BELOW- 24(NAmo)	0.0237872	0.349571	overall_survival	race_is_WHITE	FIRE1KBup
FIRE1KB3p_5017	TCGA_OVARIAN_DIS_K45_RNA_MIz9_.TAA[CGT]CC[CG].	bladder	0.0153424	ABOVE- 32(32.47mo)| BELOW- 29(NAmo)	0.0209933	0.329349	overall_survival	CNA_UBR5_is_amp	FIRE1KB3p
MSigDBONC_189	LEF1_UP.V1_UP	bladder	0.0092039	ABOVE- 25(23.53mo)| BELOW- 34(NAmo)	0.014841	0.276545	overall_survival	age_groups_is_between_30_and_60	MSigDBONC
FIRE1KB3p_4571	TCGA_KIDNEY_DIS_K45_RNA_MIz22_.G[AT]TT[CG]AG.	bladder	0.0243214	ABOVE- 37(33.5mo)| BELOW- 28(98.47mo)	0.0290114	0.392395	overall_survival	CNA_NKX3_1_is_deep_del	FIRE1KB3p
MSigDBGO_992	GO_AMINOGLYCAN_BIOSYNTHETIC_PROCESS	bladder	0.0365114	ABOVE- 40(19.67mo)| BELOW- 38(NAmo)	0.0408755	0.474272	overall_survival	CNA_UBR5_is_amp	MSigDBGO
FIRE1KB3p_5498	TCGA_SARCOMA_DIS_K45_RNA_MIz20_.T[CT][ACG]TGGT.	bladder	0.0202327	ABOVE- 35(33.47mo)| BELOW- 29(65.7mo)	0.0248348	0.381826	overall_survival	CNA_NKX3_1_is_deep_del	FIRE1KB3p
MSigDBGO_1388	GO_IN_UTERO_EMBRYONIC_DEVELOPMENT	bladder	0.0384734	ABOVE- 58(20.57mo)| BELOW- 50(98.47mo)	0.0424364	0.538379	overall_survival	sex_is_MALE	MSigDBGO
MSigDBGO_3417	GO_RNA_SPLICING	bladder	0.0107385	ABOVE- 39(62.3mo)| BELOW- 26(23.2mo)	0.0135056	2.53978	overall_survival	CNA_CDKN2B_is_amp	MSigDBGO
MSigDBGO_4294	GO_CYTOPLASMIC_VESICLE_PART	bladder	0.0213945	ABOVE- 33(30.13mo)| BELOW- 35(65.7mo)	0.0256441	0.420516	overall_survival	CNA_NKX3_1_is_deep_del	MSigDBGO
FIRE1KB3p_5327	TCGA_HEAD_NECK_DIS_K40_RNA_MIz14_.T[AT]GTC[AT]G[AGT]	bladder	0.0269241	ABOVE- 38(33.47mo)| BELOW- 29(65.7mo)	0.0314043	0.412763	overall_survival	CNA_NKX3_1_is_deep_del	FIRE1KB3p
MSigDB_645	REACTOME_MEIOSIS	bladder	0.0271956	ABOVE- 52(60.13mo)| BELOW- 82(27.43mo)	0.0293257	1.77869	overall_survival	age_groups_is_above_60	MSigDB
FIRE1KB3p_2771	TCGA_LIVER_DIS_K40_RNA_MIz22_.AT[CG][AG][CT]TC[AGT]	bladder	0.0149311	ABOVE- 35(30.13mo)| BELOW- 26(98.47mo)	0.019986	0.333085	overall_survival	CNA_NKX3_1_is_deep_del	FIRE1KB3p
FIRE1KBup_219	TCGA_BREAST_DIS_K10_DNA_MIz17_[ACG][AT]CTTTG[CGT][CGT]	bladder	0.00223184	ABOVE- 28(23.73mo)| BELOW- 30(NAmo)	0.00495738	0.239107	overall_survival	sex_is_MALE	FIRE1KBup
FIRE1KB3p_636	TCGA_THYROID_DIS_K40_RNA_MIz25_[ACT]A[AT]G[GT][ACT]GC[AGT]	bladder	0.0312191	ABOVE- 39(33.47mo)| BELOW- 33(65.7mo)	0.0352533	0.447699	overall_survival	CNA_NKX3_1_is_deep_del	FIRE1KB3p
MSigDBGO_3266	GO_REPRODUCTION	bladder	0.0035139	ABOVE- 28(15.33mo)| BELOW- 32(NAmo)	0.00573975	0.311099	overall_survival	sex_is_MALE	MSigDBGO
FIRE1KB3p_2196	TCGA_AML_DIS_K40_RNA_MIz26_[AGT][GT]A[ACG]T[CG]TC[AT]	bladder	0.0261424	ABOVE- 36(33.47mo)| BELOW- 32(98.47mo)	0.0302214	0.421376	overall_survival	CNA_NKX3_1_is_deep_del	FIRE1KB3p
FIRE1KB3p_2046	TCGA_PARAGANGLIOMA_DIS_K40_RNA_MIz16_[AGT]GAT[CT][AT]TC.	bladder	0.0264097	ABOVE- 36(33.47mo)| BELOW- 28(98.47mo)	0.0318955	0.383495	overall_survival	CNA_NKX3_1_is_deep_del	FIRE1KB3p
FIRE1KB3p_5105	TCGA_HEAD_NECK_DIS_K40_RNA_MIz21_.T[ACG]AGGTT.	bladder	0.0340495	ABOVE- 38(33.5mo)| BELOW- 31(98.47mo)	0.0389337	0.429146	overall_survival	CNA_NKX3_1_is_deep_del	FIRE1KB3p
FIRE1KB3p_518	TCGA_UTERINE_ENDOMETRIAL_DIS_K10_RNA_MIz25_.A[CG]CTTTG.	bladder	0.0344659	ABOVE- 40(33.47mo)| BELOW- 30(98.47mo)	0.039307	0.436669	overall_survival	CNA_NKX3_1_is_deep_del	FIRE1KB3p
FIRE1KB3p_5321	TCGA_AML_DIS_K40_RNA_MIz28_..TATGGA.	bladder	0.0244388	ABOVE- 35(33.5mo)| BELOW- 27(98.47mo)	0.0305856	0.354571	overall_survival	CNA_NKX3_1_is_deep_del	FIRE1KB3p
MSigDBGO_9441	GO_ION_TRANSMEMBRANE_TRANSPORTER_ACTIVITY	bladder	0.0081122	ABOVE- 23(23.2mo)| BELOW- 41(62.3mo)	0.0106803	0.384579	overall_survival	CNA_CDKN2B_is_amp	MSigDBGO
FIRE1KB3p_488	TCGA_OVARIAN_DIS_K45_RNA_MIz17_.[AC]GC[CT]G[AGT]T.	bladder	0.034772	ABOVE- 41(33.47mo)| BELOW- 33(98.47mo)	0.0389851	0.459385	overall_survival	CNA_NKX3_1_is_deep_del	FIRE1KB3p
FIRE1KB3p_1435	TCGA_PARAGANGLIOMA_DIS_K40_RNA_MIz19_[AGT]A[AG]G[CG]GA[AT].	bladder	0.00208748	ABOVE- 32(30.13mo)| BELOW- 26(98.47mo)	0.00389682	0.244698	overall_survival	CNA_NKX3_1_is_deep_del	FIRE1KB3p
KNOWNMOT_622	HIC1.5_5p_[ACG][CG][CG][ACG][CG][CGT]TGCC[CG][CG][CG][CG][CGT]	bladder	0.00966462	ABOVE- 107(23.97mo)| BELOW- 100(62.3mo)	0.0104965	0.587872	overall_survival	race_is_WHITE	KNOWNMOT
MSigDB_820	REACTOME_TRNA_AMINOACYLATION	bladder	0.00183549	ABOVE- 32(18.23mo)| BELOW- 27(67.33mo)	0.00329256	0.287366	overall_survival	CNA_CDKN2B_is_del	MSigDB
FIRE1KBup_382	TCGA_OVARIAN_DIS_K45_DNA_MIz8_[ACT][AC]TTTCTC[ACT]	bladder	0.00361835	ABOVE- 32(17mo)| BELOW- 29(88.03mo)	0.00543279	0.336507	overall_survival	CNA_UBR5_is_amp	FIRE1KBup
MSigDB_4534	REACTOME_COLLAGEN_BIOSYNTHESIS_AND_MODIFYING_ENZYMES	bladder	0.0167623	ABOVE- 22(23.53mo)| BELOW- 39(106.1mo)	0.0225986	0.336806	overall_survival	age_groups_is_between_30_and_60	MSigDB
FIRE1KB3p_4588	TCGA_PROSTATE_CON_LOG2R_bins25_RNA_MIz21_.GC[ACG]A[AG]T[AC].	bladder	0.0114975	ABOVE- 32(30.13mo)| BELOW- 31(98.47mo)	0.0149281	0.37206	overall_survival	CNA_NKX3_1_is_deep_del	FIRE1KB3p
FIRE1KB3p_5381	TCGA_TESTICULAR_DIS_K45_RNA_MIz9_.TCACTG[AT].	bladder	0.0158068	ABOVE- 34(33.47mo)| BELOW- 28(98.47mo)	0.0204365	0.356091	overall_survival	CNA_NKX3_1_is_deep_del	FIRE1KB3p
FIRE1KB3p_5525	TCGA_PANCREATIC_DIS_K45_RNA_MIz24_.T[CT][GT]CA[AC]C[ACT]	bladder	0.0277038	ABOVE- 36(33.47mo)| BELOW- 30(98.47mo)	0.0322982	0.407091	overall_survival	CNA_NKX3_1_is_deep_del	FIRE1KB3p
FIRE1KB3p_4469	TCGA_ESOPHAGEAL_DIS_K45_RNA_MIz18_.G[AG][CG]CTT[AT][AGT]	bladder	0.0399168	ABOVE- 42(33.47mo)| BELOW- 32(98.47mo)	0.0444437	0.459926	overall_survival	CNA_NKX3_1_is_deep_del	FIRE1KB3p
MSigDBGO_5223	GO_LIGASE_ACTIVITY	bladder	0.0225364	ABOVE- 32(21.7mo)| BELOW- 35(67.33mo)	0.0267999	0.415443	overall_survival	CNA_CDKN2B_is_del	MSigDBGO
FIRE1KB3p_1787	TCGA_LUNG_AD_DIS_K45_RNA_MIz23_[AGT][CG]G[AC][CGT]TA[AC].	bladder	0.036786	ABOVE- 39(33.5mo)| BELOW- 31(98.47mo)	0.0417508	0.438106	overall_survival	CNA_NKX3_1_is_deep_del	FIRE1KB3p
FIRE1KB3p_2629	TCGA_PROSTATE_DIS_K40_RNA_MIz16_[AT][AG]TTGT[CT]C.	bladder	0.0103375	ABOVE- 104(21.7mo)| BELOW- 93(60.13mo)	0.0112291	0.586288	overall_survival	age_groups_is_above_60	FIRE1KB3p
FIRE1KB3p_2086	TCGA_LIVER_DIS_K40_RNA_MIz22_[AGT]GCAT[AGT]G[AT].	bladder	0.0260161	ABOVE- 36(33.47mo)| BELOW- 29(98.47mo)	0.0309107	0.398145	overall_survival	CNA_NKX3_1_is_deep_del	FIRE1KB3p
FIRE1KBup_684	TCGA_LUNG_SQ_CON_LOG2R_bins5_DNA_MIz86_.[AGT][CG]TTCCG[CG]	bladder	0.00402759	ABOVE- 153(88.03mo)| BELOW- 143(24.47mo)	0.00444496	1.67432	overall_survival	sex_is_MALE	FIRE1KBup
MSigDBGO_3755	GO_RESPONSE_TO_HYDROGEN_PEROXIDE	bladder	0.0267018	ABOVE- 40(18.23mo)| BELOW- 26(NAmo)	0.0318873	0.408053	overall_survival	age_groups_is_above_60	MSigDBGO
FIRE1KB3p_1901	TCGA_AML_DIS_K5_RNA_MIz44_[AGT][CT][GT]ACTAC.	bladder	0.0296483	ABOVE- 55(18.23mo)| BELOW- 54(NAmo)	0.0326175	0.541638	overall_survival	CNA_CDKN2B_is_del	FIRE1KB3p
FIRE1KB3p_1779	TCGA_COLON_DIS_K40_RNA_MIz18_[AGT][CG]C.TTGA.	bladder	0.0344078	ABOVE- 39(33.47mo)| BELOW- 32(98.47mo)	0.0389007	0.444901	overall_survival	CNA_NKX3_1_is_deep_del	FIRE1KB3p
MSigDBGO_9102	GO_INTRINSIC_COMPONENT_OF_POSTSYNAPTIC_SPECIALIZATION_MEMBRANE	bladder	0.0203782	ABOVE- 63(23.53mo)| BELOW- 123(62.3mo)	0.0220238	0.584287	overall_survival	sex_is_MALE	MSigDBGO
FIRE1KBup_944	TCGA_LUNG_AD_DIS_K45_DNA_MIz46_.CCGG[AT]A[ACG].	bladder	0.00392587	ABOVE- 36(NAmo)| BELOW- 27(20.07mo)	0.00546982	2.66724	overall_survival	SNV_TP53_is_1	FIRE1KBup
MSigDB_796	REACTOME_SIGNALING_BY_GPCR	bladder	0.0294035	ABOVE- 41(23.97mo)| BELOW- 35(62.3mo)	0.0332094	0.470101	overall_survival	CNA_CDKN2B_is_amp	MSigDB
MSigDBGO_1772	GO_G_PROTEIN_COUPLED_RECEPTOR_SIGNALING_PATHWAY	bladder	0.0294035	ABOVE- 41(23.97mo)| BELOW- 35(62.3mo)	0.0332094	0.470101	overall_survival	CNA_CDKN2B_is_amp	MSigDBGO
MSigDBGO_9106	GO_NEURON_TO_NEURON_SYNAPSE	bladder	0.00265824	ABOVE- 33(27.3mo)| BELOW- 26(NAmo)	0.00461894	0.29383	overall_survival	age_groups_is_above_60	MSigDBGO
KNOWNMOT_1353	QKI.22_3p_TACTAAC	bladder	0.0365322	ABOVE- 46(45.57mo)| BELOW- 38(13.77mo)	0.0400943	2.01254	overall_survival	race_is_WHITE	KNOWNMOT
FIRE1KBup_200	TCGA_THYROID_DIS_K40_DNA_MIz13_[ACG]A[GT]CGA.C.	bladder	0.0227362	ABOVE- 91(26.5mo)| BELOW- 86(NAmo)	0.0244388	0.582675	overall_survival	CNA_NKX3_1_is_del	FIRE1KBup
MSigDBGO_2380	GO_SMALL_MOLECULE_CATABOLIC_PROCESS	bladder	0.0119919	ABOVE- 29(67.33mo)| BELOW- 32(19.17mo)	0.0164497	2.92415	overall_survival	CNA_CDKN2B_is_del	MSigDBGO
FIRE1KB3p_1488	TCGA_PARAGANGLIOMA_DIS_K40_RNA_MIz19_[AGT][AC]GCT[GT]A.[AGT]	bladder	0.0203685	ABOVE- 34(33.47mo)| BELOW- 29(98.47mo)	0.0248987	0.376046	overall_survival	CNA_NKX3_1_is_deep_del	FIRE1KB3p
MSigDBGO_1183	GO_EMBRYO_DEVELOPMENT	bladder	0.0137079	ABOVE- 104(23.53mo)| BELOW- 87(NAmo)	0.0149048	0.585802	overall_survival	race_is_WHITE	MSigDBGO
FIRE1KB3p_444	TCGA_THYMOMA_DIS_K45_RNA_MIz28_.[AC]G[AGT]TT[ACG]G[ACT]	bladder	0.00990985	ABOVE- 32(30.13mo)| BELOW- 29(98.47mo)	0.0132195	0.342047	overall_survival	CNA_NKX3_1_is_deep_del	FIRE1KB3p
MSigDBGO_4168	GO_POSTSYNAPTIC_MEMBRANE	bladder	0.00530568	ABOVE- 106(27.3mo)| BELOW- 139(62.3mo)	0.00585083	0.594108	overall_survival	race_is_WHITE	MSigDBGO
FIRE1KB3p_3980	TCGA_TESTICULAR_DIS_K45_RNA_MIz15_[CGT]TC[AGT]T[ACT][CG]G.	bladder	0.033152	ABOVE- 39(30.13mo)| BELOW- 28(98.47mo)	0.038482	0.418298	overall_survival	CNA_NKX3_1_is_deep_del	FIRE1KB3p
MSigDBGO_1555	GO_REGULATION_OF_POSTSYNAPTIC_MEMBRANE_POTENTIAL	bladder	0.0330509	ABOVE- 47(23.2mo)| BELOW- 79(NAmo)	0.0356265	0.558471	overall_survival	CNA_UBR5_is_amp	MSigDBGO
FIRE1KB3p_4936	TCGA_STOMACH_DIS_K45_RNA_MIz18_.GTT[AT]C[ACG]G[AGT]	bladder	0.00485938	ABOVE- 31(30.13mo)| BELOW- 28(98.47mo)	0.00754372	0.296165	overall_survival	CNA_NKX3_1_is_deep_del	FIRE1KB3p
FIRE1KB3p_5159	TCGA_RECTAL_DIS_K40_RNA_MIz17_.T[ACT]CATCT.	bladder	0.0115016	ABOVE- 35(33.47mo)| BELOW- 24(98.47mo)	0.0167064	0.296315	overall_survival	CNA_NKX3_1_is_deep_del	FIRE1KB3p
MSigDBGO_2120	GO_CELL_MORPHOGENESIS_INVOLVED_IN_DIFFERENTIATION	bladder	0.0103374	ABOVE- 28(23.73mo)| BELOW- 30(NAmo)	0.0170724	0.259811	overall_survival	age_groups_is_between_30_and_60	MSigDBGO
FIRE1KB3p_2089	TCGA_BREAST_DIS_K10_RNA_MIz16_[AGT]GC[AT]CAAT.	bladder	0.00239581	ABOVE- 26(17mo)| BELOW- 32(NAmo)	0.00478008	0.261538	overall_survival	CNA_UBR5_is_amp	FIRE1KB3p
FIRE1KB3p_3084	TCGA_STOMACH_DIS_K45_RNA_MIz11_[AT]TGA[AGT]CAC[ACT]	bladder	0.0335226	ABOVE- 57(22.17mo)| BELOW- 52(98.47mo)	0.0362268	0.543025	overall_survival	age_groups_is_above_60	FIRE1KB3p
MSigDBGO_2549	GO_RESPONSE_TO_GROWTH_FACTOR	bladder	0.0286891	ABOVE- 98(23.73mo)| BELOW- 62(NAmo)	0.0309056	0.577817	overall_survival	race_is_WHITE	MSigDBGO
MSigDBGO_992	GO_AMINOGLYCAN_BIOSYNTHETIC_PROCESS	bladder	0.0162233	ABOVE- 35(23.73mo)| BELOW- 27(NAmo)	0.0211817	0.363031	overall_survival	CNA_NKX3_1_is_del	MSigDBGO
FIRE1KB3p_2481	TCGA_MELANOMA_DIS_K40_RNA_MIz15_[AGT]TT[AT]GG[AC]C[AT]	bladder	0.0156841	ABOVE- 112(22.17mo)| BELOW- 81(67.33mo)	0.0170408	0.586987	overall_survival	age_groups_is_above_60	FIRE1KB3p
FIRE1KB3p_913	TCGA_RECTAL_DIS_K40_RNA_MIz11_[ACT]C[GT]A[AT].[CG]G[ACG]	bladder	0.0143013	ABOVE- 110(21.7mo)| BELOW- 80(60.13mo)	0.0154034	0.586388	overall_survival	age_groups_is_above_60	FIRE1KB3p
FIRE1KB3p_3636	TCGA_RECTAL_DIS_K40_RNA_MIz12_.CCT.[ACG]TA[CT]	bladder	0.0155217	ABOVE- 36(30.13mo)| BELOW- 25(98.47mo)	0.0196635	0.346006	overall_survival	CNA_NKX3_1_is_deep_del	FIRE1KB3p
FIRE1KB3p_3246	TCGA_PARAGANGLIOMA_DIS_K5_RNA_MIz36_.CA[CG]AGT[ACT].	bladder	0.0281936	ABOVE- 35(33.47mo)| BELOW- 33(98.47mo)	0.032654	0.427954	overall_survival	CNA_NKX3_1_is_deep_del	FIRE1KB3p
MSigDBONC_97	ESC_V6.5_UP_EARLY.V1_DN	bladder	0.0209032	ABOVE- 41(20.77mo)| BELOW- 21(NAmo)	0.0267049	0.364372	overall_survival	sex_is_FEMALE	MSigDBONC
MSigDBGO_4364	GO_MITOCHONDRIAL_ENVELOPE	bladder	0.0212148	ABOVE- 39(NAmo)| BELOW- 31(23.73mo)	0.0248155	2.26124	overall_survival	CNA_CDKN2B_is_amp	MSigDBGO
FIRE1KB3p_1331	TCGA_BLADDER_DIS_K45_RNA_MIz13_.AGC[GT]TT[CG].	bladder	0.0131665	ABOVE- 33(30.13mo)| BELOW- 30(65.7mo)	0.0163673	0.379924	overall_survival	CNA_NKX3_1_is_deep_del	FIRE1KB3p
MSigDB_903	REACTOME_METABOLISM_OF_RNA	bladder	0.0236873	ABOVE- 39(62.3mo)| BELOW- 36(22.83mo)	0.0270508	2.13566	overall_survival	CNA_CDKN2B_is_amp	MSigDB
FIRE1KB3p_1813	TCGA_RECTAL_DIS_K40_RNA_MIz18_[AGT][CG]GTT[CT][AC]T.	bladder	0.0370262	ABOVE- 40(33.47mo)| BELOW- 32(98.47mo)	0.0415982	0.453709	overall_survival	CNA_NKX3_1_is_deep_del	FIRE1KB3p
FIRE1KB3p_4076	TCGA_STOMACH_DIS_K10_RNA_MIz30_.[CT][ACG]ACTAG.	bladder	0.0107408	ABOVE- 31(33.47mo)| BELOW- 29(98.47mo)	0.0147526	0.327096	overall_survival	CNA_NKX3_1_is_deep_del	FIRE1KB3p
MSigDB_5005	REACTOME_CILIUM_ASSEMBLY	bladder	0.0447527	ABOVE- 56(24.63mo)| BELOW- 51(94.27mo)	0.0482627	0.541364	overall_survival	CNA_CDKN2B_is_del	MSigDB
FIRE1KB3p_5099	TCGA_LIVER_DIS_K40_RNA_MIz21_.T[ACG][AC]GGTT.	bladder	0.0339786	ABOVE- 37(33.5mo)| BELOW- 31(98.47mo)	0.0388643	0.429079	overall_survival	CNA_NKX3_1_is_deep_del	FIRE1KB3p
MSigDBGO_4186	GO_VACUOLAR_LUMEN	bladder	0.0373998	ABOVE- 56(16.5mo)| BELOW- 46(88.03mo)	0.0405648	0.534306	overall_survival	CNA_UBR5_is_amp	MSigDBGO
FIRE1KB3p_5747	TCGA_PANCREATIC_DIS_K10_RNA_MIz38_.TT[AGT]G[AT]C[CG].	bladder	0.0334286	ABOVE- 39(30.13mo)| BELOW- 29(98.47mo)	0.0381414	0.429377	overall_survival	CNA_NKX3_1_is_deep_del	FIRE1KB3p
FIRE1KB3p_2650	TCGA_COLON_DIS_K40_RNA_MIz11_.ATAT[CG]AC.	bladder	0.0157078	ABOVE- 83(21.7mo)| BELOW- 75(60.13mo)	0.0170086	0.578127	overall_survival	age_groups_is_above_60	FIRE1KB3p
FIRE1KBup_394	TCGA_BREAST_DIS_K10_DNA_MIz19_[ACT][AGT]GTTTGC[ACT]	bladder	0.0328602	ABOVE- 43(24.47mo)| BELOW- 31(88.03mo)	0.0369049	0.464813	overall_survival	age_groups_is_above_60	FIRE1KBup
FIRE1KB3p_517	TCGA_MELANOMA_DIS_K40_RNA_MIz19_.[ACG]CT[AT]GCA.	bladder	0.0119248	ABOVE- 30(33.47mo)| BELOW- 31(98.47mo)	0.0158328	0.3493	overall_survival	CNA_NKX3_1_is_deep_del	FIRE1KB3p
FIRE1KB3p_3970	TCGA_SARCOMA_DIS_K45_RNA_MIz13_[CGT]T[AG]C[CG]TA[AG][ACT]	bladder	0.00896756	ABOVE- 33(33.47mo)| BELOW- 26(98.47mo)	0.0130434	0.306295	overall_survival	CNA_NKX3_1_is_deep_del	FIRE1KB3p
FIRE1KB3p_1396	TCGA_BLADDER_DIS_K45_RNA_MIz24_.[AG]GTA[CGT][ACG]G[ACT]	bladder	0.0351448	ABOVE- 39(33.47mo)| BELOW- 31(98.47mo)	0.0395509	0.443917	overall_survival	CNA_NKX3_1_is_deep_del	FIRE1KB3p
FIRE1KB3p_4015	TCGA_UTERINE_ENDOMETRIAL_DIS_K45_RNA_MIz21_.C.TAA[AC]C.	bladder	0.00694491	ABOVE- 33(33.47mo)| BELOW- 25(NAmo)	0.0111171	0.272802	overall_survival	CNA_NKX3_1_is_deep_del	FIRE1KB3p
FIRE1KB3p_5796	TCGA_LUNG_AD_DIS_K45_RNA_MIz10_.TTGAAGC[ACT]	bladder	0.022923	ABOVE- 49(16.93mo)| BELOW- 53(67.33mo)	0.0249856	0.534953	overall_survival	age_groups_is_above_60	FIRE1KB3p
FIRE1KB3p_2302	TCGA_CERVICAL_DIS_K45_RNA_MIz22_[AGT]GTTT[ACG]G[GT][AGT]	bladder	0.0267217	ABOVE- 35(33.47mo)| BELOW- 31(98.47mo)	0.0313398	0.415339	overall_survival	CNA_NKX3_1_is_deep_del	FIRE1KB3p
FIRE1KB3p_4077	TCGA_STOMACH_DIS_K45_RNA_MIz22_.[CT][AC]G[ACT]GAT[AGT]	bladder	0.0210082	ABOVE- 36(33.5mo)| BELOW- 25(98.47mo)	0.0267412	0.35114	overall_survival	CNA_NKX3_1_is_deep_del	FIRE1KB3p
FIRE1KBup_1425	TCGA_AML_DIS_K40_DNA_MIz16_.TT[AT]C[GT][CT]C[GT]	bladder	0.011436	ABOVE- 36(20.07mo)| BELOW- 22(NAmo)	0.0180718	0.274345	overall_survival	CNA_UBR5_is_amp	FIRE1KBup
FIRE1KB3p_5718	TCGA_HEAD_NECK_DIS_K40_RNA_MIz20_.TTACC[CGT][ACG][ACT]	bladder	0.0192913	ABOVE- 34(33.47mo)| BELOW- 29(98.47mo)	0.023824	0.383371	overall_survival	CNA_NKX3_1_is_deep_del	FIRE1KB3p
FIRE1KBup_1380	TCGA_PANCREATIC_DIS_K45_DNA_MIz14_.TCG.A[AT][AT].	bladder	0.0217476	ABOVE- 75(18.33mo)| BELOW- 59(57.27mo)	0.0234024	0.566364	overall_survival	age_groups_is_above_60	FIRE1KBup
FIRE1KB3p_4400	TCGA_THYROID_DIS_K5_RNA_MIz24_.G[AC]CAGTA.	bladder	0.00314819	ABOVE- 29(33.47mo)| BELOW- 29(98.47mo)	0.00520828	0.276394	overall_survival	CNA_NKX3_1_is_deep_del	FIRE1KB3p
[truncated: 106,227 more rows]

## Sheet: PFS partitioned MPS+ v MPS– 
module_identifier	module_name	cohort	KM_pvalue	survival_information	Coxph_pvale	HR	survival_type	conditional_comparison	module_category
MSigDBGO_9122	GO_INTRINSIC_COMPONENT_OF_SYNAPTIC_MEMBRANE	bladder	2.50289e-06	ABOVE- 126(17.77mo)| BELOW- 166(NAmo)	4.55646e-06	0.442509	progression_free_interval_survival	race_is_WHITE	MSigDBGO
FIRE1KB3p_748	TCGA_HEAD_NECK_DIS_K40_RNA_MIz15_[ACT][AG]C[CG]TT[AC][GT].	bladder	0.0017603	ABOVE- 75(35.47mo)| BELOW- 53(NAmo)	0.00328512	0.290444	progression_free_interval_survival	coarse_pathologic_stage_is_stage_2	FIRE1KB3p
FIRE1KB3p_2667	TCGA_BREAST_DIS_K45_RNA_MIz25_[AT][AT]GG[AT][AG]CT.	bladder	0.000153906	ABOVE- 122(21.7mo)| BELOW- 87(82.4mo)	0.000239393	0.417915	progression_free_interval_survival	CNA_NKX3_1_is_del	FIRE1KB3p
FIRE1KB3p_5517	TCGA_OVARIAN_DIS_K45_RNA_MIz19_.T[CT][CT]GT[CG]G.	bladder	0.00124448	ABOVE- 69(35.47mo)| BELOW- 53(NAmo)	0.00250021	0.278851	progression_free_interval_survival	coarse_pathologic_stage_is_stage_2	FIRE1KB3p
FIRE1KB3p_4630	TCGA_OVARIAN_DIS_K45_RNA_MIz12_.G[CG]GAT[GT][AT][AGT]	bladder	0.000909491	ABOVE- 68(30.33mo)| BELOW- 48(NAmo)	0.00211599	0.24901	progression_free_interval_survival	coarse_pathologic_stage_is_stage_2	FIRE1KB3p
MSigDBONC_131	RPS14_DN.V1_DN	bladder	0.000517455	ABOVE- 85(15.77mo)| BELOW- 59(NAmo)	0.000870086	0.361236	progression_free_interval_survival	sex_is_MALE	MSigDBONC
MSigDBGO_949	GO_MICROTUBULE_BASED_PROCESS	bladder	0.00021082	ABOVE- 98(20.1mo)| BELOW- 88(NAmo)	0.000329318	0.412362	progression_free_interval_survival	CNA_NKX3_1_is_del	MSigDBGO
FIRE1KB3p_4572	TCGA_GBM_DIS_K45_RNA_MIz11_.G[AT]TTCTG.	bladder	0.00254919	ABOVE- 65(55.03mo)| BELOW- 45(NAmo)	0.00582622	0.223699	progression_free_interval_survival	coarse_pathologic_stage_is_stage_2	FIRE1KB3p
FIRE1KB3p_3261	TCGA_GLIOMA_DIS_K45_RNA_MIz26_.CA[CG]GT[AGT][AT][ACT]	bladder	0.00159634	ABOVE- 66(30.57mo)| BELOW- 56(NAmo)	0.00289176	0.301827	progression_free_interval_survival	coarse_pathologic_stage_is_stage_2	FIRE1KB3p
FIRE1KB3p_4478	TCGA_HEAD_NECK_DIS_K40_RNA_MIz28_.G[AGT]AC[AGT]GT.	bladder	0.000339345	ABOVE- 126(20.1mo)| BELOW- 87(NAmo)	0.000490472	0.434136	progression_free_interval_survival	CNA_NKX3_1_is_del	FIRE1KB3p
FIRE1KB3p_2976	TCGA_BLADDER_DIS_K45_RNA_MIz10_.ATG[GT]C[ACG]G[AGT]	bladder	0.000152136	ABOVE- 114(17.03mo)| BELOW- 85(82.4mo)	0.00023399	0.425856	progression_free_interval_survival	age_groups_is_above_60	FIRE1KB3p
FIRE1KB3p_2667	TCGA_BREAST_DIS_K45_RNA_MIz25_[AT][AT]GG[AT][AG]CT.	bladder	0.00240629	ABOVE- 65(35.47mo)| BELOW- 61(NAmo)	0.00390846	0.328754	progression_free_interval_survival	coarse_pathologic_stage_is_stage_2	FIRE1KB3p
TEISERp_352	TCGA_LIVER_DIS_K40_MINI6xISEQ12_RNA_MIz39_HDUGNDNANYRND_((((.....))))	bladder	0.00236338	ABOVE- 83(26.5mo)| BELOW- 56(NAmo)	0.00351498	0.366213	progression_free_interval_survival	coarse_pathologic_stage_is_stage_3	TEISERp
FIRE1KB3p_5099	TCGA_LIVER_DIS_K40_RNA_MIz21_.T[ACG][AC]GGTT.	bladder	0.00354877	ABOVE- 67(44.6mo)| BELOW- 53(NAmo)	0.00585003	0.306507	progression_free_interval_survival	coarse_pathologic_stage_is_stage_2	FIRE1KB3p
MSigDBGO_3618	GO_BEHAVIOR	bladder	2.07314e-05	ABOVE- 47(17.77mo)| BELOW- 68(NAmo)	6.48023e-05	0.281225	progression_free_interval_survival	age_groups_is_above_60	MSigDBGO
FIRE1KB3p_488	TCGA_OVARIAN_DIS_K45_RNA_MIz17_.[AC]GC[CT]G[AGT]T.	bladder	0.00436313	ABOVE- 73(35.47mo)| BELOW- 54(NAmo)	0.00657009	0.336254	progression_free_interval_survival	coarse_pathologic_stage_is_stage_2	FIRE1KB3p
MSigDBGO_9122	GO_INTRINSIC_COMPONENT_OF_SYNAPTIC_MEMBRANE	bladder	9.77148e-05	ABOVE- 81(17.77mo)| BELOW- 111(55.5mo)	0.000151804	0.429642	progression_free_interval_survival	CNA_NKX3_1_is_del	MSigDBGO
FIRE1KB3p_847	TCGA_CERVICAL_DIS_K45_RNA_MIz13_[ACT]C[ACT]GTA[CGT]G.	bladder	0.000126412	ABOVE- 135(19.77mo)| BELOW- 105(NAmo)	0.000183989	0.454077	progression_free_interval_survival	age_groups_is_above_60	FIRE1KB3p
FIRE1KB3p_5195	TCGA_GBM_DIS_K45_RNA_MIz22_.TAG[AGT][AG][GT]C[ACT]	bladder	0.00273368	ABOVE- 66(35.47mo)| BELOW- 51(NAmo)	0.00471285	0.298708	progression_free_interval_survival	coarse_pathologic_stage_is_stage_2	FIRE1KB3p
FIRE1KB3p_3664	TCGA_KIDNEY_DIS_K45_RNA_MIz7_.CCTTTGT.	bladder	0.00502404	ABOVE- 72(35.47mo)| BELOW- 51(NAmo)	0.00770738	0.324967	progression_free_interval_survival	coarse_pathologic_stage_is_stage_2	FIRE1KB3p
FIRE1KB3p_5498	TCGA_SARCOMA_DIS_K45_RNA_MIz20_.T[CT][ACG]TGGT.	bladder	0.00330224	ABOVE- 68(35.47mo)| BELOW- 46(NAmo)	0.00580006	0.286915	progression_free_interval_survival	coarse_pathologic_stage_is_stage_2	FIRE1KB3p
FIRE1KB3p_1588	TCGA_MELANOMA_DIS_K40_RNA_MIz19_[AGT][AT]CA[CG]GTT.	bladder	0.00110287	ABOVE- 57(35.47mo)| BELOW- 49(NAmo)	0.00280278	0.227946	progression_free_interval_survival	coarse_pathologic_stage_is_stage_2	FIRE1KB3p
FIRE1KB3p_5725	TCGA_PARAGANGLIOMA_DIS_K40_RNA_MIz15_.TT[ACG]TCTG.	bladder	0.00243122	ABOVE- 65(35.47mo)| BELOW- 54(NAmo)	0.00407383	0.313073	progression_free_interval_survival	coarse_pathologic_stage_is_stage_2	FIRE1KB3p
FIRE1KB3p_5230	TCGA_BLADDER_DIS_K10_RNA_MIz17_.TAG[GT].GC[ACT]	bladder	0.00322955	ABOVE- 64(35.47mo)| BELOW- 53(NAmo)	0.00542146	0.305475	progression_free_interval_survival	coarse_pathologic_stage_is_stage_2	FIRE1KB3p
FIRE1KB3p_1126	TCGA_LUNG_AD_DIS_K45_RNA_MIz24_[ACT]T[AG]TGGA[AG].	bladder	0.00104662	ABOVE- 57(35.47mo)| BELOW- 51(NAmo)	0.0024135	0.251078	progression_free_interval_survival	coarse_pathologic_stage_is_stage_2	FIRE1KB3p
MSigDBMOT_490	GCACTTT_MIR175P_MIR20A_MIR106A_MIR106B_MIR20B_MIR519D	bladder	0.00210905	ABOVE- 59(35.47mo)| BELOW- 48(NAmo)	0.00450649	0.24508	progression_free_interval_survival	coarse_pathologic_stage_is_stage_2	MSigDBMOT
FIRE1KB3p_2299	TCGA_ESOPHAGEAL_DIS_K10_RNA_MIz14_[AGT]GTTGT[AGT]G[CGT]	bladder	0.00151808	ABOVE- 65(35.47mo)| BELOW- 37(NAmo)	0.00484671	0.178757	progression_free_interval_survival	coarse_pathologic_stage_is_stage_2	FIRE1KB3p
FIRE1KB3p_2717	TCGA_BREAST_DIS_K45_RNA_MIz45_.[AT]CA[GT]TCT.	bladder	0.00232641	ABOVE- 60(35.47mo)| BELOW- 50(NAmo)	0.00445854	0.270021	progression_free_interval_survival	coarse_pathologic_stage_is_stage_2	FIRE1KB3p
FIRE1KB3p_750	TCGA_CERVICAL_DIS_K45_RNA_MIz16_[ACT][AG]CTAC.G.	bladder	0.000121409	ABOVE- 147(19.77mo)| BELOW- 112(NAmo)	0.00017361	0.464427	progression_free_interval_survival	age_groups_is_above_60	FIRE1KB3p
FIRE1KB3p_2266	TCGA_OVARIAN_DIS_K45_RNA_MIz17_[AGT]GT[CT][CG]T[CG]A.	bladder	0.0044364	ABOVE- 68(35.47mo)| BELOW- 50(NAmo)	0.00696437	0.316874	progression_free_interval_survival	coarse_pathologic_stage_is_stage_2	FIRE1KB3p
FIRE1KB3p_3949	TCGA_GBM_DIS_K45_RNA_MIz14_[CGT]GT[AT][CGT][AC]TC[CGT]	bladder	0.00445056	ABOVE- 68(35.47mo)| BELOW- 46(NAmo)	0.00735807	0.297294	progression_free_interval_survival	coarse_pathologic_stage_is_stage_2	FIRE1KB3p
FIRE1KB3p_5526	TCGA_THYROID_DIS_K40_RNA_MIz8_.T[CT]GTGGA.	bladder	0.000591913	ABOVE- 56(35.47mo)| BELOW- 47(NAmo)	0.00178495	0.214428	progression_free_interval_survival	coarse_pathologic_stage_is_stage_2	FIRE1KB3p
FIRE1KB3p_2273	TCGA_LIVER_DIS_K40_RNA_MIz13_[AGT]GTGCT[AC][AG].	bladder	0.000128888	ABOVE- 124(17.03mo)| BELOW- 100(82.4mo)	0.000186607	0.455627	progression_free_interval_survival	age_groups_is_above_60	FIRE1KB3p
FIRE1KB3p_3206	TCGA_KIDNEY_DIS_K45_RNA_MIz22_.CA[AT]T[AGT]GC.	bladder	0.000194422	ABOVE- 116(14.5mo)| BELOW- 87(NAmo)	0.00028422	0.445068	progression_free_interval_survival	age_groups_is_above_60	FIRE1KB3p
FIRE1KB3p_3656	TCGA_KIDNEY_DIS_K45_RNA_MIz25_.C[CT]TA[AC][AT]C[AGT]	bladder	0.0027258	ABOVE- 59(35.47mo)| BELOW- 50(NAmo)	0.00507171	0.275988	progression_free_interval_survival	coarse_pathologic_stage_is_stage_2	FIRE1KB3p
MSigDBGO_9122	GO_INTRINSIC_COMPONENT_OF_SYNAPTIC_MEMBRANE	bladder	0.000198667	ABOVE- 97(17.77mo)| BELOW- 102(55.97mo)	0.000293645	0.443003	progression_free_interval_survival	CNA_CDKN2B_is_del	MSigDBGO
FIRE1KB3p_4737	TCGA_THYMOMA_DIS_K45_RNA_MIz14_.GTA[AC][CG][GT]G[AGT]	bladder	0.000800644	ABOVE- 60(30.57mo)| BELOW- 41(NAmo)	0.00253278	0.196149	progression_free_interval_survival	coarse_pathologic_stage_is_stage_2	FIRE1KB3p
FIRE1KB3p_5249	TCGA_STOMACH_DIS_K10_RNA_MIz35_.T[AG]TC[AGT]CT.	bladder	0.00174796	ABOVE- 60(55.03mo)| BELOW- 40(NAmo)	0.00542482	0.181321	progression_free_interval_survival	coarse_pathologic_stage_is_stage_2	FIRE1KB3p
FIRE1KB3p_5689	TCGA_UTERINE_ENDOMETRIAL_DIS_K45_RNA_MIz18_.TGTGGA[ACT].	bladder	0.00728894	ABOVE- 70(44.6mo)| BELOW- 51(NAmo)	0.0105672	0.337819	progression_free_interval_survival	coarse_pathologic_stage_is_stage_2	FIRE1KB3p
MSigDBGO_9122	GO_INTRINSIC_COMPONENT_OF_SYNAPTIC_MEMBRANE	bladder	5.22773e-05	ABOVE- 91(16.17mo)| BELOW- 138(52.17mo)	7.92923e-05	0.460174	progression_free_interval_survival	CNA_UBR5_is_amp	MSigDBGO
FIRE1KB3p_2487	TCGA_PROSTATE_DIS_K40_RNA_MIz23_[AGT]TT[CT]GG[GT][CG].	bladder	0.00560086	ABOVE- 67(35.47mo)| BELOW- 59(NAmo)	0.0079607	0.357334	progression_free_interval_survival	coarse_pathologic_stage_is_stage_2	FIRE1KB3p
FIRE1KB3p_2753	TCGA_BLADDER_DIS_K45_RNA_MIz14_.ATC[CG]TT[GT][AGT]	bladder	0.000350598	ABOVE- 56(30.57mo)| BELOW- 43(NAmo)	0.00146799	0.177866	progression_free_interval_survival	coarse_pathologic_stage_is_stage_2	FIRE1KB3p
FIRE1KB3p_2753	TCGA_SARCOMA_DIS_K45_RNA_MIz16_.ATC[CG]TT[GT][AGT]	bladder	0.000350598	ABOVE- 56(30.57mo)| BELOW- 43(NAmo)	0.00146799	0.177866	progression_free_interval_survival	coarse_pathologic_stage_is_stage_2	FIRE1KB3p
MSigDBGO_2087	GO_MITOTIC_SPINDLE_ORGANIZATION	bladder	0.00170828	ABOVE- 87(25.6mo)| BELOW- 56(NAmo)	0.00244084	0.396752	progression_free_interval_survival	CNA_NKX3_1_is_del	MSigDBGO
FIRE1KB3p_3358	TCGA_BLADDER_DIS_K45_RNA_MIz19_.C[AG]TA[CGT]G[AG].	bladder	0.00334998	ABOVE- 60(44.6mo)| BELOW- 48(NAmo)	0.00595688	0.280234	progression_free_interval_survival	coarse_pathologic_stage_is_stage_2	FIRE1KB3p
MSigDBGO_3618	GO_BEHAVIOR	bladder	0.000212429	ABOVE- 55(17.77mo)| BELOW- 70(NAmo)	0.000384849	0.356439	progression_free_interval_survival	race_is_WHITE	MSigDBGO
FIRE1KB3p_2680	TCGA_CERVICAL_DIS_K45_RNA_MIz14_.ATCA[AC][CT][CG][CGT]	bladder	0.000268436	ABOVE- 118(15.57mo)| BELOW- 83(NAmo)	0.000378848	0.447984	progression_free_interval_survival	age_groups_is_above_60	FIRE1KB3p
FIRE1KB3p_2182	TCGA_KIDNEY_DIS_K45_RNA_MIz19_[AGT]GGT[AT]T[ACT]G.	bladder	0.00402162	ABOVE- 65(35.47mo)| BELOW- 52(NAmo)	0.00618697	0.32879	progression_free_interval_survival	coarse_pathologic_stage_is_stage_2	FIRE1KB3p
MSigDBONC_131	RPS14_DN.V1_DN	bladder	0.000151726	ABOVE- 64(11.77mo)| BELOW- 37(NAmo)	0.00055952	0.217614	progression_free_interval_survival	CNA_NKX3_1_is_del	MSigDBONC
FIRE1KB3p_5234	TCGA_ESOPHAGEAL_DIS_K45_RNA_MIz15_.T[AG]T[AC]AGG.	bladder	0.00494003	ABOVE- 64(35.47mo)| BELOW- 54(NAmo)	0.00738081	0.335367	progression_free_interval_survival	coarse_pathologic_stage_is_stage_2	FIRE1KB3p
FIRE1KB3p_4300	TCGA_TESTICULAR_DIS_K10_RNA_MIz30_.CTT[AGT]CTG.	bladder	0.0076592	ABOVE- 73(35.47mo)| BELOW- 52(NAmo)	0.0106074	0.359732	progression_free_interval_survival	coarse_pathologic_stage_is_stage_2	FIRE1KB3p
FIRE1KB3p_5159	TCGA_RECTAL_DIS_K40_RNA_MIz17_.T[ACT]CATCT.	bladder	0.00557044	ABOVE- 63(44.6mo)| BELOW- 44(NAmo)	0.00945132	0.279792	progression_free_interval_survival	coarse_pathologic_stage_is_stage_2	FIRE1KB3p
FIRE1KB3p_427	TCGA_SARCOMA_DIS_K45_RNA_MIz23_[ACG]ACTT[AG]C..	bladder	0.00392893	ABOVE- 58(35.47mo)| BELOW- 53(NAmo)	0.00642387	0.304979	progression_free_interval_survival	coarse_pathologic_stage_is_stage_2	FIRE1KB3p
FIRE1KB3p_923	TCGA_HEAD_NECK_DIS_K40_RNA_MIz14_.[ACT][CGT]GAAGC[AT]	bladder	0.00424402	ABOVE- 62(35.47mo)| BELOW- 50(NAmo)	0.006768	0.310511	progression_free_interval_survival	coarse_pathologic_stage_is_stage_2	FIRE1KB3p
TEISERp_361	TCGA_BREAST_DIS_K10_MINI6xISEQ10_RNA_MIz53_KUSVDWNDNNNNBBRN_(((((......)))))	bladder	0.00400986	ABOVE- 83(26.5mo)| BELOW- 56(NAmo)	0.0054445	0.394594	progression_free_interval_survival	coarse_pathologic_stage_is_stage_3	TEISERp
FIRE1KB3p_1851	TCGA_COLON_DIS_K40_RNA_MIz25_[AGT][CT]AAC[CT][AGT]C[AGT]	bladder	0.00146495	ABOVE- 58(30.57mo)| BELOW- 46(NAmo)	0.00311324	0.26011	progression_free_interval_survival	coarse_pathologic_stage_is_stage_2	FIRE1KB3p
FIRE1KB3p_1654	TCGA_THYMOMA_DIS_K45_RNA_MIz16_[AGT]CA[CG]GTT[AT].	bladder	0.00448935	ABOVE- 62(35.47mo)| BELOW- 47(NAmo)	0.00748494	0.296163	progression_free_interval_survival	coarse_pathologic_stage_is_stage_2	FIRE1KB3p
FIRE1KB3p_1061	TCGA_LUNG_SQ_DIS_K45_RNA_MIz25_.[ACT][GT]AGAC[CT][AGT]	bladder	0.00794497	ABOVE- 69(44.6mo)| BELOW- 54(NAmo)	0.0110055	0.356653	progression_free_interval_survival	coarse_pathologic_stage_is_stage_2	FIRE1KB3p
FIRE1KB3p_1087	TCGA_LIVER_DIS_K40_RNA_MIz21_[ACT]GTT[CG]AC[ACT].	bladder	0.0053487	ABOVE- 63(44.6mo)| BELOW- 51(NAmo)	0.00819803	0.322003	progression_free_interval_survival	coarse_pathologic_stage_is_stage_2	FIRE1KB3p
FIRE1KB3p_5832	TCGA_HEAD_NECK_DIS_K40_RNA_MIz15_.TTTC[AT]GG.	bladder	0.00210327	ABOVE- 58(35.47mo)| BELOW- 44(NAmo)	0.00450042	0.243144	progression_free_interval_survival	coarse_pathologic_stage_is_stage_2	FIRE1KB3p
FIRE1KB3p_1698	TCGA_THYROID_DIS_K40_RNA_MIz22_[AGT]C[AT]G[AC]GT[AT].	bladder	0.00485284	ABOVE- 66(35.47mo)| BELOW- 59(NAmo)	0.00683722	0.362824	progression_free_interval_survival	coarse_pathologic_stage_is_stage_2	FIRE1KB3p
FIRE1KB3p_543	TCGA_ESOPHAGEAL_DIS_K45_RNA_MIz18_.[ACG]GTA[GT]C[CGT].	bladder	0.0071727	ABOVE- 71(35.47mo)| BELOW- 56(NAmo)	0.00976825	0.369991	progression_free_interval_survival	coarse_pathologic_stage_is_stage_2	FIRE1KB3p
FIRE1KB3p_2273	TCGA_LIVER_DIS_K40_RNA_MIz13_[AGT]GTGCT[AC][AG].	bladder	0.000526385	ABOVE- 50(30.33mo)| BELOW- 54(NAmo)	0.00123361	0.263515	progression_free_interval_survival	coarse_pathologic_stage_is_stage_2	FIRE1KB3p
TEISERp_452	TCGA_LIVER_DIS_K40_ORIG_RNA_MIz128_NNDWDKWHNDNNDNNDN_..(((((.....)))))	bladder	0.0054545	ABOVE- 86(26.5mo)| BELOW- 53(NAmo)	0.00725797	0.396757	progression_free_interval_survival	coarse_pathologic_stage_is_stage_3	TEISERp
TEISERp_429	TCGA_LIVER_DIS_K5_ORIG_RNA_MIz242_NDWNNWNNNNNNNDNNDNN_((((((.......))))))	bladder	0.0054545	ABOVE- 86(26.5mo)| BELOW- 53(NAmo)	0.00725797	0.396757	progression_free_interval_survival	coarse_pathologic_stage_is_stage_3	TEISERp
FIRE1KB3p_5485	TCGA_CERVICAL_DIS_K45_RNA_MIz24_.T[CGT][CG]ATCT.	bladder	0.00756874	ABOVE- 65(55.03mo)| BELOW- 47(NAmo)	0.0113994	0.31587	progression_free_interval_survival	coarse_pathologic_stage_is_stage_2	FIRE1KB3p
FIRE1KB3p_5843	TCGA_KIDNEY_DIS_K45_RNA_MIz16_.TTTG[AT]C[CG][AGT]	bladder	0.00447805	ABOVE- 59(35.47mo)| BELOW- 45(NAmo)	0.00803411	0.265738	progression_free_interval_survival	coarse_pathologic_stage_is_stage_2	FIRE1KB3p
FIRE1KB3p_5789	TCGA_PANCREATIC_DIS_K45_RNA_MIz13_.TTCT[CG]CA[AGT]	bladder	0.000379434	ABOVE- 55(30.57mo)| BELOW- 42(NAmo)	0.00155431	0.179799	progression_free_interval_survival	coarse_pathologic_stage_is_stage_2	FIRE1KB3p
FIRE1KB3p_4255	TCGA_LIVER_DIS_K40_RNA_MIz20_.CT[GT]A[AT]AC[AGT]	bladder	0.00888895	ABOVE- 61(44.6mo)| BELOW- 47(NAmo)	0.013821	0.294826	progression_free_interval_survival	coarse_pathologic_stage_is_stage_2	FIRE1KB3p
FIRE1KB3p_2941	TCGA_STOMACH_DIS_K45_RNA_MIz16_[AT]G[CG][AT][GT]TAG[CGT]	bladder	0.00220427	ABOVE- 55(55.03mo)| BELOW- 42(NAmo)	0.00637871	0.182966	progression_free_interval_survival	coarse_pathologic_stage_is_stage_2	FIRE1KB3p
FIRE1KB3p_5847	TCGA_BREAST_DIS_K45_RNA_MIz21_.TTTGTC[GT].	bladder	0.00363365	ABOVE- 59(35.47mo)| BELOW- 44(NAmo)	0.0068131	0.260033	progression_free_interval_survival	coarse_pathologic_stage_is_stage_2	FIRE1KB3p
FIRE1KB3p_5793	TCGA_PANCREATIC_DIS_K45_RNA_MIz24_.TTCT[GT]GT.	bladder	0.00510708	ABOVE- 59(35.47mo)| BELOW- 49(NAmo)	0.008379	0.296419	progression_free_interval_survival	coarse_pathologic_stage_is_stage_2	FIRE1KB3p
FIRE1KB3p_750	TCGA_CERVICAL_DIS_K45_RNA_MIz16_[ACT][AG]CTAC.G.	bladder	0.00306209	ABOVE- 60(35.47mo)| BELOW- 55(NAmo)	0.00477904	0.331754	progression_free_interval_survival	coarse_pathologic_stage_is_stage_2	FIRE1KB3p
FIRE1KB3p_3105	TCGA_TESTICULAR_DIS_K45_RNA_MIz13_.[AT]TGTGGA.	bladder	0.00224443	ABOVE- 59(35.47mo)| BELOW- 45(NAmo)	0.00432766	0.270757	progression_free_interval_survival	coarse_pathologic_stage_is_stage_2	FIRE1KB3p
FIRE1KB3p_261	TCGA_CERVICAL_DIS_K45_RNA_MIz19_.[AC]A[CT]GT[AC]C.	bladder	0.00411623	ABOVE- 61(35.47mo)| BELOW- 53(NAmo)	0.00636498	0.329566	progression_free_interval_survival	coarse_pathologic_stage_is_stage_2	FIRE1KB3p
FIRE1KB3p_722	TCGA_STOMACH_DIS_K45_RNA_MIz24_[ACT]ACT[GT][CT]AG.	bladder	0.0049268	ABOVE- 62(30.57mo)| BELOW- 46(NAmo)	0.0080575	0.299388	progression_free_interval_survival	coarse_pathologic_stage_is_stage_2	FIRE1KB3p
FIRE1KB3p_898	TCGA_KIDNEY_DIS_K45_RNA_MIz26_[ACT][CG][AT]T[CT][CG]G[AG][AT]	bladder	0.00642308	ABOVE- 66(35.47mo)| BELOW- 57(NAmo)	0.00895893	0.36325	progression_free_interval_survival	coarse_pathologic_stage_is_stage_2	FIRE1KB3p
FIRE1KB3p_712	TCGA_LUNG_SQ_DIS_K10_RNA_MIz23_[ACT][AC]T[CG]TGGT.	bladder	0.0070306	ABOVE- 65(44.6mo)| BELOW- 41(NAmo)	0.0113084	0.287675	progression_free_interval_survival	coarse_pathologic_stage_is_stage_2	FIRE1KB3p
FIRE1KB3p_1752	TCGA_HEAD_NECK_DIS_K40_RNA_MIz19_[AGT][CG]AG[AC]GT[AT].	bladder	0.00315215	ABOVE- 60(30.57mo)| BELOW- 48(NAmo)	0.00534171	0.301167	progression_free_interval_survival	coarse_pathologic_stage_is_stage_2	FIRE1KB3p
FIRE1KB3p_89	TCGA_LUNG_AD_DIS_K10_RNA_MIz56_.A[ACT]GCAC[ACT].	bladder	0.00494725	ABOVE- 66(30.57mo)| BELOW- 54(NAmo)	0.00712233	0.355651	progression_free_interval_survival	coarse_pathologic_stage_is_stage_2	FIRE1KB3p
MSigDBGO_117	GO_EMBRYO_DEVELOPMENT_ENDING_IN_BIRTH_OR_EGG_HATCHING	bladder	0.000474971	ABOVE- 84(17.77mo)| BELOW- 72(55.5mo)	0.000679651	0.424699	progression_free_interval_survival	race_is_WHITE	MSigDBGO
FIRE1KB3p_2149	TCGA_KIDNEY_DIS_K10_RNA_MIz27_[AGT]GCTTTC[ACT].	bladder	0.00248236	ABOVE- 53(55.03mo)| BELOW- 47(NAmo)	0.00521972	0.244868	progression_free_interval_survival	coarse_pathologic_stage_is_stage_2	FIRE1KB3p
FIRE1KB3p_4936	TCGA_STOMACH_DIS_K45_RNA_MIz18_.GTT[AT]C[ACG]G[AGT]	bladder	0.00252887	ABOVE- 59(35.47mo)| BELOW- 44(NAmo)	0.00473149	0.271601	progression_free_interval_survival	coarse_pathologic_stage_is_stage_2	FIRE1KB3p
FIRE1KB3p_440	TCGA_THYMOMA_DIS_K45_RNA_MIz25_.[AC]G[AG]GTT[ACG][ACT]	bladder	0.00442302	ABOVE- 61(35.47mo)| BELOW- 45(NAmo)	0.00734319	0.294025	progression_free_interval_survival	coarse_pathologic_stage_is_stage_2	FIRE1KB3p
FIRE1KB3p_4031	TCGA_LIVER_DIS_K40_RNA_MIz19_.CTA[ACG][AC]GT.	bladder	0.00300478	ABOVE- 60(35.47mo)| BELOW- 41(NAmo)	0.00585425	0.256696	progression_free_interval_survival	coarse_pathologic_stage_is_stage_2	FIRE1KB3p
FIRE1KB3p_2140	TCGA_STOMACH_DIS_K45_RNA_MIz18_[AGT]G[CT][GT]AA[CT]C[AGT]	bladder	0.00429114	ABOVE- 62(35.47mo)| BELOW- 44(NAmo)	0.00717491	0.295097	progression_free_interval_survival	coarse_pathologic_stage_is_stage_2	FIRE1KB3p
FIRE1KB3p_4977	TCGA_LUNG_SQ_DIS_K45_RNA_MIz19_.GTTT[ACG]G[GT].	bladder	0.00822014	ABOVE- 71(35.47mo)| BELOW- 55(NAmo)	0.0110183	0.37681	progression_free_interval_survival	coarse_pathologic_stage_is_stage_2	FIRE1KB3p
FIRE1KB3p_3509	TCGA_LUNG_AD_DIS_K10_RNA_MIz32_.CC[AG]T[AGT]TG.	bladder	0.00517789	ABOVE- 64(35.47mo)| BELOW- 50(NAmo)	0.00766979	0.336915	progression_free_interval_survival	coarse_pathologic_stage_is_stage_2	FIRE1KB3p
FIRE1KB3p_2982	TCGA_CERVICAL_DIS_K45_RNA_MIz17_[AT]G[GT]TGC[GT][AT].	bladder	0.00681979	ABOVE- 64(35.47mo)| BELOW- 53(NAmo)	0.0096764	0.350523	progression_free_interval_survival	coarse_pathologic_stage_is_stage_2	FIRE1KB3p
FIRE1KB3p_3533	TCGA_GBM_DIS_K45_RNA_MIz20_.CC[CG][GT]TT[AT].	bladder	0.00782659	ABOVE- 68(30.57mo)| BELOW- 46(NAmo)	0.0112042	0.338441	progression_free_interval_survival	coarse_pathologic_stage_is_stage_2	FIRE1KB3p
FIRE1KB3p_3650	TCGA_THYMOMA_DIS_K45_RNA_MIz25_.C[CT]G[AC].TA[AGT]	bladder	0.00632553	ABOVE- 63(44.6mo)| BELOW- 56(NAmo)	0.0088124	0.358648	progression_free_interval_survival	coarse_pathologic_stage_is_stage_2	FIRE1KB3p
FIRE1KB3p_3043	TCGA_LIVER_DIS_K5_RNA_MIz23_.[AT]TAGGG[CT].	bladder	0.00424711	ABOVE- 61(35.47mo)| BELOW- 44(NAmo)	0.00713369	0.293366	progression_free_interval_survival	coarse_pathologic_stage_is_stage_2	FIRE1KB3p
FIRE1KB3p_2837	TCGA_LUNG_AD_DIS_K45_RNA_MIz27_[AT]CT[AT]C[CT]G[ACT].	bladder	0.00829303	ABOVE- 66(35.47mo)| BELOW- 53(NAmo)	0.0114323	0.359005	progression_free_interval_survival	coarse_pathologic_stage_is_stage_2	FIRE1KB3p
FIRE1KB3p_5345	TCGA_RECTAL_DIS_K40_RNA_MIz15_.T[AT]T[CG]G[GT]G[ACG]	bladder	0.0102757	ABOVE- 68(44.6mo)| BELOW- 54(NAmo)	0.0137394	0.368696	progression_free_interval_survival	coarse_pathologic_stage_is_stage_2	FIRE1KB3p
FIRE1KB3p_1281	TCGA_KIDNEY_DIS_K45_RNA_MIz21_.[AG]CA[AGT]AGT[CGT]	bladder	0.00147986	ABOVE- 54(30.57mo)| BELOW- 44(NAmo)	0.00348342	0.235935	progression_free_interval_survival	coarse_pathologic_stage_is_stage_2	FIRE1KB3p
FIRE1KB3p_1153	TCGA_RECTAL_DIS_K40_RNA_MIz16_[ACT]TG[AG]C[GT][CT]T[ACT]	bladder	0.00769619	ABOVE- 62(35.47mo)| BELOW- 46(NAmo)	0.0116121	0.313558	progression_free_interval_survival	coarse_pathologic_stage_is_stage_2	FIRE1KB3p
FIRE1KB3p_596	TCGA_CERVICAL_DIS_K45_RNA_MIz10_.AC[GT]GT[AG]C.	bladder	0.00483521	ABOVE- 61(35.47mo)| BELOW- 47(NAmo)	0.00748667	0.313759	progression_free_interval_survival	coarse_pathologic_stage_is_stage_2	FIRE1KB3p
FIRE1KB3p_946	TCGA_LUNG_AD_DIS_K45_RNA_MIz19_[ACT][CT]CTA[ACG]AG.	bladder	0.00880869	ABOVE- 65(35.47mo)| BELOW- 49(NAmo)	0.0124202	0.342478	progression_free_interval_survival	coarse_pathologic_stage_is_stage_2	FIRE1KB3p
TEISERp_251	TCGA_BREAST_DIS_K10_MINI6xISEQ14_RNA_MIz112_DANAHNNNWDUNUN_(((((....)))))	bladder	0.00563125	ABOVE- 81(26.5mo)| BELOW- 58(NAmo)	0.00737644	0.408587	progression_free_interval_survival	coarse_pathologic_stage_is_stage_3	TEISERp
FIRE1KB3p_4978	TCGA_BLADDER_DIS_K45_RNA_MIz15_.GTTT[ACT]GG.	bladder	0.00849247	ABOVE- 63(44.6mo)| BELOW- 50(NAmo)	0.0120464	0.338555	progression_free_interval_survival	coarse_pathologic_stage_is_stage_2	FIRE1KB3p
FIRE1KB3p_3697	TCGA_SARCOMA_DIS_K45_RNA_MIz13_.[CG][AG][CG]GTTA.	bladder	0.003435	ABOVE- 59(30.57mo)| BELOW- 44(NAmo)	0.00605295	0.282679	progression_free_interval_survival	coarse_pathologic_stage_is_stage_2	FIRE1KB3p
FIRE1KB3p_1555	TCGA_OVARIAN_DIS_K45_RNA_MIz18_[AGT][AG]TCACT..	bladder	0.00601105	ABOVE- 64(35.47mo)| BELOW- 51(NAmo)	0.00867896	0.347044	progression_free_interval_survival	coarse_pathologic_stage_is_stage_2	FIRE1KB3p
TEISERp_416	TCGA_BREAST_DIS_K10_KMERLOOPISEQ14_RNA_MIz40_NBDDASRANNNN_((((....))))	bladder	0.00572837	ABOVE- 83(26.5mo)| BELOW- 56(NAmo)	0.00746449	0.409032	progression_free_interval_survival	coarse_pathologic_stage_is_stage_3	TEISERp
FIRE1KB3p_1612	TCGA_LUNG_AD_DIS_K45_RNA_MIz20_[AGT]ATG[AC][CT][GT]C.	bladder	0.00400419	ABOVE- 59(35.47mo)| BELOW- 45(NAmo)	0.00681447	0.291533	progression_free_interval_survival	coarse_pathologic_stage_is_stage_2	FIRE1KB3p
FIRE1KB3p_2423	TCGA_LIVER_DIS_K40_RNA_MIz16_.[AG]TTCTCT.	bladder	0.00466412	ABOVE- 58(44.6mo)| BELOW- 40(NAmo)	0.0090963	0.241358	progression_free_interval_survival	coarse_pathologic_stage_is_stage_2	FIRE1KB3p
FIRE1KB3p_4922	TCGA_SARCOMA_DIS_K45_RNA_MIz14_[GT]TA[CGT][CGT]GGT[AGT]	bladder	0.00655077	ABOVE- 60(44.6mo)| BELOW- 46(NAmo)	0.0101376	0.305855	progression_free_interval_survival	coarse_pathologic_stage_is_stage_2	FIRE1KB3p
FIRE1KB3p_3006	TCGA_AML_DIS_K40_RNA_MIz33_[AT]GT[CG]GA[AT][AT].	bladder	0.00823032	ABOVE- 61(35.47mo)| BELOW- 51(NAmo)	0.0118084	0.336588	progression_free_interval_survival	coarse_pathologic_stage_is_stage_2	FIRE1KB3p
FIRE1KB3p_5698	TCGA_SARCOMA_DIS_K45_RNA_MIz16_.TGTT[GT]AG.	bladder	0.00276187	ABOVE- 58(30.57mo)| BELOW- 41(NAmo)	0.0054732	0.253501	progression_free_interval_survival	coarse_pathologic_stage_is_stage_2	FIRE1KB3p
FIRE1KB3p_2480	TCGA_UTERINE_ENDOMETRIAL_DIS_K45_RNA_MIz17_[AGT]TT[AGT]C[CG]AG.	bladder	0.00481104	ABOVE- 58(35.47mo)| BELOW- 43(NAmo)	0.00850378	0.272693	progression_free_interval_survival	coarse_pathologic_stage_is_stage_2	FIRE1KB3p
FIRE1KB3p_2171	TCGA_GBM_DIS_K10_RNA_MIz34_[AGT]GG.G[AC]AT.	bladder	0.00159795	ABOVE- 55(30.57mo)| BELOW- 46(NAmo)	0.00304219	0.27309	progression_free_interval_survival	coarse_pathologic_stage_is_stage_2	FIRE1KB3p
TEISERp_396	TCGA_LIVER_CON_LOG2R_bins10_ORIG_RNA_MIz73_NANNDNNNNNNAHNNUN_((((.........))))	bladder	0.0060322	ABOVE- 82(26.5mo)| BELOW- 57(NAmo)	0.00783822	0.411314	progression_free_interval_survival	coarse_pathologic_stage_is_stage_3	TEISERp
FIRE1KB3p_4659	TCGA_SARCOMA_DIS_K45_RNA_MIz23_.GCT[AT][AT][GT]C[ACT]	bladder	0.00961385	ABOVE- 61(44.6mo)| BELOW- 52(NAmo)	0.013437	0.343024	progression_free_interval_survival	coarse_pathologic_stage_is_stage_2	FIRE1KB3p
FIRE1KB3p_3049	TCGA_LUNG_AD_DIS_K45_RNA_MIz28_.[AT]TCA[CT]C[GT].	bladder	0.000335685	ABOVE- 150(19.77mo)| BELOW- 104(82.4mo)	0.000447673	0.482216	progression_free_interval_survival	age_groups_is_above_60	FIRE1KB3p
FIRE1KB3p_2115	TCGA_CERVICAL_DIS_K10_RNA_MIz19_[AGT]G[CG][CGT]GATT[CGT]	bladder	0.00575295	ABOVE- 57(44.6mo)| BELOW- 38(NAmo)	0.0122389	0.209959	progression_free_interval_survival	coarse_pathologic_stage_is_stage_2	FIRE1KB3p
TEISERp_385	TCGA_LIVER_DIS_K5_MINI6xISEQ10_RNA_MIz215_NADWNNNNNNDNUN_(((((....)))))	bladder	0.00619167	ABOVE- 84(26.5mo)| BELOW- 55(102.87mo)	0.00798848	0.411705	progression_free_interval_survival	coarse_pathologic_stage_is_stage_3	TEISERp
TEISERp_385	TCGA_LIVER_DIS_K5_MINI6xISEQ0_RNA_MIz207_NADWNNNNNNDNUN_(((((....)))))	bladder	0.00619167	ABOVE- 84(26.5mo)| BELOW- 55(102.87mo)	0.00798848	0.411705	progression_free_interval_survival	coarse_pathologic_stage_is_stage_3	TEISERp
MSigDBGO_117	GO_EMBRYO_DEVELOPMENT_ENDING_IN_BIRTH_OR_EGG_HATCHING	bladder	0.00020326	ABOVE- 58(17.77mo)| BELOW- 51(NAmo)	0.000396697	0.325763	progression_free_interval_survival	CNA_NKX3_1_is_del	MSigDBGO
FIRE1KB3p_1199	TCGA_THYROID_DIS_K40_RNA_MIz18_.AGA[AG]GTT.	bladder	0.00536597	ABOVE- 58(35.47mo)| BELOW- 53(NAmo)	0.00798078	0.335572	progression_free_interval_survival	coarse_pathologic_stage_is_stage_2	FIRE1KB3p
FIRE1KB3p_1696	TCGA_THYROID_DIS_K40_RNA_MIz15_[AGT]C[AT][CG]GTTT.	bladder	0.00991206	ABOVE- 64(44.6mo)| BELOW- 54(NAmo)	0.0133861	0.363672	progression_free_interval_survival	coarse_pathologic_stage_is_stage_2	FIRE1KB3p
FIRE1KB3p_1844	TCGA_LUNG_AD_DIS_K45_RNA_MIz22_[AGT][CGT]T[AC][AG]AC[CG][AGT]	bladder	0.00602016	ABOVE- 57(44.6mo)| BELOW- 41(NAmo)	0.011063	0.251066	progression_free_interval_survival	coarse_pathologic_stage_is_stage_2	FIRE1KB3p
FIRE1KB3p_5034	TCGA_THYROID_DIS_K40_RNA_MIz16_.TA[AG]GGT[CT].	bladder	0.00126422	ABOVE- 52(30.57mo)| BELOW- 44(NAmo)	0.00313047	0.228929	progression_free_interval_survival	coarse_pathologic_stage_is_stage_2	FIRE1KB3p
FIRE1KB3p_1754	TCGA_BREAST_DIS_K10_RNA_MIz51_[AGT][CG][AG][CG][AC]GTA.	bladder	0.00822637	ABOVE- 63(44.6mo)| BELOW- 57(NAmo)	0.0111013	0.371672	progression_free_interval_survival	coarse_pathologic_stage_is_stage_2	FIRE1KB3p
FIRE1KB3p_4725	TCGA_TESTICULAR_DIS_K45_RNA_MIz13_.G[GT]T[AG][CT]GA.	bladder	0.00470215	ABOVE- 58(35.47mo)| BELOW- 48(NAmo)	0.00741495	0.313583	progression_free_interval_survival	coarse_pathologic_stage_is_stage_2	FIRE1KB3p
FIRE1KB3p_250	TCGA_LUNG_AD_DIS_K45_RNA_MIz11_.ACA[CG]C[AG]T.	bladder	0.000931407	ABOVE- 69(16.17mo)| BELOW- 56(NAmo)	0.00141531	0.385893	progression_free_interval_survival	CNA_UBR5_is_amp	FIRE1KB3p
FIRE1KB3p_5230	TCGA_BLADDER_DIS_K10_RNA_MIz17_.TAG[GT].GC[ACT]	bladder	0.000162826	ABOVE- 151(17.03mo)| BELOW- 114(82.4mo)	0.000221697	0.485974	progression_free_interval_survival	age_groups_is_above_60	FIRE1KB3p
FIRE1KB3p_2959	TCGA_OVARIAN_DIS_K45_RNA_MIz11_[AT]G[CT]CT[CT]G[AT].	bladder	0.000386754	ABOVE- 133(17.77mo)| BELOW- 97(NAmo)	0.000514601	0.477652	progression_free_interval_survival	age_groups_is_above_60	FIRE1KB3p
FIRE1KB3p_2086	TCGA_LIVER_DIS_K40_RNA_MIz22_[AGT]GCAT[AGT]G[AT].	bladder	0.00437328	ABOVE- 57(35.47mo)| BELOW- 45(NAmo)	0.00733498	0.28875	progression_free_interval_survival	coarse_pathologic_stage_is_stage_2	FIRE1KB3p
TEISERp_631	TCGA_BREAST_DIS_K10_KMERSTEMISEQ0_RNA_MIz20_UUCRNNNHNNNYGRR_((((.......))))	bladder	0.000259583	ABOVE- 59(17.2mo)| BELOW- 45(NAmo)	0.000560745	0.30276	progression_free_interval_survival	sex_is_FEMALE	TEISERp
FIRE1KB3p_2131	TCGA_LUNG_AD_DIS_K45_RNA_MIz22_[AGT]GCTAA[CGT][CT].	bladder	0.00433417	ABOVE- 57(35.47mo)| BELOW- 52(NAmo)	0.00664402	0.331489	progression_free_interval_survival	coarse_pathologic_stage_is_stage_2	FIRE1KB3p
TEISERp_113	TCGA_LIVER_CON_LOG2R_bins10_bins_10_MINI6xISEQ12_RNA_MIz49_ANDUNNANDRNNU_((((.....))))	bladder	0.00666973	ABOVE- 81(26.5mo)| BELOW- 58(NAmo)	0.00857133	0.415609	progression_free_interval_survival	coarse_pathologic_stage_is_stage_3	TEISERp
FIRE1KB3p_4414	TCGA_THYMOMA_DIS_K45_RNA_MIz16_.GA[CG][CG]ATT.	bladder	0.00823342	ABOVE- 58(44.6mo)| BELOW- 44(NAmo)	0.0129953	0.291532	progression_free_interval_survival	coarse_pathologic_stage_is_stage_2	FIRE1KB3p
FIRE1KB3p_1813	TCGA_RECTAL_DIS_K40_RNA_MIz18_[AGT][CG]GTT[CT][AC]T.	bladder	0.0153252	ABOVE- 74(44.6mo)| BELOW- 52(NAmo)	0.0193406	0.39068	progression_free_interval_survival	coarse_pathologic_stage_is_stage_2	FIRE1KB3p
FIRE1KB3p_2955	TCGA_LIVER_DIS_K40_RNA_MIz28_.ATG[CT][ACG]GA[ACT]	bladder	0.00182629	ABOVE- 53(35.47mo)| BELOW- 43(NAmo)	0.00408573	0.240385	progression_free_interval_survival	coarse_pathologic_stage_is_stage_2	FIRE1KB3p
FIRE1KB3p_2076	TCGA_PROSTATE_CON_LOG2R_bins25_RNA_MIz16_[AGT]GCAC[GT]T[AT].	bladder	0.0109737	ABOVE- 66(44.6mo)| BELOW- 52(NAmo)	0.0145255	0.368914	progression_free_interval_survival	coarse_pathologic_stage_is_stage_2	FIRE1KB3p
FIRE1KB3p_3340	TCGA_LIVER_DIS_K40_RNA_MIz19_.C[AG]CT[AG][CT]A.	bladder	0.00854001	ABOVE- 67(35.47mo)| BELOW- 54(NAmo)	0.0114001	0.378857	progression_free_interval_survival	coarse_pathologic_stage_is_stage_2	FIRE1KB3p
MSigDBMOT_492	TGCTGCT_MIR15A_MIR16_MIR15B_MIR195_MIR424_MIR497	bladder	0.01151	ABOVE- 59(55.5mo)| BELOW- 49(NAmo)	0.0162541	0.33006	progression_free_interval_survival	coarse_pathologic_stage_is_stage_2	MSigDBMOT
MSigDBGO_9102	GO_INTRINSIC_COMPONENT_OF_POSTSYNAPTIC_SPECIALIZATION_MEMBRANE	bladder	0.000315471	ABOVE- 74(17.77mo)| BELOW- 121(55.5mo)	0.000433643	0.463366	progression_free_interval_survival	race_is_WHITE	MSigDBGO
FIRE1KBup_616	TCGA_LIVER_CON_LOG2R_bins25_DNA_MIz12_[AGT][AT]A[CG]CGA[CGT][ACT]	bladder	0.000787209	ABOVE- 105(19.77mo)| BELOW- 91(NAmo)	0.00104694	0.464083	progression_free_interval_survival	age_groups_is_above_60	FIRE1KBup
FIRE1KB3p_2578	TCGA_MELANOMA_DIS_K40_RNA_MIz26_[AT][ACT][GT]G[CGT]TGC[AT]	bladder	0.000811691	ABOVE- 126(21.7mo)| BELOW- 90(82.4mo)	0.00105027	0.473788	progression_free_interval_survival	CNA_NKX3_1_is_del	FIRE1KB3p
FIRE1KB3p_4170	TCGA_GBM_DIS_K10_RNA_MIz39_[CT]C[CG][CG][AT][AT][AT]T.	bladder	0.00794028	ABOVE- 63(35.47mo)| BELOW- 51(NAmo)	0.0110028	0.35671	progression_free_interval_survival	coarse_pathologic_stage_is_stage_2	FIRE1KB3p
FIRE1KB3p_3980	TCGA_TESTICULAR_DIS_K45_RNA_MIz15_[CGT]TC[AGT]T[ACT][CG]G.	bladder	0.0108905	ABOVE- 69(44.6mo)| BELOW- 55(NAmo)	0.0141108	0.388327	progression_free_interval_survival	coarse_pathologic_stage_is_stage_2	FIRE1KB3p
FIRE1KB3p_2271	TCGA_OVARIAN_DIS_K45_RNA_MIz34_[AGT][GT]G[AT]GCA[ACT][ACT]	bladder	0.00770891	ABOVE- 64(35.47mo)| BELOW- 53(NAmo)	0.0104732	0.36804	progression_free_interval_survival	coarse_pathologic_stage_is_stage_2	FIRE1KB3p
FIRE1KB3p_3827	TCGA_TESTICULAR_DIS_K45_RNA_MIz12_[CGT][AC]GCTT[AT][CG].	bladder	0.0060266	ABOVE- 59(35.47mo)| BELOW- 55(NAmo)	0.0085516	0.357518	progression_free_interval_survival	coarse_pathologic_stage_is_stage_2	FIRE1KB3p
MSigDBGO_8210	GO_MICROTUBULE_CYTOSKELETON_ORGANIZATION_INVOLVED_IN_MITOSIS	bladder	0.00446711	ABOVE- 91(30.33mo)| BELOW- 57(NAmo)	0.00573237	0.429725	progression_free_interval_survival	CNA_NKX3_1_is_del	MSigDBGO
FIRE1KB3p_2578	TCGA_MELANOMA_DIS_K40_RNA_MIz26_[AT][ACT][GT]G[CGT]TGC[AT]	bladder	0.0103483	ABOVE- 71(44.6mo)| BELOW- 57(NAmo)	0.0132368	0.398663	progression_free_interval_survival	coarse_pathologic_stage_is_stage_2	FIRE1KB3p
FIRE1KB3p_1471	TCGA_HEAD_NECK_DIS_K40_RNA_MIz16_[AGT]AC[CGT]T[AG]TG.	bladder	0.00578137	ABOVE- 59(35.47mo)| BELOW- 47(NAmo)	0.00873707	0.322531	progression_free_interval_survival	coarse_pathologic_stage_is_stage_2	FIRE1KB3p
FIRE1KB3p_2763	TCGA_OVARIAN_DIS_K45_RNA_MIz10_.ATCCTT[GT].	bladder	0.00313049	ABOVE- 56(35.47mo)| BELOW- 41(NAmo)	0.00604762	0.258198	progression_free_interval_survival	coarse_pathologic_stage_is_stage_2	FIRE1KB3p
FIRE1KB3p_2080	TCGA_STOMACH_DIS_K45_RNA_MIz20_[AGT]GC[AG][AT][ACT]TC[AGT]	bladder	0.00395643	ABOVE- 56(35.47mo)| BELOW- 42(NAmo)	0.00728873	0.267171	progression_free_interval_survival	coarse_pathologic_stage_is_stage_2	FIRE1KB3p
FIRE1KB3p_5454	TCGA_PANCREATIC_DIS_K10_RNA_MIz23_.T[CG]ATA[CG]G.	bladder	0.0104903	ABOVE- 62(35.47mo)| BELOW- 41(NAmo)	0.0157057	0.304488	progression_free_interval_survival	coarse_pathologic_stage_is_stage_2	FIRE1KB3p
FIRE1KB3p_4873	TCGA_GBM_DIS_K45_RNA_MIz16_.GT[CGT]TT[CG]G.	bladder	0.0125964	ABOVE- 68(44.6mo)| BELOW- 56(NAmo)	0.0160251	0.389951	progression_free_interval_survival	coarse_pathologic_stage_is_stage_2	FIRE1KB3p
FIRE1KB3p_1912	TCGA_PARAGANGLIOMA_DIS_K40_RNA_MIz11_[AGT]CTTT[CG]G[ACG][AGT]	bladder	0.00434174	ABOVE- 55(35.47mo)| BELOW- 49(NAmo)	0.00697463	0.311576	progression_free_interval_survival	coarse_pathologic_stage_is_stage_2	FIRE1KB3p
FIRE1KB3p_3435	TCGA_HEAD_NECK_DIS_K40_RNA_MIz16_.CAT[AT]T[CG]C[ACT]	bladder	0.00214893	ABOVE- 53(30.33mo)| BELOW- 47(NAmo)	0.00395324	0.284463	progression_free_interval_survival	coarse_pathologic_stage_is_stage_2	FIRE1KB3p
FIRE1KB3p_5822	TCGA_THYMOMA_DIS_K45_RNA_MIz20_.TT[GT]GTCT.	bladder	0.0122051	ABOVE- 68(44.6mo)| BELOW- 50(NAmo)	0.0158972	0.373291	progression_free_interval_survival	coarse_pathologic_stage_is_stage_2	FIRE1KB3p
TEISERp_391	TCGA_BREAST_DIS_K45_MINI6xISEQ12_RNA_MIz78_NAKUDNNNNNRNUN_(((((....)))))	bladder	0.00732098	ABOVE- 82(26.5mo)| BELOW- 57(NAmo)	0.00930954	0.419412	progression_free_interval_survival	coarse_pathologic_stage_is_stage_3	TEISERp
FIRE1KBup_1192	TCGA_GBM_DIS_K10_DNA_MIz62_[CGT]CG[CG][AC]GCG[ACG]	bladder	0.00386404	ABOVE- 71(25.6mo)| BELOW- 68(NAmo)	0.00502989	0.419557	progression_free_interval_survival	coarse_pathologic_stage_is_stage_3	FIRE1KBup
FIRE1KB3p_1232	TCGA_GBM_DIS_K45_RNA_MIz20_.AG[AC]T[AT]CA.	bladder	0.00079157	ABOVE- 121(21mo)| BELOW- 91(NAmo)	0.00103059	0.473704	progression_free_interval_survival	age_groups_is_above_60	FIRE1KB3p
FIRE1KB3p_733	TCGA_PROSTATE_DIS_K40_RNA_MIz39_.[AC]T[AG]A[CT]TC.	bladder	0.00688681	ABOVE- 56(44.6mo)| BELOW- 50(NAmo)	0.010237	0.32496	progression_free_interval_survival	coarse_pathologic_stage_is_stage_2	FIRE1KB3p
MSigDBGO_1655	GO_CARBOHYDRATE_DERIVATIVE_BIOSYNTHETIC_PROCESS	bladder	0.000710025	ABOVE- 64(10.7mo)| BELOW- 54(82.4mo)	0.00111078	0.374368	progression_free_interval_survival	CNA_NKX3_1_is_del	MSigDBGO
TEISERp_424	TCGA_LIVER_DIS_K40_ORIG_RNA_MIz97_NDDHDWDNNNNNNDNDNNN_.((((((.....)))))).	bladder	0.00937871	ABOVE- 87(30.23mo)| BELOW- 52(NAmo)	0.0117348	0.420268	progression_free_interval_survival	coarse_pathologic_stage_is_stage_3	TEISERp
FIRE1KB3p_5726	TCGA_BREAST_DIS_K45_RNA_MIz27_.TT[AC][GT]GCA.	bladder	0.00671296	ABOVE- 60(35.47mo)| BELOW- 47(NAmo)	0.00990462	0.331277	progression_free_interval_survival	coarse_pathologic_stage_is_stage_2	FIRE1KB3p
[truncated: 135,123 more rows]
